# Supplementary material for: Achieving strong optical nonlinearity and wide bandgap of pnictides via ionic motif–driven directed assembly of covalent groups
Source: Sci Adv. 2024 Nov 13;10(46):eadr2389. doi: 10.1126/sciadv.adr2389 (PMC11559624; doi:10.1126/sciadv.adr2389)
Supplement: Supplementary file 2 — Data S1 to S4 [file sciadv.adr2389_data_s1_to_s4.zip]

Archive with 4 entries (4 files):
- adr2389_data_s1.cif
- adr2389_data_s2.cif
- adr2389_data_s3.cif
- adr2389_data_s4.cif
