# Supplementary material for: Achieving strong optical nonlinearity and wide bandgap of pnictides via ionic motif–driven directed assembly of covalent groups
Source: Sci Adv. 2024 Nov 13;10(46):eadr2389. doi: 10.1126/sciadv.adr2389 (PMC11559624; doi:10.1126/sciadv.adr2389)
Supplement: Supplementary file 2 — Data S1 to S4 [file sciadv.adr2389_data_s1_to_s4.zip › adr2389_data_s1.cif]

data_23101901
_audit_creation_date               2023-12-22
_audit_creation_method
;
Olex2 1.5
(compiled 2023.08.24 svn.re1ec1418 for OlexSys, GUI svn.r6817)
;
_shelx_SHELXL_version_number       '2017/1'
_audit_contact_author_address      ?
_audit_contact_author_email        ?
_audit_contact_author_name         ''
_audit_contact_author_phone        ?
_publ_contact_author_id_orcid      ?
_publ_section_references
;
Dolomanov, O.V., Bourhis, L.J., Gildea, R.J, Howard, J.A.K. & Puschmann, H.
 (2009), J. Appl. Cryst. 42, 339-341.

Sheldrick, G.M. (2015). Acta Cryst. A71, 3-8.

Sheldrick, G.M. (2015). Acta Cryst. C71, 3-8.
;
_chemical_name_common              ?
_chemical_name_systematic          ?
_chemical_formula_moiety           'Br Mg1.5 P20 Si12.5 Sr4'
_chemical_formula_sum              'Br Mg1.50 P20 Si12.50 Sr4'
_chemical_formula_weight           1437.38
_chemical_absolute_configuration   ?
_chemical_melting_point            ?
loop_
  _atom_type_symbol
  _atom_type_description
  _atom_type_scat_dispersion_real
  _atom_type_scat_dispersion_imag
  _atom_type_scat_source
 'Br' 'Br' -0.2901 2.4595
 'International Tables Vol C Tables 4.2.6.8 and 6.1.1.4'
 'Mg' 'Mg' 0.0486 0.0363 'International Tables Vol C Tables 4.2.6.8 and 6.1.1.4'
 'P' 'P' 0.1023 0.0942 'International Tables Vol C Tables 4.2.6.8 and 6.1.1.4'
 'Si' 'Si' 0.0817 0.0704 'International Tables Vol C Tables 4.2.6.8 and 6.1.1.4'
 'Sr' 'Sr' -1.5307 3.2498
 'International Tables Vol C Tables 4.2.6.8 and 6.1.1.4'

_shelx_space_group_comment
;
The symmetry employed for this shelxl refinement is uniquely defined
by the following loop, which should always be used as a source of
symmetry information in preference to the above space-group names.
They are only intended as comments.
;
_space_group_crystal_system        'monoclinic'
_space_group_IT_number             5
_space_group_name_H-M_alt          'C 1 2 1'
_space_group_name_Hall             'C 2y'
loop_
  _space_group_symop_operation_xyz
 'x, y, z'
 '-x, y, -z'
 'x+1/2, y+1/2, z'
 '-x+1/2, y+1/2, -z'

_cell_length_a                     11.9085(3)
_cell_length_b                     15.1627(4)
_cell_length_c                     10.2942(4)
_cell_angle_alpha                  90
_cell_angle_beta                   116.0480(10)
_cell_angle_gamma                  90
_cell_volume                       1669.97(9)
_cell_formula_units_Z              2
_cell_measurement_reflns_used      4440
_cell_measurement_temperature      273.15
_cell_measurement_theta_max        27.47
_cell_measurement_theta_min        2.57
_shelx_estimated_absorpt_T_max     0.467
_shelx_estimated_absorpt_T_min     0.266
_exptl_absorpt_coefficient_mu      8.997
_exptl_absorpt_correction_T_max    0.7456
_exptl_absorpt_correction_T_min    0.5625
_exptl_absorpt_correction_type     multi-scan
_exptl_absorpt_process_details
;
SADABS-2016/2 (Bruker,2016/2) was used for absorption correction.
wR2(int) was 0.1116 before and 0.0785 after correction.
The Ratio of minimum to maximum transmission is 0.7544.
The \l/2 correction factor is Not present.
;
_exptl_absorpt_special_details     ?
_exptl_crystal_colour              'clear red'
_exptl_crystal_colour_lustre       clear
_exptl_crystal_colour_modifier     .
_exptl_crystal_colour_primary      red
_exptl_crystal_density_diffrn      2.859
_exptl_crystal_density_meas        ?
_exptl_crystal_density_method      ?
_exptl_crystal_description         block
_exptl_crystal_F_000               1360
_exptl_crystal_size_max            0.2
_exptl_crystal_size_mid            0.15
_exptl_crystal_size_min            0.1
_exptl_transmission_factor_max     ?
_exptl_transmission_factor_min     ?
_diffrn_reflns_av_R_equivalents    0.0474
_diffrn_reflns_av_unetI/netI       0.0730
_diffrn_reflns_Laue_measured_fraction_full  0.998
_diffrn_reflns_Laue_measured_fraction_max  0.999
_diffrn_reflns_limit_h_max         15
_diffrn_reflns_limit_h_min         -15
_diffrn_reflns_limit_k_max         19
_diffrn_reflns_limit_k_min         -19
_diffrn_reflns_limit_l_max         13
_diffrn_reflns_limit_l_min         -13
_diffrn_reflns_number              10319
_diffrn_reflns_point_group_measured_fraction_full  0.989
_diffrn_reflns_point_group_measured_fraction_max  0.990
_diffrn_reflns_theta_full          25.242
_diffrn_reflns_theta_max           27.511
_diffrn_reflns_theta_min           2.330
_diffrn_ambient_temperature        273.15
_diffrn_detector_area_resol_mean   ?
_diffrn_measured_fraction_theta_full  0.998
_diffrn_measured_fraction_theta_max  0.999
_diffrn_measurement_device_type    'Bruker APEX-II CCD'
_diffrn_measurement_method         '\f and \w scans'
_diffrn_radiation_type             MoK\a
_diffrn_radiation_wavelength       0.71073
_diffrn_source                     ?
_diffrn_source_current             1.4
_diffrn_source_power               0.07
_diffrn_source_voltage             50.0
_diffrn_standards_number           0
_reflns_Friedel_coverage           0.910
_reflns_Friedel_fraction_full      0.979
_reflns_Friedel_fraction_max       0.981
_reflns_number_gt                  3345
_reflns_number_total               3838
_reflns_special_details
;
 Reflections were merged by SHELXL according to the crystal
 class for the calculation of statistics and refinement.
 
 _reflns_Friedel_fraction is defined as the number of unique
 Friedel pairs measured divided by the number that would be
 possible theoretically, ignoring centric projections and
 systematic absences.
;
_reflns_threshold_expression       'I > 2\s(I)'
_computing_cell_refinement         'SAINT V8.40A (Bruker, 2019)'
_computing_data_collection         ?
_computing_data_reduction          'SAINT V8.40A (Bruker, 2019)'
_computing_molecular_graphics      'Olex2 1.5 (Dolomanov et al., 2009)'
_computing_publication_material    'Olex2 1.5 (Dolomanov et al., 2009)'
_computing_structure_refinement    'SHELXL 2017/1 (Sheldrick, 2015)'
_computing_structure_solution      'SHELXT 2014/5 (Sheldrick, 2014)'
_refine_diff_density_max           0.505
_refine_diff_density_min           -0.505
_refine_diff_density_rms           0.114
_refine_ls_abs_structure_details
;
 Flack x determined using 1383 quotients [(I+)-(I-)]/[(I+)+(I-)]
 (Parsons, Flack and Wagner, Acta Cryst. B69 (2013) 249-259).
;
_refine_ls_abs_structure_Flack     0.019(7)
_refine_ls_extinction_coef         0.00050(7)
_refine_ls_extinction_expression  
 'Fc^*^=kFc[1+0.001xFc^2^\l^3^/sin(2\q)]^-1/4^'
_refine_ls_extinction_method       'SHELXL-2017/1 (Sheldrick 2017)'
_refine_ls_goodness_of_fit_ref     0.816
_refine_ls_hydrogen_treatment      undef
_refine_ls_matrix_type             full
_refine_ls_number_parameters       180
_refine_ls_number_reflns           3838
_refine_ls_number_restraints       1
_refine_ls_R_factor_all            0.0402
_refine_ls_R_factor_gt             0.0300
_refine_ls_restrained_S_all        0.815
_refine_ls_shift/su_max            0.000
_refine_ls_shift/su_mean           0.000
_refine_ls_structure_factor_coef   Fsqd
_refine_ls_weighting_details       'w=1/[\s^2^(Fo^2^)] where P=(Fo^2^+2Fc^2^)/3'
_refine_ls_weighting_scheme        calc
_refine_ls_wR_factor_gt            0.0542
_refine_ls_wR_factor_ref           0.0583
_refine_special_details            ?
_olex2_refinement_description
;
1. Shared sites
{Si2, Mg2}
2. Uiso/Uaniso restraints and constraints
Uanis(Si2) = Uanis(Mg2)
3. Others
 Fixed Sof: Si2(0.25) Mg2(0.25)
;
_atom_sites_solution_hydrogens     .
_atom_sites_solution_primary       dual
_atom_sites_solution_secondary     ?
loop_
  _atom_site_label
  _atom_site_type_symbol
  _atom_site_fract_x
  _atom_site_fract_y
  _atom_site_fract_z
  _atom_site_U_iso_or_equiv
  _atom_site_adp_type
  _atom_site_occupancy
  _atom_site_site_symmetry_order
  _atom_site_calc_flag
  _atom_site_refinement_flags_posn
  _atom_site_refinement_flags_adp
  _atom_site_refinement_flags_occupancy
  _atom_site_disorder_assembly
  _atom_site_disorder_group
 Br Br 0.500000 0.70466(7) 0.000000 0.0184(2) Uani 1 2 d S T P . .
 Sr1 Sr 0.31330(7) 0.81042(5) 0.05802(7) 0.02187(18) Uani 1 1 d . . . . .
 Sr2 Sr 0.32849(7) 0.57412(6) -0.22195(8) 0.02686(19) Uani 1 1 d . . . . .
 P5 P 0.12627(16) 0.61390(12) -0.06812(18) 0.0097(4) Uani 1 1 d . . . . .
 P2 P 0.37128(15) 0.78031(11) 0.56113(18) 0.0086(4) Uani 1 1 d . . . . .
 Si8 Si 1.000000 0.37024(17) 0.500000 0.0089(5) Uani 1 2 d S T P . .
 Si6 Si 0.74326(17) 0.37346(12) 0.60688(19) 0.0088(4) Uani 1 1 d . . . . .
 P9 P 0.87006(16) 0.44391(11) 0.81305(18) 0.0102(4) Uani 1 1 d . . . . .
 P6 P 0.37908(17) 0.46498(12) 0.06766(18) 0.0117(4) Uani 1 1 d . . . . .
 P4 P 0.10855(15) 0.79478(11) 0.17666(17) 0.0093(4) Uani 1 1 d . . . . .
 Si4 Si 0.25107(17) 0.53744(11) 0.13419(19) 0.0086(4) Uani 1 1 d . . . . .
 P1 P 0.35749(17) 0.64747(11) 0.27864(19) 0.0115(4) Uani 1 1 d . . . . .
 P10 P 1.11626(17) 0.44307(12) 0.70028(19) 0.0124(4) Uani 1 1 d . . . . .
 Si1 Si 0.23242(16) 0.70927(12) 0.36138(18) 0.0090(4) Uani 1 1 d . . . . .
 P7 P 0.62449(16) 0.45707(12) 0.42275(18) 0.0131(4) Uani 1 1 d . . . . .
 Si5 Si 0.48423(17) 0.37473(12) 0.25091(19) 0.0093(4) Uani 1 1 d . . . . .
 Si3 Si 0.000000 0.69549(17) 0.000000 0.0087(5) Uani 1 2 d S T P . .
 P8 P 0.64535(18) 0.28302(11) 0.7007(2) 0.0141(4) Uani 1 1 d . . . . .
 P3 P 0.13398(18) 0.61561(13) 0.44702(19) 0.0152(4) Uani 1 1 d . . . . .
 Si7 Si 0.98854(18) 0.52966(11) 0.7431(2) 0.0103(4) Uani 1 1 d . . . . .
 Si2 Si 0.000000 0.70561(19) 0.500000 0.0087(6) Uani 0.5 2 d S T P A 3
 Mg1 Mg 0.500000 0.5601(2) 0.500000 0.0166(7) Uani 1 2 d S T P . .
 Mg2 Mg 0.000000 0.70561(19) 0.500000 0.0087(6) Uani 0.5 2 d S T P A 4

loop_
  _atom_site_aniso_label
  _atom_site_aniso_U_11
  _atom_site_aniso_U_22
  _atom_site_aniso_U_33
  _atom_site_aniso_U_23
  _atom_site_aniso_U_13
  _atom_site_aniso_U_12
 Br 0.0153(5) 0.0167(5) 0.0235(5) 0.000 0.0087(4) 0.000
 Sr1 0.0286(4) 0.0200(4) 0.0218(4) 0.0036(3) 0.0155(3) 0.0080(3)
 Sr2 0.0282(4) 0.0347(5) 0.0187(4) -0.0112(3) 0.0112(3) -0.0113(4)
 P5 0.0096(9) 0.0075(8) 0.0085(8) 0.0001(7) 0.0007(7) 0.0014(7)
 P2 0.0073(9) 0.0097(9) 0.0090(8) -0.0004(7) 0.0037(7) 0.0002(7)
 Si8 0.0083(13) 0.0097(13) 0.0088(12) 0.000 0.0039(11) 0.000
 Si6 0.0074(9) 0.0091(9) 0.0099(9) -0.0023(7) 0.0039(7) -0.0004(7)
 P9 0.0097(9) 0.0106(9) 0.0087(8) -0.0021(7) 0.0025(7) 0.0007(7)
 P6 0.0144(9) 0.0116(9) 0.0108(8) 0.0028(7) 0.0072(7) 0.0057(7)
 P4 0.0081(8) 0.0103(9) 0.0089(8) 0.0003(7) 0.0033(7) -0.0001(7)
 Si4 0.0094(10) 0.0080(9) 0.0078(9) 0.0001(7) 0.0033(8) 0.0004(7)
 P1 0.0116(9) 0.0095(9) 0.0114(9) -0.0026(7) 0.0032(7) -0.0001(7)
 P10 0.0100(9) 0.0133(9) 0.0128(9) -0.0023(7) 0.0039(7) 0.0002(7)
 Si1 0.0078(9) 0.0100(9) 0.0085(8) 0.0001(8) 0.0029(7) -0.0009(8)
 P7 0.0105(9) 0.0143(10) 0.0119(8) 0.0002(7) 0.0025(7) 0.0014(7)
 Si5 0.0087(9) 0.0099(9) 0.0098(9) 0.0009(7) 0.0046(7) 0.0022(7)
 Si3 0.0104(13) 0.0069(13) 0.0081(12) 0.000 0.0034(10) 0.000
 P8 0.0172(10) 0.0104(9) 0.0212(10) -0.0014(8) 0.0145(8) -0.0014(7)
 P3 0.0156(10) 0.0146(9) 0.0117(9) 0.0008(8) 0.0025(8) -0.0076(8)
 Si7 0.0116(10) 0.0085(9) 0.0089(9) -0.0003(7) 0.0027(8) 0.0007(7)
 Si2 0.0078(13) 0.0099(14) 0.0085(13) 0.000 0.0037(11) 0.000
 Mg1 0.0134(18) 0.0186(19) 0.0144(17) 0.000 0.0031(14) 0.000
 Mg2 0.0078(13) 0.0099(14) 0.0085(13) 0.000 0.0037(11) 0.000

_geom_special_details
;
 All esds (except the esd in the dihedral angle between two l.s. planes)
 are estimated using the full covariance matrix.  The cell esds are taken
 into account individually in the estimation of esds in distances, angles
 and torsion angles; correlations between esds in cell parameters are only
 used when they are defined by crystal symmetry.  An approximate (isotropic)
 treatment of cell esds is used for estimating esds involving l.s. planes.
;
loop_
  _geom_bond_atom_site_label_1
  _geom_bond_atom_site_label_2
  _geom_bond_distance
  _geom_bond_site_symmetry_2
  _geom_bond_publ_flag
 Br Sr1 3.0063(8) 2_655 ?
 Br Sr1 3.0063(8) . ?
 Br Sr2 3.0350(9) 2_655 ?
 Br Sr2 3.0350(9) . ?
 Sr1 P5 3.604(2) . ?
 Sr1 P9 3.5228(18) 3_454 ?
 Sr1 P6 3.132(2) 4 ?
 Sr1 P4 3.1793(16) . ?
 Sr1 P1 3.2388(19) . ?
 Sr1 P10 3.018(2) 4_656 ?
 Sr1 Si5 3.704(2) 4 ?
 Sr1 P8 3.353(2) 3_454 ?
 Sr2 Sr2 4.6014(15) 2_655 ?
 Sr2 P5 3.4669(19) . ?
 Sr2 P6 3.540(2) 2_655 ?
 Sr2 P10 3.033(2) 1_454 ?
 Sr2 P7 2.9585(19) 2_655 ?
 Sr2 P8 3.728(2) 3_454 ?
 Sr2 P3 3.2313(19) 1_554 ?
 Sr2 Mg1 4.1885(7) 1_554 ?
 Sr2 Mg2 4.1996(17) 1_554 ?
 P5 Si4 2.274(2) . ?
 P5 Si3 2.282(2) . ?
 P5 Si7 2.302(3) 1_454 ?
 P2 Si8 2.335(2) 3_455 ?
 P2 Si6 2.274(2) 3_455 ?
 P2 Si1 2.266(2) . ?
 Si8 P10 2.209(2) 2_756 ?
 Si8 P10 2.209(2) . ?
 Si6 P9 2.261(2) . ?
 Si6 P7 2.201(2) . ?
 Si6 P8 2.272(2) . ?
 P9 Si4 2.253(2) 2_656 ?
 P9 Si7 2.256(2) . ?
 P6 Si4 2.217(2) . ?
 P6 Si5 2.219(2) . ?
 P4 Si1 2.238(2) . ?
 P4 Si5 2.289(2) 3_455 ?
 P4 Si3 2.276(2) . ?
 Si4 P1 2.224(2) . ?
 P1 Si1 2.222(2) . ?
 P1 Mg1 2.536(3) . ?
 P1 Mg1 2.536(3) 2_656 ?
 P10 Si7 2.196(3) . ?
 Si1 P3 2.253(2) . ?
 P7 Si5 2.210(3) . ?
 P7 Mg1 2.511(3) . ?
 P7 Mg1 2.511(3) 2_656 ?
 Si5 P8 2.289(2) 2_656 ?
 P8 Si2 2.346(2) 3_545 ?
 P3 Si7 2.269(3) 2_656 ?
 P3 Si2 2.339(3) . ?
 P3 Mg2 2.339(3) . ?
 Mg1 Mg1 0.000(7) 2_656 ?

loop_
  _geom_angle_atom_site_label_1
  _geom_angle_atom_site_label_2
  _geom_angle_atom_site_label_3
  _geom_angle
  _geom_angle_site_symmetry_1
  _geom_angle_site_symmetry_3
  _geom_angle_publ_flag
 Sr1 Br Sr1 115.53(4) 2_655 . ?
 Sr1 Br Sr2 100.69(2) . . ?
 Sr1 Br Sr2 120.679(18) 2_655 . ?
 Sr1 Br Sr2 100.69(2) 2_655 2_655 ?
 Sr1 Br Sr2 120.680(18) . 2_655 ?
 Sr2 Br Sr2 98.59(4) 2_655 . ?
 Br Sr1 P5 83.18(3) . . ?
 Br Sr1 P9 76.89(3) . 3_454 ?
 Br Sr1 P6 141.96(4) . 4 ?
 Br Sr1 P4 142.69(4) . . ?
 Br Sr1 P1 79.97(4) . . ?
 Br Sr1 P10 123.86(4) . 4_656 ?
 Br Sr1 Si5 118.81(3) . 4 ?
 Br Sr1 P8 81.54(3) . 3_454 ?
 P5 Sr1 Si5 72.63(4) . 4 ?
 P9 Sr1 P5 119.98(4) 3_454 . ?
 P9 Sr1 Si5 69.27(4) 3_454 4 ?
 P6 Sr1 P5 104.22(5) 4 . ?
 P6 Sr1 P9 67.04(4) 4 3_454 ?
 P6 Sr1 P4 70.69(5) 4 . ?
 P6 Sr1 P1 136.43(5) 4 . ?
 P6 Sr1 Si5 36.69(4) 4 4 ?
 P6 Sr1 P8 70.36(4) 4 3_454 ?
 P4 Sr1 P5 67.66(4) . . ?
 P4 Sr1 P9 137.60(5) . 3_454 ?
 P4 Sr1 P1 65.77(5) . . ?
 P4 Sr1 Si5 75.15(4) . 4 ?
 P4 Sr1 P8 102.92(5) . 3_454 ?
 P1 Sr1 P5 60.41(4) . . ?
 P1 Sr1 P9 156.50(5) . 3_454 ?
 P1 Sr1 Si5 127.05(5) . 4 ?
 P1 Sr1 P8 120.65(5) . 3_454 ?
 P10 Sr1 P5 138.79(5) 4_656 . ?
 P10 Sr1 P9 97.82(5) 4_656 3_454 ?
 P10 Sr1 P6 74.34(5) 4_656 4 ?
 P10 Sr1 P4 73.47(5) 4_656 . ?
 P10 Sr1 P1 91.69(5) 4_656 . ?
 P10 Sr1 Si5 110.31(5) 4_656 4 ?
 P10 Sr1 P8 143.42(5) 4_656 3_454 ?
 P8 Sr1 P5 61.69(4) 3_454 . ?
 P8 Sr1 P9 59.69(4) 3_454 3_454 ?
 P8 Sr1 Si5 37.43(4) 3_454 4 ?
 Br Sr2 Sr2 40.71(2) . 2_655 ?
 Br Sr2 P5 85.15(4) . . ?
 Br Sr2 P6 76.28(4) . 2_655 ?
 Br Sr2 P8 75.16(4) . 3_454 ?
 Br Sr2 P3 126.92(5) . 1_554 ?
 Br Sr2 Mg1 100.29(4) . 1_554 ?
 Br Sr2 Mg2 108.72(4) . 1_554 ?
 P5 Sr2 Sr2 92.19(3) . 2_655 ?
 P5 Sr2 P6 128.33(4) . 2_655 ?
 P5 Sr2 P8 59.42(4) . 3_454 ?
 P5 Sr2 Mg1 165.00(5) . 1_554 ?
 P5 Sr2 Mg2 66.59(3) . 1_554 ?
 P6 Sr2 Sr2 44.36(3) 2_655 2_655 ?
 P6 Sr2 P8 149.43(5) 2_655 3_454 ?
 P6 Sr2 Mg1 66.67(4) 2_655 1_554 ?
 P6 Sr2 Mg2 165.05(3) 2_655 1_554 ?
 P10 Sr2 Br 146.43(4) 1_454 . ?
 P10 Sr2 Sr2 122.38(4) 1_454 2_655 ?
 P10 Sr2 P5 64.48(5) 1_454 . ?
 P10 Sr2 P6 110.71(5) 1_454 2_655 ?
 P10 Sr2 P8 99.13(5) 1_454 3_454 ?
 P10 Sr2 P3 73.79(5) 1_454 1_554 ?
 P10 Sr2 Mg1 112.72(5) 1_454 1_554 ?
 P10 Sr2 Mg2 73.28(5) 1_454 1_554 ?
 P7 Sr2 Br 130.24(4) 2_655 . ?
 P7 Sr2 Sr2 109.63(4) 2_655 2_655 ?
 P7 Sr2 P5 143.71(5) 2_655 . ?
 P7 Sr2 P6 65.31(5) 2_655 2_655 ?
 P7 Sr2 P10 79.28(5) 2_655 1_454 ?
 P7 Sr2 P8 129.26(5) 2_655 3_454 ?
 P7 Sr2 P3 69.39(5) 2_655 1_554 ?
 P7 Sr2 Mg1 36.23(6) 2_655 1_554 ?
 P7 Sr2 Mg2 102.36(4) 2_655 1_554 ?
 P8 Sr2 Sr2 113.15(3) 3_454 2_655 ?
 P8 Sr2 Mg1 108.19(5) 3_454 1_554 ?
 P8 Sr2 Mg2 33.76(4) 3_454 1_554 ?
 P3 Sr2 Sr2 163.73(4) 1_554 2_655 ?
 P3 Sr2 P5 97.34(5) 1_554 . ?
 P3 Sr2 P6 132.27(5) 1_554 2_655 ?
 P3 Sr2 P8 61.84(5) 1_554 3_454 ?
 P3 Sr2 Mg1 68.17(4) 1_554 1_554 ?
 P3 Sr2 Mg2 33.59(4) 1_554 1_554 ?
 Mg1 Sr2 Sr2 101.07(2) 1_554 2_655 ?
 Mg1 Sr2 Mg2 98.40(3) 1_554 1_554 ?
 Sr2 P5 Sr1 82.25(4) . . ?
 Si4 P5 Sr1 92.27(7) . . ?
 Si4 P5 Sr2 91.37(7) . . ?
 Si4 P5 Si3 104.40(8) . . ?
 Si4 P5 Si7 115.28(10) . 1_454 ?
 Si3 P5 Sr1 80.06(7) . . ?
 Si3 P5 Sr2 156.65(9) . . ?
 Si3 P5 Si7 103.81(9) . 1_454 ?
 Si7 P5 Sr1 149.49(8) 1_454 . ?
 Si7 P5 Sr2 84.16(7) 1_454 . ?
 Si6 P2 Si8 105.79(9) 3_455 3_455 ?
 Si1 P2 Si8 109.68(8) . 3_455 ?
 Si1 P2 Si6 101.23(9) . 3_455 ?
 P2 Si8 P2 108.54(12) 3_545 4_646 ?
 P10 Si8 P2 109.08(6) 2_756 3_545 ?
 P10 Si8 P2 104.89(6) . 3_545 ?
 P10 Si8 P2 109.08(6) . 4_646 ?
 P10 Si8 P2 104.89(6) 2_756 4_646 ?
 P10 Si8 P10 120.01(15) 2_756 . ?
 P9 Si6 P2 104.82(9) . 3_545 ?
 P9 Si6 P8 98.17(9) . . ?
 P7 Si6 P2 114.52(9) . 3_545 ?
 P7 Si6 P9 116.62(10) . . ?
 P7 Si6 P8 117.26(11) . . ?
 P8 Si6 P2 103.24(9) . 3_545 ?
 Si6 P9 Sr1 98.14(7) . 3_546 ?
 Si4 P9 Sr1 81.06(6) 2_656 3_546 ?
 Si4 P9 Si6 106.82(9) 2_656 . ?
 Si4 P9 Si7 105.69(9) 2_656 . ?
 Si7 P9 Sr1 154.54(9) . 3_546 ?
 Si7 P9 Si6 103.08(9) . . ?
 Sr1 P6 Sr2 158.76(7) 4_545 2_655 ?
 Si4 P6 Sr1 91.20(7) . 4_545 ?
 Si4 P6 Sr2 107.70(8) . 2_655 ?
 Si4 P6 Si5 104.53(9) . . ?
 Si5 P6 Sr1 85.82(7) . 4_545 ?
 Si5 P6 Sr2 80.22(7) . 2_655 ?
 Si1 P4 Sr1 92.24(7) . . ?
 Si1 P4 Si5 107.74(9) . 3_455 ?
 Si1 P4 Si3 103.11(9) . . ?
 Si5 P4 Sr1 143.74(8) 3_455 . ?
 Si3 P4 Sr1 90.27(5) . . ?
 Si3 P4 Si5 113.17(9) . 3_455 ?
 P9 Si4 P5 108.16(10) 2_656 . ?
 P6 Si4 P5 103.36(9) . . ?
 P6 Si4 P9 111.24(10) . 2_656 ?
 P6 Si4 P1 108.12(10) . . ?
 P1 Si4 P5 100.44(9) . . ?
 P1 Si4 P9 123.25(10) . 2_656 ?
 Si4 P1 Sr1 103.53(7) . . ?
 Si4 P1 Mg1 99.72(10) . 2_656 ?
 Si4 P1 Mg1 99.72(10) . . ?
 Si1 P1 Sr1 90.99(7) . . ?
 Si1 P1 Si4 106.95(10) . . ?
 Si1 P1 Mg1 99.94(8) . 2_656 ?
 Si1 P1 Mg1 99.94(8) . . ?
 Mg1 P1 Sr1 150.13(9) 2_656 . ?
 Mg1 P1 Sr1 150.13(9) . . ?
 Mg1 P1 Mg1 0.00(13) 2_656 . ?
 Sr1 P10 Sr2 108.74(6) 4_646 1_656 ?
 Si8 P10 Sr1 105.65(9) . 4_646 ?
 Si8 P10 Sr2 132.99(8) . 1_656 ?
 Si7 P10 Sr1 101.49(8) . 4_646 ?
 Si7 P10 Sr2 97.22(8) . 1_656 ?
 Si7 P10 Si8 106.31(10) . . ?
 P4 Si1 P2 116.20(10) . . ?
 P4 Si1 P3 115.82(10) . . ?
 P1 Si1 P2 101.73(9) . . ?
 P1 Si1 P4 102.78(9) . . ?
 P1 Si1 P3 115.84(11) . . ?
 P3 Si1 P2 104.02(9) . . ?
 Si6 P7 Sr2 134.42(9) . 2_655 ?
 Si6 P7 Si5 109.75(11) . . ?
 Si6 P7 Mg1 109.33(9) . . ?
 Si6 P7 Mg1 109.33(9) . 2_656 ?
 Si5 P7 Sr2 95.05(7) . 2_655 ?
 Si5 P7 Mg1 105.14(9) . 2_656 ?
 Si5 P7 Mg1 105.14(9) . . ?
 Mg1 P7 Sr2 99.63(8) . 2_655 ?
 Mg1 P7 Sr2 99.63(8) 2_656 2_655 ?
 Mg1 P7 Mg1 0.0 2_656 . ?
 P6 Si5 Sr1 57.49(6) . 4_545 ?
 P6 Si5 P4 104.42(9) . 3_545 ?
 P6 Si5 P8 112.15(10) . 2_656 ?
 P4 Si5 Sr1 95.10(7) 3_545 4_545 ?
 P7 Si5 Sr1 159.68(9) . 4_545 ?
 P7 Si5 P6 106.15(10) . . ?
 P7 Si5 P4 101.20(10) . 3_545 ?
 P7 Si5 P8 120.92(10) . 2_656 ?
 P8 Si5 Sr1 62.92(7) 2_656 4_545 ?
 P8 Si5 P4 110.35(9) 2_656 3_545 ?
 P5 Si3 P5 114.35(14) 2 . ?
 P4 Si3 P5 109.43(6) . 2 ?
 P4 Si3 P5 112.61(6) 2 2 ?
 P4 Si3 P5 109.43(6) 2 . ?
 P4 Si3 P5 112.61(6) . . ?
 P4 Si3 P4 97.17(12) 2 . ?
 Sr1 P8 Sr2 81.94(4) 3_546 3_546 ?
 Si6 P8 Sr1 102.79(8) . 3_546 ?
 Si6 P8 Sr2 104.02(7) . 3_546 ?
 Si6 P8 Si5 104.28(9) . 2_656 ?
 Si6 P8 Si2 104.22(9) . 3_545 ?
 Si5 P8 Sr1 79.65(7) 2_656 3_546 ?
 Si5 P8 Sr2 148.96(8) 2_656 3_546 ?
 Si5 P8 Si2 100.86(10) 2_656 3_545 ?
 Si1 P3 Sr2 106.27(8) . 1_556 ?
 Si1 P3 Si7 105.81(9) . 2_656 ?
 Si1 P3 Si2 104.42(10) . . ?
 Si1 P3 Mg2 104.42(10) . . ?
 Si7 P3 Sr2 133.58(9) 2_656 1_556 ?
 Si7 P3 Si2 106.87(9) 2_656 . ?
 Si7 P3 Mg2 106.87(9) 2_656 . ?
 P9 Si7 P5 111.35(9) . 1_656 ?
 P9 Si7 P3 110.54(10) . 2_656 ?
 P10 Si7 P5 101.64(10) . 1_656 ?
 P10 Si7 P9 107.75(9) . . ?
 P10 Si7 P3 114.19(10) . 2_656 ?
 P3 Si7 P5 111.06(9) 2_656 1_656 ?
 P8 Si2 P8 119.94(15) 3_455 4_556 ?
 P3 Si2 P8 113.69(6) . 4_556 ?
 P3 Si2 P8 113.69(6) 2_556 3_455 ?
 P3 Si2 P8 100.50(6) 2_556 4_556 ?
 P3 Si2 P8 100.50(6) . 3_455 ?
 P3 Si2 P3 108.61(14) . 2_556 ?
 Sr2 Mg1 Sr2 174.18(10) 2_655 1_556 ?
 P1 Mg1 Sr2 72.19(4) 2_656 1_556 ?
 P1 Mg1 Sr2 72.19(4) . 2_655 ?
 P1 Mg1 Sr2 104.64(6) . 1_556 ?
 P1 Mg1 Sr2 104.64(6) 2_656 2_655 ?
 P1 Mg1 P1 117.01(16) 2_656 . ?
 P7 Mg1 Sr2 44.14(4) 2_656 1_556 ?
 P7 Mg1 Sr2 44.14(4) . 2_655 ?
 P7 Mg1 Sr2 141.34(11) . 1_556 ?
 P7 Mg1 Sr2 141.34(11) 2_656 2_655 ?
 P7 Mg1 P1 110.75(6) 2_656 . ?
 P7 Mg1 P1 107.19(6) 2_656 2_656 ?
 P7 Mg1 P1 110.75(6) . 2_656 ?
 P7 Mg1 P1 107.19(6) . . ?
 P7 Mg1 P7 103.06(15) 2_656 . ?
 Mg1 Mg1 Sr2 0(10) 2_656 1_556 ?
 Mg1 Mg1 Sr2 0(10) 2_656 2_655 ?
 Mg1 Mg1 P1 0(10) 2_656 . ?
 Mg1 Mg1 P1 0(10) 2_656 2_656 ?
 Mg1 Mg1 P7 0(10) 2_656 . ?
 Mg1 Mg1 P7 0(10) 2_656 2_656 ?
 Sr2 Mg2 Sr2 123.32(8) 2 1_556 ?
 P8 Mg2 Sr2 62.03(5) 4_556 2 ?
 P8 Mg2 Sr2 62.03(5) 3_455 1_556 ?
 P8 Mg2 Sr2 160.76(4) 4_556 1_556 ?
 P8 Mg2 Sr2 160.76(4) 3_455 2 ?
 P8 Mg2 P8 119.94(15) 3_455 4_556 ?
 P3 Mg2 Sr2 49.85(5) . 1_556 ?
 P3 Mg2 Sr2 49.85(5) 2_556 2 ?
 P3 Mg2 Sr2 95.21(8) 2_556 1_556 ?
 P3 Mg2 Sr2 95.21(8) . 2 ?
 P3 Mg2 P8 100.50(6) . 3_455 ?
 P3 Mg2 P8 113.69(6) . 4_556 ?
 P3 Mg2 P8 100.50(6) 2_556 4_556 ?
 P3 Mg2 P8 113.69(6) 2_556 3_455 ?
 P3 Mg2 P3 108.61(14) . 2_556 ?

_shelx_res_file
;
TITL 23101901_a.res in C2
    23101901.res
    created by SHELXL-2017/1 at 20:54:17 on 22-Dec-2023
REM Old TITL 23101901 in C2
REM SHELXT solution in C2
REM R1 0.065, Rweak 0.026, Alpha 0.001, Orientation as input
REM Flack x = -0.073 ( 0.009 ) from Parsons' quotients
REM Formula found by SHELXT: Mg P33 Br5
CELL 0.71073 11.9085 15.1627 10.2942 90 116.048 90
ZERR 2 0.0003 0.0004 0.0004 0 0.001 0
LATT -7
SYMM -X,+Y,-Z
SFAC Br Mg P Si Sr
UNIT 2 3 40 25 8
EQIV $1 1-X,+Y,1-Z
EADP Si2 Mg2
EXYZ Si2 Mg2

L.S. 10
PLAN  6
SIZE 0.1 0.15 0.2
TEMP 0
CONF
FREE Sr2 Mg1_$1
FREE Sr2 Mg1
FREE Sr2 P7
FREE Sr2 P6
FREE Sr2 Sr1
FREE Sr1 P10
LIST 6
MORE -1
fmap 2
acta
OMIT -9 3 1
OMIT -6 -6 4
OMIT 0 -2 1
OMIT 0 0 1
OMIT 4 0 0
REM <olex2.extras>
REM <HklSrc "%.\\23101901.hkl">
REM </olex2.extras>

WGHT    0.000000
EXTI    0.000501
FVAR       0.16293
BR    1    0.500000    0.704658    0.000000    10.50000    0.01534    0.01667 =
         0.02349    0.00000    0.00874    0.00000
SR1   5    0.313295    0.810421    0.058016    11.00000    0.02864    0.01998 =
         0.02177    0.00360    0.01546    0.00797
SR2   5    0.328494    0.574119   -0.221949    11.00000    0.02818    0.03471 =
         0.01871   -0.01116    0.01123   -0.01126
P5    3    0.126272    0.613897   -0.068123    11.00000    0.00956    0.00753 =
         0.00854    0.00005    0.00073    0.00144
P2    3    0.371281    0.780305    0.561125    11.00000    0.00727    0.00966 =
         0.00904   -0.00041    0.00365    0.00019
SI8   4    1.000000    0.370240    0.500000    10.50000    0.00831    0.00972 =
         0.00880    0.00000    0.00389    0.00000
SI6   4    0.743264    0.373464    0.606882    11.00000    0.00743    0.00909 =
         0.00990   -0.00235    0.00390   -0.00041
P9    3    0.870065    0.443905    0.813045    11.00000    0.00969    0.01060 =
         0.00871   -0.00207    0.00252    0.00069
P6    3    0.379078    0.464977    0.067664    11.00000    0.01444    0.01157 =
         0.01081    0.00281    0.00715    0.00570
P4    3    0.108548    0.794784    0.176655    11.00000    0.00812    0.01033 =
         0.00889    0.00031    0.00325   -0.00007
SI4   4    0.251069    0.537439    0.134195    11.00000    0.00943    0.00801 =
         0.00784    0.00008    0.00326    0.00043
P1    3    0.357492    0.647473    0.278640    11.00000    0.01157    0.00947 =
         0.01141   -0.00256    0.00322   -0.00009
P10   3    1.116255    0.443073    0.700280    11.00000    0.01000    0.01332 =
         0.01281   -0.00231    0.00393    0.00019
SI1   4    0.232420    0.709268    0.361379    11.00000    0.00785    0.01003 =
         0.00849    0.00007    0.00293   -0.00091
P7    3    0.624485    0.457071    0.422748    11.00000    0.01050    0.01427 =
         0.01193    0.00024    0.00255    0.00141
SI5   4    0.484229    0.374729    0.250905    11.00000    0.00872    0.00991 =
         0.00978    0.00089    0.00459    0.00222
SI3   4    0.000000    0.695491    0.000000    10.50000    0.01036    0.00686 =
         0.00812    0.00000    0.00342    0.00000
P8    3    0.645351    0.283023    0.700698    11.00000    0.01724    0.01040 =
         0.02121   -0.00143    0.01448   -0.00143
P3    3    0.133979    0.615612    0.447022    11.00000    0.01562    0.01460 =
         0.01174    0.00080    0.00253   -0.00765
SI7   4    0.988539    0.529659    0.743124    11.00000    0.01163    0.00847 =
         0.00889   -0.00028    0.00271    0.00074
PART 3
SI2   4    0.000000    0.705607    0.500000    10.25000    0.00776    0.00993 =
         0.00849    0.00000    0.00365    0.00000
PART 0
MG1   2    0.500000    0.560098    0.500000    10.50000    0.01340    0.01859 =
         0.01444    0.00000    0.00314    0.00000
PART 4
MG2   2    0.000000    0.705607    0.500000    10.25000    0.00776    0.00993 =
         0.00849    0.00000    0.00365    0.00000
HKLF 4


REM  23101901_a.res in C2
REM R1 =  0.0300 for    3345 Fo > 4sig(Fo)  and  0.0402 for all    3838 data
REM    180 parameters refined using      1 restraints

END

WGHT      0.0000      0.0000

REM Highest difference peak  0.505,  deepest hole -0.505,  1-sigma level  0.114
Q1    1   0.2556  0.7082  0.2218  11.00000  0.05    0.51
Q2    1   0.3861  0.7773  0.2011  11.00000  0.05    0.50
Q3    1   0.3234  0.6563 -0.1019  11.00000  0.05    0.50
Q4    1   0.1713  0.5620  0.0219  11.00000  0.05    0.49
Q5    1   0.3710  0.8302  0.1369  11.00000  0.05    0.47
Q6    1   0.2661  0.5182 -0.2462  11.00000  0.05    0.44
;
_shelx_res_checksum                58720
_shelx_hkl_file
;
  -2   0   2    1.10    1.10
  -2   0   2    0.40    1.00
   2   0  -2    0.30    1.00
   2   0  -2    1.10    1.30
   2   0  -2    1.30    1.10
  -2   0   2   -0.40    0.80
   4   0  -4 1154.08   74.19
   4   0  -4 1197.88   76.29
  -4   0   4 1200.68   77.39
  -4   0   4 1140.79   75.49
   4   0  -4 1212.48   76.89
  -4   0   4 1141.39   74.59
   6   0  -6  201.08   21.00
  -6   0   6  211.18   20.50
   6   0  -6  197.58   16.50
   6   0  -6  215.28   19.90
  -6   0   6  199.48   18.50
   8   0  -8   20.80    7.60
   8   0  -8   14.30    7.10
  -8   0   8    2.10    5.30
   8   0  -8    7.30    4.70
  10   0 -10   21.00    9.00
  10   0 -10    5.20    8.80
 -10   0  10   12.00    8.50
  12   0 -12   10.80   12.80
  12   0 -12   30.30   14.40
 -12   0  12   15.90   13.30
   1   1  -1   47.10    4.10
  -1   1   1   56.69    4.80
  -1   1   1   50.19    4.00
  -1   1   1   47.90    3.40
   1   1  -1   45.20    4.70
  -1  -1   1   45.80    4.70
   1  -1  -1   46.50    3.90
   1  -1  -1   42.10    4.40
   1  -1  -1   46.40    4.60
   1  -1  -1   47.70    3.40
  -1  -1   1   57.59    4.30
  -3   1   3  623.14   41.50
   3   1  -3  582.84   38.20
   3   1  -3  634.34   40.70
  -3   1   3  632.74   39.10
   3   1  -3  627.64   41.70
  -3   1   3  633.64   39.90
   3  -1  -3  597.84   39.80
  -3  -1   3  582.94   38.50
  -3  -1   3  568.64   40.70
   3  -1  -3  515.45   39.40
   3  -1  -3  636.34   39.90
   5   1  -5  145.89   12.20
  -5   1   5  167.68   16.80
   5   1  -5  148.49   15.10
   5   1  -5  172.68   16.50
  -5   1   5  144.89   13.60
  -5  -1   5  143.59   14.80
   5  -1  -5  166.88   15.10
  -5  -1   5  173.38   13.20
  -5  -1   5  171.78   16.20
   5  -1  -5  164.48   15.10
   5  -1  -5  153.18   13.80
   7   1  -7    9.30    5.80
   7   1  -7   -1.40    3.60
   7   1  -7    9.30    3.60
   7  -1  -7   13.80    6.20
  -7  -1   7    1.80    5.20
   7  -1  -7   16.70    6.50
   7  -1  -7   12.60    5.00
   9   1  -9  170.38   21.50
  -9   1   9  200.38   23.80
   9   1  -9  209.68   23.10
  -9  -1   9  184.18   21.90
   9  -1  -9  158.88   20.50
   9  -1  -9  159.28   19.90
 -11   1  11  232.48   30.10
  11   1 -11  274.97   30.80
  11   1 -11  257.07   29.20
  11  -1 -11  180.78   28.10
  11  -1 -11  205.68   26.50
   0  -2   0    5.20    1.00
   0  -2   0    8.30    1.80
   0  -2   0    7.10    1.50
  -2  -2   2  713.13   49.40
   2  -2  -2  751.82   47.50
  -2  -2   2  770.52   47.50
   2  -2  -2  756.82   49.10
   2  -2  -2  724.03   48.90
  -4   2   4  201.68   17.70
   4   2  -4  198.88   17.80
  -4   2   4  181.48   13.80
   4   2  -4  177.38   13.70
   4   2  -4  207.58   16.90
  -4   2   4  176.18   15.10
   4  -2  -4  177.28   15.30
  -4  -2   4  186.98   17.00
  -4  -2   4  184.68   13.60
   4  -2  -4  179.58   15.80
   4  -2  -4  187.08   14.90
   6   2  -6  287.47   26.60
   6   2  -6  291.97   19.50
   6   2  -6  305.57   26.20
  -6   2   6  280.07   25.30
   6  -2  -6  244.18   21.80
  -6  -2   6  253.97   23.60
   6  -2  -6  249.88   22.80
  -6  -2   6  246.08   19.20
   8   2  -8  274.27   27.70
  -8   2   8  280.17   28.50
   8   2  -8  282.17   28.50
   8  -2  -8  301.37   26.00
   8  -2  -8  313.77   28.30
  -8  -2   8  285.87   27.80
   8  -2  -8  269.27   24.10
  10   2 -10  110.19   18.80
  10   2 -10   93.39   17.90
 -10   2  10  102.69   19.30
 -10  -2  10   75.99   16.20
  10  -2 -10   99.79   19.00
 -12   2  12  103.09   22.10
  12   2 -12   85.19   20.90
  12   2 -12   42.10   16.30
 -12  -2  12   78.79   18.30
  12  -2 -12   85.49   21.80
  -1   3   1   92.29    7.00
   1   3  -1   83.09    8.60
   1   3  -1   86.29    7.30
  -1   3   1   89.89    8.30
  -1   3   1   90.89    7.20
  -1  -3   1   94.79    8.90
   1  -3  -1   95.49    8.40
  -1  -3   1   94.69    7.70
   1  -3  -1   90.39    7.10
   1  -3  -1   94.09    7.00
   3   3  -3  294.77   22.60
  -3   3   3  301.97   21.80
   3   3  -3  270.07   19.40
  -3   3   3  298.37   19.40
   3  -3  -3  240.58   19.00
  -3  -3   3  240.18   22.90
  -3  -3   3  245.38   18.90
   3  -3  -3  240.28   20.80
   3  -3  -3  257.07   17.30
   3  -3  -3  227.38   20.80
   5   3  -5  103.19   10.00
   5   3  -5  124.49   14.40
   5   3  -5   97.49   12.20
  -5   3   5   93.29    9.30
  -5   3   5  104.79   13.60
   5  -3  -5  138.49   13.70
  -5  -3   5  123.39    9.90
   5  -3  -5  136.69   11.40
   5  -3  -5  118.49   12.10
   7   3  -7  175.68   19.70
  -7   3   7  165.98   20.20
  -7   3   7  171.48   14.70
   7   3  -7  153.48   18.00
  -7  -3   7  174.28   18.20
   7  -3  -7  163.28   17.60
   7  -3  -7  160.48   17.60
   7  -3  -7  142.09   16.00
  -9   3   9  214.68   26.00
   9   3  -9  204.18   25.20
   9  -3  -9  205.58   24.20
   9  -3  -9  226.88   21.80
  -9  -3   9  211.38   23.60
 -11   3  11  290.37   34.10
  11   3 -11  249.08   32.70
  11   3 -11  295.37   31.90
  11  -3 -11  229.68   39.60
  11  -3 -11  266.07   32.70
 -11  -3  11  279.47   30.20
   0   4   0  424.86   28.90
   0   4   0  416.06   28.60
   0   4   0  414.86   27.30
   0  -4   0  430.86   28.70
   0  -4   0  388.56   28.80
   0  -4   0  454.65   27.50
  -2   4   2  420.36   28.60
  -2   4   2  409.36   26.10
   2   4  -2  416.56   29.70
  -2  -4   2  385.16   29.10
   2  -4  -2  345.67   24.60
  -2  -4   2  345.97   27.90
   2  -4  -2  390.06   26.20
   4   4  -4  314.57   26.40
  -4   4   4  278.37   24.60
  -4   4   4  279.37   21.90
  -4  -4   4  326.07   22.00
   4  -4  -4  285.37   19.80
   4  -4  -4  301.67   24.90
   4  -4  -4  270.87   22.10
   6   4  -6  571.94   43.70
  -6   4   6  580.24   45.50
   6   4  -6  563.44   45.80
  -6  -4   6  578.64   38.20
   6  -4  -6  586.64   39.70
  -8   4   8    5.10    6.80
  -8   4   8    6.80    4.60
   8   4  -8    5.10    5.80
   8   4  -8   -0.60    6.20
  -8  -4   8   10.20    6.80
   8  -4  -8   -1.90    4.90
   8  -4  -8    0.60    4.50
  10   4 -10  503.45   45.80
 -10   4  10  475.05   46.60
  10   4 -10  504.05   45.10
  10  -4 -10  496.95   39.30
  10  -4 -10  533.25   45.40
 -10  -4  10  490.35   42.30
   1   5  -1  147.69   11.60
  -1   5   1  149.19   11.90
  -1   5   1  148.89   11.40
   1   5  -1  144.89   13.80
   1   5  -1  145.39   12.50
  -1   5   1  153.88   13.50
   1  -5  -1  154.68   13.40
  -1  -5   1  154.38   12.60
   1  -5  -1  163.08   11.60
  -1  -5   1  155.58   11.60
   1  -5  -1  133.69   11.80
  -1  -5   1  157.98   14.10
  -3   5   3  764.42   51.69
  -3   5   3  817.52   54.09
   3   5  -3  804.42   55.39
   3  -5  -3  797.82   50.99
   3  -5  -3  809.12   55.39
   3  -5  -3  688.03   48.20
   3  -5  -3  728.23   48.00
  -3  -5   3  806.22   57.89
  -3  -5   3  811.12   53.09
   3  -5  -3  756.42   55.89
  -5   5   5  150.48   17.60
   5   5  -5  180.08   19.40
  -5  -5   5  156.08   13.80
   5  -5  -5  154.68   14.80
   5  -5  -5  151.68   12.20
   7   5  -7   88.79   15.70
   7   5  -7   99.69   18.20
  -7   5   7   99.39   16.10
   7  -5  -7  147.09   12.50
   7  -5  -7  151.58   15.80
  -9   5   9  175.38   25.30
   9   5  -9  187.18   25.40
   9   5  -9  173.08   22.00
  -9  -5   9  237.48   23.10
   9  -5  -9  196.58   23.50
   9  -5  -9  190.08   18.50
  11   5 -11  160.08   23.20
  11   5 -11  133.99   25.10
 -11   5  11  152.58   27.80
 -11  -5  11  151.28   21.00
  11  -5 -11  147.89   23.70
   0   6   0  400.36   26.80
   0   6   0  422.16   29.20
   0   6   0  413.56   29.00
   0  -6   0  369.96   26.60
   0  -6   0  411.86   29.40
   0  -6   0  384.66   28.70
  -2   6   2 1195.18   77.49
  -2   6   2 1236.18   80.99
   2   6  -2 1281.47   78.69
  -2   6   2 1235.58   76.69
   2   6  -2 1226.78   82.19
   2  -6  -2 1153.18   76.99
  -2  -6   2 1266.57   82.29
  -2  -6   2 1277.47   82.49
   2  -6  -2 1257.67   81.09
  -2  -6   2 1130.39   78.59
   2  -6  -2 1239.68   77.69
   4   6  -4   60.09   12.00
  -4   6   4   63.49   11.30
  -4  -6   4   29.50    7.30
   4  -6  -4   35.60    3.80
   4  -6  -4   35.60    3.50
   4  -6  -4   36.60    6.80
  -6   6   6  373.16   33.40
   6   6  -6  357.76   33.60
   6   6  -6  374.26   30.80
  -6  -6   6  391.96   27.20
   6  -6  -6  368.16   29.60
   6  -6  -6  345.67   24.70
  -8   6   8 2852.31  175.58
   8   6  -8 2870.21  175.98
   8   6  -8 2817.12  170.98
   8  -6  -8 2311.77  160.98
   8  -6  -8 2284.07  167.48
  10   6 -10    8.90    9.40
  10   6 -10    4.90    7.20
 -10   6  10   15.10   10.40
 -10  -6  10   -2.70    7.10
  10  -6 -10    3.30    9.50
   1   7  -1  681.23   43.70
  -1   7   1  625.84   39.20
   1   7  -1  610.34   39.30
  -1   7   1  662.53   42.70
  -1   7   1  658.53   40.70
   1   7  -1  601.84   41.20
   1  -7  -1  575.44   41.90
   1  -7  -1  558.34   40.60
  -1  -7   1  500.65   40.20
  -1  -7   1  534.35   42.40
   1  -7  -1  564.54   38.90
  -1  -7   1  539.75   38.90
   3   7  -3   69.59   11.40
  -3   7   3   83.39    9.80
   3   7  -3   91.69   13.30
  -3  -7   3  115.69   11.80
   3  -7  -3  120.89   11.00
  -3  -7   3  143.79   15.10
   3  -7  -3  126.59    9.60
  -5   7   5  153.78   19.00
   5   7  -5  181.78   20.90
   5  -7  -5  182.78   17.20
  -5  -7   5  193.58   17.50
   7   7  -7  134.89   17.00
  -7   7   7  122.59   19.00
   7   7  -7  157.58   21.20
   7  -7  -7  137.69   16.70
  -7  -7   7  141.09   13.20
   9   7  -9   11.40    9.00
  -9   7   9   -7.20    6.60
   9   7  -9    6.40    9.90
   9  -7  -9   16.80    9.10
 -11   7  11   -3.80   13.60
  11   7 -11   12.50   18.50
  11   7 -11   -7.30   13.00
 -11  -7  11    8.50   10.70
  11  -7 -11   17.30   12.00
   0   8   0 1205.78   82.69
   0   8   0 1250.37   82.79
   0   8   0 1222.48   79.59
   0  -8   0 1325.67   83.09
   0  -8   0 1243.28   79.59
   0  -8   0 1298.97   83.49
   2   8  -2  387.16   35.40
  -2   8   2  405.36   34.40
  -2   8   2  399.86   31.00
   2   8  -2  403.46   31.70
  -2  -8   2  538.15   34.20
   2  -8  -2  515.65   32.80
  -2  -8   2  495.75   38.20
   2  -8  -2  477.55   31.50
   4   8  -4  370.46   33.10
  -4   8   4  381.06   32.10
  -4  -8   4  383.66   30.60
   4  -8  -4  358.16   27.30
  -4  -8   4  300.97   27.50
   4  -8  -4  392.56   23.60
   4  -8  -4  326.07   24.00
   6   8  -6  606.74   54.59
  -6   8   6  604.34   53.39
   6  -8  -6  714.63   49.99
  -6  -8   6  781.32   49.40
   8   8  -8   11.60   10.20
   8   8  -8   13.50    7.90
  -8   8   8   11.30    7.40
  -8  -8   8    7.40    4.40
   8  -8  -8   12.50    7.50
  -8  -8   8    1.90    4.80
 -10   8  10  112.59   25.00
  10   8 -10  115.19   24.60
  10   8 -10  128.89   22.60
  10  -8 -10  173.08   21.50
   1   9  -1  315.27   25.50
  -1   9   1  312.87   22.60
   1   9  -1  325.37   27.10
  -1   9   1  331.07   26.60
   1   9  -1  318.47   23.00
  -1   9   1  316.37   24.30
  -1  -9   1  300.57   25.10
   1  -9  -1  285.87   22.20
   1  -9  -1  288.97   24.70
  -1  -9   1  279.37   22.40
   3   9  -3  236.88   23.00
  -3  -9   3  181.68   21.20
   3  -9  -3  195.68   16.60
   3  -9  -3  204.78   17.00
  -3  -9   3  197.58   18.50
  -5   9   5  211.38   22.70
   5   9  -5  197.58   23.40
  -5  -9   5  169.08   19.40
  -5  -9   5  178.18   18.40
   5  -9  -5  187.78   18.00
   7   9  -7   28.50    8.30
   7   9  -7   19.80   11.20
  -7   9   7   23.50   10.20
  -7  -9   7   24.90    6.80
   7  -9  -7   17.10    7.70
   9   9  -9    5.80   10.00
  -9   9   9   25.00   13.60
   9   9  -9    8.00    8.90
   9  -9  -9   27.10   10.30
  -9  -9   9   21.70    8.60
   0  10   0  161.88   14.00
   0  10   0  144.49   16.70
   0  10   0  134.89   16.20
   0 -10   0  195.78   14.60
  -2  10   2  290.27   21.50
  -2  10   2  305.07   26.40
  -2  10   2  281.47   21.90
  -2 -10   2  267.57   28.30
   2 -10  -2  262.97   23.10
   2 -10  -2  254.37   21.00
  -2 -10   2  254.97   23.10
  -4  10   4  264.67   27.20
   4  10  -4  263.47   28.50
   4 -10  -4  301.47   21.50
   4 -10  -4  294.97   23.30
  -4 -10   4  275.67   27.80
  -4 -10   4  264.77   24.10
   6  10  -6  135.19   20.00
  -6  10   6  131.09   18.60
  -6 -10   6   95.39   14.60
   6 -10  -6  103.89   13.70
  -6 -10   6   89.09   14.40
   8  10  -8  325.27   31.70
   8  10  -8  351.06   37.80
  -8  10   8  324.57   36.70
  -8 -10   8  361.76   27.10
   8 -10  -8  332.37   31.20
  10  10 -10    9.30   10.40
  10  10 -10   -4.30   12.20
  10 -10 -10   16.10   10.90
   1  11  -1  182.88   19.00
   1  11  -1  201.58   21.20
  -1  11   1  172.28   15.50
  -1  11   1  181.58   17.80
  -1  11   1  199.38   20.30
   1 -11  -1  178.78   15.60
  -1 -11   1  167.78   15.40
   3  11  -3   28.70   10.00
  -3  11   3   31.20    9.90
   3 -11  -3   23.60    5.50
  -3 -11   3   24.90   10.20
  -5  11   5  145.19   19.50
   5  11  -5  150.78   24.70
  -5 -11   5  124.99   17.70
  -5 -11   5  133.09   16.00
   5 -11  -5  133.29   15.10
  -7  11   7   77.69   18.10
   7  11  -7   81.39   15.00
   7  11  -7   70.89   18.10
  -7 -11   7   52.79   11.40
   7 -11  -7   55.69   11.80
   9  11  -9   80.49   16.00
  -9  11   9   77.69   19.90
   9  11  -9  100.29   22.70
   9 -11  -9  104.39   17.50
   0  12   0 2643.24  174.48
   0  12   0 2468.55  174.38
   0 -12   0 3003.10  170.28
   2  12  -2   77.39   15.40
  -2  12   2   67.19   10.70
  -2  12   2   75.89   14.70
  -2 -12   2   98.09   19.30
   2 -12  -2  109.29   10.80
   4  12  -4   31.40   12.80
  -4  12   4   49.50   12.50
   4 -12  -4   57.29    9.40
  -4 -12   4   70.79   15.80
   4 -12  -4   71.89    9.90
  -6  12   6  167.18   22.20
   6  12  -6  178.78   24.30
  -6 -12   6  116.79   18.10
   6 -12  -6  109.99   16.10
  -8  12   8   67.69   17.90
   8  12  -8   55.59   17.50
   8  12  -8   67.79   14.60
  -8 -12   8   55.39   12.00
  -1  13   1   27.10    8.80
  -1  13   1   23.90    8.00
   1  13  -1   35.10   11.00
  -1 -13   1   25.70   12.20
   1 -13  -1   21.50    5.60
  -3  13   3   56.89   13.70
   3  13  -3   96.09   19.20
   3 -13  -3   87.09   15.50
  -3 -13   3   92.59   20.40
   3 -13  -3  112.19   12.20
  -5  13   5   58.69   14.80
   5  13  -5   57.19   15.80
   5 -13  -5   56.09    5.90
   5 -13  -5   58.99    6.30
   5 -13  -5   66.09   11.30
  -5 -13   5   58.09   15.50
   7  13  -7   12.20    7.50
  -7  13   7   15.00   10.60
   7  13  -7   18.00   12.60
  -7 -13   7   33.00   10.30
   7 -13  -7    3.40    6.70
  -9  13   9   29.70   15.90
   9  13  -9   33.50   12.20
   9  13  -9   54.29   19.40
   9 -13  -9   45.90   12.70
   0  14   0  297.57   29.80
   0  14   0  308.67   30.20
   0 -14   0  370.36   40.10
   0 -14   0  295.47   24.70
  -2  14   2 1200.98   78.19
  -2  14   2 1167.88   84.29
   2  14  -2 1163.68   85.29
   2 -14  -2 1059.99   75.89
  -2 -14   2 1176.68   90.89
  -4  14   4   26.70   18.00
   4  14  -4   32.60   17.50
   4 -14  -4   12.10    5.90
  -4 -14   4   29.60   11.80
   4 -14  -4   22.70    8.00
  -6  14   6  519.35   51.59
   6  14  -6  541.85   53.99
  -6 -14   6  579.34   49.30
   6 -14  -6  623.84   45.10
  -8  14   8   37.30   18.90
   8  14  -8   46.70   18.60
   8  14  -8   51.69   13.60
   8 -14  -8   25.30   10.40
  -1  15   1   71.89   13.80
  -1  15   1   63.49   14.20
   1  15  -1   59.09   15.00
  -1 -15   1   96.39   23.90
  -3  15   3  348.67   35.20
   3 -15  -3  329.67   27.00
  -3 -15   3  293.47   37.80
   5  15  -5    3.60   10.70
  -5  15   5    9.30    9.30
   5 -15  -5   -2.30    6.40
  -5 -15   5   12.00   10.40
   7  15  -7   41.20   19.20
   7  15  -7   28.70    9.80
  -7  15   7   27.30   13.90
  -7 -15   7   47.30   14.00
   7 -15  -7   23.70   10.50
   0  16   0  175.28   22.60
   0  16   0  168.18   23.20
   0 -16   0  135.79   29.60
   2  16  -2  126.39   26.00
  -2  16   2  118.49   22.30
  -2  16   2  125.49   17.00
   2 -16  -2  172.28   16.50
  -2 -16   2  197.88   51.89
  -4  16   4   86.39   18.40
   4  16  -4  123.59   25.50
   4 -16  -4   91.49   13.80
  -4 -16   4  122.29   27.10
   6  16  -6    8.30   14.70
  -6  16   6   22.40   13.10
   6 -16  -6    6.30    8.40
  -6 -16   6    9.10   13.10
  -1  17   1   40.40   12.80
   1  17  -1   27.80   13.00
  -1  17   1   50.49   12.40
   1 -17  -1   11.00   14.40
  -1 -17   1   23.10   16.20
   1 -17  -1   39.10    8.60
  -3  17   3   91.59   19.20
   3  17  -3  127.29   25.30
   3 -17  -3  106.49   14.80
  -3 -17   3  110.29   24.80
   5  17  -5  150.38   30.20
  -5  17   5  126.09   24.20
  -5 -17   5  134.29   25.80
   5 -17  -5  139.79   18.40
   0  18   0   79.59   16.90
   0 -18   0   57.59   24.30
  -2  18   2    7.80    8.40
  -2  18   2   11.10   11.30
   2  18  -2   -1.60   11.10
  -2 -18   2   -3.40   15.30
   2 -18  -2    0.70   17.10
   2 -18  -2    6.90    6.40
  -4  18   4   65.99   19.20
   4  18  -4   81.29   23.10
   4 -18  -4   76.49   13.50
  -4 -18   4   93.89   25.20
   4 -18  -4   73.39   27.20
   1  19  -1   58.89   17.60
  -1  19   1   65.89   18.80
  -1  19   1   23.80   13.00
  -1 -19   1   82.09   25.70
   1 -19  -1   79.69   33.40
   3  19  -3    2.60   13.80
  -3  19   3   -6.90   12.90
   3 -19  -3   -4.80   19.10
  -3 -19   3   17.90   17.50
  12   0 -11   -1.50    9.20
 -12   0  11   -3.30   11.00
  12   0 -11    4.60   11.30
  10   0  -9   22.80    9.60
  10   0  -9   19.70    9.40
 -10   0   9   32.60   11.20
  10   0  -9   19.50    7.60
   8   0  -7  574.14   46.60
  -8   0   7  649.54   45.30
   8   0  -7  636.14   47.80
  -8   0   7  629.44   49.90
  -6   0   5   58.39    8.80
   6   0  -5   65.79    9.30
   6   0  -5   71.49    8.50
   6   0  -5   65.09    9.10
  -6   0   5   60.69    9.00
  -4   0   3 1283.27   80.99
  -4   0   3 1358.16   82.09
  -4   0   3 1260.97   81.59
   4   0  -3 1288.87   81.49
   4   0  -3 1185.58   80.89
   4   0  -3 1275.67   81.29
   2   0  -1    3.90    1.60
  -2   0   1    5.60    1.90
   2   0  -1    4.40    1.60
  -2   0   1    4.40    1.50
  -2   0   1    4.40    1.40
   2   0  -1    5.40    1.70
   0   0  -1  152.18   10.50
   0   0   1  161.78   10.80
   0   0   1  166.28   10.70
   0   0  -1  149.49   10.70
  -2   0   3  110.59    9.40
   2   0  -3  104.69    8.20
   2   0  -3  105.09    9.60
  -2   0   3  117.89    9.80
   2   0  -3  122.69    9.80
   4   0  -5  108.79    9.60
   4   0  -5  145.39   13.30
   4   0  -5  134.69   13.20
  -4   0   5  126.09   11.90
  -4   0   5  118.39   12.40
  -6   0   7  454.35   37.20
   6   0  -7  467.15   31.70
   6   0  -7  478.65   37.70
   6   0  -7  491.95   37.80
   8   0  -9   49.99   11.60
  -8   0   9   33.20   10.90
   8   0  -9   49.00   11.60
 -10   0  11   89.99   18.00
  10   0 -11   95.39   18.10
  10   0 -11   68.99   16.60
 -11   1  10   -6.10    9.20
  11   1 -10   22.20   10.70
  11   1 -10   -2.30    8.00
  11  -1 -10   16.80    9.70
  11  -1 -10   22.20   11.60
 -11  -1  10    5.70    9.50
  -9   1   8   89.39   16.80
   9   1  -8   77.19   11.20
   9   1  -8   84.59   15.40
   9   1  -8   99.99   16.20
   9  -1  -8   70.89   13.30
   9  -1  -8   57.69   11.30
  -9  -1   8   61.69   14.70
   9  -1  -8   65.79   13.30
  -7   1   6  141.39   14.00
  -7   1   6  148.39   15.80
   7   1  -6  146.49   15.80
   7   1  -6  159.08   13.80
  -7   1   6  143.79   17.70
   7   1  -6  130.89   15.70
   7  -1  -6  144.09   14.60
   7  -1  -6  116.09   14.20
  -7  -1   6  132.69   14.10
   7  -1  -6  135.59   15.20
  -5   1   4  170.78   15.00
   5   1  -4  151.28   14.60
  -5   1   4  168.58   16.70
   5   1  -4  174.98   17.00
  -5   1   4  154.28   17.10
   5   1  -4  167.88   16.00
  -5  -1   4  218.58   19.60
   5  -1  -4  222.98   16.90
   5  -1  -4  211.68   16.60
  -5  -1   4  230.58   16.70
   5  -1  -4  232.18   16.50
  -3   1   2  484.95   30.50
   3   1  -2  488.05   29.20
  -3   1   2  460.15   28.30
   3   1  -2  451.95   29.10
   3   1  -2  499.55   30.20
   3  -1  -2  392.76   29.80
   3  -1  -2  366.36   29.20
  -3  -1   2  385.76   29.30
  -3  -1   2  411.96   29.10
   3  -1  -2  411.56   27.90
  -3  -1   2  374.96   28.30
   1   1   0    5.30    1.80
  -1   1   0   13.20    2.60
  -1   1   0    8.60    1.60
   1   1   0    9.80    1.90
  -1   1   0   11.10    1.30
   1   1   0   10.60    1.20
   1  -1   0    9.90    2.30
   1  -1   0   11.60    1.60
  -1  -1   0   10.50    2.50
  -1  -1   0   12.80    2.20
  -1  -1   0   13.10    1.20
   1   1  -2   20.50    3.00
  -1   1   2   21.60    3.20
  -1   1   2   20.70    2.50
  -1  -1   2   15.80    3.10
   1  -1  -2   14.40    3.00
   1  -1  -2   15.00    2.30
  -1  -1   2   13.40    2.00
   1  -1  -2   18.20    2.50
   3   1  -4  169.08   14.90
  -3   1   4  177.38   14.70
  -3   1   4  165.28   12.80
   3  -1  -4  151.38   13.40
   3  -1  -4  155.28   14.10
  -3  -1   4  145.69   13.60
   3  -1  -4  164.78   13.10
  -3  -1   4  158.78   13.50
   3  -1  -4  136.49   12.30
  -5   1   6   22.80    5.50
   5   1  -6   14.10    5.80
  -5   1   6   17.20    6.10
   5   1  -6   22.20    6.70
   5  -1  -6   27.10    6.70
   5  -1  -6   20.30    4.80
   5  -1  -6   23.50    6.20
  -5  -1   6   18.90    5.80
  -7   1   8   75.29   14.50
   7   1  -8   75.59   14.10
   7  -1  -8   99.89   13.50
   7  -1  -8   83.59   10.10
  -7  -1   8   84.59   12.90
   7  -1  -8   85.19   14.20
   9   1 -10   34.20   11.00
   9   1 -10   11.00    8.50
  -9   1  10   28.90   10.60
   9  -1 -10   37.10   10.90
  -9  -1  10   36.20   11.30
   9  -1 -10   26.30    6.00
   9  -1 -10   26.80   10.70
   9  -1 -10   36.90    7.60
  11   1 -12   33.40   16.80
 -11   1  12   37.70   14.50
  11  -1 -12   -2.30   11.30
 -11  -1  12   19.30   12.00
  11  -1 -12   26.40   14.00
 -12   2  11  230.98   32.00
  12   2 -11  249.58   33.60
  12   2 -11  224.68   29.50
 -12  -2  11  198.38   28.60
  12  -2 -11  220.98   26.90
  12  -2 -11  284.47   32.90
 -10   2   9  222.58   25.90
  10   2  -9  225.78   25.40
  10   2  -9  245.18   26.90
  10   2  -9  196.28   18.50
  10  -2  -9  225.18   25.00
 -10  -2   9  201.98   24.90
  10  -2  -9  212.48   22.70
  -8   2   7   34.60   10.30
   8   2  -7   29.20    8.90
   8   2  -7   33.20    6.70
  -8   2   7   23.80    6.00
   8   2  -7   19.20    7.80
   8  -2  -7   36.60    8.40
   8  -2  -7   21.00    8.20
   8  -2  -7   36.90    9.70
   6   2  -5 1630.64  105.29
  -6   2   5 1536.75   99.89
   6   2  -5 1579.84  103.49
   6   2  -5 1473.45  100.39
  -6   2   5 1509.05  103.79
  -6   2   5 1580.74  106.09
  -6  -2   5 1602.54  101.39
   6  -2  -5 1627.44  103.09
   6  -2  -5 1747.23  103.59
  -4   2   3  355.16   22.10
   4   2  -3  346.37   24.00
   4   2  -3  349.77   26.10
  -4   2   3  354.36   26.60
   4   2  -3  353.06   24.50
  -4   2   3  364.66   26.40
  -4   2   3  342.37   23.80
   4  -2  -3  284.67   23.60
  -4  -2   3  299.37   23.70
   4  -2  -3  303.37   24.90
  -4  -2   3  305.17   25.20
   4  -2  -3  313.77   22.10
   2   2  -1  447.16   27.80
  -2   2   1  392.66   26.30
  -2   2   1  411.46   28.20
   2   2  -1  429.36   28.00
  -2   2   1  437.66   27.80
   2   2  -1  438.96   26.20
  -2  -2   1  319.07   27.10
   2  -2  -1  319.27   25.90
   0  -2   1   52.19    5.00
   0  -2  -1   67.49    4.40
   0  -2   1   56.79    5.60
   0  -2   1   64.09    6.00
   0  -2  -1   54.99    6.90
   0  -2  -1   61.89    6.00
   0  -2  -1   63.09    5.40
   0  -2   1   68.59    4.50
  -2   2   3  223.58   17.20
   2   2  -3  208.58   17.40
  -2   2   3  212.88   14.80
  -2   2   3  215.18   15.40
  -2  -2   3  182.98   16.40
   2  -2  -3  213.48   15.50
   2  -2  -3  213.88   15.00
   2  -2  -3  200.58   16.60
  -4   2   5 1061.59   73.99
  -4   2   5  973.70   69.89
   4   2  -5 1058.39   74.69
   4  -2  -5 1175.68   71.49
   4  -2  -5 1180.98   72.49
  -4  -2   5 1185.48   72.49
   4  -2  -5 1076.59   71.79
  -4  -2   5 1092.49   73.69
   6   2  -7  130.59   15.40
  -6   2   7  126.29   12.90
   6   2  -7  129.69   16.40
  -6   2   7  108.29   15.50
   6  -2  -7  135.99   15.20
   6  -2  -7  113.49   13.10
  -6  -2   7  105.39   13.90
   6  -2  -7  138.89   14.80
  -8   2   9  346.47   36.80
   8   2  -9  356.66   36.60
   8   2  -9  391.66   38.40
   8  -2  -9  470.55   37.30
   8  -2  -9  517.25   39.30
   8  -2  -9  490.35   34.40
  -8  -2   9  476.35   37.90
  10   2 -11   28.50   12.20
 -10   2  11   20.90   12.00
  10   2 -11   24.30   11.90
  10  -2 -11   63.99   16.50
  10  -2 -11   62.09   14.00
 -10  -2  11   61.99   13.70
 -11   3  10  516.85   47.80
  11   3 -10  531.35   46.20
  11   3 -10  501.25   45.40
 -11  -3  10  506.35   44.20
  11  -3 -10  460.35   39.30
  11  -3 -10  436.96   43.90
   9   3  -8   73.79   10.60
  -9   3   8   73.89   10.20
   9   3  -8   65.29   14.30
  -9   3   8   73.99   16.10
   9   3  -8   70.59   15.40
   9  -3  -8   68.69   11.30
  -9  -3   8   75.09   14.70
  -9  -3   8   57.99    9.20
   9  -3  -8   52.49   12.50
  -7   3   6  115.89   15.70
  -7   3   6  107.99   10.50
   7   3  -6  103.49   15.40
   7   3  -6  109.69   14.30
   7   3  -6  121.29   12.30
   7  -3  -6  108.59   13.50
   7  -3  -6  134.29   13.90
  -7  -3   6  131.09   12.60
   5   3  -4   18.10    5.30
  -5   3   4   21.50    6.30
  -5   3   4   28.80    7.70
   5   3  -4   24.50    5.90
   5   3  -4   37.10    8.40
  -5   3   4   26.60    3.50
  -5  -3   4   43.90    7.20
   5  -3  -4   51.59    8.90
  -5  -3   4   51.99   10.90
   5  -3  -4   47.50    7.80
  -3   3   2 9121.99  531.55
  -3   3   2 8983.30  534.65
  -3   3   2 9034.40  533.85
   3   3  -2 9080.39  533.95
   3   3  -2 7380.66  532.45
  -3  -3   2 9455.75  534.05
  -3  -3   2 7423.26  532.45
   3  -3  -2 9315.87  534.65
  -1   3   0    1.00    0.90
  -1   3   0    1.80    1.30
  -1   3   0    2.10    1.30
   1   3   0    0.00    1.80
   1   3   0    1.30    2.70
   1   3   0    0.50    0.60
  -1  -3   0    1.80    2.20
   1  -3   0    1.50    1.30
   1  -3   0    3.00    2.10
   1  -3   0    3.20    1.30
   1  -3   0    3.70    1.30
  -1  -3   0    3.50    2.50
  -1  -3   0    2.70    1.50
   1   3  -2   73.39    9.10
  -1   3   2   62.49    5.30
  -1   3   2   61.69    7.90
   1   3  -2   64.89    6.40
  -1  -3   2   59.49    7.00
  -1  -3   2   51.79    6.10
   1  -3  -2   57.29    6.70
  -1  -3   2   60.79    5.10
   1  -3  -2   66.29    5.60
  -3   3   4  401.36   30.10
  -3   3   4  417.46   27.70
   3   3  -4  384.06   30.80
  -3  -3   4  358.96   29.50
   3  -3  -4  402.66   30.00
   3  -3  -4  390.26   26.40
   3  -3  -4  378.86   27.40
   5   3  -6 2834.92  169.78
  -5   3   6 2727.63  164.28
   5   3  -6 2910.31  171.98
  -5   3   6 3018.80  171.28
  -5  -3   6 2327.37  165.98
   5  -3  -6 2420.66  165.18
   5  -3  -6 2425.46  166.38
   5  -3  -6 2549.54  167.08
   7   3  -8  153.78   18.70
  -7   3   8  114.09   18.00
   7   3  -8  122.19   18.80
   7  -3  -8  181.98   18.00
   7  -3  -8  179.58   18.30
   7  -3  -8  180.98   18.60
  -7  -3   8  169.48   18.00
  -9   3  10   30.50   11.60
   9   3 -10   24.80   10.30
   9   3 -10   20.30   10.80
  -9  -3  10   31.40   10.70
   9  -3 -10   31.80    9.70
   9  -3 -10   21.80   10.30
   9  -3 -10   24.50    9.90
  11   3 -12   14.90   12.50
 -11   3  12   13.80   13.20
  11   3 -12   -2.00   11.90
  11  -3 -12    9.90   13.90
 -11  -3  12   31.70   12.80
 -12   4  11   23.60   14.50
  12   4 -11   24.70   14.30
 -12  -4  11   13.40   13.10
  12  -4 -11   42.80   16.30
  10   4  -9  324.67   34.10
 -10   4   9  252.17   36.80
  10   4  -9  312.27   31.80
 -10  -4   9  336.17   32.00
  10  -4  -9  309.67   31.50
  10  -4  -9  314.97   26.10
   8   4  -7   28.30    6.80
  -8   4   7   28.90    9.90
   8   4  -7   35.00    9.50
   8   4  -7   25.00    8.60
  -8   4   7   18.40    4.30
   8  -4  -7   19.40    7.60
  -8  -4   7   14.00    5.50
  -6   4   5  207.58   21.00
   6   4  -5  224.08   21.80
  -6   4   5  192.78   13.50
   6   4  -5  205.88   17.60
   6   4  -5  215.18   19.20
   6  -4  -5  177.08   14.10
  -6  -4   5  185.28   16.70
   6  -4  -5  170.48   17.30
   4   4  -3  237.08   20.70
   4   4  -3  268.87   22.70
  -4   4   3  253.37   19.10
   4   4  -3  250.07   19.70
  -4   4   3  261.67   21.70
  -4  -4   3  237.78   21.50
   4  -4  -3  254.37   22.10
   4  -4  -3  231.08   19.30
  -4  -4   3  237.78   20.40
  -2   4   1  329.47   23.80
  -2   4   1  353.06   21.10
   2   4  -1  359.36   24.80
  -2   4   1  350.46   22.60
   2   4  -1  326.67   25.70
  -2  -4   1  290.07   23.60
  -2  -4   1  332.67   25.80
   2  -4  -1  313.27   25.20
   2  -4  -1  305.27   23.80
   2  -4  -1  280.37   20.80
   2  -4  -1  303.87   22.20
   0   4   1  265.47   18.40
   0   4   1  262.47   21.10
   0   4  -1  276.77   19.30
   0   4   1  262.27   20.00
   0   4  -1  269.27   21.40
   0   4  -1  250.47   19.40
   0  -4  -1  309.97   18.50
   0  -4   1  305.77   19.80
   0  -4  -1  306.87   20.50
   0  -4   1  289.17   21.40
   0  -4   1  291.97   22.10
   0  -4   1  310.07   19.60
   0  -4  -1  305.27   21.40
   2   4  -3 1059.49   67.89
  -2   4   3 1037.60   66.59
   2   4  -3 1031.90   65.09
  -2   4   3 1036.00   62.99
  -2  -4   3  955.00   66.39
   2  -4  -3  922.91   62.99
   2  -4  -3  964.40   65.69
  -2  -4   3  945.91   63.89
  -4   4   5  245.88   23.70
   4   4  -5  237.38   24.40
   4  -4  -5  274.37   19.80
  -4  -4   5  279.57   18.20
   4  -4  -5  278.57   23.70
   4  -4  -5  298.77   21.90
   6   4  -7 1329.77   91.79
  -6   4   7 1289.77   90.79
   6   4  -7 1306.17   89.09
   6  -4  -7 1295.17   85.39
   6  -4  -7 1292.67   87.19
  -6  -4   7 1306.67   86.49
   8   4  -9  358.56   34.00
  -8   4   9  313.57   33.10
   8   4  -9  365.16   32.00
   8  -4  -9  303.27   30.10
   8  -4  -9  289.77   27.60
  -8  -4   9  346.97   29.30
  10   4 -11   34.90   13.40
 -10   4  11   21.10   12.50
  10   4 -11   38.90   12.60
  10  -4 -11   21.60   10.60
  10  -4 -11   32.80   13.70
  10  -4 -11   31.00   12.20
 -10  -4  11   25.20   11.30
  11   5 -10   55.39   16.40
 -11   5  10   50.79   16.00
  11   5 -10   36.80   13.40
  11  -5 -10   75.79   16.80
 -11  -5  10   60.79   14.10
   9   5  -8  289.17   29.00
   9   5  -8  305.27   32.10
  -9   5   8  280.37   31.40
   9  -5  -8  306.47   21.80
   9  -5  -8  281.87   28.00
  -9  -5   8  272.37   22.00
   7   5  -6  136.29   18.10
   7   5  -6  143.69   15.20
  -7   5   6  162.78   19.00
   7   5  -6  140.39   16.70
  -7  -5   6  148.39   14.60
   7  -5  -6  136.09   15.80
   7  -5  -6  143.49   10.80
   5   5  -4   59.19   11.70
   5   5  -4   39.30    8.20
  -5   5   4   59.79   11.30
   5   5  -4   63.89   10.00
   5  -5  -4   81.99    9.70
  -5  -5   4   75.89    9.60
  -3   5   2  459.85   36.20
   3   5  -2  467.05   37.20
   3  -5  -2  528.05   34.60
  -3  -5   2  562.14   38.40
   3  -5  -2  475.05   31.20
   3  -5  -2  501.65   37.10
  -3  -5   2  515.45   37.30
   3  -5  -2  539.45   38.90
  -1   5   0   16.00    4.10
  -1   5   0   14.60    3.70
  -1   5   0   18.90    3.70
   1   5   0   13.90    4.60
   1   5   0   17.10    2.50
   1   5   0   15.80    4.80
   1  -5   0   27.70    5.00
  -1  -5   0   23.50    6.60
   1  -5   0   28.30    6.60
   1  -5   0   27.80    3.90
  -1  -5   0   35.00    6.10
   1  -5   0   27.10    4.90
  -1  -5   0   25.10    5.10
  -1   5   2  345.37   22.80
   1   5  -2  384.46   24.70
   1   5  -2  351.46   27.30
  -1   5   2  340.07   26.10
  -1  -5   2  357.46   27.00
   1  -5  -2  337.67   25.90
  -1  -5   2  340.67   23.00
   1  -5  -2  326.77   22.80
   1  -5  -2  305.17   23.50
   3   5  -4  265.47   27.40
  -3   5   4  286.27   27.00
   3  -5  -4  387.66   23.40
   3  -5  -4  381.26   25.10
  -5   5   6  321.87   29.70
   5   5  -6  339.97   31.00
   5  -5  -6  325.47   24.50
   5  -5  -6  335.07   26.50
  -7   5   8   75.09   15.40
   7   5  -8   57.29   15.40
   7   5  -8   60.99   14.20
  -7  -5   8  115.39   13.70
   7  -5  -8  108.29   12.50
   7  -5  -8  120.79   15.00
  -9   5  10   68.29   16.90
   9   5 -10  101.99   31.90
   9   5 -10   75.19   15.70
  -9  -5  10   90.69   15.10
   9  -5 -10   81.49   16.60
   9  -5 -10  108.09   14.20
 -11   5  12    9.10   15.50
  11   5 -12   17.70   11.60
  11   5 -12   13.90   13.70
 -11  -5  12    2.70   11.90
  12   6 -11   74.49   21.80
 -12   6  11   67.29   21.10
  12   6 -11   70.89   17.90
 -12  -6  11   50.09   15.00
 -10   6   9   83.79   20.10
  10   6  -9   79.39   21.90
  10   6  -9   86.99   17.50
 -10  -6   9  122.79   18.30
  10  -6  -9   89.19   16.90
   8   6  -7   31.00   10.60
  -8   6   7   43.20   12.10
   8   6  -7   33.20   10.10
  -8  -6   7   43.60    8.00
   8  -6  -7   30.10    9.50
   6   6  -5  215.68   22.70
  -6   6   5  213.78   22.10
   6   6  -5  170.38   20.50
   6  -6  -5  184.28   18.20
  -6  -6   5  192.48   18.00
   4   6  -3   45.70   10.40
  -4   6   3   34.90    7.00
  -4   6   3   33.30    7.90
  -4  -6   3   43.20    9.00
   4  -6  -3   41.00    7.20
   2   6  -1 1018.00   67.79
  -2   6   1 1027.30   66.69
  -2   6   1 1019.50   63.99
   2   6  -1 1007.70   63.79
  -2   6   1  987.50   64.39
  -2  -6   1 1011.70   67.49
   2  -6  -1 1049.49   67.19
  -2  -6   1  997.50   70.19
  -2  -6   1 1045.70   66.99
   2  -6  -1  892.51   63.99
   2  -6  -1 1015.10   64.59
   2  -6  -1  992.80   69.79
   0   6  -1  301.47   21.60
   0   6  -1  274.27   23.40
   0   6  -1  275.47   20.90
   0   6   1  294.67   19.80
   0   6   1  306.17   22.20
   0   6   1  331.77   24.10
   0  -6  -1  283.77   22.00
   0  -6   1  286.27   23.50
   0  -6   1  284.77   21.40
   0  -6  -1  294.77   23.20
   0  -6  -1  303.67   19.80
   0  -6   1  293.17   21.10
   2   6  -3   15.90    5.60
  -2   6   3   17.00    3.50
  -2   6   3   16.00    5.10
   2   6  -3   19.50    4.90
   2  -6  -3    7.70    2.90
   2  -6  -3    7.10    2.80
  -4   6   5  644.54   50.19
   4   6  -5  684.93   51.79
   4  -6  -5  645.44   43.30
  -4  -6   5  693.03   45.70
   4  -6  -5  652.63   43.10
   4  -6  -5  687.93   46.30
  -6   6   7  106.89   16.60
   6   6  -7  124.39   20.70
   6  -6  -7  117.39   14.30
  -6  -6   7  126.99   13.40
   8   6  -9  272.97   28.50
  -8   6   9  263.37   31.60
   8   6  -9  258.37   31.10
   8  -6  -9  297.47   28.10
  -8  -6   9  312.97   26.00
   8  -6  -9  288.57   24.00
  10   6 -11  119.89   24.00
 -10   6  11  156.08   27.60
  10   6 -11  137.19   23.70
  10  -6 -11  171.38   23.90
 -10  -6  11  173.48   20.70
  10  -6 -11  150.18   25.00
  11   7 -10   31.30   12.50
 -11   7  10   29.10   13.30
  11   7 -10   16.60   14.90
 -11  -7  10   15.80   11.20
  11  -7 -10    7.50    9.30
   9   7  -8   73.59   17.80
  -9   7   8   35.10   12.70
   9   7  -8   56.59   14.00
   9  -7  -8   24.70    9.10
   7   7  -6  415.06   33.60
  -7   7   6  406.06   36.60
   7   7  -6  370.96   36.60
   7  -7  -6  386.26   32.30
  -7  -7   6  401.86   31.10
  -5   7   4  253.97   23.70
   5   7  -4  226.68   24.20
  -5  -7   4  225.88   21.70
   5  -7  -4  222.78   19.90
  -3   7   2  395.86   27.30
   3   7  -2  394.86   29.50
  -3   7   2  406.06   29.60
   3   7  -2  380.36   33.10
  -3   7   2  410.76   32.20
   3  -7  -2  459.55   29.90
  -3  -7   2  420.56   33.90
  -3  -7   2  454.05   35.20
   3  -7  -2  418.06   27.90
   1   7   0   57.49    6.30
   1   7   0   65.39    9.10
   1   7   0   73.09    9.50
  -1   7   0   73.49    8.60
  -1   7   0   66.59    8.80
   1  -7   0   73.79   13.30
   1  -7   0   66.29    9.20
   1  -7   0   86.99    8.10
  -1  -7   0   87.89   13.20
  -1  -7   0   77.79    9.70
  -1  -7   0   77.29    9.50
  -1  -7   0   78.39    6.70
  -1   7   2  200.48   17.90
   1   7  -2  174.28   14.90
  -1   7   2  176.18   14.70
   1   7  -2  183.48   18.20
  -1   7   2  170.58   13.50
   1  -7  -2  179.18   15.10
  -1  -7   2  177.78   14.80
   1  -7  -2  186.98   13.60
  -1  -7   2  172.88   14.60
  -3   7   4   10.80    6.10
  -3  -7   4   30.70    7.20
   3  -7  -4   36.90    6.40
   3  -7  -4   31.40    5.10
  -3  -7   4   27.60    5.30
   5   7  -6   24.50    9.50
  -5   7   6   15.50    7.50
  -5  -7   6   36.50    6.90
   5  -7  -6   39.70    8.20
   5  -7  -6   38.70    5.60
  -5  -7   6   46.30    7.10
   5  -7  -6   43.70    5.40
  -7   7   8  121.19   22.00
   7   7  -8  119.69   21.30
   7   7  -8  114.49   16.40
  -7  -7   8  131.19   14.50
   7  -7  -8  105.29   15.80
   7  -7  -8  124.69   12.30
   9   7 -10   -1.10    7.20
   9   7 -10   11.70    9.90
  -9   7  10    6.60    9.80
  -9  -7  10   -2.40    6.50
   9  -7 -10   -7.70    7.80
 -10   8   9   71.99   19.40
  10   8  -9   97.19   17.50
  10   8  -9   84.19   20.20
  10  -8  -9   51.69   13.60
   8   8  -7  213.08   27.20
   8   8  -7  220.18   23.60
  -8   8   7  194.88   26.50
   8  -8  -7  274.87   25.10
  -8  -8   7  270.37   22.10
   6   8  -5  254.17   25.10
   6   8  -5  250.27   29.10
  -6   8   5  292.57   29.10
  -6  -8   5  357.76   27.90
   6  -8  -5  338.87   26.20
   4   8  -3 1135.09   78.89
  -4   8   3 1183.18   73.59
   4  -8  -3  953.90   63.89
  -4  -8   3 1026.60   72.99
  -4  -8   3  925.91   70.19
   4  -8  -3 1047.90   68.59
   2   8  -1  438.96   35.60
  -2   8   1  430.76   31.60
  -2   8   1  453.45   34.30
   2   8  -1  421.06   30.70
  -2   8   1  434.46   31.70
  -2  -8   1  472.85   34.60
   2  -8  -1  474.55   32.00
  -2  -8   1  473.05   39.20
   2  -8  -1  476.65   33.00
   0   8  -1  699.23   49.90
   0   8   1  703.73   47.20
   0   8   1  759.32   52.49
   0   8  -1  730.03   52.19
   0   8  -1  720.53   48.80
   0   8   1  746.73   50.49
   0  -8   1  717.53   49.99
   0  -8   1  777.02   49.10
   0  -8  -1  755.92   47.40
   0  -8   1  722.93   52.29
   0  -8  -1  752.52   50.79
  -2  -8   3  257.27   20.20
   2  -8  -3  242.68   19.40
   2  -8  -3  291.17   20.70
  -4   8   5    9.40    5.90
   4   8  -5    3.10    5.40
   4  -8  -5    4.40    2.70
  -4  -8   5    4.20    4.90
   4  -8  -5    7.80    4.20
  -4  -8   5    9.90    4.10
   4  -8  -5    5.70    3.10
  -6   8   7  337.57   36.60
   6   8  -7  419.06   39.40
   6  -8  -7  414.96   27.90
   6  -8  -7  413.46   33.80
   6  -8  -7  427.06   28.50
  -6  -8   7  438.66   30.30
  -6  -8   7  425.96   29.90
   8   8  -9  172.88   21.50
   8   8  -9  128.89   24.60
  -8   8   9  165.88   24.60
  -8  -8   9  212.78   19.20
   8  -8  -9  187.68   21.90
  10   8 -11   42.20   21.20
  10   8 -11   63.39   18.50
 -10   8  11   62.69   20.50
  10  -8 -11   46.80   15.20
  10  -8 -11   58.39   19.10
  11   9 -10  535.85   50.99
  11   9 -10  479.45   43.50
  11  -9 -10  441.46   42.20
 -11  -9  10  403.16   39.70
   9   9  -8  104.29   22.40
  -9   9   8   96.39   20.50
   9   9  -8   75.09   15.50
  -9  -9   8  111.19   13.60
   7   9  -6   22.60    7.50
   7   9  -6    4.20    7.90
  -7   9   6   23.20    9.60
   7  -9  -6   -1.60    4.90
  -7  -9   6   10.90    6.80
   5   9  -4  530.55   47.00
  -5   9   4  579.04   46.10
   5  -9  -4  581.54   41.90
  -5  -9   4  598.34   45.80
   3   9  -2 1400.76   97.29
  -3   9   2 1447.66   95.79
  -3   9   2 1415.36   89.99
   3   9  -2 1476.95   91.79
   3  -9  -2 1463.35   91.19
  -3  -9   2 1499.25  100.29
   3  -9  -2 1414.56   91.79
  -3  -9   2 1284.87   94.09
  -1   9   0  338.37   26.00
   1   9   0  363.96   29.40
   1   9   0  334.17   24.80
  -1   9   0  327.37   28.10
  -1   9   0  343.57   28.30
   1   9   0  333.87   29.10
   1  -9   0  404.86   26.80
  -1  -9   0  390.66   34.90
   1  -9   0  378.36   31.40
  -1  -9   0  363.66   25.00
   1  -9   0  380.16   29.40
   1   9  -2   22.40    7.60
  -1   9   2   18.80    6.20
  -1   9   2   30.50    6.20
  -1   9   2   25.10    4.80
   1  -9  -2   30.10    6.80
  -1  -9   2   34.40    7.60
   1  -9  -2   21.70    4.60
  -1  -9   2   27.50    5.80
  -3   9   4   72.19    9.00
   3   9  -4   71.59   14.60
  -3   9   4   84.09   14.60
  -3  -9   4   80.79    9.80
   3  -9  -4   92.19    9.70
   3  -9  -4   79.99    9.40
  -3  -9   4   91.69   13.90
  -5   9   6 1514.25   94.49
   5   9  -6 1404.66   94.69
   5  -9  -6 1230.88   87.99
   5  -9  -6 1192.38   80.29
  -5  -9   6 1269.57   85.79
  -5  -9   6 1279.87   85.89
  -5  -9   6 1233.68   83.69
   5  -9  -6 1284.77   81.09
  -7   9   8  104.49   20.40
   7   9  -8  135.59   17.00
   7   9  -8  126.69   23.30
   7  -9  -8  121.49   16.10
  -7  -9   8  111.89   13.30
  -7  -9   8  109.49   11.40
  -9   9  10    7.80   13.10
   9   9 -10   16.50    9.60
   9   9 -10   21.10   13.00
   9  -9 -10    4.90    9.10
  10  10  -9   21.20   13.90
 -10  10   9    7.30   11.70
  10  10  -9   17.90    9.90
  10 -10  -9   11.10    9.70
   8  10  -7   13.30    7.60
   8  10  -7   15.80   10.50
  -8  10   7   24.40   10.40
  -8 -10   7    8.60    6.40
   8 -10  -7   -0.60    6.40
  -6 -10   5  145.29   18.10
   6 -10  -5  149.88   16.20
   4  10  -3  596.44   48.90
  -4  10   3  591.84   46.50
   4 -10  -3  630.14   39.20
   4 -10  -3  562.44   42.00
  -4 -10   3  560.34   47.90
  -2  10   1  357.76   26.30
   2  10  -1  346.57   29.80
   2  10  -1  352.26   24.40
  -2  10   1  379.66   29.00
   2 -10  -1  254.87   25.40
  -2 -10   1  271.77   31.80
   0  10  -1  480.35   36.00
   0  10   1  514.25   38.40
   0  10   1  478.05   36.10
   0  10  -1  495.55   38.10
   0  10   1  498.35   32.60
   0 -10  -1  459.25   32.30
   0 -10   1  437.46   35.70
   0 -10   1  450.55   33.80
  -2  10   3  138.39   13.20
  -2  10   3  150.48   18.40
   2  10  -3  148.69   18.70
   2 -10  -3  152.18   14.70
   2 -10  -3  162.28   13.60
  -2 -10   3  172.88   20.20
   4  10  -5  510.05   44.20
  -4  10   5  513.55   43.00
   4 -10  -5  517.15   36.90
  -4 -10   5  463.75   35.60
  -4 -10   5  514.65   40.90
   4 -10  -5  497.75   34.80
   6  10  -7   19.90   11.90
  -6  10   7   23.30    9.40
   6 -10  -7    7.50    5.80
  -6 -10   7   22.50    7.40
  -6 -10   7   15.20    7.90
  -6 -10   7   17.50    8.50
   8  10  -9  387.46   42.50
   8  10  -9  433.76   38.20
  -8  10   9  392.46   42.50
  -8 -10   9  433.76   32.20
   8 -10  -9  403.26   40.10
  -9  11   8   75.29   20.40
   9  11  -8   82.69   20.70
   9  11  -8   80.29   16.10
  -9 -11   8   69.39   13.30
   9 -11  -8   91.99   16.50
  -7  11   6   55.79   14.90
   7  11  -6   56.09   11.80
   7  11  -6   73.79   18.30
  -7 -11   6   32.50   10.50
   7 -11  -6   40.40   10.10
   5  11  -4  744.93   57.39
  -5  11   4  697.03   54.09
  -5 -11   4  603.44   56.49
   5 -11  -4  666.93   48.60
  -3  11   2  208.18   21.50
  -3  11   2  201.08   16.80
   3  11  -2  200.48   22.90
  -3 -11   2  179.88   24.30
   3 -11  -2  181.98   17.50
   3 -11  -2  178.28   17.00
   1  11   0  782.02   54.29
  -1  11   0  852.21   59.19
   1  11   0  840.22   60.29
  -1  11   0  847.32   59.49
   1  11   0  869.01   61.09
  -1 -11   0  853.51   67.69
  -1 -11   0  799.62   54.39
   1 -11   0  836.92   56.19
   1  11  -2   94.79   16.40
  -1  11   2   84.69   11.00
  -1  11   2   98.69   14.00
  -1  11   2   82.69    9.50
  -1 -11   2   73.59   12.20
   1 -11  -2   97.79    9.50
   3  11  -4  442.46   39.60
  -3  11   4  423.76   38.10
  -3 -11   4  471.25   39.80
   3 -11  -4  439.96   32.80
   3 -11  -4  422.36   31.70
  -3 -11   4  420.76   32.60
   5  11  -6  293.57   31.40
  -5  11   6  264.27   30.00
   5 -11  -6  291.47   19.20
   5 -11  -6  241.08   20.20
  -5 -11   6  247.28   22.30
   5 -11  -6  327.07   25.10
  -5 -11   6  288.07   27.00
  -7  11   8  169.18   25.20
   7  11  -8  169.58   26.00
   7 -11  -8  153.78   19.80
  -7 -11   8  181.98   17.50
   9  11 -10   12.20   10.30
   9 -11 -10    3.30    9.70
   9 -11 -10   22.20   17.80
 -10  12   9   25.20   15.00
  10  12  -9   10.70   14.90
  10  12  -9   22.90   10.20
  10 -12  -9   29.30   12.80
   8  12  -7    9.70    7.90
   8  12  -7  -10.00    8.90
  -8  12   7   -1.50    7.50
   8 -12  -7   19.80    8.10
  -8 -12   7   10.50    9.30
  -6  12   5  169.48   23.40
  -6 -12   5  189.08   22.80
   6 -12  -5  180.28   19.10
  -4  12   3   63.59   13.60
   4  12  -3   58.39   14.90
  -4 -12   3   85.69   18.20
   4 -12  -3   79.89    9.70
  -2  12   1  133.89   16.70
  -2  12   1  137.49   15.10
   2  12  -1  133.79   18.00
   2 -12  -1  113.49   12.90
  -2 -12   1  109.79   21.70
   0  12   1  180.58   19.80
   0  12   1  170.28   18.00
   0  12  -1  164.58   17.80
   0  12  -1  175.28   22.80
   0  12   1  173.98   13.90
   0 -12   1  126.09   14.00
   0 -12  -1  121.59   12.80
   0 -12  -1  133.29   25.60
   2  12  -3  458.45   40.20
  -2  12   3  426.46   38.40
  -2 -12   3  441.96   41.30
   2 -12  -3  463.05   31.90
  -2 -12   3  392.86   35.90
   4  12  -5   80.39   16.70
  -4  12   5   80.29   16.40
   4 -12  -5   82.09   10.90
   4 -12  -5   88.69   11.70
  -4 -12   5   83.49   12.10
   6  12  -7  161.98   24.40
  -6  12   7  151.18   23.60
   6 -12  -7  149.19   17.70
  -6 -12   7  154.68   18.80
  -8  12   9   -4.90    9.70
   8  12  -9  -13.00   12.00
   8  12  -9    1.00    7.70
   8 -12  -9   -0.70    8.20
   9  13  -8   27.10   11.20
   9  13  -8   27.70   18.30
  -9  13   8   58.09   25.80
   9 -13  -8   29.70   10.50
   7  13  -6   16.70   13.40
  -7  13   6   15.00    9.90
   7  13  -6   22.20    8.50
  -7 -13   6   19.50   10.60
   7 -13  -6   22.40    8.60
   5  13  -4  136.59   26.70
  -5  13   4  159.48   22.40
   5 -13  -4  169.08   12.40
  -5 -13   4  175.98   24.10
   5 -13  -4  172.78   17.90
  -3  13   2  126.39   13.90
   3  13  -2  110.49   19.70
  -3  13   2  142.39   18.30
  -3 -13   2   96.89   21.60
  -1  13   0  172.58   19.80
   1  13   0  165.58   20.30
  -1  13   0  164.38   19.10
   1  13   0  171.68   20.90
   1 -13   0  181.48   16.70
  -1 -13   0  140.49   26.20
  -1  13   2   55.69   12.60
  -1  13   2   62.29   10.90
   1  13  -2   47.00   12.60
   1 -13  -2   38.00    7.20
   1 -13  -2   54.09   18.20
   3  13  -4    2.40    7.90
  -3  13   4    2.60    6.10
   3 -13  -4    9.30    4.90
  -3 -13   4    8.20    8.50
   5  13  -6  185.68   25.10
  -5  13   6  149.09   23.60
  -5 -13   6  143.69   21.40
   5 -13  -6  157.98   12.50
   5 -13  -6  181.78   17.80
  -7  13   8   17.20   12.10
   7  13  -8    8.00   12.30
   7 -13  -8   10.30    8.80
  -8  14   7   16.60   12.80
   8  14  -7    3.20   12.60
   8  14  -7   31.50   10.20
  -8 -14   7   25.60   12.00
   8 -14  -7   29.50    9.50
  -6 -14   5   97.09   21.20
   6 -14  -5  117.09   15.30
  -4  14   3   96.29   18.30
   4  14  -3   95.99   20.20
  -4 -14   3   86.99   21.00
   4 -14  -3  110.99   13.20
   4 -14  -3   94.39   12.80
   2  14  -1  187.78   24.10
  -2  14   1  201.98   23.20
  -2  14   1  220.88   21.20
  -2 -14   1  216.58   30.00
   2 -14  -1  163.88   17.90
   0  14   1  186.58   21.00
   0  14   1  195.98   23.30
   0  14  -1  206.28   24.10
   0  14  -1  217.68   22.60
   0 -14   1  183.38   18.00
   0 -14  -1  198.48   29.20
   0 -14  -1  162.68   16.00
  -2  14   3  138.29   21.10
   2  14  -3  145.79   21.30
   2 -14  -3  128.79   26.70
   2 -14  -3  146.39   14.60
  -2 -14   3  176.78   25.40
   4  14  -5   34.60   13.20
  -4  14   5   15.10    9.00
   4 -14  -5    8.30    5.80
  -4 -14   5   12.60   10.70
   6  14  -7  122.49   24.80
  -6  14   7  169.38   25.00
   6 -14  -7  102.19   16.10
  -6 -14   7  125.89   19.60
   7  15  -6   63.79   20.00
  -7  15   6   89.69   20.80
   7  15  -6   72.99   14.70
  -7 -15   6  110.69   20.40
   7 -15  -6   98.89   16.70
  -5  15   4   83.19   17.50
   5  15  -4  107.29   22.00
  -5 -15   4   74.79   18.60
   5 -15  -4   56.39   11.60
   3  15  -2  333.97   37.80
  -3  15   2  352.66   30.70
  -3  15   2  358.16   36.30
  -3 -15   2  489.65   47.40
   3 -15  -2  436.86   31.90
   1  15   0   47.60   12.70
  -1  15   0   44.80   12.20
  -1  15   0   48.10   12.30
  -1 -15   0   42.30   15.30
   1 -15   0   36.40    8.20
  -1  15   2   29.90   12.60
  -1  15   2   55.19   11.30
   1  15  -2   41.20   13.30
  -1 -15   2   50.29   17.00
   1 -15  -2   43.30   17.10
   1 -15  -2   45.00    8.20
  -3  15   4   62.39   15.80
   3  15  -4   70.39   16.70
   3 -15  -4   34.80   15.30
   3 -15  -4   60.19    9.70
  -3 -15   4   63.29   18.50
   5  15  -6  388.16   43.00
  -5  15   6  371.36   40.90
   5 -15  -6  398.96   49.50
   5 -15  -6  377.66   31.60
  -5 -15   6  367.46   38.50
  -7  15   8   39.10   16.80
   7  15  -8   38.50   18.00
   7 -15  -8   16.20   10.40
   7 -15  -8    5.70   17.60
   6  16  -5   60.59   19.40
  -6  16   5   47.90   17.30
  -6 -16   5   38.30   16.00
   6 -16  -5   78.09   13.90
   4  16  -3  335.27   37.10
  -4  16   3  319.77   34.70
   4 -16  -3  327.07   28.50
  -2  16   1   76.09   14.50
   2  16  -1   76.99   18.90
  -2  16   1   83.29   17.20
   2 -16  -1  113.39   13.90
  -2 -16   1  121.29   27.30
   0  16   1   22.50   10.00
   0  16  -1   16.10    9.50
   0  16  -1   24.20   11.30
   0  16   1   40.50   12.20
   0 -16  -1   34.50   16.40
   0 -16   1   64.69   19.50
   2  16  -3  235.98   31.50
  -2  16   3  210.38   27.40
   2 -16  -3  239.88   20.80
  -2 -16   3  243.48   35.70
   2 -16  -3  255.67   37.60
   4  16  -5   15.40   14.10
  -4  16   5   40.40   15.20
  -4 -16   5    9.70   12.70
   4 -16  -5   18.00    7.40
   4 -16  -5    8.30   15.40
   6  16  -7  139.59   28.50
  -6  16   7  117.69   26.40
  -6 -16   7  124.79   23.20
   6 -16  -7  151.48   18.70
   6 -16  -7   86.59   27.60
  -5  17   4  217.08   29.30
   5  17  -4  193.68   32.50
  -5 -17   4  154.98   30.60
   5 -17  -4  170.78   20.00
  -3  17   2  125.09   16.70
   3  17  -2  140.49   25.10
  -3  17   2  145.19   22.30
  -3 -17   2  151.08   30.10
   3 -17  -2   97.69   15.60
  -1  17   0  211.38   25.00
  -1  17   0  195.28   23.90
   1  17   0  227.48   26.30
   1 -17   0  143.89   18.70
  -1 -17   0  159.18   33.10
  -1  17   2    3.50    9.50
  -1  17   2    8.60    7.50
   1  17  -2    3.30   10.60
   1 -17  -2   18.70   14.80
   1 -17  -2   15.70    6.30
  -1 -17   2   14.30   13.40
  -3  17   4  398.96   41.20
   3  17  -4  370.16   42.60
  -3 -17   4  404.86   46.70
   3 -17  -4  347.87   29.70
   3 -17  -4  362.66   49.80
   5 -17  -6   22.80   19.90
   4  18  -3   32.20   17.20
  -4  18   3   27.30   15.30
  -4 -18   3   64.49   21.90
   4 -18  -3   65.89   11.90
   2  18  -1   65.59   17.90
  -2  18   1   39.60   13.20
  -2  18   1   64.79   16.50
  -2 -18   1   24.60   18.00
   2 -18  -1   36.50   10.00
   0  18  -1  135.69   25.40
   0  18   1  160.58   23.20
   0  18   1  166.78   26.30
   0 -18  -1  208.98   40.70
   0 -18   1  191.68   35.60
   2  18  -3   40.90   17.90
  -2  18   3   52.89   17.30
  -2 -18   3   49.10   21.70
   2 -18  -3   39.20   22.10
   2 -18  -3   66.39   11.20
   4  18  -5  245.38   56.09
  -4 -18   5  175.28   30.90
   4 -18  -5  121.59   34.30
  -3  19   2   12.00   12.20
   3  19  -2  -15.20   13.00
   3 -19  -2   -8.60   17.40
  -3 -19   2  -13.50   15.50
   3 -19  -2   12.40    8.60
   1  19   0    4.70   11.50
  -1  19   0   12.20   12.10
  -1 -19   0  -15.40   14.30
   1 -19   0    5.50   15.40
   1  19  -2   15.70   14.10
  -1  19   2   11.30   14.00
  -1  19   2   17.00   11.50
  -1 -19   2    6.80   19.40
   1 -19  -2   33.70   19.90
  12   0 -10   81.69   17.50
 -12   0  10   84.79   18.60
  12   0 -10   93.49   21.20
 -10   0   8   76.59   16.70
 -10   0   8  114.39   15.20
  10   0  -8   98.09   17.60
  10   0  -8   83.09   16.00
   8   0  -6  213.78   21.50
   8   0  -6  204.38   19.90
   8   0  -6  225.68   21.90
  -8   0   6  259.67   22.70
   6   0  -4 8409.16  521.45
   6   0  -4 8352.96  521.55
  -6   0   4 8466.65  523.05
   6   0  -4 8864.81  521.65
  -6   0   4 8467.45  521.65
  -4   0   2  660.23   44.00
   4   0  -2  684.43   44.20
   4   0  -2  677.63   44.40
   4   0  -2  659.13   45.40
  -4   0   2  681.33   45.90
  -4   0   2  669.23   44.00
   2   0   0  155.58   10.50
  -2   0   0  141.09   12.00
   2   0   0  143.89   11.80
  -2   0   0  129.99   10.20
   0   0  -2    0.60    1.00
   0   0  -2    1.40    1.20
   0   0   2    1.10    1.10
   0   0  -2    1.90    1.10
   0   0  -2    0.60    1.00
   0   0   2    0.40    1.00
   0   0   2   -0.60    1.20
   2   0  -4 2017.50  122.79
   2   0  -4 1914.01  124.09
   2   0  -4 2044.80  124.89
  -2   0   4 1844.12  124.09
  -2   0   4 2110.99  124.79
  -4   0   6  307.27   25.20
   4   0  -6  336.77   26.50
   4   0  -6  319.57   21.70
   4   0  -6  313.07   25.70
   4   0  -6  297.17   21.00
   6   0  -8   -1.40    4.60
  -6   0   8    0.30    4.50
   6   0  -8    7.60    5.20
   8   0 -10  500.75   43.40
   8   0 -10  472.75   42.00
  -8   0  10  514.95   43.10
  10   0 -12 1237.88   92.89
  10   0 -12 1315.67   95.89
  13   1 -11   59.09   18.70
  13   1 -11   81.99   19.90
 -13   1  11  100.09   22.80
  13  -1 -11  105.69   20.60
 -13  -1  11  128.39   22.70
  13  -1 -11   76.99   20.40
  11   1  -9   79.09   17.10
  11   1  -9   81.39   17.70
 -11   1   9   94.39   18.50
 -11  -1   9   80.89   18.20
  11  -1  -9   68.29   16.90
  -9   1   7  652.03   52.19
  -9   1   7  622.54   48.00
   9   1  -7  617.74   48.60
   9   1  -7  630.74   48.60
   9   1  -7  600.84   45.10
   9  -1  -7  584.44   46.10
  -9  -1   7  672.23   47.30
   9  -1  -7  624.64   48.60
   7   1  -5   20.20    7.80
   7   1  -5    9.60    5.20
  -7   1   5   13.30    5.90
   7  -1  -5   34.50    7.50
   7  -1  -5   23.30    7.50
   7  -1  -5   26.60    6.60
  -7  -1   5   25.00    7.00
   5  -1  -3   41.70    7.50
   5  -1  -3   43.20    6.40
  -5  -1   3   42.20    6.70
  -5  -1   3   34.80    6.50
  -5  -1   3   39.50    7.80
   5  -1  -3   40.70    5.70
  -3   1   1  193.28   13.10
   3   1  -1  174.58   14.70
   3   1  -1  202.28   13.60
   3   1  -1  209.98   14.60
  -3   1   1  199.38   15.80
  -3  -1   1  180.18   15.10
  -3  -1   1  162.08   13.90
   3  -1  -1  161.68   14.70
  -3  -1   1  155.88   12.90
   3  -1  -1  177.38   13.80
  -1   1  -1   63.99    6.70
  -1   1  -1   78.39    6.30
   1   1   1   73.49    5.30
  -1   1  -1   73.39    6.00
   1   1   1   67.09    7.50
   1   1  -3  210.58   16.90
  -1   1   3  232.88   18.60
   1   1  -3  220.78   18.70
  -1   1   3  231.48   18.00
   1  -1  -3  269.57   19.50
  -1  -1   3  283.17   17.60
  -1  -1   3  264.57   19.00
   1  -1  -3  266.67   18.80
  -1  -1   3  282.77   17.50
   1  -1  -3  273.97   18.50
  -3   1   5  636.84   41.40
   3   1  -5  589.44   41.00
  -3   1   5  595.34   39.30
  -3  -1   5  555.94   39.30
  -3  -1   5  551.44   39.90
   3  -1  -5  537.55   39.40
   3  -1  -5  572.04   40.40
   3  -1  -5  586.74   39.60
   3  -1  -5  524.95   39.90
   5   1  -7  407.66   32.70
   5   1  -7  423.56   33.60
  -5   1   7  412.86   32.60
   5  -1  -7  371.16   31.00
   5  -1  -7  367.06   27.50
  -5  -1   7  372.16   30.70
   5  -1  -7  401.26   29.20
   5  -1  -7  386.86   31.70
   7   1  -9  184.48   20.70
  -7   1   9  157.08   20.30
   7   1  -9  150.98   20.00
   7  -1  -9  152.48   22.30
   7  -1  -9  168.98   20.30
   7  -1  -9  185.98   15.10
   7  -1  -9  157.68   13.70
   9   1 -11    5.10    9.20
   9   1 -11   17.90   11.20
  -9   1  11   12.40    9.70
  -9  -1  11   43.50   12.50
   9  -1 -11   49.99   13.50
   9  -1 -11   48.40   12.90
 -12   2  10   58.89   16.70
  12   2 -10   87.09   19.50
  12   2 -10   49.40   16.20
  12  -2 -10   87.09   18.50
 -12  -2  10   85.89   19.30
  10   2  -8  133.09   17.10
  10   2  -8  141.29   19.50
 -10   2   8  164.88   22.30
  10   2  -8  155.48   21.30
  10  -2  -8  167.28   20.80
 -10  -2   8  186.38   22.60
  10  -2  -8  153.18   18.10
 -10  -2   8  151.48   17.20
   8   2  -6  234.78   24.20
  -8   2   6  257.67   24.70
   8   2  -6  257.27   21.80
  -8   2   6  259.67   26.30
   8   2  -6  280.37   24.10
  -8   2   6  217.28   21.10
  -8  -2   6  231.78   22.10
   8  -2  -6  238.58   22.80
   8  -2  -6  234.08   20.50
  -6   2   4  250.57   21.00
  -6   2   4  289.77   25.60
   6   2  -4  281.67   22.90
   6   2  -4  275.97   24.40
   6   2  -4  287.47   23.30
   6  -2  -4  303.47   24.40
  -6  -2   4  297.27   23.90
  -6  -2   4  283.87   24.40
   6  -2  -4  306.67   21.30
   6  -2  -4  304.07   23.50
  -4   2   2 1128.79   74.19
  -4   2   2 1040.30   69.29
   4   2  -2 1107.89   72.79
   4   2  -2 1115.29   72.79
  -4   2   2 1109.09   72.89
   4   2  -2 1124.29   71.09
   4  -2  -2 1173.88   71.99
   4  -2  -2 1114.79   73.49
  -4  -2   2 1103.49   70.79
  -4  -2   2 1115.09   72.39
  -4  -2   2 1101.99   72.99
   4  -2  -2 1155.08   69.29
   2   2   0    0.10    2.20
   2   2   0    1.10    1.00
  -2   2   0    0.50    1.10
  -2   2   0    1.00    0.80
  -2   2   0    0.80    1.90
   2   2   0    2.00    2.10
   2  -2   0    5.60    2.50
  -2  -2   0    2.00    1.00
  -2  -2   0    5.00    2.90
   2  -2   0    1.70    1.30
  -2  -2   0   -0.50    1.80
   0   2   2  848.02   67.39
   0   2  -2 1002.70   65.89
   0   2  -2  944.21   63.19
   0   2  -2  924.41   64.99
   0   2  -2  958.40   65.09
   0   2   2  976.90   66.29
   0  -2   2 1187.88   65.49
   0  -2  -2 1129.49   66.49
   0  -2   2 1142.99   65.59
   0  -2  -2 1116.39   68.59
   0  -2   2 1150.08   66.09
   2   2  -4   69.99    9.10
  -2  -2   4   86.29    9.50
   2  -2  -4   79.39    8.90
   2  -2  -4   74.49    9.70
   2  -2  -4   77.59   10.00
  -2  -2   4   84.49    7.40
   2  -2  -4   82.09    8.30
  -4  -2   6  376.46   29.70
   4  -2  -6  419.26   30.00
   4  -2  -6  428.56   31.40
   4  -2  -6  410.86   30.20
  -6   2   8  131.99   16.50
   6   2  -8  143.69   17.80
   6   2  -8  128.59   16.20
   6  -2  -8  126.89   14.70
   6  -2  -8  118.89   15.40
   6  -2  -8  128.69   13.40
   6  -2  -8  110.49   14.70
  -6  -2   8  102.59   13.90
   8   2 -10  243.88   26.90
  -8   2  10  228.58   26.30
   8   2 -10  215.08   25.10
   8  -2 -10  190.18   23.00
  -8  -2  10  219.98   23.20
   8  -2 -10  201.18   18.30
  10   2 -12   71.59   17.80
  10   2 -12   95.69   20.70
 -10   2  12  113.99   21.40
 -10  -2  12   81.99   17.90
  10  -2 -12   97.49   17.90
  10  -2 -12   93.69   20.70
  13   3 -11   21.60   14.30
 -13   3  11   71.59   19.90
  13   3 -11   63.39   17.60
 -13  -3  11   25.00   13.20
  13  -3 -11   55.29   18.10
 -11   3   9  173.48   24.40
  11   3  -9  205.08   26.50
  11   3  -9  194.08   23.60
 -11  -3   9  184.78   18.50
 -11  -3   9  188.78   24.80
  11  -3  -9  170.88   24.10
  11  -3  -9  190.08   19.60
   9   3  -7   47.20   10.00
   9   3  -7   52.39   13.00
  -9   3   7   28.90   10.30
   9   3  -7   41.50   11.40
  -9  -3   7   67.69   11.40
   9  -3  -7   62.99   12.60
   9  -3  -7   68.79   10.00
  -7   3   5  184.08   23.50
  -7   3   5  207.68   15.00
   7   3  -5  206.18   19.90
   7   3  -5  169.28   19.80
   7   3  -5  225.38   21.60
  -7   3   5  178.58   20.40
  -7  -3   5  196.58   18.30
   7  -3  -5  189.18   15.10
   7  -3  -5  155.88   17.40
   5   3  -3  100.19   12.10
   5   3  -3  107.59   10.20
  -5   3   3   94.29   12.00
   5   3  -3   87.99   10.50
  -5   3   3   99.19   12.30
  -5   3   3   71.69    7.00
   5  -3  -3   96.19   10.30
  -5  -3   3   84.89   11.10
  -5  -3   3  102.29   11.20
   5  -3  -3  111.89   12.30
   5  -3  -3   92.59    7.00
   3   3  -1  959.10   56.49
   3   3  -1  926.01   59.09
   3   3  -1  958.70   60.69
  -3   3   1  906.21   60.59
  -3   3   1  918.51   55.09
  -3   3   1  960.10   57.69
   3  -3  -1  825.72   57.29
  -3  -3   1  814.82   58.29
   3  -3  -1  819.22   59.69
  -3  -3   1  816.12   60.09
  -1   3  -1  755.62   52.49
   1   3   1  787.92   53.19
  -1   3  -1  773.22   54.29
  -1   3  -1  773.72   51.99
  -1   3  -1  770.52   52.79
   1   3   1  792.92   54.49
   1   3   1  670.13   55.79
   1  -3   1  933.01   55.19
  -1  -3  -1  916.31   53.79
  -1  -3  -1  836.12   56.89
  -1  -3  -1  924.71   54.89
   1  -3   1  964.40   53.19
   1  -3   1  843.92   52.79
  -1   3   3 1030.50   67.19
   1   3  -3 1000.00   66.89
   1  -3  -3 1011.60   63.99
  -1  -3   3 1002.90   64.59
   1  -3  -3 1050.79   66.69
  -3   3   5  662.83   46.60
   3   3  -5  703.13   47.70
   3  -3  -5  625.84   46.80
  -3  -3   5  619.74   42.00
   3  -3  -5  635.24   43.50
   3  -3  -5  606.54   42.60
  -5   3   7  522.95   38.70
  -5   3   7  444.36   32.50
   5   3  -7  461.65   42.90
   5  -3  -7  456.55   33.80
   5  -3  -7  433.46   34.30
   5  -3  -7  452.05   36.30
  -5  -3   7  418.66   33.10
   7   3  -9  104.59   18.30
  -7   3   9  111.59   19.10
   7   3  -9  129.39   18.70
   7  -3  -9  133.49   16.50
   7  -3  -9  123.79   16.90
   7  -3  -9  116.69   16.80
  -7  -3   9  109.69   15.30
   7  -3  -9  116.49   15.10
  -9   3  11   33.00   13.60
   9   3 -11   39.60   12.20
   9  -3 -11   54.69   15.40
   9  -3 -11   49.90   11.20
   9  -3 -11   59.19   13.10
  -9  -3  11   54.19   12.90
  12   4 -10   18.40   13.20
  12   4 -10    6.90   10.60
 -12   4  10    9.20   11.90
  12  -4 -10   12.70   11.80
 -10   4   8    3.00    9.00
  10   4  -8   -2.20    7.50
 -10   4   8   -2.10    4.20
  10   4  -8   -7.70    7.70
  10   4  -8   -4.50    5.80
  10  -4  -8   -0.70    4.10
 -10  -4   8    6.50    6.00
  10  -4  -8    2.30    7.00
  -8   4   6  113.79   10.00
   8   4  -6  128.29   18.00
  -8   4   6  106.29   19.00
   8   4  -6   93.39   13.90
   8   4  -6  102.59   14.90
   8  -4  -6  128.99   15.50
   8  -4  -6  144.59   10.90
  -8  -4   6  150.48   14.80
   6   4  -4  137.89   16.30
  -6   4   4  144.19   16.90
   6   4  -4  116.29   13.00
   6   4  -4  143.99   14.40
  -6   4   4  131.39   15.90
  -6  -4   4  104.49   13.20
   6  -4  -4  119.29   13.30
   4   4  -2   81.99   11.20
   4   4  -2   94.09    9.10
   4   4  -2   71.99   10.90
  -4   4   2   81.19    9.30
  -4   4   2   78.09   10.50
  -4   4   2   80.29   11.30
  -4  -4   2  119.59   11.90
   4  -4  -2  121.49   10.50
  -4  -4   2  104.39   12.20
   4  -4  -2  109.29   12.70
  -2   4   0  911.51   57.99
   2   4   0  930.31   62.99
  -2   4   0  879.01   58.39
  -2   4   0  854.31   60.59
   2   4   0  928.71   55.89
   2   4   0  891.51   59.09
  -2   4   0  945.21   57.39
   2  -4   0  821.32   56.59
   2  -4   0  931.01   61.29
  -2  -4   0  879.81   62.19
  -2  -4   0  894.71   59.19
   2  -4   0  904.61   57.89
  -2  -4   0  947.31   60.69
   0   4   2  175.98   16.20
   0   4  -2  176.38   15.70
   0   4  -2  175.18   14.40
   0   4  -2  157.38   12.30
   0  -4   2  208.28   15.90
   0  -4   2  199.58   16.20
   0  -4  -2  161.98   17.90
   0  -4   2  187.38   14.50
   0  -4  -2  205.08   15.00
   0  -4  -2  221.18   16.60
   0  -4  -2  207.08   12.60
   2   4  -4  716.03   51.29
  -2   4   4  748.53   50.89
   2  -4  -4  733.63   46.90
   2  -4  -4  751.22   51.69
  -2  -4   4  643.34   46.30
  -2  -4   4  723.83   44.80
   2  -4  -4  720.13   52.89
   2  -4  -4  728.03   50.09
   4   4  -6  147.99   17.80
  -4   4   6  121.69   16.10
   4  -4  -6  149.39   13.70
   4  -4  -6  167.18   15.10
  -4  -4   6  164.48   13.50
   4  -4  -6  159.88   16.40
  -6   4   8  254.17   27.40
   6   4  -8  220.48   26.80
   6   4  -8  229.08   24.60
   6  -4  -8  268.27   26.80
  -6  -4   8  294.37   23.30
   6  -4  -8  284.97   23.60
   6  -4  -8  285.47   24.90
   8   4 -10    1.50    8.60
  -8   4  10    6.50    8.10
   8   4 -10   28.60    9.90
   8  -4 -10    6.60   11.60
   8  -4 -10   -4.00    6.70
  -8  -4  10   -6.00    5.60
   8  -4 -10   17.30    8.40
  10   4 -12   13.40   13.40
 -10   4  12   28.60   15.10
  10  -4 -12    5.90   10.60
 -10  -4  12    8.00   10.20
  10  -4 -12    7.40    9.60
 -11   5   9  143.99   25.80
  11   5  -9  120.79   22.20
  11   5  -9  126.09   26.40
 -11  -5   9  147.89   15.60
 -11  -5   9  174.58   21.90
  11  -5  -9  135.09   22.10
   9   5  -7  689.13   52.59
   9   5  -7  659.73   54.59
   9   5  -7  669.53   57.49
  -9   5   7  673.13   58.09
   9  -5  -7  820.42   55.89
  -9  -5   7  828.02   52.69
   7   5  -5  144.39   16.70
   7   5  -5  180.68   20.10
  -7   5   5  144.59   18.20
   7   5  -5  134.49   15.90
  -7  -5   5  167.78   16.60
   7  -5  -5  156.58   16.40
   5   5  -3   63.09   11.70
   5   5  -3   44.00    9.90
  -5   5   3   48.90   10.90
  -5   5   3   52.39   10.00
   5   5  -3   49.50    7.40
   5  -5  -3   78.69    9.20
  -5  -5   3   56.89   10.40
  -3   5   1  651.03   42.10
  -3   5   1  598.14   38.50
   3   5  -1  653.43   43.00
   3   5  -1  645.84   39.00
  -3   5   1  663.73   40.50
  -3   5   1  619.94   44.30
   3  -5  -1  550.04   39.70
  -3  -5   1  555.14   41.60
   3  -5  -1  507.35   37.40
   3  -5  -1  568.04   43.80
  -3  -5   1  539.05   43.80
   1   5   1  534.05   30.50
   1   5   1  512.55   34.40
  -1   5  -1  523.65   33.00
  -1   5  -1  563.44   35.60
   1   5   1  496.15   35.70
  -1   5  -1  526.75   33.50
   1  -5   1  426.46   32.90
  -1  -5  -1  424.06   38.10
   1  -5   1  490.95   36.60
  -1  -5  -1  460.45   34.20
   1  -5   1  457.35   33.10
   1  -5   1  467.05   33.80
  -1   5   3  906.51   63.69
   1   5  -3  971.40   68.99
  -1   5   3  967.20   68.49
   1   5  -3  924.81   66.09
   1  -5  -3 1007.60   72.09
   1  -5  -3 1138.19   65.79
   1  -5  -3 1103.49   68.49
   1  -5  -3 1117.99   64.19
  -1  -5   3  962.40   66.79
  -1  -5   3 1064.89   68.59
   3   5  -5  378.16   33.10
  -3   5   5  369.26   31.90
  -3  -5   5  397.96   26.20
   3  -5  -5  395.86   27.70
  -3  -5   5  406.66   27.30
  -3  -5   5  377.26   26.80
   3  -5  -5  416.86   28.60
  -5   5   7  259.67   25.20
   5   5  -7  242.48   25.10
   5  -5  -7  215.88   18.40
  -5  -5   7  203.98   17.80
   7   5  -9   42.80   13.50
   7   5  -9   41.00   10.40
  -7   5   9   32.60   12.00
  -7  -5   9   59.19   10.60
   7  -5  -9   52.99   12.00
   7  -5  -9   52.89   10.60
   7  -5  -9   46.20   13.80
   9   5 -11   69.19   18.00
   9   5 -11   58.59   15.50
  -9   5  11   58.89   17.10
   9  -5 -11   91.59   14.90
   9  -5 -11   72.29   16.40
  -9  -5  11   92.29   15.10
   9  -5 -11  100.09   18.50
  12   6 -10   57.39   19.40
 -12   6  10   46.80   17.40
  12   6 -10   49.90   13.90
 -12  -6  10   57.09   15.50
  12  -6 -10   34.80   14.00
 -10   6   8  163.28   27.50
  10   6  -8  195.38   26.20
  10   6  -8  180.38   22.30
  10  -6  -8  143.79   20.90
 -10  -6   8  164.68   17.80
  -8   6   6   93.49   17.60
   8   6  -6  118.49   20.20
   8   6  -6   80.99   14.40
   8   6  -6   90.69   15.40
   8  -6  -6  111.49   14.20
  -8  -6   6  109.89   13.60
   6   6  -4  275.97   24.70
  -6   6   4  282.57   25.10
   6   6  -4  278.97   22.30
  -6  -6   4  225.78   22.60
   6  -6  -4  208.28   21.10
   4   6  -2   31.90    9.00
   4   6  -2   46.50   10.10
  -4   6   2   42.80    8.60
   4   6  -2   44.80    6.10
   4  -6  -2   35.70    6.90
  -4  -6   2   49.60   10.40
   2   6   0  372.96   26.70
  -2   6   0  399.36   29.70
  -2   6   0  408.86   29.10
   2   6   0  406.96   31.00
  -2   6   0  424.46   30.00
   2  -6   0  387.46   28.50
   2  -6   0  429.56   33.80
  -2  -6   0  439.36   35.50
  -2  -6   0  429.46   31.90
   2  -6   0  440.06   30.90
   2  -6   0  441.96   29.60
  -2  -6   0  440.36   31.30
   0   6   2  399.46   27.50
   0   6  -2  401.36   30.30
   0   6   2  347.17   24.20
   0   6  -2  388.36   25.70
   0   6  -2  355.76   26.80
   0   6   2  384.06   29.80
   0  -6   2  381.26   32.10
   0  -6  -2  395.36   29.40
   0  -6  -2  395.06   27.90
   0  -6   2  384.56   27.10
   0  -6  -2  372.46   24.40
   0  -6   2  359.76   25.70
   0  -6   2  389.26   28.90
   0  -6  -2  369.86   33.10
  -2   6   4 8491.55  515.55
   2   6  -4 8472.95  516.95
  -2   6   4 8313.87  509.75
  -2  -6   4 7721.13  511.75
   2  -6  -4 8258.37  509.95
   2  -6  -4 8910.71  510.65
   4   6  -6  296.07   30.40
  -4   6   6  311.57   30.00
   4  -6  -6  304.57   25.60
  -4  -6   6  348.07   23.70
  -4  -6   6  375.56   23.60
  -4  -6   6  346.87   23.40
   4  -6  -6  320.17   24.30
   6   6  -8  148.19   21.40
  -6   6   8  171.68   21.20
   6  -6  -8  155.48   15.70
  -6  -6   8  178.58   15.90
   6  -6  -8  177.98   18.50
  -8   6  10    0.80    7.80
   8   6 -10   14.50   10.10
   8   6 -10   11.10    7.70
  -8  -6  10   13.70    6.40
   8  -6 -10    8.80    7.10
   8  -6 -10   22.20   10.90
  10   6 -12   78.39   18.60
 -10   6  12  100.99   23.20
  10   6 -12  117.79   23.90
  10  -6 -12   67.79   18.70
  11   7  -9   22.80   11.20
 -11   7   9   38.20   15.00
  11   7  -9   31.60   15.60
  11  -7  -9   36.40   13.30
  -9   7   7  308.57   35.00
   9   7  -7  319.77   35.10
   9   7  -7  322.07   31.50
   9  -7  -7  404.36   33.60
  -9  -7   7  401.16   30.50
   7   7  -5  636.04   51.39
  -7   7   5  661.63   50.59
   7   7  -5  655.13   51.49
   7   7  -5  649.14   46.30
   7  -7  -5  548.55   44.90
  -7  -7   5  578.84   46.10
   5   7  -3  117.59   15.40
   5   7  -3   97.09   10.60
  -5   7   3  100.99   13.00
   5   7  -3   98.29   17.50
  -5  -7   3   60.99   12.80
   5  -7  -3   87.59   10.60
   3   7  -1   99.49    9.30
   3   7  -1  100.79   13.10
  -3   7   1   89.89   10.00
  -3   7   1   93.99   11.20
  -3   7   1  103.69    9.50
  -3  -7   1  121.19   15.50
   3  -7  -1  101.79    9.00
   3  -7  -1  104.39   10.60
  -3  -7   1  112.69   13.10
   3  -7  -1   99.49   12.20
   1   7   1  706.53   45.60
  -1   7  -1  782.42   48.90
   1   7   1  783.02   50.39
  -1   7  -1  760.42   51.19
   1   7   1  753.32   51.89
  -1   7  -1  710.93   48.40
  -1  -7  -1  732.53   56.59
  -1  -7  -1  713.93   50.09
   1  -7   1  750.72   48.90
   1  -7   1  718.03   49.90
   1  -7   1  668.93   52.89
  -1  -7  -1  716.83   51.59
   1  -7   1  684.43   49.00
  -1   7   3  275.97   18.80
  -1   7   3  283.67   24.60
   1   7  -3  264.37   24.60
   1  -7  -3  271.37   21.30
  -1  -7   3  275.77   24.00
   1  -7  -3  273.27   18.90
  -1  -7   3  260.17   18.80
   1  -7  -3  236.08   27.20
  -3   7   5  215.98   23.10
   3   7  -5  194.38   23.10
  -3   7   5  208.08   18.60
  -3  -7   5  244.28   20.70
   3  -7  -5  279.17   19.50
  -3  -7   5  236.38   16.70
   3  -7  -5  232.48   18.30
   3  -7  -5  281.57   20.00
  -3  -7   5  257.87   21.20
   5   7  -7   40.70   12.60
  -5   7   7   60.69   13.50
   5  -7  -7   66.89    8.30
   5  -7  -7   74.29   13.50
  -5  -7   7   62.59    7.80
   7   7  -9   95.69   16.90
   7   7  -9  151.48   38.10
  -7   7   9  120.29   24.80
   7  -7  -9   68.69   13.50
   7  -7  -9   99.09   12.60
  -7  -7   9   98.59   11.80
   7  -7  -9   79.29   17.90
  -9   7  11   56.29   17.30
   9   7 -11   85.49   20.30
   9   7 -11   62.69   15.60
   9  -7 -11   57.89   18.60
   9  -7 -11   66.49   15.50
 -12   8  10  173.28   30.20
  12  -8 -10  127.09   23.10
 -12  -8  10  110.79   21.30
 -10   8   8   76.39   19.50
  10   8  -8   80.89   16.50
  10   8  -8   86.69   21.20
  10  -8  -8   54.49   14.10
 -10  -8   8   79.09   12.80
   8   8  -6  722.03   61.09
   8   8  -6  744.93   55.89
  -8   8   6  700.63   59.89
   8  -8  -6  770.22   55.69
  -8  -8   6  794.22   55.29
   6   8  -4   41.40    9.00
   6   8  -4   46.60   13.20
  -6   8   4   43.80   11.00
   6  -8  -4   66.29   11.10
  -6  -8   4   72.29   13.30
   4   8  -2 1131.29   80.09
  -4   8   2 1187.48   78.49
  -4   8   2 1168.58   71.79
   4   8  -2 1139.69   74.79
   4  -8  -2 1065.59   71.29
   4  -8  -2 1155.68   75.49
  -4  -8   2 1206.28   81.89
  -2   8   0   89.39   11.10
  -2   8   0  108.89   11.40
   2   8   0   95.99    8.40
   2   8   0   94.79   12.50
   2  -8   0  109.59   10.80
   2  -8   0  128.39   13.00
  -2  -8   0  104.29   16.50
   2  -8   0  108.49   12.70
   0   8   2  418.86   26.00
   0   8  -2  405.16   29.60
   0   8  -2  400.36   32.60
   0   8   2  426.26   32.60
   0   8   2  434.86   29.90
   0  -8   2  360.86   28.00
   0  -8  -2  366.36   25.80
   0  -8  -2  382.96   36.50
   0  -8  -2  369.66   29.50
   0  -8   2  386.76   28.80
  -2   8   4  521.95   47.50
   2   8  -4  604.64   48.80
  -2   8   4  549.15   38.40
  -2  -8   4  540.15   36.20
   2  -8  -4  565.34   37.60
  -2  -8   4  557.54   42.20
   4   8  -6  408.16   34.70
  -4   8   6  390.96   32.90
   4  -8  -6  296.17   25.50
  -4  -8   6  322.17   25.80
   4  -8  -6  309.67   23.50
  -4  -8   6  303.97   22.40
   4  -8  -6  309.57   24.10
  -4  -8   6  334.07   26.10
   6   8  -8   55.49   15.50
  -6   8   8   64.79   15.70
   6  -8  -8   28.60   12.50
   6  -8  -8   39.50    7.00
   6  -8  -8   26.50    8.20
   8   8 -10  422.36   43.80
  -8   8  10  420.36   44.40
   8  -8 -10  417.86   44.70
  -8  -8  10  443.06   32.50
   8  -8 -10  402.46   34.90
   8  -8 -10  450.05   38.10
  11   9  -9  -12.80   12.60
  11   9  -9   -1.10    8.80
 -11   9   9    0.60   10.30
  11  -9  -9    3.90    8.10
   9   9  -7  503.25   41.40
   9   9  -7  523.35   48.20
  -9   9   7  561.54   47.70
  -9  -9   7  441.36   38.20
   9  -9  -7  454.55   39.80
   7   9  -5   45.00    9.30
   7   9  -5   34.50   11.40
  -7   9   5   41.30   11.50
  -7  -9   5   31.20   10.10
   7  -9  -5   27.30    8.60
  -5   9   3  337.17   30.20
   5   9  -3  365.16   33.60
  -5  -9   3  337.57   31.80
   5  -9  -3  326.87   27.00
   3   9  -1   33.50    5.70
  -3   9   1   38.80    8.90
  -3   9   1   33.40    6.50
   3   9  -1   34.00    9.00
  -3  -9   1   43.30   12.20
   3  -9  -1   37.40    7.30
   3  -9  -1   43.50    6.90
   1   9   1  688.93   42.20
  -1   9  -1  647.64   45.80
  -1   9  -1  654.53   48.10
   1   9   1  683.43   47.40
   1   9   1  692.23   49.50
   1  -9   1  663.33   45.40
  -1  -9  -1  625.64   54.29
  -1  -9  -1  616.04   41.90
   1  -9   1  636.04   46.40
  -1   9   3  282.47   19.70
   1   9  -3  291.47   27.30
   1  -9  -3  268.27   34.20
   1  -9  -3  272.67   22.50
  -1  -9   3  264.97   20.80
   3   9  -5   58.49   13.70
  -3   9   5   56.69   12.90
  -3  -9   5   71.09    7.20
  -3  -9   5   65.79   12.00
   3  -9  -5   73.49    9.50
   3  -9  -5   80.09    9.20
  -3  -9   5   69.59   12.90
  -5   9   7  159.38   23.00
   5   9  -7  173.18   24.50
  -5  -9   7  228.28   15.80
   5  -9  -7  205.78   20.20
  -5  -9   7  216.98   18.50
  -5  -9   7  208.08   19.10
   5  -9  -7  207.28   16.50
   5  -9  -7  199.18   17.40
  -5  -9   7  217.08   16.00
  -7   9   9   75.69   18.40
   7   9  -9   67.29   16.80
   7  -9  -9   69.89   13.30
   7  -9  -9   76.39   20.40
  -9   9  11   -1.70   12.70
   9   9 -11   25.70   13.30
   9  -9 -11    4.10   14.60
   9  -9 -11   15.80   10.50
  10  10  -8   99.09   18.00
  10  10  -8  126.29   26.70
 -10  10   8  117.39   23.40
 -10 -10   8   97.79   15.60
  10 -10  -8   69.49   15.50
  -8  10   6   97.59   18.50
   8  10  -6  103.79   15.00
   8 -10  -6   90.59   15.40
  -8 -10   6  104.59   16.10
  -6  10   4  155.98   20.40
   6  10  -4  184.68   24.00
  -6 -10   4  193.48   21.90
   6 -10  -4  187.48   18.50
   4  10  -2  141.19   14.20
   4  10  -2  127.59   18.20
  -4  10   2  143.09   12.40
  -4  10   2  130.29   17.00
  -4 -10   2  180.88   21.60
   4 -10  -2  154.18   14.80
   4 -10  -2  143.59   12.20
   2  10   0    4.10    2.40
  -2  10   0    6.50    4.10
  -2  10   0    7.40    4.60
   2  10   0    4.90    5.70
  -2 -10   0    6.10    6.40
   2 -10   0    1.10    2.90
   2 -10   0    0.80    4.10
   0  10  -2  645.94   47.50
   0  10   2  629.94   44.20
   0  10   2  628.44   48.00
   0  10  -2  664.33   51.79
   0  10   2  680.63   56.39
   0 -10  -2  795.92   60.49
   0 -10   2  714.63   48.30
   0 -10   2  800.32   48.70
   2  10  -4   70.99   14.40
  -2  10   4   72.79   14.10
  -2  10   4   75.99    8.40
   2 -10  -4   90.49   11.00
   2 -10  -4   63.99   16.80
  -2 -10   4   82.29    9.30
   2 -10  -4   88.59    9.00
  -4  10   6  271.67   29.30
   4  10  -6  285.07   31.10
  -4 -10   6  312.17   27.40
  -4 -10   6  283.47   20.10
   4 -10  -6  294.87   21.80
   4 -10  -6  272.37   23.50
  -4 -10   6  285.47   26.40
   6  10  -8   44.40   13.60
  -6  10   8    9.30   10.00
   6 -10  -8   45.30   10.00
   6 -10  -8   35.70   15.60
   6 -10  -8   37.10    8.70
  -6 -10   8   40.10    7.00
   6 -10  -8   29.40    6.60
   8  10 -10   53.39   17.30
   8  10 -10   55.79   14.10
  -8  10  10   42.20   16.50
   8 -10 -10   53.49   13.80
   8 -10 -10   54.79   22.50
  11  11  -9   10.20   10.40
 -11  11   9   26.40   14.10
  11  11  -9   19.30   25.40
  11 -11  -9   21.50   10.40
   9  11  -7   12.70   13.30
  -9  11   7   12.60    9.70
   9  11  -7   20.70   13.80
  -9 -11   7   20.20   10.70
   9 -11  -7   32.90   10.60
   7  11  -5  323.37   36.20
   7  11  -5  359.16   29.90
  -7  11   5  301.07   33.60
  -7 -11   5  353.66   33.00
   7 -11  -5  341.67   30.00
  -5  11   3    5.90    6.10
   5  11  -3    4.80    7.90
  -5 -11   3    5.10    6.80
   5 -11  -3   16.60    6.00
   3  11  -1  134.79   11.60
   3  11  -1  155.88   18.50
  -3  11   1  125.59   13.10
   3 -11  -1   90.99   12.10
   3 -11  -1   93.99   11.90
  -3 -11   1   91.89   19.60
   1  11   1  970.60   65.49
   1  11   1  983.10   59.39
   1  11   1  962.30   68.09
  -1  11  -1  896.31   65.89
  -1  11  -1  918.21   64.09
  -1 -11  -1  859.91   74.09
   1 -11   1  867.31   62.29
   1  11  -3  108.99   16.10
  -1  11   3  123.19   17.00
  -1  11   3  113.29   10.00
   1 -11  -3   96.49    9.60
  -1 -11   3   82.99   12.30
   1 -11  -3  116.79   23.90
  -3  11   5  222.18   25.30
   3  11  -5  205.98   25.90
   3 -11  -5  250.07   19.50
   3 -11  -5  226.78   31.20
  -3 -11   5  247.38   25.70
  -3 -11   5  226.18   18.00
   3 -11  -5  224.48   20.10
  -5  11   7  148.79   21.30
   5  11  -7  162.18   22.60
  -5 -11   7  107.39   15.70
   5 -11  -7  115.59   11.30
   5 -11  -7  107.79   24.80
   5 -11  -7  144.69   15.70
   5 -11  -7  114.99   13.10
   7  11  -9  238.58   32.20
  -7  11   9  234.28   30.70
   7 -11  -9  163.18   32.00
   7 -11  -9  263.27   25.50
  10  12  -8   63.39   21.00
  10  12  -8   40.50   13.00
 -10  12   8   29.70   15.10
  10 -12  -8   26.80   10.80
   8  12  -6  144.99   26.70
  -8  12   6  163.28   23.30
   8  12  -6  144.29   19.00
  -8 -12   6  122.49   19.00
   8 -12  -6  135.69   18.50
   6  12  -4 2236.28  138.29
   6  12  -4 2127.19  147.89
  -6  12   4 2104.89  144.69
  -6 -12   4 2124.39  144.79
   6 -12  -4 2076.99  138.49
   4  12  -2   94.79   18.10
  -4  12   2   94.59   10.60
  -4  12   2  100.29   14.90
   4 -12  -2   89.79   12.00
  -4 -12   2   78.39   17.50
   2  12   0  249.58   25.10
  -2  12   0  241.58   23.30
  -2  12   0  236.08   23.50
  -2 -12   0  283.27   32.80
   2 -12   0  241.08   21.50
   0  12  -2  220.58   24.20
   0  12  -2  239.28   21.50
   0  12   2  220.18   17.30
   0  12   2  223.88   21.40
   0  12   2  231.28   25.30
   0 -12  -2  210.08   17.00
   0 -12   2  242.08   20.60
   0 -12  -2  247.68   31.00
  -2  12   4   93.59   10.60
  -2  12   4  111.99   19.60
   2  12  -4  107.59   18.90
  -2 -12   4   97.69   17.10
   2 -12  -4  120.39   25.70
   2 -12  -4   90.79   10.30
  -2 -12   4  130.29   22.20
   4  12  -6  161.78   38.20
   4 -12  -6  143.49   13.70
  -4 -12   6  144.89   19.40
  -4 -12   6  140.29   12.50
   4 -12  -6  154.98   29.30
   4 -12  -6  148.39   15.90
   4 -12  -6  146.39   15.30
  -6  12   8   66.79   18.20
   6  12  -8   64.09   17.20
   6 -12  -8   29.20   18.50
  -6 -12   8   56.39   11.90
   6 -12  -8   63.79   12.30
   8  12 -10   79.09   16.30
  -8  12  10   53.19   20.20
   8  12 -10   35.60   16.30
   8 -12 -10   56.89   13.90
   8 -12 -10   63.29   23.60
  -9  13   7    5.70   12.00
   9  13  -7   35.00   16.60
   9  13  -7   25.20    9.60
   9 -13  -7   43.30   12.50
  -9 -13   7   42.20   12.70
   7  13  -5   97.19   21.60
   7  13  -5  112.59   15.40
  -7  13   5   91.09   18.60
   7 -13  -5   72.99   13.90
  -7 -13   5   97.69   18.20
  -5  13   3   92.19   17.00
   5  13  -3   56.79   15.30
   5 -13  -3   48.50    9.90
   5 -13  -3   39.60    6.10
  -5 -13   3   51.29   14.70
  -3  13   1  332.87   33.30
   3  13  -1  397.26   37.20
  -3  13   1  380.16   31.30
   3 -13  -1  417.56   31.30
  -3 -13   1  438.86   42.90
   1  13   1    2.90    5.50
  -1  13  -1    0.10    4.40
   1  13   1    2.90    5.70
  -1  13  -1    6.00    6.40
  -1 -13  -1   -7.60    7.60
   1 -13   1    1.50    4.00
  -1  13   3   82.09    8.90
   1  13  -3   62.49   14.50
  -1  13   3   72.99   15.30
   1 -13  -3   60.89    7.90
   1 -13  -3   33.00   14.50
  -3  13   5   66.79   17.70
   3  13  -5  103.59   20.00
  -3 -13   5   65.69   10.40
   3 -13  -5   74.39   10.10
  -3 -13   5   58.29   16.40
   3 -13  -5   68.89   19.80
  -5  13   7  140.99   26.60
   5  13  -7  143.39   27.10
   5 -13  -7  186.88   34.80
  -5 -13   7  195.48   22.30
   5 -13  -7  169.08   18.90
   5 -13  -7  183.88   17.10
   7  13  -9   51.99   25.00
  -7  13   9    6.10   12.30
   7 -13  -9   43.00   20.70
   8  14  -6  306.27   30.40
  -8  14   6  332.57   37.40
   8  14  -6  290.17   38.60
  -8 -14   6  385.76   35.90
   8 -14  -6  351.26   32.40
  -6  14   4  113.19   21.60
   6  14  -4   94.39   21.60
   6  14  -4  132.69   15.60
  -6 -14   4   88.59   20.30
  -4  14   2  406.26   31.10
  -4  14   2  401.16   37.30
   4  14  -2  414.06   40.40
  -4 -14   2  422.76   43.30
   4 -14  -2  412.86   33.00
   2  14   0   59.89    8.90
  -2  14   0   70.39   13.60
  -2  14   0   68.99   16.20
   2  14   0   63.49   15.50
  -2 -14   0   82.49   23.30
   2 -14   0   75.39   11.80
   0  14  -2  641.14   46.90
   0  14  -2  642.24   50.59
   0  14   2  608.44   45.60
   0  14   2  608.94   40.10
   0  14   2  629.84   51.19
   0 -14  -2  565.54   58.49
   0 -14   2  556.74   43.80
   0 -14  -2  512.85   39.50
   2  14  -4  103.79   20.00
  -2  14   4  104.29   19.70
   2 -14  -4  131.09   12.50
   2 -14  -4  113.29   27.50
  -2 -14   4  107.19   15.70
  -2 -14   4  103.69   22.30
  -4 -14   6  214.78   27.60
   4 -14  -6  234.88   40.10
   6  14  -8   97.39   22.00
  -6  14   8   96.59   22.20
   6 -14  -8   79.39   13.90
   6 -14  -8   64.39   22.70
   7  15  -5   96.89   24.80
   7  15  -5  113.69   16.50
  -7  15   5   73.99   17.80
   7 -15  -5   85.69   22.90
  -7 -15   5  118.19   22.10
   5  15  -3   38.20   13.80
  -5  15   3   38.80   13.20
  -5 -15   3   76.49   18.20
   5 -15  -3   52.39   10.80
  -3  15   1  309.17   30.40
   3  15  -1  283.97   31.40
  -3  15   1  287.37   26.20
  -3 -15   1  282.07   36.60
   3 -15  -1  244.58   24.50
   1  15   1   21.90    6.50
   1  15   1   21.20    9.20
  -1  15  -1   19.80    8.70
  -1  15  -1   36.30   11.90
   1 -15   1   39.80    8.80
  -1 -15  -1   35.50   16.80
   1  15  -3   51.99   13.90
  -1  15   3   28.80   13.60
  -1 -15   3   16.40   12.90
   1 -15  -3   35.70   15.80
   1 -15  -3   40.80    6.80
   3  15  -5    8.10   10.20
  -3  15   5   10.70    9.90
  -3 -15   5    7.40   12.10
   3 -15  -5    0.80   13.10
   3 -15  -5   19.20    6.70
  -5  15   7   43.10   17.60
   5  15  -7   62.59   18.90
   5 -15  -7   65.89   12.20
   5 -15  -7   72.69   24.10
  -5 -15   7   58.99   16.20
   8  16  -6   57.29   22.60
  -8  16   6   56.39   18.00
   8  16  -6   80.39   15.10
  -8 -16   6   63.19   20.30
   8 -16  -6   75.69   15.70
   6  16  -4  139.19   26.80
   6  16  -4  140.09   17.50
  -6  16   4  136.89   24.70
  -6 -16   4  188.68   28.70
   6 -16  -4  122.79   18.60
   4  16  -2  136.79   26.10
  -4  16   2  149.88   16.20
  -4 -16   2  129.09   26.80
   4 -16  -2  137.49   17.10
  -2  16   0    9.00    8.60
  -2  16   0   14.10    8.50
  -2 -16   0    7.50   13.90
   2 -16   0   19.40    7.30
   0  16  -2   51.19   15.60
   0  16   2   71.79   14.00
   0 -16  -2   76.99   23.20
   2  16  -4    4.30    9.50
  -2  16   4    8.90    9.30
   2 -16  -4   12.70   13.40
   2 -16  -4   18.60    5.80
  -2 -16   4    7.20   12.40
   4  16  -6   17.60   13.30
  -4  16   6   -0.70   11.90
   4 -16  -6   -6.30   16.70
  -4 -16   6   -6.00   12.70
   4 -16  -6    3.60    6.80
   7  17  -5   24.10   10.90
   7  17  -5    1.40   15.70
  -7  17   5  -16.40   20.80
   7 -17  -5   20.50   10.30
  -7 -17   5    4.20   13.60
  -5  17   3   41.60   14.00
   5  17  -3   23.90   15.20
  -5 -17   3    7.60   13.80
   5 -17  -3   39.50   11.00
   3  17  -1  154.58   26.90
  -3  17   1  186.08   22.10
  -3  17   1  196.28   29.00
   3 -17  -1  199.48   21.10
  -3 -17   1  228.68   34.20
   1  17   1  182.18   23.60
  -1  17  -1  172.58   23.80
  -1  17  -1  159.78   25.50
  -1 -17  -1  169.08   33.30
   1 -17   1  161.18   19.20
   1  17  -3   30.70   14.00
  -1  17   3   13.50   11.30
  -1 -17   3   24.00   15.70
   1 -17  -3   42.60   22.20
   1 -17  -3   23.90    6.50
   3  17  -5   12.50   10.90
  -3  17   5    1.90   11.10
  -3 -17   5   10.10   15.90
   3 -17  -5   11.40   20.10
   4  18  -2   82.89   20.60
  -4  18   2   93.69   19.20
   4 -18  -2   52.99   12.00
  -4 -18   2   64.99   23.70
  -2  18   0   13.70   10.30
   2  18   0   10.30   11.20
  -2  18   0    7.70   10.80
  -2 -18   0  -17.80   13.90
   2 -18   0    2.90    6.90
   0  18   2    1.20   11.50
   0  18  -2   15.00   12.90
   0  18   2    2.20    9.10
   0 -18   2   14.40   16.00
   0 -18  -2   -9.20   14.60
   2  18  -4  704.93   65.09
  -2  18   4  720.93   66.49
  -2 -18   4  845.92   74.19
  -3  19   1   17.50   13.00
   3  19  -1    3.30   13.70
  -3  19   1   16.30   11.30
  -3 -19   1   21.90   17.50
   3 -19  -1   17.80    9.70
  -1  19  -1  188.68   29.10
   1  19   1  195.08   27.00
   1 -19   1  245.88   42.90
  -1  19   3   14.80   14.90
   1  19  -3   18.00   15.10
   1 -19  -3   41.70   24.30
  -1 -19   3   27.80   21.50
 -12   0   9   15.30   11.10
  12   0  -9   11.10    9.50
  12   0  -9    9.70    9.20
  10   0  -7   22.00    8.90
  10   0  -7   20.20    8.20
 -10   0   7   27.40    9.20
  -8   0   5   83.99   13.00
   8   0  -5   78.99   12.80
  -8   0   5   71.39   10.90
   8   0  -5   78.69   12.10
   6   0  -3  299.27   23.50
   6   0  -3  305.27   24.10
   6   0  -3  342.97   26.00
  -6   0   3  302.57   26.30
  -6   0   3  312.77   23.80
  -4   0   1   14.90    4.00
  -4   0   1   15.80    4.80
  -4   0   1   15.90    3.40
   4   0  -1   14.10    4.50
   4   0  -1   12.50    3.50
   4   0  -1   16.40    3.90
  -2   0  -1   97.39    8.10
   2   0   1  107.49    8.30
   2   0   1   99.59   10.10
  -2   0  -1  102.89   10.30
   0   0   3   12.20    3.40
   0   0  -3   19.40    4.00
   0   0   3   19.40    4.10
   0   0  -3   13.30    2.90
   0   0  -3   11.60    2.80
   0   0   3   11.20    3.60
   0   0  -3   16.10    3.70
   2   0  -5  196.68   16.30
   2   0  -5  198.28   17.30
  -2   0   5  208.68   17.00
  -2   0   5  186.38   16.90
   2   0  -5  212.58   15.30
   4   0  -7   72.59    6.30
   4   0  -7   65.69   10.10
  -4   0   7   65.09   11.10
   4   0  -7   58.79    6.00
   6   0  -9   55.99   12.30
  -6   0   9   49.40   11.50
   6   0  -9   37.10   10.80
   8   0 -11  330.17   33.90
  -8   0  11  346.67   34.00
   8   0 -11  340.87   35.10
  13   1 -10   96.59   21.20
  13   1 -10   69.59   16.50
 -13   1  10   77.89   20.10
  13  -1 -10   82.59   20.00
 -13  -1  10  119.79   23.90
  13  -1 -10   97.39   16.60
  11   1  -8  141.79   20.90
  11   1  -8  161.98   21.10
 -11   1   8  142.19   20.90
 -11   1   8  148.59   23.30
  11  -1  -8  195.48   20.70
 -11  -1   8  199.38   21.40
 -11  -1   8  175.48   23.30
  11  -1  -8  189.38   22.40
  -9   1   6  312.27   28.10
   9   1  -6  306.87   27.90
  -9   1   6  323.17   29.80
   9   1  -6  342.47   28.80
   9  -1  -6  284.17   26.90
  -9  -1   6  296.67   28.00
   9  -1  -6  273.37   25.10
   7   1  -4  332.27   26.90
   7   1  -4  328.37   26.90
   7   1  -4  315.07   26.20
  -7   1   4  293.67   28.20
  -7   1   4  298.67   24.80
  -7  -1   4  347.77   28.30
   7  -1  -4  330.47   26.40
   7  -1  -4  337.57   24.80
  -7  -1   4  338.77   26.70
   7  -1  -4  353.26   28.10
  -5   1   2  615.24   45.70
   5   1  -2  722.73   49.00
   5   1  -2  676.43   47.10
   5   1  -2  710.13   46.80
  -5   1   2  790.42   51.09
  -5   1   2  686.33   46.80
  -5  -1   2  720.23   49.99
  -5  -1   2  700.13   46.40
  -5  -1   2  699.33   47.30
   5  -1  -2  721.53   49.30
   5  -1  -2  710.43   47.40
   5  -1  -2  699.33   45.80
   3   1   0  350.86   22.90
  -3   1   0  320.47   23.20
   3  -1   0  331.37   25.50
  -3  -1   0  322.57   22.70
  -3  -1   0  344.67   24.10
   3  -1   0  359.36   23.70
  -1   1  -2  422.26   31.40
  -1   1  -2  388.06   29.80
  -1   1  -2  420.06   31.90
   1   1   2  438.56   32.90
   1   1   2  415.96   29.30
  -1  -1  -2  489.85   31.90
   1  -1   2  508.95   30.50
  -1  -1  -2  442.26   29.40
   1  -1   2  484.15   31.10
  -1  -1  -2  539.25   33.40
   1  -1   2  504.45   32.00
   1   1  -4  105.29    8.80
  -1   1   4   96.99   10.60
   1   1  -4  106.19    8.90
   1   1  -4  108.49   10.40
  -1   1   4  110.99   10.80
   1   1  -4  114.79   10.80
  -1   1   4  111.69   11.40
  -1  -1   4  108.69    9.60
   1  -1  -4   89.19    9.60
  -1  -1   4  103.79   10.40
   1  -1  -4  100.59   10.40
   1  -1  -4  101.59   10.00
  -1  -1   4   94.19    9.50
   3   1  -6  741.03   52.39
  -3   1   6  744.13   52.19
   3  -1  -6  757.52   51.69
   3  -1  -6  702.33   51.59
   3  -1  -6  718.33   51.19
   3  -1  -6  775.22   49.99
  -3  -1   6  757.42   50.69
   5  -1  -8   36.30    8.90
   5  -1  -8   52.59    6.90
  -5  -1   8   34.50    8.90
   5  -1  -8   46.90   10.10
   5  -1  -8   43.20    6.70
   7   1 -10  136.19   19.90
   7   1 -10  132.39   19.20
  -7   1  10  146.39   19.70
   7  -1 -10  139.79   19.80
  -7  -1  10  133.39   18.30
   7  -1 -10  176.68   21.00
  -9   1  12  136.29   24.20
   9   1 -12  159.18   24.50
   9   1 -12  171.58   24.20
   9  -1 -12  232.48   26.50
  -9  -1  12  195.18   24.20
   9  -1 -12  173.28   24.60
  12   2  -9  382.46   37.90
 -12   2   9  350.76   39.40
  12   2  -9  281.87   34.80
  12  -2  -9  390.26   32.60
 -12  -2   9  387.36   33.70
  12  -2  -9  436.96   39.40
 -12  -2   9  430.06   41.00
  10   2  -7   34.10    9.80
 -10   2   7   19.50    8.50
  10   2  -7   17.30    8.90
 -10   2   7   18.20    8.30
 -10   2   7   21.50    9.00
  10  -2  -7   21.30    6.80
 -10  -2   7   19.80    8.20
  10  -2  -7   17.20    8.20
  -8   2   5  234.08   24.40
   8   2  -5  248.58   22.50
   8   2  -5  235.48   23.10
  -8   2   5  251.37   20.10
   8   2  -5  227.08   21.80
   8  -2  -5  243.08   22.00
  -8  -2   5  221.58   22.20
   8  -2  -5  220.18   18.80
  -6   2   3   50.49    6.50
  -6   2   3   49.60   10.50
   6   2  -3   55.09    7.60
   6   2  -3   62.89   10.30
   6   2  -3   64.39   10.60
   6  -2  -3   56.99    6.20
   6  -2  -3   56.59    8.20
  -6  -2   3   54.29   10.20
   6  -2  -3   70.39   10.00
  -6  -2   3   48.60    8.70
   4   2  -1  713.83   51.89
  -4   2   1  715.33   53.99
   4   2  -1  737.03   53.59
  -4   2   1  714.63   49.60
  -4   2   1  702.13   52.29
   4  -2  -1  865.71   51.79
  -4  -2   1  850.81   52.69
  -4  -2   1  848.52   54.89
   4  -2  -1  837.22   56.69
  -4  -2   1  857.41   50.49
  -2   2  -1  626.64   40.30
   2   2   1  621.94   44.00
  -2   2  -1  571.54   40.20
   2   2   1  628.84   38.60
  -2   2  -1  594.64   42.50
  -2  -2  -1  654.63   41.40
   2  -2   1  634.14   42.60
  -2  -2  -1  601.54   38.60
   0   2   3  705.83   49.99
   0   2   3  725.23   52.19
   0   2  -3  677.73   46.50
   0   2  -3  740.13   48.60
   0   2  -3  732.63   48.70
   0   2  -3  725.43   49.40
   0  -2  -3  779.42   49.80
   0  -2   3  778.22   48.70
   0  -2  -3  755.22   51.59
   0  -2   3  781.42   48.80
   0  -2   3  787.12   49.70
   2   2  -5  388.86   28.00
  -2   2   5  347.97   27.40
   2  -2  -5  336.77   25.80
   2  -2  -5  327.97   26.40
  -2  -2   5  347.97   24.40
   2  -2  -5  335.27   25.70
   4   2  -7   45.10   10.30
  -4   2   7   50.09   11.00
  -4  -2   7   78.99    9.80
   4  -2  -7   73.99   10.20
   4  -2  -7   69.29    9.30
   4  -2  -7   78.69   10.60
   4  -2  -7   66.69    9.40
   6   2  -9   88.19   15.30
   6   2  -9   71.19   15.00
  -6   2   9  105.19   15.30
  -6  -2   9   58.19   11.60
   6  -2  -9   55.79   12.90
   6  -2  -9   54.29   12.20
   6  -2  -9   75.89   10.20
  -8   2  11   88.09   17.50
   8   2 -11   77.79   17.50
   8   2 -11   89.29   17.20
  -8  -2  11   73.79   15.00
   8  -2 -11   49.80   14.40
   8  -2 -11   73.19   16.00
  13   3 -10   20.20   14.30
 -13   3  10   29.70   14.90
  13   3 -10   29.10   13.60
  13  -3 -10   50.19   15.90
 -13  -3  10   39.20   14.30
  11   3  -8   50.69   13.90
  11   3  -8   32.50   11.40
 -11   3   8   37.60   13.40
 -11  -3   8   25.50    9.40
  11  -3  -8   20.20    7.00
  11  -3  -8   12.70    8.30
  -9   3   6 1547.55  103.79
  -9   3   6 1514.35  105.29
   9   3  -6 1572.64  100.69
  -9   3   6 1465.45   94.39
   9   3  -6 1601.14  103.09
  -9  -3   6 1426.96   99.49
   9  -3  -6 1367.66   93.89
   9  -3  -6 1396.96   99.49
   7   3  -4  319.47   28.60
  -7   3   4  291.37   23.20
  -7   3   4  370.36   31.00
   7   3  -4  338.67   26.50
   7   3  -4  287.97   26.70
   7  -3  -4  336.87   22.70
   7  -3  -4  364.76   27.60
  -7  -3   4  334.77   28.30
   5   3  -2  755.42   48.10
  -5   3   2  683.23   50.09
  -5   3   2  798.42   53.59
   5   3  -2  747.73   50.59
  -5   3   2  661.23   45.90
   5   3  -2  774.42   51.69
  -5  -3   2  708.63   49.90
   5  -3  -2  734.53   49.10
  -5  -3   2  686.73   51.39
  -5  -3   2  706.43   47.60
   5  -3  -2  729.83   51.69
   3   3   0  938.81   65.19
  -3   3   0  956.80   59.89
  -3   3   0  962.80   64.29
   3   3   0  939.51   62.19
   3   3   0  962.00   59.29
  -3   3   0  977.10   61.29
  -3  -3   0  866.91   58.89
  -3  -3   0  978.40   62.39
  -3  -3   0  964.50   65.39
   3  -3   0  935.01   63.89
   3  -3   0  954.30   61.19
  -1   3  -2 9203.88  485.45
   1   3   2 6728.43  487.45
  -1   3  -2 8631.44  483.25
   1  -3   2 7744.62  484.55
  -1  -3  -2 7694.63  480.45
   1  -3   2 8610.54  483.75
  -1  -3  -2 6786.52  486.75
  -1  -3  -2 7927.41  484.95
   1   3  -4  683.03   49.00
   1   3  -4  720.93   48.40
   1   3  -4  701.13   46.20
  -1   3   4  712.23   49.70
  -1  -3   4  628.44   46.00
   1  -3  -4  711.73   51.49
  -1  -3   4  732.33   49.00
   1  -3  -4  760.92   48.20
   1  -3  -4  749.82   49.20
   1  -3  -4  737.43   47.50
   3   3  -6   73.19   12.50
  -3   3   6   78.59   10.80
   3  -3  -6   59.69    8.50
  -3  -3   6   57.29    7.10
   3  -3  -6   63.29    8.00
   3  -3  -6   66.49   12.20
  -5   3   8  400.16   35.10
   5   3  -8  415.06   36.50
   5  -3  -8  406.36   32.90
   5  -3  -8  415.26   33.20
   5  -3  -8  413.56   31.40
   5  -3  -8  366.26   31.10
  -5  -3   8  377.06   30.50
  -7   3  10 1384.96   98.89
   7   3 -10 1596.44   99.49
   7   3 -10 1411.06  100.29
   7  -3 -10 1365.26   96.29
  -7  -3  10 1347.07   93.09
   7  -3 -10 1355.16   91.79
   7  -3 -10 1286.47   94.69
   7  -3 -10 1339.27   90.49
  -9   3  12   16.10   11.50
   9   3 -12   12.00    9.80
   9   3 -12   11.50   10.70
  -9  -3  12  -13.80    8.50
   9  -3 -12    8.00    9.70
   9  -3 -12  -10.90    9.70
  12   4  -9   43.70   13.80
  12   4  -9   42.80   15.20
 -12   4   9   26.00   13.30
  12  -4  -9   37.50   12.30
 -10   4   7  101.09    9.70
  10   4  -7   87.49   15.80
 -10   4   7   88.89   18.90
  10   4  -7   81.19   17.80
 -10  -4   7  108.79   16.90
  10  -4  -7   91.39   11.00
  10  -4  -7   86.19   15.70
  -8   4   5  209.88   14.80
  -8   4   5  218.98   24.40
   8   4  -5  184.98   22.50
  -8   4   5  173.08   22.30
   8   4  -5  212.58   20.20
   8   4  -5  215.28   23.10
  -8  -4   5  201.98   20.40
   8  -4  -5  193.68   20.00
   6   4  -3  221.98   21.00
  -6   4   3  214.08   14.40
   6   4  -3  219.98   20.60
  -6   4   3  217.48   22.00
  -6   4   3  211.68   21.10
   6   4  -3  228.98   18.10
  -6  -4   3  163.58   19.30
   6  -4  -3  177.18   17.90
  -4   4   1  545.75   38.80
   4   4  -1  525.75   36.10
   4   4  -1  528.45   38.40
   4   4  -1  530.05   32.50
  -4   4   1  528.65   34.40
  -4   4   1  526.75   31.50
   4  -4  -1  388.86   33.30
   4  -4  -1  402.66   36.10
  -4  -4   1  405.66   34.60
  -2   4  -1 1950.70  122.59
   2   4   1 1976.50  122.69
  -2   4  -1 1726.13  122.49
   2   4   1 1799.52  130.39
  -2   4  -1 1868.61  124.29
   2  -4   1 2103.29  121.89
   2  -4   1 2062.49  124.99
  -2  -4  -1 1928.61  126.39
   2  -4   1 2051.59  121.19
  -2  -4  -1 1916.41  127.09
   0   4  -3  620.44   43.80
   0   4  -3  642.34   44.80
   0   4   3  642.94   45.70
   0   4  -3  655.93   43.70
   0  -4   3  668.53   44.60
   0  -4  -3  692.13   41.00
   0  -4   3  631.54   44.30
   0  -4  -3  644.84   45.00
   0  -4  -3  630.64   48.50
   0  -4   3  621.04   43.20
  -2  -4   5  135.69   11.10
   2  -4  -5  152.08   13.10
   2  -4  -5  138.69   12.30
   2  -4  -5  136.59   17.20
   4   4  -7  274.57   26.80
  -4   4   7  257.27   28.90
  -4  -4   7  259.37   20.20
   4  -4  -7  257.27   22.20
   4  -4  -7  278.27   26.70
   4  -4  -7  252.97   21.60
   6   4  -9   35.20   10.50
   6   4  -9   52.59   13.10
  -6   4   9   36.20   11.60
   6  -4  -9   38.80   10.40
  -6  -4   9   35.10    8.30
   6  -4  -9   40.50    9.20
   6  -4  -9   56.29   12.60
  -8   4  11   32.00   12.90
   8   4 -11   38.50   11.90
   8   4 -11   55.39   15.00
  -8  -4  11    8.50    7.70
   8  -4 -11   21.00   10.40
   8  -4 -11    7.50    8.80
  13   5 -10   66.49   19.50
  13   5 -10   47.60   19.20
 -13   5  10   68.49   19.40
 -13  -5  10   58.59   17.80
 -11   5   8  145.89   22.80
  11   5  -8  166.08   24.80
  11   5  -8  122.39   20.60
  11  -5  -8  171.88   20.80
 -11  -5   8  161.38   19.50
   9   5  -6   -5.10    7.60
   9   5  -6   -0.20    5.50
  -9   5   6   10.20    8.00
   9  -5  -6    6.30    6.30
  -9  -5   6   14.20    6.40
  -7   5   4  419.26   38.10
   7   5  -4  454.15   39.70
  -7   5   4  484.55   40.30
   7   5  -4  448.36   34.50
   7  -5  -4  454.35   35.20
  -7  -5   4  465.55   36.80
  -5   5   2   96.99    7.50
  -5   5   2   91.39   13.50
   5   5  -2  117.99   13.80
  -5   5   2  106.19   13.10
   5   5  -2  117.29   14.50
   5   5  -2  113.39   10.30
  -5   5   2   98.69    7.30
  -5  -5   2   78.09   12.50
   5  -5  -2   90.49   10.70
  -3   5   0   58.99    7.60
   3   5   0   56.29    5.10
  -3   5   0   58.99    6.30
   3   5   0   53.39    8.30
  -3   5   0   52.29    7.40
  -3   5   0   63.19    9.90
   3   5   0   60.89   12.50
  -3  -5   0   92.29   10.50
  -1   5  -2  357.56   27.20
   1   5   2  341.27   27.40
  -1   5  -2  334.07   24.70
   1   5   2  332.07   30.50
  -1   5  -2  347.87   25.90
  -1   5  -2  344.67   23.00
   1  -5   2  347.17   25.30
   1  -5   2  334.77   24.80
  -1  -5  -2  328.47   26.80
  -1  -5  -2  317.77   30.10
   1  -5   2  338.27   27.40
  -1  -5  -2  348.27   25.80
   1  -5  -4   56.29    5.80
   1  -5  -4   53.59   12.10
  -1  -5   4   50.49    7.80
   3   5  -6   49.50   11.20
  -3   5   6   52.19   11.10
   3  -5  -6   23.20    5.50
   3  -5  -6   35.20   10.70
  -3  -5   6   19.70    3.20
   3  -5  -6   28.90    6.00
   5   5  -8  153.78   20.50
  -5   5   8  146.29   19.70
  -5  -5   8  169.98   15.30
   5  -5  -8  156.28   20.80
   5  -5  -8  178.18   16.40
   5  -5  -8  161.08   17.10
   7   5 -10   63.99   17.80
  -7   5  10   42.80   14.00
   7   5 -10   58.39   12.70
  -7  -5  10   70.89   11.70
   7  -5 -10   85.69   14.50
   7  -5 -10   88.49   16.00
   7  -5 -10   69.49   16.00
   9   5 -12   75.69   20.50
   9   5 -12   86.59   18.90
  -9   5  12   61.49   19.00
   9  -5 -12   60.69   16.60
   9  -5 -12   87.69   15.80
  12   6  -9   22.20   11.30
  12   6  -9   23.30   13.70
 -12   6   9   21.40   15.30
  12  -6  -9   10.40   10.90
  10   6  -7   86.19   19.20
  10   6  -7   76.99   14.70
  10  -6  -7   69.89   14.30
 -10  -6   7   71.19   13.50
   8   6  -5    3.60    7.70
   8   6  -5    6.30    5.10
  -8   6   5    0.50    4.80
  -8  -6   5    3.40    5.50
   8  -6  -5   10.80    5.40
  -6   6   3  197.58   22.80
   6   6  -3  176.98   17.20
   6   6  -3  192.38   21.70
  -6   6   3  206.48   21.00
  -6  -6   3  218.08   21.60
   6  -6  -3  211.18   18.80
  -4   6   1  744.83   56.69
  -4   6   1  706.63   49.50
  -4   6   1  714.13   53.09
   4   6  -1  726.73   50.49
   4   6  -1  774.82   54.49
  -4  -6   1  878.91   58.59
   4  -6  -1  866.21   52.49
   4  -6  -1  762.52   48.70
  -2   6  -1  236.28   19.40
  -2   6  -1  223.58   18.60
  -2   6  -1  222.88   18.20
  -2   6  -1  234.48   21.70
   2   6   1  241.48   20.10
  -2  -6  -1  210.08   23.40
  -2  -6  -1  225.58   21.00
  -2  -6  -1  248.78   20.50
   2  -6   1  259.77   18.70
   2  -6   1  240.68   22.40
   0   6   3  261.47   22.60
   0   6  -3  273.37   22.60
   0   6  -3  231.68   16.00
   0  -6   3  231.68   19.10
   0  -6  -3  224.48   25.40
   0  -6  -3  231.88   16.10
   0  -6  -3  245.08   19.80
  -2   6   5   74.99   11.10
   2  -6  -5   41.30    6.00
   2  -6  -5   44.10    7.20
   2  -6  -5   36.20   11.00
  -2  -6   5   30.70    6.90
  -4   6   7   95.79   16.70
   4   6  -7   60.59   13.60
   4  -6  -7   85.39   11.00
   4  -6  -7   88.89   10.10
   4  -6  -7   90.89   17.70
  -4  -6   7   82.39    7.20
  -6   6   9  241.28   27.60
   6   6  -9  267.47   30.10
   6  -6  -9  219.08   27.80
   6  -6  -9  240.18   23.60
   6  -6  -9  229.58   21.50
  -6  -6   9  245.98   19.80
  -8   6  11   31.90   12.50
   8   6 -11   10.30   12.40
   8   6 -11   14.10    8.70
   8  -6 -11   29.20   13.40
   8  -6 -11   16.90   10.20
  -8  -6  11    7.40    7.40
   8  -6 -11   21.70    8.90
  11   7  -8  182.48   23.60
  11   7  -8  197.78   28.50
 -11   7   8  205.18   27.70
  11  -7  -8  220.88   25.50
 -11  -7   8  187.18   21.80
   9   7  -6  193.48   21.40
   9   7  -6  203.08   26.20
  -9   7   6  191.18   24.40
   9  -7  -6  185.88   20.80
  -9  -7   6  220.58   22.50
  -7   7   4  131.59   16.70
   7   7  -4  128.39   13.70
   7   7  -4  118.19   17.60
  -7  -7   4  107.89   15.60
   7  -7  -4   90.99   12.80
  -5   7   2  282.67   24.80
   5   7  -2  271.37   21.00
   5   7  -2  275.67   25.80
  -5   7   2  278.97   17.70
  -5  -7   2  278.17   26.70
   5  -7  -2  228.28   21.70
   3   7   0  308.27   21.40
  -3   7   0  293.27   24.40
   3   7   0  319.37   21.40
   3   7   0  294.27   26.20
  -3   7   0  328.57   25.40
   3  -7   0  335.17   23.40
   3  -7   0  354.36   25.20
  -3  -7   0  357.46   31.50
   1   7   2   87.69   10.00
  -1   7  -2   76.79   10.90
   1   7   2   75.69   11.00
  -1   7  -2   71.79    7.80
  -1  -7  -2   65.39   14.70
  -1  -7  -2   77.89   10.10
   1  -7   2   85.89   10.00
   1  -7   2   78.79    9.00
   1  -7   2   77.89   12.40
  -1   7   4  137.59   15.80
   1   7  -4  126.59   15.50
   1  -7  -4  112.59    9.70
   1  -7  -4  102.89   19.40
   1  -7  -4  107.19   11.90
  -1  -7   4   98.49   13.20
   3   7  -6   56.59   12.50
  -3   7   6   59.89   13.40
   3  -7  -6   60.49    8.30
   3  -7  -6   57.39    8.40
   3  -7  -6   73.19    9.20
  -3  -7   6   59.39    8.70
   3  -7  -6   57.29   14.90
  -3  -7   6   53.89    8.70
  -5   7   8  218.18   25.00
   5   7  -8  233.48   26.60
   5  -7  -8  201.48   18.30
  -5  -7   8  201.48   14.70
   5  -7  -8  208.38   28.10
   5  -7  -8  203.68   20.10
   7   7 -10  165.78   25.10
  -7   7  10  214.78   26.80
   7   7 -10  157.58   20.80
   7  -7 -10  174.08   26.90
   7  -7 -10  169.18   18.50
   7  -7 -10  191.18   20.90
  -7  -7  10  149.19   15.30
   9   7 -12  137.09   27.40
  -9   7  12  138.49   25.50
   9   7 -12  107.39   20.30
   9  -7 -12  130.09   22.80
  12   8  -9  299.57   33.10
  12   8  -9  291.77   38.20
 -12   8   9  282.77   38.30
  12  -8  -9  308.87   32.10
 -10   8   7  152.38   23.00
  10   8  -7  187.98   20.90
  10   8  -7  169.28   27.90
  10  -8  -7  134.89   19.90
 -10  -8   7  161.48   19.90
  -8   8   5  180.68   22.80
   8   8  -5  192.18   24.30
   8   8  -5  176.48   19.00
   8  -8  -5  150.68   18.50
  -8  -8   5  184.28   21.00
   6   8  -3   18.80    5.40
   6   8  -3   24.50    9.50
  -6   8   3    8.60    5.90
   6  -8  -3   10.30    4.80
  -6  -8   3   18.20    8.60
   4   8  -1  694.23   50.49
  -4   8   1  707.93   49.00
   4   8  -1  670.23   44.40
  -4   8   1  656.63   45.00
   4   8  -1  663.93   44.30
   4  -8  -1  700.73   47.00
  -4  -8   1  705.83   54.19
   4  -8  -1  603.64   43.40
  -2   8  -1  447.56   32.90
  -2   8  -1  440.46   34.80
   2   8   1  462.75   35.10
   2   8   1  447.56   28.60
   2  -8   1  483.85   33.60
   2  -8   1  460.65   33.50
   0   8  -3   66.99    6.60
   0   8  -3   56.09   11.50
   0   8   3   56.39    5.20
   0   8   3   80.89   11.50
   0  -8   3   49.10    7.50
   0  -8  -3   47.90    4.90
   0  -8  -3   57.99   15.60
   2   8  -5    7.40    5.90
  -2   8   5   12.50    6.50
   2  -8  -5   12.90    4.70
   2  -8  -5   13.90    4.30
   2  -8  -5   20.60   10.70
  -2  -8   5   13.90    6.30
   4   8  -7  228.88   26.10
  -4   8   7  247.08   25.20
  -4  -8   7  188.18   16.50
  -4  -8   7  187.08   16.60
   4  -8  -7  197.58   17.30
   4  -8  -7  195.88   17.90
   4  -8  -7  192.58   18.50
   4  -8  -7  179.08   26.40
   6   8  -9  185.58   26.50
  -6   8   9  190.58   25.40
   6  -8  -9  225.38   18.90
   6  -8  -9  192.38   20.70
   6  -8  -9  193.08   28.80
   8   8 -11  181.08   27.90
   8   8 -11  186.28   24.30
  -8   8  11  221.08   30.60
   8  -8 -11  181.38   24.70
   8  -8 -11  180.78   30.30
  11   9  -8   55.69   17.70
 -11   9   8   39.50   15.30
  11   9  -8   57.59   13.70
  11  -9  -8   59.79   13.80
 -11  -9   8   70.29   13.70
   9   9  -6  499.65   38.90
   9   9  -6  654.03   69.39
  -9  -9   6  430.36   38.10
   9  -9  -6  384.46   36.70
   7   9  -4   81.99   17.80
  -7   9   4   98.59   15.20
   7  -9  -4   72.39   13.20
  -7  -9   4  110.99   18.80
   5   9  -2  112.29   17.20
  -5   9   2  116.69    9.60
  -5   9   2  109.89   14.90
   5   9  -2  117.89   11.90
   5   9  -2  117.79   12.60
  -5  -9   2  158.88   19.70
   5  -9  -2  109.39    9.00
   3   9   0  253.47   18.90
  -3   9   0  245.58   22.70
  -3   9   0  234.78   22.70
   3   9   0  267.07   25.20
  -3  -9   0  330.57   31.70
   3  -9   0  311.07   22.10
   3  -9   0  338.67   23.70
   1   9   2 1529.95   97.09
   1   9   2 1512.85  106.69
   1   9   2 1607.94  103.89
  -1   9  -2 1531.95  101.19
  -1   9  -2 1534.45  105.79
   1  -9   2 1816.82  103.59
  -1   9   4   99.39    9.20
   1   9  -4   85.59   15.80
  -1   9   4   94.79   14.70
   1  -9  -4  114.89    9.40
   1  -9  -4  117.69   23.10
  -3   9   6  159.18   21.00
   3   9  -6  152.18   20.80
   3  -9  -6  157.68   15.80
   3  -9  -6  155.18   15.00
   3  -9  -6  169.98   15.20
  -3  -9   6  153.68   17.80
  -3  -9   6  162.98   17.50
   3  -9  -6  168.68   25.00
  -5   9   8   17.50    9.70
   5   9  -8    0.60   13.40
   5  -9  -8   19.00   13.50
   5  -9  -8   22.60    7.50
   5  -9  -8   17.70    7.20
   5  -9  -8    8.30    5.20
  -7   9  10  228.58   30.60
   7   9 -10  249.08   30.70
   7  -9 -10  163.48   21.10
   7  -9 -10  172.88   31.20
   7  -9 -10  169.38   18.30
  12  10  -9   46.90   14.40
 -12  10   9   53.69   19.60
  12 -10  -9   45.30   16.60
  10  10  -7   43.80   12.10
 -10  10   7   46.80   15.30
  10  10  -7   52.09   17.20
 -10 -10   7   50.29   12.80
  10 -10  -7   50.39   12.30
   8  10  -5  270.57   32.80
  -8  10   5  269.87   30.60
   8  10  -5  277.17   26.60
  -8 -10   5  354.26   31.50
   8 -10  -5  321.97   28.40
  -6  10   3  126.09   17.70
   6  10  -3  130.09   19.50
   6  10  -3  128.19   14.10
  -6 -10   3  159.18   20.30
   6 -10  -3  154.18   16.30
   4  10  -1  311.67   21.40
   4  10  -1  286.17   27.60
  -4  10   1  283.07   25.40
   4  10  -1  267.37   21.00
  -4  10   1  281.27   22.20
   4 -10  -1  265.37   21.00
  -4 -10   1  275.17   30.50
  -2  10  -1   27.60    7.50
  -2  10  -1   23.70    6.40
   2  10   1   23.20    3.20
   2  10   1   13.20    6.60
  -2 -10  -1   42.60   14.10
   2 -10   1   29.10    6.80
   0  10   3  226.08   16.70
   0  10  -3  210.78   24.30
   0  10   3  250.77   25.40
   0  10  -3  240.18   19.60
   0 -10  -3  260.67   17.00
   0 -10  -3  275.57   31.70
   0 -10   3  254.67   21.80
  -2  10   5   22.20    8.60
  -2  10   5   12.30    4.60
   2  10  -5   33.30   10.90
   2 -10  -5   13.10    4.20
   2 -10  -5   11.60   10.00
  -4  10   7  182.08   23.50
   4  10  -7  132.19   23.30
  -4 -10   7  135.89   17.20
   4 -10  -7  150.08   27.60
  -4 -10   7  136.89   16.30
   4 -10  -7  139.39   15.40
   4 -10  -7  136.49   14.10
   4 -10  -7  154.38   22.50
   6  10  -9  122.69   24.20
  -6  10   9  115.39   22.10
   6 -10  -9   98.09   24.20
   6 -10  -9  100.29   11.50
   6 -10  -9   78.69   14.80
  -8  10  11   81.49   35.20
   8  10 -11   66.99   18.60
   8 -10 -11   66.29   14.90
   8 -10 -11   61.49   23.00
  11  11  -8  173.68   25.20
  11  11  -8  203.68   34.60
  11 -11  -8  252.17   28.20
   9  11  -6   40.00   15.10
  -9  11   6   55.79   14.90
   9  11  -6   27.70   10.00
  -9 -11   6   41.80   12.90
   9 -11  -6   44.40   12.00
  -7  11   4  524.25   47.30
   7  11  -4  499.55   49.10
   7  11  -4  535.05   41.80
   7 -11  -4  572.34   43.70
  -7 -11   4  682.13   50.59
   5  11  -2  322.47   33.20
  -5  11   2  314.57   24.00
  -5  11   2  349.47   31.30
   5  11  -2  336.87   26.10
   5 -11  -2  350.36   23.60
   5 -11  -2  334.57   27.90
  -5 -11   2  365.56   35.40
   3  11   0  441.76   36.60
  -3  11   0  414.96   34.00
  -3  11   0  433.76   33.60
   3  11   0  432.76   28.60
  -3 -11   0  404.26   41.80
   3 -11   0  403.36   32.30
  -1  11  -2  838.02   61.59
   1  11   2  804.02   51.69
  -1  11  -2  766.82   56.59
   1  11   2  822.82   58.79
   1  11   2  767.62   61.89
   1 -11   2  895.71   57.89
  -1 -11  -2  972.60   72.89
   1 -11   2  814.52   57.79
  -1  11   4   95.59    8.90
   1  11  -4  115.49   19.40
  -1  11   4  110.59   16.60
   1 -11  -4   64.79   18.00
   1 -11  -4   75.89    8.70
   3  11  -6   80.49   17.80
  -3  11   6   88.09   17.00
   3 -11  -6   65.29   19.30
  -3 -11   6   73.49   14.40
   3 -11  -6   72.89    9.90
  -5  11   8  659.93   60.39
   5  11  -8  662.13   61.19
   5 -11  -8  699.23   48.50
   5 -11  -8  709.63   51.99
   5 -11  -8  753.52   68.29
  -5 -11   8  791.72   50.59
   7  11 -10   -4.90   11.60
  -7  11  10    7.90   13.80
   7 -11 -10   15.70   15.70
   7 -11 -10   -8.50    8.50
  10  12  -7    9.60   14.90
 -10  12   7    4.40   11.40
  10  12  -7   16.20    9.20
 -10 -12   7  -17.50    9.40
  10 -12  -7   12.50    9.40
   8  12  -5   92.29   21.90
   8  12  -5  109.49   15.50
  -8  12   5  106.29   20.30
   8 -12  -5  135.89   17.40
  -8 -12   5  113.99   20.50
  -6  12   3   36.70   11.60
   6  12  -3   31.10    7.80
   6  12  -3   40.30   14.00
   6 -12  -3   31.50    8.50
  -6 -12   3   27.10   10.90
  -4  12   1  138.29   15.30
  -4  12   1  135.99   17.20
   4  12  -1  134.99   19.60
   4  12  -1  132.79   13.40
   4 -12  -1  169.28   14.90
   4 -12  -1  192.48   17.20
  -4 -12   1  215.18   26.60
   2  12   1  180.78   19.50
   2  12   1  164.78   12.00
  -2  12  -1  137.79   16.60
  -2  12  -1  158.48   18.50
  -2 -12  -1  149.88   28.60
   2 -12   1  138.49   15.70
   0  12   3   25.60    9.80
   0  12  -3   20.80    6.30
   0  12   3   28.60    4.40
   0  12  -3   11.90    8.40
   0 -12  -3   30.90    4.50
   0 -12  -3   20.70   11.60
   0 -12   3   38.50    8.30
   0 -12   3   24.60    6.90
  -2  12   5  161.68   22.50
   2  12  -5  199.38   25.10
  -2  12   5  196.08   16.10
   2 -12  -5  191.28   33.40
   2 -12  -5  188.38   15.80
  -4  12   7   43.20   14.40
   4  12  -7   57.99   16.10
   4 -12  -7   17.50   14.30
   4 -12  -7   49.90    9.00
   4 -12  -7   55.59   10.20
  -4 -12   7   65.49   13.20
  -6  12   9    8.80   13.30
   6  12  -9    4.20   10.90
   6 -12  -9   17.40    8.80
   6 -12  -9   -3.80   15.60
   9  13  -6  102.59   24.60
   9  13  -6  123.09   17.70
  -9  13   6  129.39   24.50
  -9 -13   6  142.19   21.30
   9 -13  -6  108.99   19.10
   7  13  -4  172.78   17.60
  -7  13   4  165.28   23.60
   7  13  -4  163.08   26.80
   7 -13  -4  113.69   17.20
  -7 -13   4  119.29   21.90
  -5  13   2   25.20    9.30
  -5  13   2   12.80    5.10
   5  13  -2   22.30   10.90
   5  13  -2   19.70    5.70
   5 -13  -2   11.80    7.20
   5 -13  -2   11.30    6.40
  -5 -13   2   19.00   10.80
   3  13   0  313.27   30.90
   3  13   0  299.57   22.00
  -3  13   0  316.47   28.60
  -3  13   0  276.47   27.10
   3 -13   0  333.77   26.90
  -3 -13   0  299.07   36.50
   1  13   2   11.00    7.40
   1  13   2    8.80    3.00
  -1  13  -2    6.30    5.90
  -1  13  -2    1.30    6.40
   1  13   2    7.20    5.70
   1 -13   2    6.70    4.90
  -1 -13  -2    3.80    9.80
  -1  13   4   44.90    6.70
  -1  13   4   55.59   13.80
   1  13  -4   61.29   14.30
   1 -13  -4   49.10   17.40
   1 -13  -4   46.60    6.60
   3  13  -6  205.78   27.20
  -3  13   6  154.38   24.50
   3 -13  -6  223.78   34.60
  -3 -13   6  233.78   27.10
   3 -13  -6  221.88   18.60
  -5  13   8  174.58   29.80
   5  13  -8  221.18   29.00
   5 -13  -8  168.08   34.70
   5 -13  -8  159.28   18.80
  -5 -13   8  150.88   20.50
 -10  14   7   57.39   19.70
  10  14  -7   84.19   23.00
  10  14  -7   42.00   12.00
  10 -14  -7   27.30   11.70
 -10 -14   7   25.20   14.00
   8  14  -5    7.30    8.00
   8  14  -5   -4.50   10.30
  -8  14   5    1.00    9.80
  -8 -14   5   -6.50    9.30
   8 -14  -5    6.60    7.80
   6  14  -3  158.38   22.00
   6  14  -3  166.48   25.80
  -6 -14   3  213.78   28.40
   6 -14  -3  201.18   21.20
   4  14  -1   89.79   18.20
  -4  14   1   64.09   13.70
  -4  14   1   74.19   12.40
   4  14  -1   85.29   10.50
  -4 -14   1   69.49   19.70
   4 -14  -1   43.90   10.20
  -2  14  -1  106.99   18.00
  -2  14  -1  112.99   15.70
   2  14   1   93.19   17.00
   2  14   1  109.69    9.80
  -2 -14  -1   62.59   21.10
   2 -14   1   89.59   12.90
   0  14   3    4.60    6.60
   0  14   3    8.70    3.40
   0  14  -3    9.30    8.10
   0 -14   3   -6.00    4.70
   2  14  -5  201.68   27.90
  -2  14   5  174.48   27.00
  -2 -14   5  266.77   30.70
   2 -14  -5  229.78   18.20
   2 -14  -5  232.98   41.40
   4  14  -7  139.29   25.60
  -4  14   7  128.09   24.30
  -4 -14   7  163.48   22.90
   4 -14  -7  125.59   14.30
   4 -14  -7   94.29   27.80
  -6  14   9   74.89   21.90
   6  14  -9   55.19   19.10
   6 -14  -9   61.39   13.50
   6 -14  -9   45.80   24.30
   9  15  -6  559.34   58.59
   9  15  -6  559.64   46.30
   9 -15  -6  568.84   48.50
  -9 -15   6  575.64   51.39
   7  15  -4   78.29   21.30
  -7  15   4   68.79   17.50
   7  15  -4   75.49   12.80
   7 -15  -4   55.19   14.20
  -7 -15   4   69.19   20.20
   5  15  -2   16.10   11.60
  -5  15   2   16.70    6.10
   5  15  -2    6.40    6.00
  -5  15   2   13.70    9.00
   5 -15  -2   22.80    7.60
   3  15   0   64.39   16.10
  -3  15   0   55.29   12.30
  -3  15   0   59.09   13.00
  -3 -15   0   52.89   18.60
   3 -15   0   55.69   11.40
   1  15   2  510.25   49.50
  -1  15  -2  508.25   47.30
   1  15   2  538.85   45.30
   1  15   2  515.25   36.50
   1 -15   2  664.83   44.80
  -1 -15  -2  715.23   63.69
  -1  15   4   88.39   20.00
   1 -15  -4  111.39   10.60
   1 -15  -4  113.69   27.70
   3  15  -6   18.40   12.90
  -3  15   6   18.90   11.40
   3 -15  -6    2.50   15.30
  -3 -15   6   10.40   12.00
   3 -15  -6   22.00    6.80
  -5  15   8  132.69   33.60
   5 -15  -8  164.38   19.00
   5 -15  -8  131.79   33.40
   8  16  -5   25.60   17.90
  -8  16   5   -4.80    9.60
   8  16  -5    3.00    9.10
   8 -16  -5    8.80    9.90
  -8 -16   5    4.40   11.90
   6  16  -3   61.99   10.80
  -6  16   3   32.80   13.80
   6  16  -3   89.49   21.20
  -6 -16   3   58.49   18.40
   4  16  -1   92.99   12.00
  -4  16   1   81.09   17.00
   4  16  -1  106.09   21.30
  -4  16   1  100.59   15.10
   4 -16  -1  107.39   15.20
  -4 -16   1   98.19   25.10
  -2  16  -1   50.29   14.10
  -2  16  -1   54.89   13.10
   2  16   1   45.80   14.00
   2 -16   1   83.79   13.60
  -2 -16  -1   71.89   20.90
   0  16  -3   84.39   19.90
   0  16   3   49.90   15.00
   0 -16  -3   68.79   22.40
   2  16  -5  130.59   23.20
  -2  16   5  155.38   27.40
  -2 -16   5  124.09   26.70
   2 -16  -5   67.19   22.90
   4  16  -7   17.70   14.20
  -4 -16   7   38.70   16.90
   4 -16  -7   51.19   23.40
   7  17  -4   63.09   27.40
  -7  17   4   71.19   18.50
   7  17  -4   86.09   14.80
  -7 -17   4  125.39   26.20
   7 -17  -4  130.19   18.10
   5  17  -2   27.90   13.80
  -5  17   2   62.09   15.20
   5  17  -2   46.30    9.80
  -3  17   0  670.43   50.79
   3  17   0  699.63   55.39
  -3  17   0  664.13   52.39
  -3 -17   0  534.65   60.89
   3 -17   0  516.25   46.30
   1  17   2   68.59   15.60
  -1  17  -2   81.89   18.40
  -1  17  -2   69.99   14.80
  -1 -17  -2   89.59   26.00
   1 -17   2   81.29   14.80
  -1  17   4  463.85   47.10
   1  17  -4  463.75   46.10
   1 -17  -4  375.76   52.69
  -1 -17   4  421.96   48.40
  -3  17   6  190.68   48.20
   3  17  -6  151.38   29.60
  -6  18   3   15.80   12.90
   6  18  -3  -14.30   15.00
   6 -18  -3   -4.10    9.20
  -6 -18   3   17.90   17.70
  -4  18   1    2.50   10.30
  -4  18   1    2.90    9.20
   4  18  -1   -5.90   11.20
   4 -18  -1   15.90    8.70
  -4 -18   1   26.20   14.90
  -2  18  -1   65.29   18.00
   2  18   1   76.39   17.80
  -2  18  -1   92.29   17.40
  -2 -18  -1  101.79   27.90
   2 -18   1  111.59   16.10
   0  18   3   79.59   19.90
   0  18  -3   91.29   21.10
   0 -18   3   76.59   25.90
   0 -18  -3   88.69   27.70
   2  18  -5   48.00   16.80
  -2 -18   5   51.69   21.40
   2 -18  -5   -1.10   18.10
  -3  19   0   23.30   14.00
   3  19   0   39.50   15.90
  -3  19   0   53.89   14.40
   3 -19   0   38.10   11.20
  -1  19  -2   25.90   13.90
   1  19   2   22.20   12.20
  -1 -19  -2   11.50   20.00
  14   0 -10   -6.80   11.60
  14   0 -10  -16.60   11.00
 -14   0  10  -16.60   10.50
  12   0  -8 1776.12  128.19
 -12   0   8 1966.30  132.09
 -12   0   8 1982.60  137.39
  12   0  -8 2060.39  133.79
  10   0  -6   56.19   12.60
 -10   0   6   59.39   13.70
  10   0  -6   40.20    9.50
  -8   0   4   45.20    9.00
   8   0  -4   56.49    9.40
  -8   0   4   64.29   13.30
   8   0  -4   42.80    8.80
   6   0  -2    4.00    3.20
   6   0  -2    1.60    3.50
   6   0  -2    2.40    2.70
  -6   0   2    0.40    3.60
  -4   0   0  506.65   34.20
  -4   0   0  495.95   33.40
  -4   0   0  488.45   37.30
   4   0   0  469.35   36.30
   4   0   0  511.45   33.60
   2   0   2  399.36   26.80
   2   0   2  390.76   30.00
  -2   0  -2  407.06   30.00
  -2   0  -2  394.36   26.90
   0   0  -4 1136.89   72.89
   0   0   4 1115.09   72.39
   0   0  -4 1180.68   71.89
   0   0   4 1128.99   74.99
   0   0  -4 1092.69   71.59
   0   0   4 1021.80   73.49
   0   0  -4 1128.39   72.39
   2   0  -6  481.45   36.40
  -2   0   6  564.44   39.60
   2   0  -6  584.64   40.50
   2   0  -6  566.54   38.40
   4   0  -8 6729.93  401.36
  -4   0   8 6398.56  399.96
   4   0  -8 6229.58  400.76
   6   0 -10   30.00   10.80
  -6   0  10   26.90    9.40
   6   0 -10   18.10    7.60
   8   0 -12   43.10   14.30
   8   0 -12   11.80   12.30
  -8   0  12   45.50   13.30
 -13   1   9  237.58   30.40
  13   1  -9  208.78   27.90
  13   1  -9  228.18   25.80
 -13   1   9  222.38   26.60
 -13  -1   9  166.58   26.00
 -13  -1   9  143.79   23.10
  13  -1  -9  170.48   21.90
  13  -1  -9  145.99   25.40
 -11   1   7  298.87   32.90
 -11   1   7  331.17   32.80
  11   1  -7  235.38   28.00
  11   1  -7  342.17   31.40
 -11  -1   7  314.77   31.00
  11  -1  -7  318.67   27.40
  11  -1  -7  326.57   31.50
  -9   1   5   80.69   16.20
   9   1  -5   98.89   13.20
  -9   1   5   93.59   12.50
   9   1  -5   69.89   13.10
  -9  -1   5   98.99   15.20
   9  -1  -5   99.79   11.90
   9  -1  -5  110.99   14.00
  -7   1   3  772.92   48.90
  -7   1   3  806.22   55.09
   7   1  -3  798.92   50.49
   7   1  -3  818.82   50.39
  -7  -1   3  636.54   49.20
  -7  -1   3  601.24   51.99
   7  -1  -3  698.63   50.09
   7  -1  -3  619.04   47.50
   5   1  -1  924.71   62.09
  -5   1   1  949.60   65.49
   5   1  -1  925.21   61.29
   5   1  -1  933.21   64.59
  -5   1   1  905.11   61.09
  -5   1   1  977.10   61.79
  -5  -1   1  942.51   62.49
   5  -1  -1  935.31   61.79
   5  -1  -1  971.30   64.99
  -5  -1   1  953.00   66.09
  -5  -1   1  960.50   60.99
   3   1   1   88.99    8.10
  -3   1  -1   82.59    8.50
  -3   1  -1   92.09   10.90
   3   1   1   85.69   10.80
  -3  -1  -1  115.09   12.20
   3  -1   1  106.89   11.40
   3  -1   1  103.89    8.90
  -3  -1  -1   95.29    8.10
   1   1   3  521.35   35.60
  -1   1  -3  488.55   37.60
  -1   1  -3  512.75   36.10
  -1   1  -3  471.75   36.10
  -1   1  -3  493.45   37.10
   1   1   3  477.65   39.30
   1  -1   3  571.34   36.40
   1  -1   3  578.74   38.60
   1  -1   3  585.04   37.50
  -1  -1  -3  630.94   39.70
  -1  -1  -3  593.14   38.00
  -1  -1  -3  566.84   35.60
  -1  -1  -3  577.14   37.50
   1   1  -5  732.13   47.10
  -1   1   5  681.83   47.40
  -1   1   5  722.03   47.20
   1   1  -5  696.43   44.20
   1   1  -5  662.03   43.90
   1  -1  -5  621.84   49.00
  -1  -1   5  622.34   45.00
   1  -1  -5  656.23   45.90
  -1  -1   5  637.54   44.90
   1  -1  -5  621.64   45.20
   3   1  -7  238.98   21.00
   3   1  -7  253.17   19.10
  -3   1   7  232.98   20.80
  -3  -1   7  177.48   18.10
   3  -1  -7  176.68   16.70
   3  -1  -7  186.08   19.00
   5   1  -9   75.99   14.30
   5   1  -9   75.39   14.50
   5  -1  -9   92.99   15.30
   5  -1  -9   95.39   14.00
   5  -1  -9  103.79    9.40
   5  -1  -9  100.79    9.70
  -5  -1   9   77.59   13.70
  -7   1  11  198.78   23.70
   7   1 -11  181.28   24.50
   7   1 -11  176.48   22.70
   7  -1 -11  189.78   23.40
  -7  -1  11  162.08   21.60
   7  -1 -11  165.88   22.30
  -9   1  13    8.90   12.40
   9   1 -13    4.80   12.10
   9   1 -13    5.60   11.20
  -9  -1  13   -0.10   10.70
   9  -1 -13  -14.10   10.70
  14   2 -10   38.20   15.20
 -14   2  10   20.70   14.70
 -14  -2  10   50.99   17.60
  14  -2 -10   35.20   14.90
  12   2  -8  -12.70    7.80
  12   2  -8    8.20    9.40
 -12   2   8    7.50   10.90
 -12   2   8   10.60    9.40
  12  -2  -8    4.20    7.60
  12  -2  -8    6.30    6.20
  10   2  -6  418.46   35.90
  10   2  -6  400.26   35.00
 -10   2   6  375.66   31.40
 -10   2   6  418.66   38.00
 -10  -2   6  398.46   36.10
  10  -2  -6  431.86   35.30
  10  -2  -6  395.76   30.30
  -8   2   4  114.79   16.00
   8   2  -4  108.49   14.00
  -8   2   4  109.99   11.50
   8  -2  -4  104.09   13.10
  -8  -2   4  109.49   14.90
   8  -2  -4   87.09   10.00
   6   2  -2  122.59   13.60
  -6   2   2  134.79   11.90
   6   2  -2  127.49   14.90
   6   2  -2  133.99   12.70
  -6   2   2  116.69   15.40
  -6  -2   2  172.38   17.40
   4   2   0  194.38   18.30
   4   2   0  177.38   14.10
  -4   2   0  191.78   18.30
  -4   2   0  180.08   15.30
   4  -2   0  201.18   18.10
   4  -2   0  186.38   15.20
  -4  -2   0  186.98   14.10
  -4  -2   0  181.18   18.30
  -4  -2   0  203.98   16.50
  -2   2  -2  987.90   62.49
  -2   2  -2  945.61   62.79
   2   2   2  985.40   66.99
  -2   2  -2  936.31   63.99
   2   2   2  961.90   59.99
  -2  -2  -2  911.21   60.09
   2  -2   2  983.40   61.99
  -2  -2  -2  981.30   64.59
  -2  -2  -2  960.30   65.79
   2  -2   2  956.10   64.39
   0   2  -4  308.37   22.40
   0   2  -4  279.57   20.00
   0   2   4  307.27   24.10
   0   2  -4  301.47   21.80
   0   2   4  333.27   26.70
   0   2  -4  306.47   23.10
   0  -2   4  231.38   21.40
   0  -2  -4  305.77   21.00
   0  -2  -4  280.77   22.20
   0  -2  -4  305.87   24.50
   0  -2  -4  276.27   22.40
   0  -2   4  275.27   22.60
  -2  -2   6   83.99    8.00
   2  -2  -6   80.79   10.10
  -2  -2   6   78.29    8.90
   2  -2  -6   76.19   10.20
  -4   2   8   21.20    8.20
   4   2  -8   16.60    7.30
  -4  -2   8   29.10    7.20
   4  -2  -8   15.00    6.30
   4  -2  -8   15.60    5.70
   4  -2  -8   19.00    6.10
  -6   2  10  126.19   18.80
   6   2 -10  164.98   19.30
   6   2 -10  134.69   19.60
   6  -2 -10  104.29   12.00
  -6  -2  10  109.29   15.10
   6  -2 -10   93.39   16.80
   6  -2 -10   87.19   11.80
   6  -2 -10  109.99   16.30
   8   2 -12   29.30   11.90
   8   2 -12   29.50   14.00
  -8   2  12   43.80   13.90
  -8  -2  12   20.30   10.20
   8  -2 -12   11.20   10.60
   8  -2 -12   19.70   10.90
  13   3  -9   27.00   13.60
 -13   3   9   13.50   13.20
  13   3  -9   35.20   15.00
  13  -3  -9   53.29   16.60
 -13  -3   9   45.90   15.20
 -11   3   7  118.69   21.60
  11   3  -7  113.39   19.10
  11   3  -7  103.29   19.00
 -11   3   7  119.99   21.90
 -11   3   7  108.09   13.70
  11  -3  -7  104.49   21.50
 -11  -3   7  167.08   20.10
  11  -3  -7  119.79   12.70
   9   3  -5  515.35   43.60
  -9   3   5  539.55   38.50
   9   3  -5  562.54   42.70
  -9   3   5  556.24   51.49
  -9  -3   5  550.84   44.20
   9  -3  -5  554.74   42.80
   7   3  -3 1172.28   81.19
   7   3  -3 1250.17   79.49
  -7   3   3 1177.78   76.49
  -7   3   3 1265.27   85.49
   7  -3  -3 1202.98   80.39
  -7  -3   3 1161.28   83.49
   5   3  -1  378.66   32.60
   5   3  -1  438.66   35.30
  -5   3   1  414.96   35.80
   5   3  -1  427.46   30.90
  -5  -3   1  481.55   34.00
  -5  -3   1  478.45   36.90
  -5  -3   1  498.55   30.90
   5  -3  -1  482.15   32.80
   3   3   1  545.05   32.60
  -3   3  -1  527.05   35.00
  -3   3  -1  545.75   34.70
  -3   3  -1  552.44   38.50
  -3  -3  -1  446.36   32.30
  -3  -3  -1  512.55   35.90
   3  -3   1  427.76   36.90
  -3  -3  -1  519.25   39.60
   3  -3   1  494.65   34.90
   1   3   3  115.09   15.60
   1   3   3  120.69   14.10
  -1   3  -3  119.99   12.50
  -1   3  -3  121.79   13.10
  -1   3  -3  122.39   12.10
  -1  -3  -3  172.08   16.70
   1  -3   3  157.98   14.30
   1  -3   3  165.48   13.60
  -1  -3  -3  160.88   10.70
   1  -3   3  170.68   13.00
   1   3  -5  135.99   11.80
   1   3  -5  144.49   14.70
   1   3  -5  125.49   10.00
  -1   3   5  155.38   15.60
   3   3  -7  113.39   15.30
  -3   3   7  116.09   15.70
   3  -3  -7  129.79   13.90
   3  -3  -7  138.79   15.70
   3  -3  -7  137.59   14.30
  -3  -3   7  134.39   12.40
  -5   3   9  287.07   29.70
   5   3  -9  354.56   32.70
   5  -3  -9  322.87   27.10
   5  -3  -9  301.17   27.10
   5  -3  -9  324.07   26.10
  -5  -3   9  278.67   25.10
   5  -3  -9  291.77   27.90
   7   3 -11   77.79   22.60
  -7   3  11   81.59   18.50
   7   3 -11   86.99   18.20
  -7  -3  11  137.69   17.00
   7  -3 -11  141.39   14.70
   7  -3 -11  127.09   19.00
   7  -3 -11  143.49   19.90
   9   3 -13   57.99   18.20
   9   3 -13   79.49   20.30
  -9   3  13   47.50   17.60
   9  -3 -13   49.90   16.10
   9  -3 -13   65.69   17.60
 -12   4   8   66.19   19.00
  12   4  -8   92.49   19.00
  12   4  -8   96.89   19.10
 -12  -4   8   77.89   15.70
  12  -4  -8   75.99   16.30
 -10   4   6  297.87   31.90
 -10   4   6  269.27   21.30
  10   4  -6  293.57   30.60
  10   4  -6  289.47   28.40
 -10   4   6  299.87   31.70
  10  -4  -6  300.37   28.60
 -10  -4   6  324.97   29.30
  -8   4   4  403.76   36.50
  -8   4   4  361.16   39.60
  -8   4   4  401.96   28.20
   8   4  -4  400.36   39.30
  -8  -4   4  407.76   35.60
   8  -4  -4  456.25   33.80
  -6   4   2  312.57   22.00
  -6   4   2  321.67   29.60
   6   4  -2  304.87   24.00
   6   4  -2  323.47   27.00
  -6   4   2  307.97   21.60
  -6  -4   2  308.87   28.60
  -6  -4   2  325.97   23.60
   6  -4  -2  350.56   26.00
   4   4   0   10.00    6.10
  -4   4   0   13.70    5.60
   4   4   0   13.80    3.00
  -4   4   0   11.00    3.60
   4   4   0   13.00    4.60
  -4   4   0   12.60    3.40
  -4  -4   0   12.20    2.60
  -4  -4   0   12.90    4.90
   4  -4   0   17.40    4.20
  -4  -4   0   20.20    6.70
   4  -4   0   13.80    6.30
  -2   4  -2  192.08   15.80
   2   4   2  203.78   21.40
  -2   4  -2  182.88   17.80
  -2   4  -2  203.98   16.20
  -2  -4  -2  190.68   18.20
  -2  -4  -2  186.98   12.50
   2  -4   2  190.58   18.00
  -2  -4  -2  178.98   19.70
  -2  -4  -2  183.68   16.70
   2  -4   2  209.38   16.30
   2  -4   2  196.08   16.10
   0   4  -4  112.19   12.10
   0   4   4   98.79   14.70
   0   4   4  135.19   13.80
   0  -4  -4   95.49   13.70
   0  -4  -4   94.89    8.50
   0  -4   4   95.49   10.60
   0  -4   4   90.39   10.20
  -2   4   6   73.59   12.70
   2   4  -6   57.49   11.40
   2  -4  -6   45.30    6.80
   2  -4  -6   38.80    7.30
  -2  -4   6   37.90    5.70
   2  -4  -6   58.79   11.80
  -4   4   8   38.30   10.80
   4   4  -8   49.20   13.00
   4  -4  -8   64.79   11.00
   4  -4  -8   47.50   11.70
   4  -4  -8   73.89   10.70
   6   4 -10   78.49   16.70
   6   4 -10   75.79   14.60
  -6   4  10   72.89   16.70
   6  -4 -10   77.09   13.90
   6  -4 -10   75.79   14.10
   6  -4 -10   71.49   13.70
  -6  -4  10   80.09   11.90
   8   4 -12    3.20   11.20
   8   4 -12   19.70   11.60
  -8   4  12    5.40   11.60
   8  -4 -12  -12.00    9.00
  -8  -4  12    6.80    9.80
   8  -4 -12   14.60   10.00
 -13   5   9   15.90   13.70
  13   5  -9   22.10   14.60
  13   5  -9   -1.50   10.10
  13  -5  -9    8.10    9.70
 -11   5   7  259.97   30.10
  11   5  -7  275.57   30.70
  11   5  -7  263.27   27.80
 -11  -5   7  237.68   25.90
  11  -5  -7  210.58   25.70
   9   5  -5   68.09   12.10
   9   5  -5   61.39   14.10
  -9   5   5   69.19   15.90
  -9   5   5   48.00   14.10
   9  -5  -5   47.00   10.50
  -9  -5   5   57.59   13.00
  -7   5   3 1203.08   85.99
   7   5  -3 1245.28   80.69
  -7   5   3 1236.28   87.89
   7   5  -3 1212.48   84.89
  -7   5   3 1202.78   75.89
  -7   5   3 1245.28   75.59
  -7  -5   3 1200.08   85.59
   7  -5  -3 1247.08   82.09
  -5   5   1  786.02   58.59
   5   5  -1  760.92   55.29
   5   5  -1  824.62   51.29
  -5   5   1  787.42   50.29
  -5  -5   1  784.32   58.99
   5  -5  -1  759.52   53.29
   3   5   1  143.59   10.80
  -3   5  -1  156.98   17.50
   3   5   1  153.68   15.40
  -3   5  -1  161.58   14.00
   3  -5   1  185.98   14.10
   3  -5   1  171.48   17.90
   3  -5   1  189.58   15.20
  -3  -5  -1  205.48   20.40
   1   5   3  181.58   19.20
  -1   5  -3  197.78   18.00
  -1   5  -3  200.78   18.60
  -1   5  -3  184.68   14.20
  -1  -5  -3  236.28   18.50
  -1  -5  -3  208.28   13.40
  -1  -5  -3  204.58   13.40
   1  -5   3  207.48   17.10
   1  -5   3  219.58   19.40
  -1  -5  -3  222.18   22.60
   1   5  -5  924.91   58.49
  -1   5   5  954.10   59.89
  -1  -5   5  730.03   53.09
   1  -5  -5  782.62   53.79
   1  -5  -5  682.13   51.29
   1  -5  -5  791.12   60.69
  -3   5   7  153.78   20.30
   3   5  -7  176.08   20.90
   3  -5  -7  197.28   22.60
   3  -5  -7  179.38   16.60
   3  -5  -7  194.68   17.40
  -5   5   9   57.79   14.30
   5   5  -9   52.09   13.90
   5  -5  -9   67.49   12.60
   5  -5  -9   66.89   14.40
   5  -5  -9   82.79   12.70
  -7   5  11  137.69   24.90
   7   5 -11  183.28   22.20
   7   5 -11  111.49   23.70
   7  -5 -11  150.28   21.60
  -7  -5  11  174.38   18.10
   7  -5 -11  199.18   23.10
   7  -5 -11  165.28   21.20
 -12   6   8   10.20   11.00
  12   6  -8    1.00    8.10
  12   6  -8   -4.30   11.20
  12  -6  -8    5.10    7.70
 -12  -6   8    0.40    9.30
  10   6  -6   55.99   15.20
 -10   6   6  126.29   22.10
  10   6  -6   63.89   13.90
 -10   6   6  104.49   21.40
  10  -6  -6   86.69   15.70
 -10  -6   6   92.89   16.20
   8   6  -4  220.58   23.60
  -8   6   4  176.68   23.60
  -8   6   4  199.28   22.80
  -8  -6   4  180.48   21.50
   8  -6  -4  172.08   19.00
   6   6  -2   70.29   12.70
   6   6  -2   49.80    7.20
  -6   6   2   52.79   12.40
  -6   6   2   60.09    5.60
  -6   6   2   59.79    5.60
  -6   6   2   63.39   11.80
  -6  -6   2   73.99   14.90
  -4   6   0 7348.27  455.25
  -4   6   0 7628.04  458.65
  -4   6   0 7501.75  462.65
   4   6   0 7583.14  453.25
   4   6   0 7616.94  459.45
   4  -6   0 7345.86  457.05
  -4  -6   0 7085.29  463.75
   4  -6   0 7476.15  454.75
  -2   6  -2   34.50    5.10
  -2   6  -2   30.80    6.30
  -2   6  -2   33.10    8.10
   2  -6   2   29.70    8.80
   2  -6   2   29.50    6.20
   2  -6   2   37.80    6.80
  -2  -6  -2   17.60    7.70
   0   6   4  124.09   15.40
   0   6  -4  118.89   14.50
   0  -6   4  131.89   14.90
   0  -6  -4  134.89   10.20
   0  -6   4  142.49   13.60
   0  -6  -4  137.29   19.20
   2   6  -6  202.58   21.50
  -2   6   6  227.98   22.50
   2  -6  -6  169.28   16.40
   2  -6  -6  180.38   15.50
   2  -6  -6  214.28   24.50
  -2  -6   6  165.48   15.60
  -4   6   8   77.49   15.60
   4   6  -8  122.89   20.30
   4  -6  -8   75.49   11.00
   4  -6  -8   71.59   10.40
   4  -6  -8   92.19   18.00
   6   6 -10  222.98   29.00
  -6   6  10  259.57   30.20
   6  -6 -10  241.48   26.30
  -6  -6  10  246.48   19.20
   6  -6 -10  225.08   37.60
   6  -6 -10  214.28   23.80
   8   6 -12   11.70   13.70
   8   6 -12    9.40   11.10
  -8   6  12   16.40   13.60
   8  -6 -12  -12.40    8.90
   8  -6 -12    6.10   10.00
  13   7  -9   -3.80   13.70
  13   7  -9    3.10   11.00
  11   7  -7   37.30   14.30
  11   7  -7   25.40   13.60
 -11   7   7   31.10   12.60
  11  -7  -7   40.00   10.90
  -9   7   5   72.49   16.40
   9   7  -5   63.49   15.30
   9   7  -5   58.49   11.60
  -9  -7   5   48.10   12.90
   9  -7  -5   51.99   11.10
  -7   7   3   28.00   10.90
   7   7  -3   17.50    8.40
  -7   7   3   16.30    7.50
   7   7  -3   15.20    5.40
   7  -7  -3   24.00    7.20
  -7  -7   3   52.59   12.10
  -5   7   1  169.28   19.50
  -5   7   1  138.29   15.70
   5   7  -1  143.59   12.00
  -5   7   1  137.39   12.40
   5   7  -1  138.89   16.70
   3   7   1  193.58   17.30
  -3   7  -1  195.98   16.00
  -3   7  -1  177.58   18.90
  -3   7  -1  179.58   15.00
  -3  -7  -1  125.09   18.90
   3  -7   1  128.49   14.10
   3  -7   1  130.59   13.40
   1   7   3  335.17   30.70
  -1   7  -3  353.86   29.80
  -1   7  -3  369.56   24.60
  -1  -7  -3  344.47   34.70
   1  -7   3  387.96   28.00
   1   7  -5  621.64   50.09
  -1   7   5  681.23   50.99
  -1  -7   5  644.34   46.90
   1  -7  -5  611.84   54.39
   1  -7  -5  665.43   42.70
  -3   7   7  181.08   21.30
   3   7  -7  174.68   21.00
  -3  -7   7  122.49   12.30
   3  -7  -7  131.09   26.80
   3  -7  -7  145.19   14.10
   3  -7  -7  142.39   14.50
  -3  -7   7  131.59   12.80
  -5   7   9  289.87   30.20
   5   7  -9  232.98   28.40
   5  -7  -9  199.48   27.70
   5  -7  -9  229.48   21.00
   5  -7  -9  181.28   20.70
   7   7 -11  356.26   35.90
   7   7 -11  354.56   40.10
  -7   7  11  304.17   39.10
   7  -7 -11  436.36   36.50
   7  -7 -11  403.16   39.40
   7  -7 -11  371.06   33.00
  12   8  -8   -4.50   11.90
 -12   8   8   -9.40   11.70
  12   8  -8   -4.10    9.00
  12  -8  -8    1.10    7.70
 -12  -8   8    6.40    9.60
  10   8  -6  161.08   28.70
  10   8  -6  136.79   18.80
 -10   8   6  161.58   23.40
 -10  -8   6  172.48   21.30
  10  -8  -6  120.49   22.00
   8   8  -4   13.90    8.90
   8   8  -4    4.90    4.90
  -8   8   4   10.10    6.50
   8  -8  -4    6.00    5.40
   6   8  -2  387.16   34.90
   6   8  -2  395.76   29.00
  -6   8   2  380.56   25.90
  -6   8   2  381.16   33.40
  -6   8   2  380.96   37.20
  -6  -8   2  458.75   38.20
   6  -8  -2  399.16   31.50
   4   8   0   81.59    6.90
  -4   8   0   75.69   10.50
   4   8   0   85.49    7.20
  -4   8   0   82.69   15.80
   4   8   0   81.99   12.20
  -4   8   0   73.99   10.00
   4  -8   0   65.89   12.70
  -4  -8   0   82.39   16.50
   4  -8   0   67.49    9.60
  -2   8  -2  813.82   54.89
  -2   8  -2  831.82   58.69
   2   8   2  893.91   58.39
   2  -8   2  825.42   56.59
  -2  -8  -2  762.02   64.79
   0   8   4   70.19   14.30
   0  -8  -4   99.59    7.70
   0  -8   4  101.19   11.80
   0  -8  -4  113.59   24.40
   2   8  -6  595.44   53.09
  -2   8   6  614.54   53.29
   2  -8  -6  720.73   46.00
   2  -8  -6  679.93   59.29
   2  -8  -6  708.13   47.80
  -2  -8   6  702.73   49.99
  -4   8   8  214.38   26.10
   4   8  -8  193.08   25.40
   4  -8  -8  219.78   29.70
   4  -8  -8  224.98   19.80
   4  -8  -8  207.38   21.80
  -6   8  10  237.68   30.70
   6   8 -10  197.88   27.80
   6  -8 -10  221.48   31.70
   6  -8 -10  228.88   22.10
   6  -8 -10  254.37   24.40
  -8   8  12   -9.40   12.30
   8   8 -12   35.90   13.10
   8  -8 -12    5.50   10.40
   8  -8 -12   20.70   16.50
  11   9  -7   86.59   17.10
 -11   9   7   92.19   20.60
  11   9  -7   77.59   20.00
  11  -9  -7  114.09   19.10
 -11  -9   7  131.29   20.00
  -9   9   5   39.30   13.50
   9   9  -5   33.20    9.30
   9   9  -5   67.29   16.50
   9  -9  -5   38.00   10.20
  -9  -9   5   35.20   11.60
   7   9  -3  355.06   30.20
   7   9  -3  408.76   38.10
  -7   9   3  368.56   35.00
   7  -9  -3  481.95   34.20
   5   9  -1  145.99   18.70
   5   9  -1  144.19   12.50
  -5   9   1  166.48   17.50
   5   9  -1  151.88   13.30
  -5   9   1  140.49   14.30
   5  -9  -1  140.99   15.20
  -5  -9   1  134.19   20.10
   5  -9  -1  145.89   12.30
  -3   9  -1   50.29    7.80
   3   9   1   58.49   12.40
  -3   9  -1   42.00    9.20
   3  -9   1   44.10    8.50
  -3  -9  -1   29.50   11.50
   1   9   3 1183.48   82.79
  -1   9  -3 1285.47   74.79
  -1   9  -3 1217.48   82.09
  -1  -9  -3 1023.40   86.89
   1  -9   3 1054.79   76.99
  -1   9   5   66.59   14.10
   1   9  -5   85.19   16.30
   1  -9  -5   66.09   17.80
  -3   9   7  430.36   38.60
   3   9  -7  361.96   37.30
   3  -9  -7  396.96   42.60
   3  -9  -7  364.16   30.00
   3  -9  -7  390.96   29.80
  -3  -9   7  401.86   31.20
  -5   9   9    2.10    8.40
   5   9  -9    6.80    9.10
   5  -9  -9   -3.80   11.30
   5  -9  -9   10.50    7.00
   5  -9  -9    5.10    5.70
   7   9 -11  137.39   27.70
   7   9 -11  140.89   20.00
  -7   9  11  123.09   26.30
   7  -9 -11  105.49   25.40
   7  -9 -11  113.39   19.20
  12  10  -8   -0.60    9.60
  12  10  -8   14.00   15.00
 -12  10   8    8.90   14.40
  12 -10  -8   12.70   10.30
  10  10  -6   56.49   17.90
 -10  10   6   61.29   16.50
  10  10  -6   73.49   14.00
  10 -10  -6   61.59   14.00
 -10 -10   6   41.60   13.40
   8  10  -4   69.69   17.90
   8  10  -4   68.79   12.10
  -8  10   4   59.99   15.10
   8 -10  -4   67.39   12.80
  -8 -10   4   87.09   16.90
  -6  10   2  184.38   20.90
   6  10  -2  169.88   17.60
   6  10  -2  135.89   15.00
  -6  10   2  184.88   13.30
   6  10  -2  164.38   22.50
  -6 -10   2  247.08   26.00
   4  10   0  199.68   22.40
   4  10   0  217.98   15.10
   4  10   0  204.88   15.00
  -4  10   0  207.28   19.90
  -4  10   0  194.88   19.90
  -4 -10   0  203.68   25.90
   4 -10   0  232.18   19.90
   4 -10   0  215.88   17.90
  -2  10  -2  140.09   16.70
  -2  10  -2  123.99   13.30
  -2 -10  -2  130.99   24.50
   2 -10   2  132.89   14.20
   0  10   4   86.79   17.10
   0  10  -4   83.99   15.90
   0 -10   4  111.29   13.10
   0 -10  -4  108.09    7.80
   0 -10  -4   84.89   21.60
   2  10  -6  195.48   24.90
  -2  10   6  186.88   23.80
   2 -10  -6  213.18   31.10
   2 -10  -6  204.58   16.80
   4  10  -8   78.69   18.70
  -4  10   8   87.69   17.80
   4 -10  -8   80.69   11.70
  -4 -10   8   83.99   12.10
  -4 -10   8   95.39   11.70
   4 -10  -8   79.19   22.60
  -6  10  10   41.90   16.50
   6  10 -10   49.70   17.20
   6 -10 -10   45.50   11.50
   6 -10 -10   31.20   18.10
   6 -10 -10   34.20    8.20
  11  11  -7   22.90   15.40
 -11  11   7   28.90   13.40
  11  11  -7   30.60   11.60
  11 -11  -7   41.90   12.30
 -11 -11   7   23.90   12.50
  -9  11   5  423.86   42.40
   9  11  -5  439.56   44.70
   9  11  -5  441.26   36.70
   9 -11  -5  443.66   38.40
  -9 -11   5  442.96   41.10
  -7  11   3  250.67   26.60
   7  11  -3  232.88   20.80
   7  11  -3  244.88   28.70
   7 -11  -3  206.38   22.40
  -7 -11   3  211.58   27.40
   5  11  -1  364.36   34.50
   5  11  -1  375.06   26.60
  -5  11   1  385.66   28.40
   5  11  -1  396.36   29.80
  -5  11   1  356.66   32.20
   5 -11  -1  392.26   31.20
  -5 -11   1  378.86   38.50
   5 -11  -1  308.17   30.80
  -3  11  -1   76.79   11.30
   3  11   1   77.99   13.90
  -3  11  -1   99.19   13.80
  -3 -11  -1   75.69   18.00
   3 -11   1   81.19   11.50
   1  11   3  344.07   33.70
  -1  11  -3  350.16   26.30
  -1  11  -3  364.36   32.50
   1 -11   3  334.47   28.30
  -1 -11  -3  306.17   37.40
   1 -11  -5  140.69   12.00
   1 -11  -5  126.79   26.80
   3  11  -7    4.90    9.30
  -3  11   7   11.60    9.00
   3 -11  -7   -5.20   11.00
   3 -11  -7    5.50    4.40
   3 -11  -7    0.40    5.00
  -3 -11   7    8.50    7.70
   5  11  -9  224.88   30.50
  -5  11   9  149.79   28.60
   5 -11  -9  178.38   17.90
   5 -11  -9  208.18   21.10
  -7  11  11   23.60   18.00
   7  11 -11   44.30   20.30
   7 -11 -11   36.10   12.60
   7 -11 -11   51.29   19.70
  10  12  -6   39.50   11.40
 -10  12   6   24.00   12.40
  10  12  -6   30.30   16.40
 -10 -12   6   32.20   13.40
  10 -12  -6   36.50   11.70
   8  12  -4   63.59   12.00
   8  12  -4   69.89   18.30
  -8  12   4   81.19   17.40
   8 -12  -4   96.09   16.20
  -8 -12   4  103.79   19.50
   6  12  -2  188.78   17.30
  -6  12   2  189.58   15.20
   6  12  -2  195.38   25.70
  -6  12   2  174.58   22.20
   6 -12  -2  205.08   20.50
  -6 -12   2  206.28   26.80
  -4  12   0   36.10    8.80
   4  12   0   14.90    9.60
   4  12   0   34.20    4.90
  -4  12   0   46.30   10.70
   4  12   0   27.10    4.40
  -4 -12   0   25.00   10.60
  -2  12  -2   41.70   11.30
   2  12   2   37.60   10.00
  -2  12  -2   28.70    7.80
  -2 -12  -2   34.60   13.70
   2 -12   2   27.10    7.40
   0  12   4   -5.50    6.20
   0  12  -4   -0.70    6.90
   0 -12  -4    5.70    9.30
   0 -12   4   -3.00    3.40
   2  12  -6   44.10   14.60
   2 -12  -6   47.80    7.50
   2 -12  -6   52.59   20.60
  -4  12   8 1307.27  102.69
   4  12  -8 1263.87  101.49
   4 -12  -8 1302.37  108.79
   4 -12  -8 1429.16   89.69
  -4 -12   8 1403.36   91.69
  -6  12  10   21.00   14.80
   6 -12 -10   13.80    8.30
   6 -12 -10    0.50   17.40
  11  13  -7   62.09   22.10
 -11  13   7   76.99   22.40
  11  13  -7   47.90   15.10
  11 -13  -7  112.59   19.00
   9  13  -5   52.49   18.90
  -9  13   5   55.89   16.10
   9  13  -5   61.19   12.20
  -9 -13   5   52.39   15.10
   9 -13  -5   52.19   12.30
   7  13  -3  284.97   25.80
  -7  13   3  286.87   32.20
   7  13  -3  258.37   33.00
  -7 -13   3  399.96   37.50
   7 -13  -3  368.46   30.00
  -5  13   1  178.38   17.70
   5  13  -1  169.78   14.90
   5  13  -1  170.68   15.20
   5  13  -1  179.38   24.20
  -5  13   1  166.88   20.80
   5 -13  -1  190.28   19.30
   5 -13  -1  159.48   16.10
  -5 -13   1  215.78   28.60
   3  13   1   37.00   10.80
  -3  13  -1   32.80    9.80
  -3 -13  -1   18.40   12.20
   3 -13   1   17.80    7.00
  -1  13  -3   74.19   15.80
   1  13   3   62.49   15.00
  -1  13  -3   82.79   11.50
   1 -13   3   61.09   12.00
  -1 -13  -3   43.20   17.20
   1  13  -5  239.48   31.60
   1 -13  -5  314.17   20.80
  -3  13   7  162.58   24.50
   3  13  -7  183.98   26.90
   3 -13  -7  154.58   18.10
   3 -13  -7  193.98   36.70
   3 -13  -7  165.58   16.00
  -3 -13   7  172.98   36.30
   5  13  -9   56.19   17.70
  -5  13   9   43.00   17.10
   5 -13  -9   24.40   18.10
   5 -13  -9   31.00    9.60
  10  14  -6  107.99   17.80
  10  14  -6  102.69   25.70
 -10 -14   6   97.59   20.70
  10 -14  -6  123.79   20.30
   8  14  -4   -0.50    6.60
  -8  14   4   11.30   10.60
   8  14  -4    8.00   11.90
  -8 -14   4  -15.40    9.70
   8 -14  -4   -1.50    6.70
   6  14  -2  453.05   33.90
  -6  14   2  455.65   41.60
   6  14  -2  491.05   44.90
  -6  14   2  478.95   32.70
   6 -14  -2  430.16   37.50
  -6 -14   2  463.25   46.70
  -4  14   0   22.60    8.70
   4  14   0   19.10    9.00
   4  14   0   19.70    4.30
   4  14   0   15.20    3.90
  -4  14   0   19.90    7.80
   4 -14   0   17.80    7.40
  -4 -14   0    9.80   12.20
   2  14   2  441.46   38.60
  -2  14  -2  436.86   36.20
  -2  14  -2  405.06   38.80
   2 -14   2  490.55   37.10
   0  14   4  154.88   23.20
   0  14  -4  144.09   23.70
   0 -14  -4  125.59   29.60
  -2  14   6  647.84   57.39
   2  14  -6  739.23   59.09
   2 -14  -6  550.84   64.69
   2 -14  -6  634.34   42.90
  -2 -14   6  637.24   55.79
  -4  14   8   63.59   18.90
   4  14  -8   75.89   19.90
   4 -14  -8   44.10   20.10
   4 -14  -8   58.79   10.20
   4 -14  -8   50.09   15.00
  -9  15   5    4.90   12.20
   9  15  -5    1.60    8.70
   9 -15  -5    3.10    8.70
  -9 -15   5   25.30   13.70
   7  15  -3   70.39   20.00
  -7  15   3   99.99   20.10
   7  15  -3  101.89   13.60
  -7 -15   3   58.69   18.40
   7 -15  -3   93.19   15.80
   5  15  -1   27.10    6.20
   5  15  -1   25.40   12.30
  -5  15   1   22.50    8.00
  -5  15   1   44.60   11.40
  -5 -15   1    4.70   11.60
   5 -15  -1   47.10   10.90
  -3  15  -1  226.18   24.30
   3  15   1  196.08   23.80
  -3  15  -1  218.68   23.10
   3 -15   1  185.08   20.30
  -3 -15  -1  150.28   31.80
  -1  15  -3    3.60    6.50
  -1  15  -3   -1.30    7.20
   1 -15   3    5.00    6.40
  -1 -15  -3   14.50   14.40
   1  15  -5  499.45   47.70
  -1  15   5  531.55   49.50
   1 -15  -5  463.15   54.89
  -3  15   7   24.60   13.80
   3  15  -7   13.20   12.80
  -3 -15   7   21.80   13.20
   3 -15  -7    4.50   18.60
   3 -15  -7   12.20    7.60
  -8  16   4    8.30   10.30
   8  16  -4  -10.60    8.40
  -8 -16   4   10.10   13.50
   8 -16  -4  -11.30    8.30
   6  16  -2   -0.80   11.10
  -6  16   2   16.20   10.70
   6  16  -2   19.10    6.90
  -6 -16   2   -2.90   11.80
   6 -16  -2   -7.80    6.20
   4  16   0   11.10   10.80
  -4  16   0    9.00    9.20
  -4  16   0   13.10    9.40
   4 -16   0   26.20    8.20
  -4 -16   0   22.40   16.40
  -2  16  -2  101.79   19.70
   2  16   2  120.39   19.80
  -2  16  -2   69.19   14.20
   2 -16   2   70.79   13.80
  -2 -16  -2   85.59   25.00
   0  16   4  121.99   25.00
   0  16  -4  130.89   23.30
   0 -16  -4  163.18   36.30
  -2  16   6  234.08   31.70
   2  16  -6  191.58   32.20
   2 -16  -6  164.28   37.50
  -2 -16   6  241.88   33.20
   7  17  -3  152.18   45.90
  -7  17   3  133.29   23.90
   7 -17  -3  149.49   20.40
  -7 -17   3  165.68   29.50
  -5  17   1   56.79   15.30
  -5  17   1   56.29   12.50
   5  17  -1   57.89   18.70
   5 -17  -1   72.49   13.40
  -5 -17   1   50.39   20.10
   3  17   1    9.00   10.60
  -3  17  -1   17.90   10.50
  -3  17  -1   33.80   12.70
  -3 -17  -1   10.50   16.20
   3 -17   1   22.00    9.50
  -1  17  -3   38.70   16.10
   1 -17   3   52.99   12.50
  -1 -17  -3   47.70   20.90
  -1  17   5  116.09   24.60
   1  17  -5   89.89   20.00
  -1 -17   5  118.79   28.40
   1 -17  -5   90.29   27.30
  -6  18   2   11.20   13.30
   6 -18  -2  -10.80    7.90
  -6 -18   2   -5.00   16.00
  -4  18   0  874.61   70.79
   4  18   0  874.11   73.09
  -4  18   0  903.81   67.79
   4 -18   0  883.81   66.99
  -4 -18   0 1067.69   87.09
   2  18   2    0.50    9.70
  -2  18  -2   -3.00   11.40
  -2  18  -2   15.70   10.20
   2 -18   2   -7.60    7.50
  -2 -18  -2   11.10   15.10
   0  18  -4   39.10   16.00
   0 -18  -4    7.30   20.80
  -3  19  -1   41.20   14.10
  -3 -19  -1   12.10   17.40
  14   0  -9   35.00   12.50
  14   0  -9   31.10   13.70
 -14   0   9   29.70   14.40
 -14   0   9   35.50   17.40
  12   0  -7  125.09   17.70
  12   0  -7   93.99   15.90
 -12   0   7  130.39   20.40
 -10   0   5   12.50    8.50
  10   0  -5    2.80    6.00
  10   0  -5   10.60    5.60
   8   0  -3    3.60    3.60
  -8   0   3    0.70    4.80
   8   0  -3   -2.70    3.20
  -6   0   1  222.88   18.70
   6   0  -1  211.78   18.00
  -6   0   1  220.38   22.30
  -4   0  -1   67.19   10.20
   4   0   1   67.19   10.30
   4   0   1   64.79    7.20
  -4   0  -1   69.19    8.20
  -2   0  -3   45.20    5.70
  -2   0  -3   42.30    6.40
   2   0   3   46.70    5.60
  -2   0  -3   44.50    8.90
   2   0   3   52.89    9.60
   0   0  -5   70.89    8.40
   0   0  -5   71.09    8.50
   0   0  -5   68.79    8.90
   0   0   5   64.29   11.40
   0   0  -5   73.59    9.40
   2   0  -7  255.97   19.40
  -2   0   7  246.48   22.20
   2   0  -7  238.28   22.60
   2   0  -7  231.18   20.30
   4   0  -9   18.30    8.10
   4   0  -9   26.30    8.30
  -4   0   9   15.70    6.90
   6   0 -11   24.20   10.10
  -6   0  11   22.70    9.40
   6   0 -11   35.50   11.70
   8   0 -13   29.10   13.30
  -8   0  13   11.40   12.20
   8   0 -13   37.80   14.60
 -13   1   8  133.19   24.80
  13   1  -8  157.68   21.10
  13   1  -8  138.69   23.20
 -13   1   8  145.79   26.50
 -13  -1   8  121.29   22.40
  13  -1  -8  129.29   23.10
  13  -1  -8  121.49   17.60
  11   1  -6   52.39   12.80
  11   1  -6   37.70   10.60
 -11   1   6   42.10   13.20
  11  -1  -6   46.10   11.90
 -11  -1   6   75.89   16.80
  11  -1  -6   52.89   10.30
  -9   1   4  241.78   22.20
   9   1  -4  236.48   22.30
  -9   1   4  239.38   29.80
   9   1  -4  254.47   22.90
   9  -1  -4  243.18   20.70
  -9  -1   4  230.88   25.40
   9  -1  -4  252.77   23.00
  -7   1   2  186.58   20.90
  -7   1   2  183.98   16.80
   7   1  -2  201.98   17.40
   7   1  -2  201.28   17.80
  -7  -1   2  190.88   21.20
   7  -1  -2  182.88   17.30
  -5   1   0  425.66   30.90
  -5   1   0  421.86   35.30
  -5   1   0  438.96   31.10
   5   1   0  423.96   30.30
  -5  -1   0  414.56   30.20
   5  -1   0  471.65   31.50
  -5  -1   0  440.36   35.80
  -5  -1   0  445.96   32.10
  -3   1  -2  879.01   53.29
  -3   1  -2  817.52   56.69
  -3   1  -2  829.02   53.89
   3   1   2  890.21   58.29
   3   1   2  796.52   51.99
  -3  -1  -2  787.92   51.99
   3  -1   2  763.62   52.69
   3  -1   2  736.53   55.89
  -3  -1  -2  777.72   56.89
  -1   1  -4  544.15   35.80
  -1   1  -4  485.75   33.60
  -1   1  -4  568.14   36.20
   1   1   4  543.25   39.00
  -1   1  -4  516.95   33.80
   1  -1   4  393.36   34.90
  -1  -1  -4  437.56   34.30
  -1  -1  -4  445.36   35.60
   1  -1   4  457.35   33.50
  -1  -1  -4  450.45   34.60
   1   1  -6   65.29    9.70
  -1   1   6   69.19   10.20
  -1   1   6   82.09   11.90
   1   1  -6   69.59    8.40
   1   1  -6   75.59    8.40
  -1  -1   6   65.39    9.30
   1  -1  -6   58.69    9.00
   1  -1  -6   62.09    9.10
   1  -1  -6   66.99    9.30
  -1  -1   6   59.79    9.70
   3   1  -8   41.70    9.80
  -3   1   8   42.10   10.10
   3   1  -8   30.90    7.40
   5   1 -10   73.39   15.30
  -5   1  10   52.69   13.30
   5   1 -10   64.29   13.90
   5  -1 -10   86.39   15.60
   5  -1 -10   88.09   16.10
  -5  -1  10   73.29   13.70
  -7   1  12  141.09   21.70
   7   1 -12  141.99   23.70
   7   1 -12  149.19   20.90
   7  -1 -12  100.69   21.00
  -7  -1  12  109.09   18.80
   7  -1 -12  147.59   23.90
  14   2  -9  184.58   29.90
  14   2  -9  192.08   27.00
 -14   2   9  168.98   28.30
 -14   2   9  215.48   31.70
 -14  -2   9  220.68   31.00
 -14  -2   9  186.28   27.00
  14  -2  -9  235.38   46.40
  12   2  -7   58.39   13.20
  12   2  -7   32.30   11.80
 -12   2   7   24.20   11.90
 -12   2   7   26.00   13.10
  12  -2  -7   39.40    8.50
  12  -2  -7   52.09   13.00
 -12  -2   7   37.00   13.70
 -10   2   5  361.36   29.20
 -10   2   5  312.87   34.20
  10   2  -5  358.46   31.20
  10   2  -5  362.56   32.10
  10  -2  -5  401.36   32.40
   8   2  -3  159.68   17.00
  -8   2   3  177.28   15.30
  -8   2   3  194.18   22.10
   8   2  -3  186.68   17.00
   8  -2  -3  134.99   16.00
  -8  -2   3  132.29   18.70
  -6   2   1  311.67   27.90
  -6   2   1  274.07   21.60
   6   2  -1  263.57   23.10
   6   2  -1  268.57   21.80
   6  -2  -1  315.87   23.40
  -6  -2   1  299.07   27.40
  -6  -2   1  288.17   21.50
  -4   2  -1  587.64   43.10
   4   2   1  601.54   44.20
  -4   2  -1  547.95   38.80
  -4   2  -1  569.64   39.20
   4  -2   1  584.64   39.20
  -4  -2  -1  616.54   44.40
  -4  -2  -1  519.35   37.30
  -4  -2  -1  582.84   40.40
   4  -2   1  549.35   42.50
   2   2   3  708.83   47.60
   2   2   3  657.63   53.99
  -2   2  -3  655.13   48.90
  -2   2  -3  699.33   50.19
  -2   2  -3  707.13   51.49
   2  -2   3  795.12   52.29
  -2  -2  -3  839.62   54.29
  -2  -2  -3  819.02   52.39
  -2  -2  -3  755.22   47.80
   2  -2   3  794.02   49.60
   0   2   5   18.60    7.50
   0   2  -5   24.30    6.30
   0   2  -5   24.60    4.50
   0   2   5   22.90    6.70
   0   2  -5   22.40    5.50
   2   2  -7  248.68   23.80
  -2   2   7  256.87   24.20
   2   2  -7  280.87   20.10
   2   2  -7  265.97   18.50
  -2  -2   7  229.08   20.30
   2  -2  -7  247.88   21.90
  -2  -2   7  214.48   18.60
   2  -2  -7  235.58   21.90
   4   2  -9   20.80    9.20
  -4   2   9   31.80   10.30
   4  -2  -9   47.60   10.60
   4  -2  -9   48.00   11.00
   4  -2  -9   51.39    8.80
  -4  -2   9   53.79   10.30
  -6   2  11   77.09   16.60
   6   2 -11   63.69   14.80
   6   2 -11   72.69   16.90
   6  -2 -11   72.99   14.90
   6  -2 -11   72.49   15.20
  -6  -2  11   81.89   14.10
   8   2 -13   42.60   17.50
  -8   2  13   58.79   16.70
   8   2 -13   59.59   18.50
   8  -2 -13   89.49   18.10
   8  -2 -13  102.79   21.00
 -13   3   8   64.49   18.10
  13   3  -8   32.00   14.10
 -13   3   8   38.90   15.50
  13   3  -8   65.79   16.60
  13  -3  -8   56.89   14.90
 -13  -3   8   41.40   14.20
  11   3  -6  179.08   21.80
 -11   3   6  181.18   18.10
 -11   3   6  186.78   24.80
  11   3  -6  181.88   22.30
 -11   3   6  184.28   25.40
 -11  -3   6  172.98   23.00
  11  -3  -6  153.08   20.60
  -9   3   4   52.79    8.80
   9   3  -4   77.19   13.70
   9   3  -4   50.89   10.50
  -9   3   4   55.09   14.20
   9  -3  -4   67.49   12.40
  -9  -3   4   73.99   15.40
  -7   3   2 1612.24   99.09
   7   3  -2 1563.24  100.29
  -7   3   2 1628.14  108.29
   7   3  -2 1597.14  102.89
  -7  -3   2 1448.26  105.89
   7  -3  -2 1501.75  101.49
  -5   3   0   64.29   12.30
  -5   3   0   51.09    6.30
   5   3   0   53.09    6.10
   5  -3   0   38.70    7.00
  -5  -3   0   40.50    5.40
  -5  -3   0   46.80   10.90
  -3   3  -2  723.33   49.30
  -3   3  -2  700.03   52.49
  -3   3  -2  745.63   49.70
   3   3   2  701.03   46.50
  -3  -3  -2  721.43   46.60
   3  -3   2  765.12   49.50
  -3  -3  -2  777.82   54.99
   3  -3   2  757.92   52.69
  -1   3  -4   46.50    5.40
  -1   3  -4   51.59    8.70
   1   3   4   43.60   11.20
  -1   3  -4   48.50    7.20
   1  -3   4   37.40    6.70
  -1  -3  -4   36.10    4.80
  -1  -3  -4   32.90    8.70
   1  -3   4   35.80    7.80
   1   3  -6 3865.61  251.17
  -1   3   6 3909.91  256.57
   1   3  -6 4271.37  256.97
   1   3  -6 3914.41  249.48
   1  -3  -6 3888.01  255.87
  -1  -3   6 4233.78  252.37
   1  -3  -6 4457.85  254.67
   3   3  -8  381.56   34.30
  -3   3   8  419.66   35.20
  -3  -3   8  370.26   29.00
   3  -3  -8  390.46   32.10
   3  -3  -8  395.26   31.70
   5   3 -10   48.30   13.70
  -5   3  10   44.50   13.00
   5  -3 -10   47.00   10.40
   5  -3 -10   32.30   10.40
   5  -3 -10   46.60   10.90
  -5  -3  10   52.89   10.30
   5  -3 -10   46.30   10.00
   7   3 -12  208.38   28.70
   7   3 -12  184.78   24.50
   7  -3 -12  182.68   24.30
   7  -3 -12  167.18   24.90
  -7  -3  12  191.98   22.00
  14   4  -9   99.29   22.40
  14   4  -9  107.49   21.80
  14  -4  -9  115.29   22.30
 -12   4   7  111.29   22.10
  12   4  -7  127.29   20.30
  12   4  -7  107.29   19.20
 -12   4   7   84.99   20.10
 -12  -4   7   81.09   17.20
  12  -4  -7   60.69   14.40
  10   4  -5  307.67   30.30
 -10   4   5  320.47   33.80
 -10   4   5  312.17   23.90
  10   4  -5  374.66   30.00
 -10   4   5  324.37   33.40
  10  -4  -5  271.27   27.80
 -10  -4   5  280.37   30.60
  -8   4   3  485.45   34.70
   8   4  -3  483.55   51.79
   8   4  -3  456.25   37.20
  -8   4   3  493.75   44.30
  -8  -4   3  574.34   44.30
   8  -4  -3  590.94   40.10
   6   4  -1  129.79   15.00
  -6   4   1  140.49   18.10
  -6   4   1  137.39   11.80
   6   4  -1  127.19   12.10
   6  -4  -1  147.39   14.30
  -6  -4   1  132.19   17.50
  -6  -4   1  144.69   12.20
  -4   4  -1   56.79    6.90
   4   4   1   47.20    4.90
  -4   4  -1   67.29   12.20
   4  -4   1   50.29    7.00
  -4  -4  -1   47.20   10.90
  -4  -4  -1   42.80    4.90
  -2   4  -3  253.37   21.40
  -2   4  -3  252.47   23.20
  -2  -4  -3  301.47   26.90
  -2  -4  -3  268.07   17.90
   2  -4   3  260.27   21.00
   2  -4   3  263.77   23.20
   0   4  -5   15.90    2.60
   0   4  -5   24.40    6.70
   0   4   5   19.30    6.50
   0   4  -5   25.20    6.20
   0  -4  -5   28.50    4.70
   0  -4  -5   16.50    4.90
   0  -4  -5   24.90    8.30
   0  -4   5   16.90    5.90
   2   4  -7   38.60    9.60
   2  -4  -7   38.80   10.10
   2  -4  -7   37.80    7.70
  -2  -4   7   41.00    6.10
   2  -4  -7   28.30    6.90
   4   4  -9  359.36   34.50
  -4   4   9  315.17   32.50
   4  -4  -9  313.17   29.90
   4  -4  -9  343.87   29.70
   4  -4  -9  354.86   29.60
   6   4 -11   38.20   10.90
   6   4 -11   56.99   16.70
  -6   4  11   47.70   14.40
   6  -4 -11   42.10   11.70
   6  -4 -11   59.59   11.40
  -6  -4  11   37.40    9.30
  -8   4  13   56.99   18.80
   8   4 -13   80.99   21.80
   8   4 -13   80.99   18.00
   8  -4 -13   70.69   17.30
   8  -4 -13   56.49   17.10
  13   5  -8   43.80   15.80
  13   5  -8   45.20   14.60
 -13   5   8   41.30   16.60
  13  -5  -8   50.09   15.60
 -13  -5   8   49.80   14.70
  11   5  -6  281.77   26.70
  11   5  -6  252.77   28.80
 -11   5   6  243.58   31.30
 -11   5   6  230.68   29.60
  11  -5  -6  225.98   24.90
 -11  -5   6  228.38   27.40
  -9   5   4  185.18   14.60
  -9   5   4  175.68   22.90
   9   5  -4  190.28   22.30
  -9   5   4  168.28   23.90
  -9   5   4  187.98   13.70
   9   5  -4  171.78   18.90
   9  -5  -4  226.48   21.30
  -9  -5   4  265.07   29.30
  -7   5   2  269.67   19.80
  -7   5   2  266.07   20.20
   7   5  -2  282.17   22.30
  -7   5   2  269.37   29.10
  -7  -5   2  259.77   27.90
   7  -5  -2  350.06   25.60
  -5   5   0 1533.75   98.89
  -5   5   0 1438.66   90.39
   5   5   0 1473.85   94.69
   5   5   0 1498.25   89.99
  -5  -5   0 1286.67   97.99
   5  -5   0 1391.76   92.59
  -5  -5   0 1331.77   88.69
  -3   5  -2  212.78   18.30
   3   5   2  204.98   14.10
  -3   5  -2  192.68   20.80
  -3  -5  -2  243.18   24.60
   3  -5   2  243.58   18.60
   3  -5   2  230.18   18.70
  -3  -5  -2  215.18   14.00
   1   5   4  114.59   14.70
  -1   5  -4   95.79   12.40
  -1   5  -4   98.09   12.40
  -1  -5  -4  136.39   17.80
  -1  -5  -4  104.99    8.70
   1  -5   4  110.69   13.30
   1  -5   4  131.29   12.50
  -1  -5  -4  103.39    8.50
   1   5  -6  582.04   43.20
   1   5  -6  577.14   45.40
   1  -5  -6  590.24   46.10
  -1  -5   6  508.05   37.90
   1  -5  -6  545.55   39.70
   1  -5  -6  482.95   36.90
  -3   5   8   13.90    8.00
   3   5  -8   13.90    7.20
   3  -5  -8   20.10    6.40
   3  -5  -8   29.20    9.80
   3  -5  -8   22.70    7.00
  -5   5  10  299.57   31.80
   5   5 -10  292.37   37.30
   5  -5 -10  247.58   27.70
   5  -5 -10  269.67   25.70
  -5  -5  10  247.38   20.50
   5  -5 -10  274.77   26.30
  -7   5  12  241.98   30.90
   7   5 -12  226.88   31.70
   7   5 -12  208.38   26.40
   7  -5 -12  228.28   26.70
   7  -5 -12  233.78   26.80
  12   6  -7   64.29   15.00
  12   6  -7   65.99   18.20
 -12   6   7   83.39   19.80
 -12  -6   7   64.69   15.90
  12  -6  -7   59.89   13.90
  10   6  -5  345.97   36.30
  10   6  -5  331.17   32.20
 -10   6   5  361.76   38.60
 -10   6   5  335.97   37.10
 -10  -6   5  453.25   38.10
  10  -6  -5  410.56   33.70
  -8   6   3   13.60    8.20
   8   6  -3   12.60    5.60
  -8   6   3   11.60    2.70
   8   6  -3   15.70    8.40
  -8   6   3   10.20    8.10
  -8   6   3    8.90    2.40
   8  -6  -3   20.20    6.70
  -8  -6   3   34.30   13.70
   6   6  -1   64.39    7.70
  -6   6   1   90.39   19.90
  -6   6   1   76.09   11.60
  -6  -6   1   54.59   13.60
  -4   6  -1  386.36   32.40
   4   6   1  377.46   22.50
   4   6   1  380.76   29.10
  -4   6  -1  381.56   26.60
  -4  -6  -1  286.17   31.30
   4  -6   1  293.47   26.30
   4  -6   1  307.07   25.30
  -2   6  -3  176.78   17.60
  -2   6  -3  179.28   19.60
  -2   6  -3  178.38   14.80
  -2  -6  -3  220.98   24.50
   2  -6   3  213.38   17.80
   0   6  -5  294.37   27.10
   0   6  -5  281.17   24.80
   0  -6  -5  305.97   30.80
   0  -6  -5  312.87   21.40
   0  -6  -5  298.97   21.00
   0  -6   5  302.97   25.70
  -2   6   7   -5.30    4.20
   2   6  -7    1.10    5.50
   2  -6  -7   -0.10    2.90
  -2  -6   7   -0.70    3.60
   2  -6  -7    3.50    6.50
   2  -6  -7    0.20    3.50
   4   6  -9  116.79   22.30
  -4   6   9  131.99   20.20
   4  -6  -9  140.99   16.00
   4  -6  -9  151.18   16.30
   6   6 -11   28.50   13.60
  -6   6  11   25.40   12.80
   6  -6 -11   47.60   12.20
   6  -6 -11   42.80   13.50
   6  -6 -11   47.70   11.70
  13   7  -8   69.09   17.70
  13   7  -8   50.99   17.50
 -13   7   8   38.10   17.40
  13  -7  -8   96.59   18.10
 -13  -7   8   63.59   16.40
  11   7  -6   14.80    9.20
 -11   7   6   12.10    9.20
 -11  -7   6   22.20   10.70
  11  -7  -6   12.50    7.20
  -9   7   4   31.00   12.10
  -9   7   4   19.50    8.70
   9   7  -4   17.90    9.50
   9   7  -4   21.30    7.50
  -9  -7   4   11.90    8.30
   9  -7  -4   15.10    7.00
  -7   7   2  434.76   29.10
  -7   7   2  460.15   38.40
  -7   7   2  474.85   42.20
   7   7  -2  421.16   37.40
   7   7  -2  435.46   32.10
  -7   7   2  426.26   29.40
  -7  -7   2  428.16   40.10
   7  -7  -2  457.95   35.10
  -5   7   0   68.69   12.10
   5   7   0   70.09    6.90
  -5   7   0   76.09    8.60
  -5   7   0   72.59   23.50
   5   7   0   61.59   13.70
  -5  -7   0   83.99   17.20
  -3   7  -2  692.83   53.09
  -3   7  -2  710.73   47.70
  -3   7  -2  705.93   49.20
  -3  -7  -2  658.73   56.49
   3  -7   2  708.03   49.10
  -1   7  -4  193.78   20.30
  -1   7  -4  213.88   14.40
   1   7   4  211.08   22.70
  -1   7  -4  195.58   20.50
  -1  -7  -4  210.48   13.70
   1  -7   4  226.28   19.40
  -1  -7  -4  226.38   26.30
   1   7  -6  297.37   29.00
  -1   7   6  245.98   27.30
   1  -7  -6  279.77   21.00
  -1  -7   6  289.67   24.70
   1  -7  -6  309.97   32.50
   3   7  -8   73.99   16.20
  -3   7   8   68.09   16.20
   3  -7  -8   94.89   18.50
   3  -7  -8   71.19   10.40
   3  -7  -8   80.49   11.20
   5   7 -10  129.89   23.10
  -5   7  10  113.69   22.70
   5  -7 -10  124.99   15.70
   5  -7 -10   94.39   15.70
   5  -7 -10   97.59   20.50
  -7   7  12   13.80   13.00
   7   7 -12  -10.30   12.10
   7   7 -12    8.00   15.90
   7  -7 -12   32.20   11.60
   7  -7 -12   19.80   13.80
   7  -7 -12   53.99   13.90
 -12   8   7   65.69   18.50
  12   8  -7   41.30   14.00
  12   8  -7   53.39   18.00
 -12  -8   7   45.50   14.40
  12  -8  -7   36.10   11.90
 -10   8   5  374.96   38.00
  10   8  -5  352.76   31.80
  10   8  -5  331.27   36.60
 -10  -8   5  363.56   35.60
  -8   8   3  212.38   27.50
   8   8  -3  207.58   24.80
   8   8  -3  203.38   19.70
  -8   8   3  227.08   24.90
   8  -8  -3  231.68   22.10
  -8  -8   3  220.88   26.40
   6   8  -1  252.37   18.90
  -6   8   1  236.18   26.70
  -6   8   1  251.77   20.60
   6   8  -1  228.98   24.80
  -6   8   1  231.98   27.10
   6  -8  -1  243.78   22.20
  -6  -8   1  244.08   27.90
  -4   8  -1  150.38   19.90
  -4   8  -1  143.39   15.20
  -4   8  -1  160.38   15.80
   4   8   1  143.89   17.40
  -4  -8  -1  163.98   22.80
   4  -8   1  178.18   16.40
   4  -8   1  167.88   14.90
  -2   8  -3  602.34   45.00
  -2   8  -3  590.54   43.20
  -2   8  -3  525.45   39.80
  -2  -8  -3  510.15   48.70
   2  -8   3  546.65   40.80
   0   8   5  331.07   32.90
   0   8  -5  388.96   33.30
   0  -8  -5  353.46   23.70
   0  -8   5  345.57   28.80
   0  -8  -5  361.16   23.60
   0  -8  -5  295.87   35.70
  -2   8   7  143.49   19.60
   2   8  -7  129.09   19.80
   2  -8  -7  132.59   21.00
   2  -8  -7  134.59   15.00
   2  -8  -7  120.59   12.60
  -2  -8   7  131.99   22.30
  -4   8   9  103.49   29.20
   4   8  -9   97.29   20.20
   4  -8  -9   72.19   20.10
   4  -8  -9   91.99   12.80
   4  -8  -9   88.09   13.60
   6   8 -11  216.98   29.70
  -6   8  11  227.88   31.30
   6  -8 -11  165.58   20.60
   6  -8 -11  133.09   27.30
   6  -8 -11  182.48   21.70
  13   9  -8    5.20   15.80
  13   9  -8    5.90   11.40
 -13   9   8    6.20   14.10
  13  -9  -8   -0.30   10.30
  11   9  -6   68.39   15.20
  11   9  -6   91.99   21.90
 -11   9   6   62.39   16.10
  11  -9  -6   63.09   14.80
 -11  -9   6   72.19   17.30
   9   9  -4  234.38   29.00
  -9   9   4  266.47   28.40
   9   9  -4  268.47   24.00
  -9  -9   4  238.48   27.90
   9  -9  -4  210.38   23.70
  -7   9   2 1562.44  110.59
   7   9  -2 1632.34  112.49
  -7   9   2 1625.34  116.69
  -7   9   2 1612.24  100.99
   7   9  -2 1689.43  104.39
  -7  -9   2 1682.93  115.69
   7  -9  -2 1575.04  107.79
   5   9   0  357.96   31.90
   5   9   0  343.17   23.80
  -5   9   0  385.76   30.20
   5   9   0  364.16   23.70
  -5   9   0  351.96   28.20
  -5   9   0  345.77   34.70
   5  -9   0  367.56   29.30
  -5  -9   0  345.37   35.60
   5  -9   0  307.97   25.60
  -3   9  -2    9.00    5.40
  -3   9  -2    6.90    3.80
  -3  -9  -2   10.10    8.70
   3  -9   2   13.30    5.30
   1   9   4  583.24   50.89
  -1   9  -4  671.63   41.30
  -1   9  -4  645.14   50.29
   1  -9   4  644.74   46.70
  -1  -9  -4  597.54   56.09
   1   9  -6 1443.66  101.89
  -1   9   6 1387.56  101.39
   1  -9  -6 1398.06  107.19
   1  -9  -6 1461.25   90.29
  -3   9   8  234.08   30.30
   3  -9  -8  338.07   36.90
  -3  -9   8  272.47   23.00
   3  -9  -8  300.87   24.20
  -3  -9   8  285.57   25.90
   5   9 -10   84.09   21.00
  -5   9  10  114.29   24.00
   5  -9 -10  150.98   26.00
   5  -9 -10  104.59   15.60
   5  -9 -10  108.39   15.80
 -12  10   7   32.90   16.70
  12  10  -7   66.99   20.30
  12  10  -7   58.29   15.50
 -12 -10   7   89.39   18.00
  12 -10  -7   75.89   16.20
  10  10  -5  218.78   30.10
 -10  10   5  165.58   28.30
  10  10  -5  210.18   22.70
 -10 -10   5  209.08   27.10
  10 -10  -5  240.38   24.90
   8  10  -3  163.68   22.40
  -8  10   3  154.68   20.90
   8  10  -3  125.69   15.00
   8 -10  -3  141.89   17.20
  -8 -10   3  145.49   21.80
  -6  10   1  152.38   18.00
  -6  10   1  131.49   14.20
   6  10  -1  153.58   18.10
   6  10  -1  170.28   13.50
   6  10  -1  167.78   21.50
  -6 -10   1  140.79   21.10
   6 -10  -1  125.99   15.90
  -4  10  -1   33.80    7.70
  -4  10  -1   31.40    8.50
   4  10   1   25.10    8.20
   4 -10   1   31.10    8.10
  -4 -10  -1   51.79   14.20
  -2  10  -3   88.29    9.70
  -2  10  -3   93.59   16.10
   2 -10   3   69.19   10.60
  -2 -10  -3   58.79   16.60
   0  10  -5  212.18   25.20
   0  10   5  236.98   26.40
   0 -10  -5  193.68   29.30
  -2  10   7  193.68   26.40
   2  10  -7  196.28   25.70
   2 -10  -7  172.88   31.10
   2 -10  -7  186.98   21.50
   2 -10  -7  191.58   16.70
   4  10  -9  133.49   25.40
  -4  10   9  142.59   26.40
   4 -10  -9   96.69   23.70
   4 -10  -9  124.59   15.20
   4 -10  -9  108.19   14.90
  -6  10  11   30.80   17.60
   6  10 -11   15.60   22.00
   6 -10 -11   21.60    9.90
   6 -10 -11   21.20   18.70
  11  11  -6   18.30   14.30
 -11  11   6    4.20   10.90
 -11 -11   6   17.80   13.10
  11 -11  -6   17.80   10.00
   9  11  -4  327.67   36.60
   9  11  -4  326.97   29.40
  -9  11   4  328.47   35.20
   9 -11  -4  389.56   33.30
  -9 -11   4  345.47   36.60
   7  11  -2  100.39   18.90
   7  11  -2  100.49   12.00
  -7  11   2  121.89   17.70
  -7  11   2  116.59    9.30
  -7 -11   2   77.19   18.10
   5  11   0  105.79    8.80
  -5  11   0  126.59   15.00
   5  11   0  106.09   18.70
  -5  11   0   99.99   13.90
   5  11   0  107.99    8.90
   5 -11   0  121.59   14.70
  -5 -11   0  139.99   25.80
  -3  11  -2  124.19   13.40
   3  11   2  116.89   15.90
  -3  11  -2   99.49   15.40
  -3 -11  -2   96.99   21.40
   3 -11   2  128.59   14.80
  -1  11  -4  581.94   47.00
  -1  11  -4  583.34   37.50
   1  11   4  554.44   48.10
  -1 -11  -4  447.76   51.19
   1 -11   4  532.45   41.90
   1  11  -6  195.48   24.50
  -1  11   6  198.08   25.10
   1 -11  -6  135.39   28.80
   1 -11  -6  174.58   14.30
   3  11  -8  348.57   35.00
  -3  11   8  370.66   36.00
   3 -11  -8  257.57   22.60
   3 -11  -8  258.17   36.40
  -3 -11   8  246.18   25.50
   3 -11  -8  243.68   24.70
   5  11 -10  130.19   27.10
  -5  11  10  147.29   28.10
   5 -11 -10   97.59   15.80
   5 -11 -10   99.59   15.30
   5 -11 -10   83.79   25.00
  10  12  -5    7.80   11.50
 -10  12   5   -0.40    8.50
  10  12  -5   13.90    8.40
  10 -12  -5   25.30    9.90
 -10 -12   5   23.40   12.30
  -8  12   3   32.20   12.70
   8  12  -3   31.20    8.30
   8  12  -3   34.40   13.20
  -8 -12   3   22.50   12.00
   8 -12  -3   20.20    9.60
  -6  12   1   26.20    9.10
   6  12  -1   38.80    6.20
  -6  12   1   31.60    7.60
   6  12  -1   23.00    9.00
   6  12  -1   16.00    9.10
   6 -12  -1   27.00    7.70
  -6 -12   1   27.80   12.90
   4  12   1  110.89   18.40
  -4  12  -1   99.69   15.10
  -4  12  -1  100.69   13.90
   4 -12   1  108.09   14.10
  -4 -12  -1   88.99   20.90
  -2  12  -3  148.89   19.80
  -2  12  -3  160.78   14.90
  -2 -12  -3  102.09   25.30
   2 -12   3  118.29   15.90
   0  12  -5    0.70    7.60
   0  12   5    7.00    6.80
   0 -12  -5   -8.70   10.80
   2  12  -7   18.00   11.40
  -2  12   7   21.20   12.40
   2 -12  -7   35.70   19.30
   2 -12  -7   38.90    6.70
   4  12  -9    8.30   11.20
  -4  12   9   19.60   14.00
   4 -12  -9    7.50    6.60
   4 -12  -9   10.00    7.20
  11  13  -6  116.49   18.70
  11  13  -6  128.09   26.90
 -11  13   6   94.09   26.40
  11 -13  -6   75.39   17.50
   9  13  -4   -9.50    9.30
  -9  13   4   15.80    9.60
   9  13  -4   -1.80    6.30
  -9 -13   4  -12.20    9.80
   9 -13  -4   13.20    8.40
   7  13  -2  150.58   14.70
  -7  13   2  152.78   12.00
   7  13  -2  170.08   23.80
  -7  13   2  139.49   20.70
  -7 -13   2  133.69   25.90
   7 -13  -2  146.49   18.20
  -5  13   0  219.58   24.20
   5  13   0  247.58   28.00
  -5  13   0  248.58   23.30
  -5 -13   0  253.27   32.20
   5 -13   0  212.98   22.50
   3  13   2  117.39   16.20
  -3  13  -2  116.49   14.60
  -3  13  -2  114.79   19.10
   3 -13   2   79.89   14.10
  -3 -13  -2   91.49   22.50
   1  13   4  597.94   55.99
  -1  13  -4  618.54   53.59
   1 -13   4  729.63   51.19
   1  13  -6   24.90   11.90
  -1  13   6   20.20   12.20
   1 -13  -6   26.30   15.40
   3  13  -8   12.70   12.40
  -3  13   8    6.90    9.90
  -3 -13   8    2.90   10.40
   3 -13  -8    4.50    6.50
   3 -13  -8   -8.90    4.70
   3 -13  -8   -9.60   13.00
  -5  13  10   53.19   19.70
   5  13 -10   71.39   22.10
   5 -13 -10   49.20   23.80
 -10  14   5   73.19   19.70
  10  14  -5   39.50   12.20
 -10 -14   5   54.99   15.60
  10 -14  -5   27.50   12.70
   8  14  -3   56.99   17.60
  -8  14   3   68.79   16.40
  -8 -14   3   36.80   15.10
   8 -14  -3   50.59   13.00
   6  14  -1    9.50   10.30
  -6  14   1   27.70    9.70
   6  14  -1    8.80    4.80
  -6 -14   1   29.80   13.30
   6 -14  -1   23.50    8.40
  -4  14  -1   90.69   14.20
  -4  14  -1   59.49   13.50
   4  14   1  101.09   19.00
   4 -14   1   89.59   14.50
  -4 -14  -1  124.29   25.40
  -2  14  -3  183.08   19.20
  -2  14  -3  189.58   25.10
  -2 -14  -3  210.58   31.80
   2 -14   3  205.68   21.40
   0  14   5   73.39   17.40
   0  14  -5   80.19   19.10
   0 -14  -5   36.70   17.70
   2  14  -7   44.20   17.20
  -2  14   7   77.99   21.50
  -2 -14   7   38.70   15.10
   2 -14  -7   25.10   16.10
   4  14  -9   11.00   12.40
  -4  14   9   13.00   15.20
   4 -14  -9  -23.80   17.70
   9  15  -4   79.69   24.90
  -9  15   4   82.39   19.20
   9  15  -4   48.90   11.90
   9 -15  -4   34.40   12.10
  -9 -15   4   57.69   18.60
   7  15  -2  406.26   29.70
  -7  15   2  494.05   41.10
   7  15  -2  420.16   42.90
   7 -15  -2  319.87   33.50
  -7 -15   2  321.67   41.40
  -5  15   0   40.50   10.60
   5  15   0   36.00   13.60
  -5  15   0   32.90   10.90
  -5 -15   0   51.59   19.40
   3  15   2  286.17   29.50
  -3  15  -2  272.17   26.20
  -3  15  -2  300.87   30.70
  -3 -15  -2  253.77   36.50
   3 -15   2  219.38   27.60
  -1  15  -4   18.00   12.30
   1 -15   4   19.00    8.10
  -1 -15  -4   19.10   16.60
   1  15  -6  209.78   30.50
  -1  15   6  209.68   32.00
   1 -15  -6  317.27   43.70
   3  15  -8    8.00   20.80
  -3  15   8   26.10   15.90
   3 -15  -8    8.30    8.20
   3 -15  -8   27.40   19.00
  -8  16   3   26.20   13.90
   8  16  -3   25.60   19.90
  -8 -16   3   68.19   21.10
   8 -16  -3   65.59   14.10
  -6  16   1  189.18   24.40
  -6  16   1  183.48   21.00
   6  16  -1  202.88   29.20
   6 -16  -1  131.09   19.80
  -6 -16   1  174.38   32.30
  -4  16  -1  124.09   18.30
   4  16   1  112.89   21.20
  -4  16  -1  105.29   18.80
  -4 -16  -1   91.99   25.10
   4 -16   1  100.39   17.30
  -2  16  -3   20.30    9.30
  -2  16  -3   21.80   12.70
   2 -16   3   30.80   10.30
  -2 -16  -3   23.40   18.60
   0  16   5   97.49   22.20
   0  16  -5   58.19   18.00
   0 -16  -5   94.29   25.70
  -2  16   7   38.50   21.10
   2  16  -7   39.50   17.60
  -2 -16   7   39.10   19.70
   2 -16  -7   70.49   25.50
  -7  17   2   21.80   11.30
   7 -17  -2   27.30   10.90
  -7 -17   2   -0.50   13.40
   5  17   0  270.67   33.30
  -5  17   0  237.38   27.30
  -5  17   0  258.47   29.70
  -5 -17   0  354.46   44.00
  -3  17  -2   37.80   11.50
  -3  17  -2   28.00   13.10
   3 -17   2   40.60   10.60
  -3 -17  -2   49.50   23.00
  -1  17  -4  344.87   36.40
  -1 -17  -4  231.28   44.40
   1  17  -6   27.60   15.40
  -1  17   6   24.30   16.20
  -1 -17   6   37.30   18.20
   1 -17  -6   50.19   25.40
  -6  18   1  104.19   20.50
   6 -18  -1   67.79   14.70
  -6 -18   1   71.39   25.20
   4  18   1    5.30   11.70
  -4  18  -1   13.80   11.50
  -4  18  -1   23.10   13.10
  -4 -18  -1   37.00   31.70
   4 -18   1   17.10    9.70
  -2  18  -3   85.39   21.90
  -2 -18  -3  125.29   32.40
   2 -18   3  139.89   20.10
  14   0  -8   10.60    9.40
  14   0  -8   -0.80    9.50
 -14   0   8    7.00   12.80
  12   0  -6   14.50    7.30
 -12   0   6   16.20   10.60
  12   0  -6   14.50    8.40
  10   0  -4   28.50    7.60
 -10   0   4   43.00   13.10
  10   0  -4   25.20    8.20
  -8   0   2  161.18   20.10
   8   0  -2  151.98   15.90
   6   0   0 1660.13  104.79
  -6   0   0 1609.04  110.89
  -4   0  -2   55.39   11.50
  -4   0  -2   49.99    6.70
   4   0   2   46.80    6.40
  -2   0  -4 9845.81  580.44
  -2   0  -4 9533.45  584.44
  -2   0  -4 9964.20  583.04
   2   0   4 8254.97  584.54
  -2   0  -4 9999.00  582.84
   2   0   4 9440.96  580.34
   0   0   6  261.67   26.10
   0   0  -6  296.67   24.40
   0   0  -6  307.57   23.80
   0   0  -6  306.17   25.60
   2   0  -8    8.10    6.10
  -2   0   8    1.60    5.30
   2   0  -8    6.80    4.30
   4   0 -10  158.08   20.60
   4   0 -10  178.18   21.30
  -4   0  10  169.48   20.40
  -6   0  12   34.10   11.20
   6   0 -12    6.90   10.30
   6   0 -12    4.10    8.60
 -13   1   7  176.38   27.70
  13   1  -7  198.58   25.00
  13   1  -7  180.58   22.70
  13  -1  -7  243.68   26.90
 -13  -1   7  188.68   27.30
  11   1  -5   10.20    6.60
  11   1  -5   19.20    8.90
 -11   1   5    5.10    8.10
  11  -1  -5    7.30    6.90
 -11  -1   5   10.60    9.00
  -9   1   3  269.67   29.60
   9   1  -3  261.97   24.00
   9   1  -3  238.48   23.20
  -9  -1   3  284.27   29.20
   9  -1  -3  289.97   24.90
  -7   1   1  195.08   21.80
  -7   1   1  156.58   16.50
   7   1  -1  212.08   17.30
  -7  -1   1  194.78   21.90
   7  -1  -1  191.88   17.40
  -5   1  -1 1151.28   79.79
   5   1   1 1123.79   73.19
   5  -1   1 1157.68   74.19
  -5  -1  -1 1094.79   79.49
  -5  -1  -1 1147.49   73.19
  -3   1  -3   37.00    8.50
  -3   1  -3   32.90    5.90
  -3   1  -3   29.70    6.60
   3   1   3   37.90    5.30
   3  -1   3   61.99   10.60
  -3  -1  -3   71.09   12.10
  -1   1  -5   76.89    9.80
  -1   1  -5   78.29    9.80
   1   1   5   75.29   13.20
  -1  -1  -5   48.20    8.90
  -1  -1  -5   51.69    6.90
   1  -1   5   36.30    9.40
  -1  -1  -5   51.49   10.00
  -1  -1  -5   37.70    8.10
   1   1  -7   77.49    9.40
  -1   1   7   65.19   12.70
   1   1  -7   73.49    9.60
   1   1  -7   77.49   13.00
  -1   1   7   68.19   12.50
   1  -1  -7   77.19   11.00
  -1  -1   7   58.39   10.80
  -3   1   9  103.99   17.50
   3   1  -9   97.99   15.40
  -3  -1   9  119.99   15.40
   3  -1  -9  116.39   12.50
   3  -1  -9  115.39   15.70
   5   1 -11   26.80   11.70
  -5   1  11   29.30   11.60
   5   1 -11   36.70   12.40
   5  -1 -11   33.60   10.80
   5  -1 -11   25.20   11.00
  -7   1  13  118.99   21.50
   7   1 -13  109.89   23.90
   7   1 -13  104.59   19.90
  -7  -1  13   70.69   18.20
   7  -1 -13   84.59   18.50
 -14   2   8  108.49   22.30
  14   2  -8   93.99   20.70
  14   2  -8   67.19   16.80
 -14   2   8   72.99   21.80
  14  -2  -8  100.29   21.00
 -14  -2   8   87.39   20.60
 -12   2   6   99.59   21.30
  12   2  -6   71.99   14.90
  12  -2  -6   88.99   17.20
 -12  -2   6   81.69   19.10
 -10   2   4   85.59   18.30
  10   2  -4   91.09   13.10
  10   2  -4   73.79   13.00
 -10  -2   4   66.09   15.60
  10  -2  -4   82.59   13.90
  -8   2   2  980.10   71.19
  -8   2   2  920.81   62.09
   8   2  -2  966.70   64.59
   8   2  -2  956.90   63.09
  -8  -2   2  818.32   68.59
   8  -2  -2  890.01   63.49
  -6   2   0  251.97   25.20
   6   2   0  239.58   19.20
  -6  -2   0  249.88   19.10
  -6  -2   0  236.58   25.00
   6  -2   0  236.18   20.40
  -4  -2  -2  138.29   11.70
  -4  -2  -2  153.28   17.60
   4  -2   2  134.89   12.90
  -2   2  -4   84.59   10.20
  -2   2  -4   88.99   11.20
   2  -2   4   57.99    8.20
   2  -2   4   60.99   11.60
  -2  -2  -4   67.99   12.60
  -2  -2  -4   63.29    7.90
   0   2  -6  289.77   25.60
   0   2  -6  335.87   22.70
   0   2  -6  292.47   23.90
   0   2   6  293.17   28.80
   0   2   6  301.77   27.30
   0  -2  -6  279.07   25.50
   0  -2  -6  262.27   24.30
   0  -2   6  292.07   26.40
  -2   2   8  344.97   31.20
   2   2  -8  379.16   24.90
   2   2  -8  365.46   26.30
   2   2  -8  358.96   31.20
  -2  -2   8  289.67   24.60
   2  -2  -8  312.17   27.30
   2  -2  -8  299.67   28.30
  -4   2  10  105.89   19.80
   4   2 -10  143.19   20.40
  -4  -2  10  151.78   17.10
   4  -2 -10  142.99   18.70
   4  -2 -10  127.79   14.60
   4  -2 -10  152.18   18.90
   6   2 -12   25.80   12.10
  -6   2  12   33.70   13.80
   6   2 -12   41.80   14.60
   6  -2 -12   49.50   12.80
  13   3  -7  186.98   24.90
 -13   3   7  175.98   27.30
 -13   3   7  142.99   27.20
  13   3  -7  147.89   24.00
  13  -3  -7  222.18   25.80
 -13  -3   7  193.28   27.10
  11   3  -5  172.58   20.10
 -11   3   5  141.89   17.20
 -11   3   5  182.88   25.00
  11   3  -5  165.28   20.30
 -11  -3   5  164.38   22.40
  11  -3  -5  141.19   19.40
   9   3  -3   31.10    8.90
   9   3  -3   37.20    8.70
  -9   3   3   25.30    6.50
  -9   3   3   27.60   10.10
  -9  -3   3   26.10   10.30
   9  -3  -3   36.20    8.60
  -7   3   1  253.47   20.10
  -7   3   1  238.28   26.50
   7   3  -1  257.47   20.20
   7   3  -1  241.38   22.10
  -7  -3   1  254.87   26.90
   7  -3  -1  224.78   21.10
  -5   3  -1  217.38   20.20
   5   3   1  246.78   19.00
  -5   3  -1  229.88   24.60
  -5  -3  -1  304.87   27.50
   5  -3   1  283.97   21.70
  -5  -3  -1  289.97   19.40
  -3   3  -3  110.69   13.50
  -3   3  -3  102.29   11.10
   3   3   3  102.59    8.30
   3  -3   3   86.19   10.00
  -3  -3  -3   68.59    7.80
  -3  -3  -3   90.09   13.50
  -1  -3  -5  101.29    9.60
   1  -3   5   91.09   12.60
  -1  -3  -5   90.59   11.40
  -1  -3  -5  105.89   14.40
   1  -3   5  104.39   11.30
  -1   3   7  813.92   62.19
   1   3  -7  859.51   60.89
   1   3  -7  908.61   62.19
   1   3  -7  864.71   54.89
   1  -3  -7  771.92   60.29
   1  -3  -7  829.52   59.69
  -1  -3   7  855.11   57.59
  -3   3   9   93.19   18.40
   3   3  -9   92.39   16.90
   3  -3  -9  137.59   16.10
   3  -3  -9  140.19   16.10
   3  -3  -9  122.89   15.80
  -5   3  11  136.79   23.60
   5   3 -11  168.78   23.50
   5  -3 -11  144.79   16.80
  -5  -3  11  159.28   17.90
   5  -3 -11  156.78   19.80
   5  -3 -11  126.39   19.40
  -7   3  13  170.58   27.70
   7   3 -13  133.09   25.70
   7   3 -13  158.28   29.40
   7  -3 -13  130.29   23.50
   7  -3 -13  182.48   25.80
 -14   4   8   18.50   13.10
  14   4  -8   17.50   12.50
 -14   4   8   20.00   14.80
  14   4  -8    9.70   11.50
  14  -4  -8   29.50   12.80
 -14  -4   8   -0.60   13.10
 -12   4   6  107.49   22.80
 -12   4   6   99.99   22.20
  12   4  -6  121.09   21.60
 -12  -4   6  160.08   25.30
  12  -4  -6  156.08   20.10
  10   4  -4  179.58   19.70
 -10   4   4  192.78   17.90
  10   4  -4  174.88   21.30
 -10   4   4  205.98   26.20
  10  -4  -4  179.38   19.80
 -10  -4   4  175.58   24.50
  -8   4   2  138.29   19.90
   8   4  -2  116.39   13.00
   8   4  -2  127.49   15.10
  -8  -4   2  144.99   25.60
   8  -4  -2  107.69   14.30
   6   4   0  323.77   21.50
  -6   4   0  282.17   28.70
  -6   4   0  295.97   21.90
  -6  -4   0  240.38   27.70
   6  -4   0  267.97   23.20
  -6  -4   0  264.17   20.60
  -4   4  -2  245.68   24.70
   4   4   2  262.57   17.60
  -4   4  -2  258.87   20.90
  -4  -4  -2  251.57   25.80
  -4  -4  -2  233.68   17.50
   4  -4   2  246.38   20.70
  -2   4  -4   25.30    6.40
  -2   4  -4   24.90    7.20
   2  -4   4   25.80    7.20
  -2  -4  -4   33.10    9.40
   2  -4   4   39.60    7.00
   0   4   6  643.14   47.40
   0   4  -6  674.23   45.90
   0   4  -6  579.94   37.50
   0   4  -6  595.04   42.10
   0  -4  -6  544.05   42.50
   0  -4  -6  511.85   39.30
   0  -4  -6  567.34   46.20
   2   4  -8   79.19   14.60
  -2   4   8   76.19   15.60
  -2  -4   8   78.29    8.90
   2  -4  -8   78.09   14.40
   2  -4  -8   77.19   12.20
   2  -4  -8   62.99   12.00
   4   4 -10  226.48   31.40
  -4   4  10  202.48   27.50
   4  -4 -10  262.97   25.90
   4  -4 -10  311.77   26.90
   4  -4 -10  260.87   25.70
   6   4 -12   32.40   12.50
   6   4 -12   18.40   14.10
  -6   4  12   24.80   13.60
   6  -4 -12   41.50   13.00
   6  -4 -12   29.70   12.70
  13   5  -7   73.39   18.40
 -13   5   7   77.99   20.20
  13   5  -7   58.99   14.90
 -13   5   7   96.09   23.60
 -13  -5   7   75.59   18.40
  13  -5  -7   80.79   17.20
 -11   5   5  106.29   12.10
 -11   5   5  141.19   25.10
  11   5  -5  148.29   23.10
 -11   5   5  130.49   10.70
  11   5  -5  124.89   17.50
  -9   5   3  222.08   18.10
   9   5  -3  241.98   21.80
   9   5  -3  270.37   25.50
  -9   5   3  236.08   28.30
  -9   5   3  232.68   17.60
  -9  -5   3  232.28   26.40
   9  -5  -3  184.38   21.10
   7   5  -1  305.67   23.20
  -7   5   1  287.07   30.30
   7   5  -1  313.47   27.50
  -7   5   1  305.87   22.50
  -7  -5   1  311.07   35.30
   7  -5  -1  285.77   25.40
  -7  -5   1  293.47   22.40
   5   5   1 1022.10   66.09
  -5   5  -1  997.30   68.79
  -5   5  -1 1051.59   75.89
  -5  -5  -1 1022.20   65.89
  -5  -5  -1 1108.29   78.19
   5  -5   1 1109.79   70.79
  -3   5  -3  306.27   28.20
  -3   5  -3  300.27   25.30
  -3  -5  -3  304.37   20.70
   3  -5   3  346.07   25.70
  -3  -5  -3  331.37   32.00
  -1   5  -5   79.49    7.40
  -1   5  -5   91.19   12.10
  -1   5  -5   99.99   12.50
   1  -5   5   77.89   10.40
   1  -5   5  100.39   13.40
  -1  -5  -5   82.69    8.00
  -1  -5  -5   86.99   16.40
  -1   5   7  400.76   33.30
   1   5  -7  359.96   30.40
   1   5  -7  336.17   25.00
   1  -5  -7  280.17   26.20
   1  -5  -7  295.77   24.10
   1  -5  -7  266.17   29.30
  -1  -5   7  284.57   24.70
   3   5  -9  350.36   32.20
  -3   5   9  309.37   31.60
   3  -5  -9  276.17   24.90
   3  -5  -9  238.18   27.30
   3  -5  -9  246.08   25.20
   5   5 -11  101.09   22.70
   5  -5 -11  146.59   19.60
   5  -5 -11  165.68   20.30
   5  -5 -11  150.98   20.60
  14   6  -8   92.29   20.40
  14   6  -8   91.89   22.90
 -14   6   8   85.59   22.30
 -14  -6   8   77.19   20.00
  14  -6  -8   55.49   15.40
  12   6  -6   40.40   16.10
 -12   6   6   57.29   16.70
  12  -6  -6   20.90    9.90
 -12  -6   6   25.20   12.60
 -10   6   4 2594.84  177.78
  10   6  -4 2565.04  174.58
 -10   6   4 2589.64  162.18
  10   6  -4 2687.83  169.78
 -10   6   4 2674.63  180.48
 -10  -6   4 2661.23  177.18
  10  -6  -4 2695.53  171.78
  -8   6   2  413.26   30.50
  -8   6   2  424.36   30.30
  -8   6   2  431.16   41.40
   8   6  -2  395.56   36.70
   8   6  -2  451.75   32.70
   8  -6  -2  459.55   35.60
  -8  -6   2  492.05   42.10
  -6   6   0   23.50    5.40
   6   6   0   19.60    4.20
   6   6   0   16.50    7.00
  -6   6   0   19.50    8.50
   6  -6   0   21.40    6.10
  -6  -6   0   16.90    8.50
  -6  -6   0   26.40    4.60
  -4   6  -2  394.86   30.00
   4   6   2  387.86   24.50
  -4   6  -2  383.06   34.50
   4  -6   2  413.26   32.70
  -4  -6  -2  377.36   24.40
  -4  -6  -2  362.36   39.80
  -2   6  -4   76.29   13.00
  -2   6  -4   68.39   13.30
   2  -6   4   97.69   11.50
  -2  -6  -4   88.69    6.80
  -2  -6  -4   81.19   16.80
  -2  -6  -4   90.09    6.70
   0   6   6  322.77   31.00
   0   6  -6  341.77   26.50
   0   6  -6  311.17   28.40
   0  -6   6  255.47   25.40
   0  -6  -6  301.17   22.20
  -2   6   8  197.68   22.90
   2   6  -8  161.88   21.60
   2  -6  -8  147.99   21.80
  -2  -6   8  152.68   14.20
   2  -6  -8  148.39   15.20
   2  -6  -8  139.59   16.80
   4   6 -10   56.49   16.00
  -4   6  10   66.79   16.30
   4  -6 -10   31.50   12.40
   4  -6 -10   35.50   10.10
   4  -6 -10   41.40   10.90
   6   6 -12 1243.18   92.49
  -6   6  12 1231.48   91.59
   6  -6 -12 1068.89   80.79
   6  -6 -12 1023.10   79.99
   6  -6 -12 1090.39   80.89
  13   7  -7   72.59   19.10
  13   7  -7   62.59   16.10
 -13   7   7   58.59   18.50
  13  -7  -7   35.80   12.70
 -13  -7   7   32.00   16.00
 -11   7   5  202.08   27.50
 -11   7   5  188.68   29.10
  11   7  -5  245.68   31.50
  11   7  -5  206.58   23.00
 -11  -7   5  209.08   27.20
  11  -7  -5  196.78   22.80
  -9   7   3   60.29    6.30
  -9   7   3   72.99    6.70
  -9   7   3   84.39   20.50
   9   7  -3   70.59   15.40
   9   7  -3   71.39   13.60
  -9   7   3   59.99   14.80
  -9  -7   3  113.69   20.50
  -7   7   1  143.79   20.90
  -7   7   1  139.59   18.20
   7   7  -1  140.99   13.70
  -7   7   1  144.29   13.30
   7   7  -1  159.58   18.80
  -7  -7   1  210.08   24.70
   7  -7  -1  166.88   17.00
  -5   7  -1  265.77   27.90
  -5   7  -1  246.98   21.20
   5   7   1  236.18   17.00
  -5   7  -1  210.38   22.00
  -5  -7  -1  315.97   31.10
   5  -7   1  315.57   23.80
  -3   7  -3  530.85   39.50
  -3   7  -3  569.54   43.30
  -3   7  -3  497.95   36.20
   3  -7   3  504.15   38.50
  -3  -7  -3  480.15   45.40
   1   7   5   47.30   12.70
  -1   7  -5   34.10    9.30
  -1  -7  -5   66.29    5.90
   1  -7   5   77.09   12.10
  -1  -7  -5   53.69   14.90
  -1  -7  -5   67.09    6.00
   1   7  -7   90.89   16.40
  -1   7   7  117.39   20.60
   1  -7  -7   65.29    9.40
   1  -7  -7   60.79    8.30
   1  -7  -7   72.39   12.10
  -1  -7   7   79.49   12.00
   1  -7  -7   57.99   15.30
   3   7  -9  347.07   34.30
  -3   7   9  316.57   32.50
   3  -7  -9  240.28   30.40
   3  -7  -9  254.17   25.40
   3  -7  -9  254.77   23.50
  -5   7  11   96.69   22.60
   5   7 -11   80.29   20.20
   5  -7 -11   78.39   18.10
   5  -7 -11   79.39   14.60
   5  -7 -11   72.29   14.20
  12   8  -6  120.19   20.60
 -12   8   6  151.48   27.40
  12   8  -6  149.29   26.00
  12  -8  -6  167.58   22.40
 -12  -8   6  180.38   25.40
  10   8  -4   73.29   13.40
  10   8  -4   73.89   17.30
 -10   8   4   85.29   20.30
 -10   8   4   90.89   21.40
 -10  -8   4   78.09   18.50
  -8   8   2  648.24   53.89
  -8   8   2  568.04   48.00
   8   8  -2  576.34   41.00
   8   8  -2  529.35   47.00
  -8   8   2  569.44   37.90
  -8   8   2  582.84   38.70
   8  -8  -2  580.64   44.80
  -8  -8   2  555.44   50.09
   6   8   0  259.97   25.70
  -6   8   0  269.47   25.40
  -6   8   0  242.58   21.20
  -6   8   0  257.37   29.30
   6  -8   0  264.07   23.80
  -6  -8   0  294.47   31.70
  -4   8  -2  247.38   28.40
  -4   8  -2  283.77   24.20
  -4   8  -2  276.67   24.80
   4  -8   2  365.06   26.60
  -4  -8  -2  319.07   34.00
  -2   8  -4  251.07   18.90
  -2   8  -4  266.87   26.10
  -2   8  -4  273.07   25.40
  -2  -8  -4  265.57   31.00
   2  -8   4  260.77   23.10
   0   8  -6  246.18   25.60
   0   8   6  227.48   26.00
   0  -8  -6  223.18   16.40
   0  -8  -6  209.88   28.80
   0  -8  -6  203.78   19.60
  -2   8   8   16.10    9.70
   2   8  -8   12.50    8.10
  -2  -8   8    4.20    6.00
   2  -8  -8   13.40   10.50
   2  -8  -8   11.10    5.90
   2  -8  -8    4.70    4.90
   4   8 -10  288.27   34.40
  -4   8  10  229.08   33.60
   4  -8 -10  297.77   35.50
   4  -8 -10  324.37   28.30
   4  -8 -10  325.67   27.50
   6   8 -12    5.40   16.80
  -6   8  12  -13.80   11.20
   6  -8 -12   21.50    9.70
   6  -8 -12   -3.10    8.20
   6  -8 -12    8.50   12.90
  13   9  -7  134.39   22.40
 -13   9   7  135.49   31.60
  13   9  -7  124.79   25.10
 -13  -9   7  104.49   22.10
  11   9  -5    0.60   10.60
 -11   9   5   -3.50    8.80
  11   9  -5    3.90    7.90
 -11  -9   5    1.70    9.40
  11  -9  -5   14.50    8.50
  -9   9   3  180.18   24.10
  -9   9   3  203.18   27.20
   9   9  -3  193.28   25.10
  -9  -9   3  154.98   26.60
   9  -9  -3  207.68   22.20
  -7   9   1  182.78   24.50
  -7   9   1  174.08   19.60
   7   9  -1  149.39   20.30
   7   9  -1  154.98   13.40
  -7   9   1  135.69   14.30
  -7  -9   1  133.69   20.90
   7  -9  -1  121.29   15.70
  -5   9  -1  585.04   48.60
  -5   9  -1  755.62   49.99
   5   9   1  703.43   52.59
  -5   9  -1  725.03   57.19
  -5  -9  -1  645.74   57.79
   5  -9   1  681.13   49.80
  -3   9  -3    4.40    3.60
  -3   9  -3    0.20    5.70
  -3   9  -3   15.40    7.60
   3  -9   3    2.40    4.60
  -3  -9  -3   -1.60    7.40
  -1   9  -5  190.68   21.10
   1   9   5  185.58   22.70
   1  -9   5  131.89   16.50
  -1  -9  -5  143.69   27.10
   1   9  -7  157.98   22.50
  -1   9   7  183.78   24.20
   1  -9  -7  190.98   19.50
   1  -9  -7  191.98   15.80
   1  -9  -7  140.29   26.70
   1  -9  -7  186.08   15.40
   3   9  -9  213.98   29.30
  -3   9   9  255.07   30.80
   3  -9  -9  240.88   30.60
   3  -9  -9  156.98   20.20
   5   9 -11   61.29   19.90
  -5   9  11   33.70   16.10
   5  -9 -11   73.59   14.10
   5  -9 -11   91.59   20.50
   5  -9 -11   62.39   12.90
  12  10  -6   20.10   16.30
  12  10  -6   54.39   13.90
 -12  10   6   31.50   13.80
 -12 -10   6   23.00   13.80
  12 -10  -6   32.00   12.80
  10  10  -4  197.48   29.40
  10  10  -4  203.58   22.00
 -10  10   4  187.78   25.50
  10 -10  -4  213.38   23.40
 -10 -10   4  213.88   27.70
  -8  10   2  302.87   19.70
  -8  10   2  277.87   19.10
   8  10  -2  272.77   22.70
  -8  10   2  219.78   32.00
   8  10  -2  255.97   30.30
  -8  10   2  280.57   29.10
  -8 -10   2  293.17   32.20
   8 -10  -2  246.68   26.10
  -6  10   0   96.09   14.30
  -6  10   0  102.09   13.60
   6  10   0  104.89    8.80
  -6  10   0   82.59   17.90
   6  10   0  108.69   18.60
   6  10   0  101.59    9.10
   6 -10   0  122.29   14.50
  -6 -10   0  123.59   24.70
  -4  10  -2  293.77   25.20
  -4  10  -2  297.07   28.00
   4 -10   2  323.57   27.10
  -4 -10  -2  300.07   35.70
  -2  10  -4   -1.70    5.40
  -2  10  -4    9.20    3.70
  -2 -10  -4   12.80    9.90
   2 -10   4   25.90    7.60
   0  10   6   80.09   18.50
   0  10  -6   60.29   15.40
   0 -10  -6   79.69    6.70
   0 -10  -6   74.99   20.00
   0 -10  -6   91.59    6.90
   2  10  -8  122.19   24.30
   2 -10  -8  194.58   19.30
   2 -10  -8  159.98   30.60
   2 -10  -8  169.68   16.00
   4  10 -10   58.79   18.90
  -4  10  10   46.00   19.00
   4 -10 -10   79.09   13.90
   4 -10 -10  101.79   14.50
   4 -10 -10   68.89   21.40
 -11  11   5   28.40   14.20
  11  11  -5   19.90   10.20
  11  11  -5   20.40   14.30
 -11 -11   5   24.00   12.50
  11 -11  -5   12.70    8.90
  -9  11   3    2.40    8.60
   9  11  -3    3.70    9.30
   9  11  -3    7.60    7.00
  -9 -11   3    8.80    9.80
   9 -11  -3    6.60    6.90
  -7  11   1   37.50   10.20
   7  11  -1   39.20    6.60
  -7  11   1   40.90    8.40
   7  11  -1   23.20   11.80
  -7 -11   1   52.59   14.80
   7 -11  -1   44.20   10.50
  -5  11  -1  281.27   26.40
   5  11   1  261.47   27.60
   5 -11   1  295.07   25.70
  -5 -11  -1  268.27   33.30
  -3  11  -3  285.57   26.90
  -3  11  -3  224.38   20.00
  -3 -11  -3  218.78   31.00
   3 -11   3  225.68   22.30
  -1  11  -5   80.39   17.10
   1  11   5   63.79   16.40
  -1 -11  -5   29.50   15.60
   1 -11   5   52.79   11.80
   1  11  -7   -5.00    8.50
  -1  11   7    7.20    8.60
   1 -11  -7   -2.40   10.10
   1 -11  -7    8.60    3.50
  -3  11   9  417.36   42.20
   3  11  -9  415.86   41.60
   3 -11  -9  303.87   30.00
   3 -11  -9  270.57   40.60
   3 -11  -9  347.67   28.30
  -5  11  11   38.00   20.80
   5  11 -11   50.49   17.80
   5 -11 -11   26.10   11.20
   5 -11 -11    9.60   18.80
 -12  12   6  174.38   30.80
  12  12  -6  136.79   29.80
  12  12  -6  168.28   23.10
 -12 -12   6  101.39   22.90
 -10  12   4   44.20   15.10
  10  12  -4   55.39   11.60
  10  12  -4   79.69   20.40
  10 -12  -4   66.49   15.70
  -8  12   2   34.70   11.40
   8  12  -2   23.60    6.40
   8  12  -2   27.80   12.20
  -8 -12   2   14.90   10.70
   8 -12  -2   15.00    8.40
  -6  12   0   23.20    8.50
   6  12   0   42.70   12.10
  -6  12   0   28.50    9.00
  -6 -12   0   49.40   15.50
   6 -12   0   32.40    9.90
  -4  12  -2   38.50    8.70
  -4  12  -2   23.80    9.20
   4 -12   2   43.30    9.50
  -4 -12  -2   41.50   15.50
  -2  12  -4 2175.58  153.58
  -2  12  -4 2270.27  143.69
  -2 -12  -4 2312.67  164.88
   2 -12   4 2396.96  150.08
   0  12   6   25.10   10.80
   0  12  -6   35.50   19.60
  -2  12   8  134.19   26.10
   2  12  -8  114.39   23.80
   2 -12  -8  150.18   29.20
   2 -12  -8  131.29   18.60
   2 -12  -8  168.28   14.50
  -4  12  10   78.29   24.30
   4  12 -10   27.00   19.70
   4 -12 -10   80.29   25.20
   4 -12 -10   60.29   12.50
  11  13  -5   46.10   22.70
 -11  13   5   42.20   15.80
  11  13  -5   19.80   11.50
 -11 -13   5   23.20   14.90
  11 -13  -5   32.20   12.30
   9  13  -3   87.49   21.10
  -9  13   3   86.19   18.30
   9  13  -3  104.19   14.70
   9 -13  -3   78.39   15.20
  -9 -13   3  111.99   22.30
  -7  13   1   66.99   14.60
   7  13  -1   35.90   13.30
   7  13  -1   58.79    8.20
  -7  13   1   78.59   11.10
   7 -13  -1   65.59   13.40
  -7 -13   1   81.89   19.70
   5  13   1   35.10   11.70
  -5  13  -1   20.60    8.50
  -5 -13  -1   91.09   24.70
  -3  13  -3   96.99   12.30
  -3  13  -3   96.99   17.60
  -3 -13  -3   82.29   23.00
   3 -13   3   52.89   12.00
  -1  13  -5   22.10   11.00
   1 -13   5    7.00    6.40
  -1 -13  -5    2.20   12.10
   1  13  -7  228.58   28.40
  -1  13   7  196.28   28.60
   1 -13  -7  185.18   36.00
  -3  13   9   -5.90   11.50
   3  13  -9    8.70   13.50
   3 -13  -9   -8.50   15.30
   3 -13  -9   22.20    8.50
  10  14  -4   -8.20   16.90
 -10  14   4   -5.40   10.40
  10  14  -4   -2.50    8.60
  10 -14  -4   -4.80    8.00
 -10 -14   4    3.10   11.90
  -8  14   2  441.16   41.90
   8  14  -2  395.36   32.30
   8  14  -2  404.56   44.00
   8 -14  -2  532.25   41.10
  -8 -14   2  485.35   48.70
  -6  14   0   32.50    9.90
  -6  14   0   32.50   10.50
   6  14   0   43.60   13.50
  -6 -14   0   50.49   17.40
   6 -14   0   64.09   13.00
  -4  14  -2  805.62   58.89
  -4  14  -2  734.03   53.69
  -4 -14  -2  698.53   68.69
   4 -14   2  661.13   57.99
  -2  14  -4   62.69   10.30
  -2  14  -4   73.29   16.40
  -2 -14  -4   73.39   20.10
   2 -14   4   45.50   11.50
   0  14   6  391.06   42.50
   0  14  -6  336.87   37.70
   0 -14  -6  355.36   46.20
   2  14  -8  120.49   24.70
  -2  14   8  136.29   28.00
  -2 -14   8   88.89   20.60
   2 -14  -8  125.79   17.30
   2 -14  -8   67.59   23.10
   9  15  -3   61.19   21.70
  -9  15   3   78.69   18.20
  -9 -15   3   44.90   18.20
   9 -15  -3   54.39   14.90
  -7  15   1   73.39   16.60
   7  15  -1   58.99   17.60
   7 -15  -1   57.59   13.30
  -7 -15   1   57.09   18.00
   5  15   1  128.19   21.20
  -5  15  -1  116.79   17.10
  -5  15  -1  117.89   18.80
   5 -15   1   92.79   16.60
  -5 -15  -1  120.09   28.20
  -3  15  -3  108.59   15.50
  -3  15  -3   98.19   19.80
  -3 -15  -3   98.79   27.40
   3 -15   3  118.09   16.70
  -1  15  -5   43.00   14.60
  -1 -15  -5   49.50   19.70
   1  15  -7  109.49   25.00
   1 -15  -7  174.78   35.30
   8  16  -2  141.89   40.10
  -8  16   2  104.39   21.20
  -8 -16   2  127.39   28.00
   8 -16  -2  133.49   18.80
  -6  16   0  180.48   23.60
   6  16   0  136.09   25.80
  -6 -16   0  147.09   29.70
   6 -16   0  147.39   20.70
  -4  16  -2  121.29   18.30
  -4  16  -2  111.69   20.30
   4 -16   2  167.98   19.70
  -4 -16  -2  167.38   34.60
  -2  16  -4   41.80   14.60
  -2 -16  -4   18.80   17.70
   2 -16   4   10.10    9.30
   0  16   6   -1.80   12.30
   0  16  -6   11.40   12.30
   0 -16  -6   -8.40   16.70
  -7  17   1   45.90   14.10
  -7 -17   1   18.70   15.80
   7 -17  -1    9.70    9.10
  -5  17  -1   15.60   10.80
  -5  17  -1   16.40   12.20
   5  17   1   32.40   14.80
  -5 -17  -1   -7.00   17.10
   5 -17   1   17.50   10.40
  -3  17  -3    6.00   11.20
  -3  17  -3   31.80   11.30
   3 -17   3   16.90    8.90
  -3 -17  -3   11.50   17.50
  -1  17  -5   14.00   15.00
  -1 -17  -5   24.20   19.90
  -4  18  -2   -3.10    9.60
  -4 -18  -2   -1.40   16.30
   4 -18   2   12.30    9.20
 -14   0   7  175.08   29.70
  14   0  -7  158.88   24.00
  12   0  -5    4.00    7.20
 -12   0   5   -3.30    8.70
 -10   0   3  489.45   45.50
  10   0  -3  501.05   39.10
   8   0  -1  261.87   22.80
  -8   0   1  271.07   29.10
  -6   0  -1   99.49   15.10
   6   0   1   91.79   10.30
   4   0   3   65.29    8.10
  -4   0  -3   67.09   12.90
  -2   0  -5    6.00    4.50
   2   0   5    4.00    2.90
  -2   0  -5    7.30    4.90
  -2   0  -5    5.80    4.60
   0   0  -7   25.10    7.40
   0   0   7   37.40   10.50
   0   0  -7   22.00    7.00
   2   0  -9   53.69   11.80
  -2   0   9   46.40   11.80
   2   0  -9   38.10    7.90
  -4   0  11  145.49   19.90
   4   0 -11  137.39   19.00
   6   0 -13   24.70   11.90
   6   0 -13    3.90   12.60
  -6   0  13   22.10   12.60
  15   1  -8   23.60   13.40
 -15   1   8   26.30   16.50
 -15   1   8   45.40   16.70
 -15  -1   8   17.80   16.20
  15  -1  -8   15.60   12.10
 -13   1   6   96.99   21.40
  13   1  -6   66.19   14.30
  13   1  -6   88.79   17.10
 -13  -1   6  111.79   22.00
  13  -1  -6   82.69   16.60
 -11   1   4   39.50   14.10
  11   1  -4   30.90    9.40
  11  -1  -4   50.89   11.40
 -11  -1   4   49.60   15.60
   9   1  -2  310.87   27.30
  -9   1   2  335.77   34.10
   9  -1  -2  322.37   27.90
  -9  -1   2  359.36   35.50
  -7   1   0    1.90    6.00
   7   1   0    3.00    3.10
   7  -1   0    5.00    3.70
   5   1   2  310.97   23.80
  -5   1  -2  357.86   30.80
   5  -1   2  322.77   24.80
  -5  -1  -2  290.87   23.60
  -5  -1  -2  334.47   30.40
   3   1   4  586.24   39.40
  -3   1  -4  594.44   42.50
  -3   1  -4  614.54   45.10
  -3  -1  -4  553.14   44.50
   3  -1   4  564.64   40.10
  -3  -1  -4  564.04   39.40
  -3  -1  -4  557.34   42.10
  -1   1  -6  330.87   28.30
  -1   1  -6  317.57   26.10
  -1   1  -6  363.46   28.80
   1  -1   6  308.67   29.60
  -1  -1  -6  340.27   28.80
  -1  -1  -6  341.47   28.20
   1   1  -8   33.90    7.60
   1   1  -8   21.50   10.50
   1   1  -8   19.00    7.00
  -1   1   8   28.80    9.90
  -1  -1   8   23.30    8.90
   1  -1  -8   38.90    8.50
   1  -1  -8   28.30    8.00
  -3   1  10  110.79   19.10
   3   1 -10   94.59   18.00
   3  -1 -10  161.28   19.50
   3  -1 -10  145.19   14.70
  -3  -1  10  146.39   18.60
   5   1 -12   54.79   16.50
  -5   1  12   36.10   12.80
   5   1 -12   50.59   14.30
  -5  -1  12   25.20   11.60
   5  -1 -12   34.60   12.20
   5  -1 -12   41.30   12.80
  14   2  -7  126.99   21.10
  14   2  -7  128.39   23.60
 -14   2   7  160.08   29.90
 -14   2   7  132.39   27.50
 -14  -2   7  129.09   25.80
  14  -2  -7  121.79   21.80
 -12   2   5  491.55   48.20
  12   2  -5  483.15   41.20
  12   2  -5  509.05   41.00
  12  -2  -5  444.06   40.60
 -12  -2   5  472.85   46.30
  10   2  -3    3.20    4.40
 -10   2   3   14.90    8.40
  10  -2  -3   16.30    6.50
 -10  -2   3   17.40    9.40
  -8   2   1 1233.48   93.29
   8   2  -1 1190.28   84.19
  -8  -2   1 1322.27   94.29
   8  -2  -1 1414.66   86.99
  -6   2  -1  693.23   54.39
   6   2   1  720.93   47.30
  -6  -2  -1  668.23   46.80
   6  -2   1  713.83   48.90
  -6  -2  -1  695.03   55.39
   4   2   3  280.77   20.20
  -4   2  -3  299.27   26.70
  -4   2  -3  269.17   22.80
  -4  -2  -3  245.48   20.20
  -4  -2  -3  270.37   26.90
   4  -2   3  256.67   21.70
  -2   2  -5  397.76   36.00
  -2   2  -5  389.56   31.70
  -2   2  -5  410.06   34.80
  -2  -2  -5  461.15   31.10
   2  -2   5  462.65   32.70
  -2  -2  -5  483.85   37.20
   0   2  -7   11.80    5.80
   0   2  -7   11.30    4.90
   0   2  -7   28.00    7.00
   0  -2  -7   23.10    7.60
   0  -2   7   13.70    7.30
   0  -2  -7   16.20    6.40
  -2   2   9  215.98   25.80
   2   2  -9  263.27   20.30
   2   2  -9  207.98   25.50
   2   2  -9  244.08   21.70
   2  -2  -9  283.87   23.90
   2  -2  -9  282.17   25.50
   4   2 -11   38.40   13.40
  -4   2  11   31.80   12.10
   4  -2 -11   16.30    9.40
   4  -2 -11   20.60    7.60
   4  -2 -11   14.20    9.10
   6   2 -13   84.89   22.70
   6   2 -13  161.08   22.50
  -6   2  13  123.09   39.20
   6  -2 -13   69.09   18.60
   6  -2 -13   97.19   18.80
  15   3  -8   42.30   20.50
 -15   3   8   48.20   21.00
 -15   3   8   66.89   24.20
  15  -3  -8   52.59   16.90
 -13   3   6  688.23   68.29
  13   3  -6  668.93   56.99
  13   3  -6  773.52   58.99
 -13  -3   6  731.13   62.49
  13  -3  -6  737.03   57.99
 -11   3   4   86.69   19.80
  11   3  -4   82.49   15.00
  11   3  -4   95.29   14.20
  11  -3  -4   90.19   15.40
 -11  -3   4  113.29   22.10
   9   3  -2   61.89   12.10
  -9   3   2   39.30   12.10
   9  -3  -2   46.10   10.60
  -9  -3   2   57.29   15.00
  -7   3   0   68.59   14.70
   7   3   0   53.19    7.60
   7  -3   0   63.09   10.60
  -7  -3   0   57.59   14.20
  -5   3  -2 1933.31  127.79
   5   3   2 1924.61  124.89
  -5   3  -2 1989.10  133.79
   5  -3   2 2041.00  127.99
  -5  -3  -2 2136.39  135.89
  -3   3  -4  279.67   22.90
  -3   3  -4  254.17   24.50
   3   3   4  287.77   19.60
  -3  -3  -4  224.18   19.60
  -3  -3  -4  258.17   26.20
   3  -3   4  219.48   20.70
  -1   3  -6  372.66   29.50
  -1   3  -6  389.76   29.30
  -1  -3  -6  317.27   27.90
  -1  -3  -6  315.87   29.90
   1  -3   6  269.37   27.70
   1   3  -8  229.68   17.70
   1   3  -8  208.78   18.90
   1   3  -8  217.68   23.30
  -1   3   8  262.27   26.40
   1  -3  -8  220.48   21.90
  -1  -3   8  211.58   20.30
   1  -3  -8  175.88   21.10
   3   3 -10 1350.56   95.09
  -3   3  10 1339.57   90.59
   3  -3 -10 1087.89   81.59
   3  -3 -10 1142.79   84.99
   3  -3 -10 1184.18   84.49
  -5   3  12  187.78   28.70
   5   3 -12  193.88   30.00
   5   3 -12  217.18   26.70
   5  -3 -12  284.87   28.80
   5  -3 -12  213.48   26.50
  14   4  -7   57.49   15.50
 -14   4   7   32.90   17.20
 -14   4   7   55.49   20.90
  14   4  -7   78.29   17.50
  14  -4  -7   26.90   11.20
 -14  -4   7    6.90   14.30
  12   4  -5  213.08   24.70
 -12   4   5  214.88   31.90
  12   4  -5  222.88   23.90
 -12  -4   5  190.68   27.70
  12  -4  -5  186.28   22.60
 -10   4   3   14.10    8.80
 -10   4   3    7.00    5.80
  10   4  -3   16.30    7.80
  10   4  -3   19.10    7.10
 -10  -4   3   32.00   12.30
  10  -4  -3   33.20    9.20
  -8   4   1  192.38   16.50
  -8   4   1  184.28   16.90
  -8   4   1  193.08   24.30
   8   4  -1  181.18   16.60
  -8  -4   1  155.48   23.30
   8  -4  -1  165.68   17.90
  -6   4  -1    0.40    5.50
  -6   4  -1    3.50    3.10
   6   4   1    3.20    2.40
  -6  -4  -1    9.90    7.30
  -6  -4  -1    2.60    2.90
   6  -4   1    4.90    3.70
  -4   4  -3  811.62   60.79
  -4   4  -3  819.22   56.69
   4  -4   3  742.33   55.59
  -4  -4  -3  884.21   63.79
  -4  -4  -3  823.92   52.29
  -2   4  -5  172.08   19.70
  -2   4  -5  195.98   16.50
  -2   4  -5  181.68   18.90
  -2  -4  -5  211.58   19.50
   2  -4   5  188.38   17.80
  -2  -4  -5  209.78   22.90
   0   4  -7  446.06   36.10
   0   4  -7  453.35   28.30
   0   4  -7  439.26   32.90
   0   4   7  451.15   38.90
   0  -4  -7  372.06   33.20
   0  -4   7  366.86   32.50
   0  -4  -7  351.66   35.40
  -2   4   9   26.10   10.60
   2   4  -9   20.30    9.20
   2  -4  -9   38.70    9.80
   2  -4  -9   45.90   10.10
   2  -4  -9   40.70   11.00
  -2  -4   9   36.30    7.00
   4   4 -11  287.57   32.80
  -4   4  11  267.27   31.40
   4  -4 -11  247.48   26.30
   4  -4 -11  238.18   26.40
   4  -4 -11  210.98   24.00
   6   4 -13  108.69   24.00
  -6   4  13  134.49   24.90
   6   4 -13  124.99   22.40
   6  -4 -13  148.89   24.00
   6  -4 -13  148.89   23.40
 -13   5   6    4.30   11.90
 -13   5   6   -2.90   10.80
  13   5  -6   21.00   10.70
  13   5  -6    1.40   10.00
 -13  -5   6   33.30   13.00
  13  -5  -6   22.40   10.30
  11   5  -4  213.78   24.70
 -11   5   4  201.08   28.60
  11   5  -4  215.28   22.70
 -11   5   4  201.08   16.40
 -11   5   4  213.68   24.40
 -11  -5   4  152.08   25.00
  -9   5   2   31.00    7.10
   9   5  -2   29.70    9.20
  -9   5   2   31.20    6.30
   9   5  -2   31.60    7.80
  -9   5   2   19.60    9.40
  -9  -5   2    8.60    8.90
   9  -5  -2   12.30    6.30
  -7   5   0  204.68   17.60
  -7   5   0  205.88   24.50
   7   5   0  183.38   16.30
   7  -5   0  211.38   19.80
  -7  -5   0  199.78   16.40
  -7  -5   0  216.58   25.70
  -5   5  -2  101.29   11.70
   5   5   2  101.89    8.30
  -5  -5  -2   81.89    8.10
  -5  -5  -2   98.79   19.60
   5  -5   2   71.29   10.60
  -3   5  -4  330.87   28.20
  -3  -5  -4  260.07   19.20
  -3  -5  -4  265.47   29.30
   3  -5   4  271.67   23.40
  -1   5  -6   90.49   12.60
  -1  -5  -6   45.50    6.80
  -1  -5  -6   39.40   13.80
   1  -5   6   55.89   10.00
  -1  -5  -6   51.19   10.50
  -1  -5   8  176.88   17.90
   1  -5  -8  200.88   23.20
   1  -5  -8  166.68   19.10
   1  -5  -8  159.98   16.70
  -3   5  10   22.20   12.80
   3   5 -10   53.59   14.50
   3  -5 -10   30.90   11.70
   3  -5 -10   67.99   12.20
   3  -5 -10   47.40   11.60
  -5   5  12   73.99   19.90
   5   5 -12  131.49   25.80
   5  -5 -12   85.29   17.20
   5  -5 -12   92.19   17.20
 -14   6   7   17.20   16.00
  14   6  -7   40.50   16.90
  14   6  -7   40.10   14.20
 -14  -6   7   36.30   17.10
  12   6  -5  166.88   33.40
 -12   6   5  229.68   31.20
 -12   6   5  269.97   35.00
  12   6  -5  248.98   26.60
 -12  -6   5  304.57   33.70
  12  -6  -5  302.67   29.20
 -10   6   3   11.80    4.30
 -10   6   3    5.70    8.60
 -10   6   3   19.50    5.30
  10   6  -3   13.10    7.80
  10   6  -3   25.80    7.80
  10  -6  -3   17.90    7.30
 -10  -6   3   21.30   10.70
   8   6  -1  310.27   23.50
  -8   6   1  264.07   31.50
  -8   6   1  303.37   23.50
  -8   6   1  307.37   23.00
   8   6  -1  278.47   27.70
  -8  -6   1  273.67   31.40
   8  -6  -1  278.97   25.90
  -6   6  -1   48.00   13.00
   6   6   1   46.90    5.60
  -6   6  -1   54.19    8.80
  -6  -6  -1   39.50    5.20
  -6  -6  -1   15.00    9.40
   6  -6   1   28.70    8.00
  -4   6  -3    7.10    6.40
  -4   6  -3   17.50    6.00
   4  -6   3   26.00    6.90
  -4  -6  -3   26.10    3.20
  -4  -6  -3   34.30   12.20
  -2   6  -5  731.43   58.99
  -2   6  -5  739.93   58.49
  -2  -6  -5  817.82   51.79
  -2  -6  -5  867.61   51.89
   2  -6   5  800.22   57.19
  -2  -6  -5  905.71   66.39
   0   6  -7   31.20    9.40
   0   6   7   34.00   11.10
   0   6  -7   30.30    8.40
   0  -6  -7   44.20    7.50
   0  -6  -7   50.89    7.50
   0  -6   7   55.99   10.80
   0  -6  -7   71.99   15.30
   0  -6  -7   59.19   11.70
  -2   6   9  131.69   23.20
   2  -6  -9  107.69   19.50
   2  -6  -9  109.49   13.60
   2  -6  -9  102.89   15.30
  -2  -6   9  111.89   12.10
  -4   6  11  119.49   23.20
   4   6 -11  129.19   26.70
   4  -6 -11  135.89   17.70
   4  -6 -11  126.49   18.70
   4  -6 -11  130.69   22.20
  13   7  -6   77.49   17.20
  13   7  -6   96.39   20.20
 -13   7   6   67.89   19.70
 -13   7   6   67.79   21.30
 -13  -7   6   68.69   19.30
  13  -7  -6   92.69   18.10
 -11   7   4  198.38   25.30
  11   7  -4  160.88   19.50
 -11   7   4  162.38   36.00
  11  -7  -4  146.99   19.30
 -11  -7   4  164.18   26.00
  -9   7   2   82.19   10.00
  -9   7   2   75.79   18.90
  -9   7   2   88.39    9.20
   9   7  -2   86.29   11.60
   9   7  -2   70.49   14.70
  -9   7   2   71.79   15.60
   9  -7  -2   67.39   12.80
  -9  -7   2   60.39   17.20
  -7   7   0   72.89    9.70
   7   7   0   73.59   13.80
   7   7   0   70.29    8.10
  -7   7   0   67.99   15.80
   7  -7   0   68.19   12.00
  -7  -7   0   63.19   16.10
  -5   7  -2  176.28   17.90
   5   7   2  186.48   12.20
  -5   7  -2  198.58   23.60
  -5  -7  -2  169.18   24.40
   5  -7   2  171.48   18.10
  -3   7  -4   40.60    6.90
  -3   7  -4   35.50    8.60
  -3   7  -4   30.80    9.60
   3  -7   4   40.50    8.90
  -3  -7  -4   41.10   12.90
  -1   7  -6   60.29   12.50
  -1   7  -6   50.29   10.70
   1  -7   6   13.30    6.00
  -1  -7  -6   18.80    4.20
  -1  -7  -6   21.10   10.50
   1   7  -8  250.87   29.70
  -1   7   8  247.38   30.80
  -1  -7   8  290.87   25.20
   1  -7  -8  284.67   26.80
   1  -7  -8  281.27   22.60
   1  -7  -8  336.07   34.30
   3   7 -10   17.80   12.20
  -3   7  10   19.80   12.40
   3  -7 -10   34.90   10.00
   3  -7 -10   27.90    8.30
   3  -7 -10   43.20   14.20
   5   7 -12   11.20   14.00
  -5   7  12   16.20   14.10
   5  -7 -12    0.70   11.90
   5  -7 -12   17.20   10.10
   5  -7 -12   -4.60    8.30
  12   8  -5   90.29   16.80
  12   8  -5   83.59   19.60
 -12   8   5   57.29   17.80
 -12   8   5   68.09   18.90
  12  -8  -5   74.99   15.50
 -12  -8   5   91.69   21.00
 -10   8   3  422.16   49.99
 -10   8   3  420.86   42.20
  10   8  -3  467.75   35.30
  10   8  -3  435.56   40.90
 -10  -8   3  486.55   44.60
  10  -8  -3  359.66   39.20
  -8   8   1  145.59   26.40
  -8   8   1  146.09   20.60
   8   8  -1  117.19   17.90
  -8   8   1  151.98   14.40
   8   8  -1  146.09   14.20
  -8  -8   1  212.38   26.20
   8  -8  -1  168.48   18.60
   6   8   1  289.47   18.80
  -6   8  -1  336.17   32.50
  -6   8  -1  286.77   26.50
  -6   8  -1  289.57   23.90
   6  -8   1  241.28   24.30
  -6  -8  -1  211.58   29.80
  -4   8  -3   48.20   13.20
  -4   8  -3   37.50    7.90
  -4   8  -3   41.70    9.50
   4  -8   3   61.29   10.80
  -4  -8  -3   61.09   16.80
  -2   8  -5  174.78   20.00
  -2   8  -5  166.68   12.20
  -2   8  -5  156.28   19.90
  -2  -8  -5  163.48   24.30
   2  -8   5  144.19   17.00
   0  -8  -7  415.66   34.70
   0  -8  -7  399.86   42.00
   0  -8  -7  414.96   29.00
   2   8  -9   23.00   11.40
  -2   8   9    3.80    9.40
   2  -8  -9   14.30   10.40
   2  -8  -9   -0.30    4.80
   2  -8  -9   10.80    7.40
   4   8 -11  119.79   26.50
  -4   8  11  100.19   23.10
   4  -8 -11  133.29   20.40
   4  -8 -11  150.28   18.70
   4  -8 -11  182.68   27.00
  13   9  -6  423.96   40.90
  13   9  -6  445.16   46.30
 -13   9   6  409.06   52.49
 -13  -9   6  460.95   50.49
 -11   9   4   16.10   11.90
 -11   9   4   23.60   14.10
  11   9  -4   16.80   11.20
  11   9  -4   16.70    9.10
  11  -9  -4   27.10    9.10
 -11  -9   4   10.80   12.30
  -9   9   2  110.69   10.30
  -9   9   2  109.39   19.10
  -9   9   2  103.39   11.20
  -9   9   2  122.89   24.80
   9   9  -2   85.69   12.50
   9   9  -2   80.29   17.00
   9  -9  -2   66.59   13.70
  -9  -9   2   73.29   19.00
  -7   9   0   55.39   12.80
  -7   9   0   36.80   12.30
  -7   9   0   64.89   10.40
   7   9   0   54.29    6.60
   7   9   0   43.30   11.50
  -7  -9   0   63.49   18.00
   7  -9   0   61.09   11.70
  -5   9  -2 1210.18   78.89
  -5   9  -2 1173.78   86.49
  -5   9  -2 1195.48   79.59
   5  -9   2 1086.09   78.89
  -5  -9  -2 1097.59   89.39
  -3   9  -4    0.90    5.70
  -3   9  -4   11.00    6.10
  -3   9  -4    6.10    3.60
  -3  -9  -4   14.10    9.40
   3  -9   4    2.80    4.40
  -1   9  -6   66.19   14.20
  -1  -9  -6   39.60   15.80
   1  -9   6   56.99   11.70
  -1   9   8   49.60   17.30
   1   9  -8   31.50   12.40
   1  -9  -8   61.99   12.30
   1  -9  -8   45.90    8.00
   1  -9  -8   59.09   17.20
   1  -9  -8   54.99    8.10
  -3   9  10  544.25   55.29
   3   9 -10  530.55   54.89
   3  -9 -10  620.54   43.70
   3  -9 -10  534.05   46.10
   3  -9 -10  662.03   56.89
  12  10  -5    3.20   10.80
  12  10  -5   -2.70    8.40
 -12  10   5   -3.00    9.90
 -12 -10   5    4.10   11.50
  12 -10  -5    8.80    8.50
  10  10  -3   20.80    7.70
 -10  10   3   32.10   14.70
 -10  10   3    8.20    9.20
  10  10  -3    7.50   11.40
 -10 -10   3    8.90   10.60
  10 -10  -3    8.30    7.30
   8  10  -1   61.79    8.80
  -8  10   1   50.29   15.30
   8  10  -1   68.19   15.40
  -8  10   1   63.59   10.60
  -8  10   1   70.39   14.80
  -6  10  -1  169.68   19.20
  -6  10  -1  137.79   22.70
  -6  10  -1  189.58   20.00
  -6 -10  -1  251.77   31.20
   6 -10   1  199.88   20.20
  -4  10  -3   88.29   11.90
  -4  10  -3  135.49   19.60
  -4  10  -3  100.19   15.30
  -4 -10  -3  105.49   22.30
   4 -10   3  121.39   14.90
  -2  10  -5  441.86   39.50
  -2 -10  -5  382.56   45.00
   2 -10   5  462.25   36.80
   0  10   7  125.99   23.40
   0 -10  -7   78.49   20.90
   0 -10  -7   64.19    6.70
   0 -10  -7   60.49    6.60
   2  10  -9  212.98   30.90
  -2  10   9  218.88   31.10
   2 -10  -9  219.48   33.20
   2 -10  -9  204.48   23.40
   2 -10  -9  224.18   20.00
  -4  10  11   39.30   18.20
   4  10 -11   45.40   18.30
   4 -10 -11   24.50    9.30
   4 -10 -11   43.60   19.40
   4 -10 -11   22.30   10.90
  11  11  -4   13.30    8.20
 -11  11   4    7.80    9.00
  11  11  -4  -15.10   10.90
  11 -11  -4    5.30    8.00
 -11 -11   4   -6.90   10.10
   9  11  -2   29.70    7.70
   9  11  -2   30.50   11.80
  -9  11   2   27.10   11.70
   9 -11  -2   23.30    8.60
  -9 -11   2   18.20   12.70
  -7  11   0  379.66   32.10
  -7  11   0  412.86   42.20
   7  11   0  389.36   25.30
  -7  11   0  332.37   33.10
   7  11   0  386.06   25.10
   7  11   0  364.36   36.50
   7 -11   0  363.56   33.40
  -7 -11   0  402.16   43.10
  -5  11  -2   64.29   13.40
  -5  11  -2   74.69   12.70
  -5 -11  -2   92.89   21.40
   5 -11   2   95.99   14.00
  -3  11  -4  307.27   30.40
  -3  11  -4  278.67   22.20
  -3 -11  -4  258.47   36.00
   3 -11   4  298.97   27.30
  -1  11  -6  292.47   33.60
   1 -11   6  334.57   30.50
  -1 -11  -6  324.57   41.20
   1  11  -8  232.98   28.60
  -1  11   8  206.88   28.80
   1 -11  -8  185.68   15.30
   1 -11  -8  157.38   31.70
   1 -11  -8  165.48   21.40
   3  11 -10   94.29   24.50
  -3  11  10  106.89   25.90
   3 -11 -10   77.89   24.00
   3 -11 -10  122.89   17.30
   3 -11 -10   99.89   17.70
 -12  12   5   15.70   14.70
  12  12  -5   13.90   16.10
  12  12  -5    9.00   11.50
  12 -12  -5   23.60   20.50
 -12 -12   5   31.60   15.70
  10  12  -3    0.00   11.10
  10  12  -3   18.30    7.60
 -10  12   3   12.50   11.40
 -10 -12   3   21.00   13.10
  10 -12  -3   21.40    9.40
  -8  12   1  147.99   16.30
   8  12  -1  139.69   13.70
  -8  12   1  167.08   21.50
   8  12  -1  140.09   21.80
  -8 -12   1  201.18   28.90
   8 -12  -1  175.98   20.30
  -6  12  -1   62.39   13.60
  -6  12  -1   46.60   12.00
   6 -12   1   52.49   12.10
  -6 -12  -1   66.19   24.40
  -4  12  -3  264.57   23.20
  -4  12  -3  287.87   29.10
  -4 -12  -3  190.78   40.70
   4 -12   3  264.17   25.60
  -2  12  -5   71.19   16.00
  -2 -12  -5   44.30   19.90
   2 -12   5   69.39   13.80
   0  12   7  379.86   42.40
   0  12  -7  364.26   38.80
   0 -12  -7  370.76   47.00
   2  12  -9   -6.50   12.50
  -2  12   9   34.10   15.80
   2 -12  -9   19.00   16.10
   2 -12  -9   29.80    9.70
  11  13  -4   42.30   12.50
 -11  13   4   52.99   14.70
 -11 -13   4   22.80   14.30
  11 -13  -4   28.70   12.40
   9  13  -2  127.29   14.20
  -9  13   2  133.19   22.10
   9  13  -2  112.29   22.50
  -9 -13   2  128.59   25.60
   9 -13  -2   91.19   18.30
  -7  13   0  223.78   22.50
  -7  13   0  208.18   24.00
   7  13   0  235.98   27.30
  -7 -13   0  195.68   30.80
   7 -13   0  172.38   21.90
  -5  13  -2   60.29   12.20
  -5  13  -2   68.29   14.40
   5 -13   2   43.50   10.90
  -5 -13  -2   49.99   19.30
  -3  13  -4  196.68   26.10
  -3  13  -4  188.58   18.20
   3 -13   4  215.58   22.90
  -3 -13  -4  246.68   41.10
  -1  13  -6   26.30   11.60
  -1 -13  -6    2.50   12.70
  -1  13   8   53.19   18.10
   1  13  -8   49.80   17.40
   1 -13  -8   64.89   22.50
   1 -13  -8   80.09   15.60
 -10  14   3  -16.30   10.30
  10 -14  -3    9.60    9.20
 -10 -14   3    2.10   12.80
   8  14  -1  124.89   24.00
  -8  14   1  152.88   22.40
  -6  14  -1   30.50   10.90
  -6  14  -1   49.40   12.20
   6  14   1   37.20   12.70
  -6 -14  -1   31.90   17.00
   6 -14   1   47.00   12.60
  -4  14  -3  204.78   24.00
  -4  14  -3  168.58   18.20
   4 -14   3  136.09   19.50
  -4 -14  -3  126.89   29.90
  -2  14  -5   92.69   19.00
  -2 -14  -5   79.79   24.90
   2 -14   5   71.09   14.70
   0  14  -7   20.20   13.40
   0  14   7   25.30   15.60
   0 -14  -7   14.70   15.60
  -2  14   9   11.20   13.50
   2  14  -9   -9.90   14.50
   2 -14  -9    4.10   17.20
   2 -14  -9    7.40    9.50
  -9  15   2    0.10   11.10
   9 -15  -2   13.00    9.00
  -9 -15   2   44.40   18.40
  -7  15   0  151.78   22.00
   7  15   0  143.99   25.10
  -7  15   0  154.38   19.20
  -7 -15   0  112.59   27.30
   7 -15   0  101.19   17.60
  -5  15  -2  775.52   62.49
  -5  15  -2  753.12   58.39
   5 -15   2  815.82   60.89
  -5 -15  -2  860.41   76.69
  -3  15  -4    1.90    6.50
  -3  15  -4    4.20   11.40
   3 -15   4   -0.20    6.20
  -3 -15  -4   -0.90   13.10
  -1  15  -6   24.20   13.80
  -1 -15  -6    7.20   15.90
  -1  15   8   25.40   16.00
   1  15  -8   25.40   19.40
   1 -15  -8   11.00   22.50
  -8  16   1   15.60   11.90
   8 -16  -1   11.90    8.60
  -8 -16   1    3.10   14.80
  -6  16  -1  250.67   27.80
  -6  16  -1  253.47   28.60
  -6 -16  -1  301.77   41.60
   6 -16   1  257.07   28.30
  -4  16  -3   75.49   17.00
  -4  16  -3   52.09   12.10
  -4 -16  -3   24.50   20.20
   4 -16   3   66.79   14.50
  -2  16  -5    5.20   12.60
   2 -16   5   19.00    9.60
  -2 -16  -5    8.50   18.30
   0  16  -7  123.39   26.40
   0 -16  -7  123.99   32.90
   7  17   0  106.49   23.90
  -7  17   0   98.39   19.40
  -7 -17   0  136.59   32.20
   7 -17   0   91.89   17.30
  -5  17  -2   36.70   15.10
  -5  17  -2   45.40   12.60
  -5 -17  -2   14.10   20.20
   5 -17   2   54.69   13.60
  -3  17  -4   54.79   17.30
  -3 -17  -4   56.89   25.00
   3 -17   4   57.69   14.90
 -14   0   6  353.06   42.80
  14   0  -6  402.36   38.10
  12   0  -4   19.30    8.50
 -12   0   4   31.80   14.30
 -10   0   2   40.50   13.50
  10   0  -2   68.39   12.10
  -8   0   0 3000.10  199.48
   6   0   2    6.00    3.50
  -6   0  -2    9.60    6.50
  -4   0  -4  246.88   22.80
  -4   0  -4  266.57   26.10
   4   0   4  240.48   20.10
  -2   0  -6   66.89   12.90
  -2   0  -6   49.20   10.10
   0   0  -8  103.49   14.30
   0   0  -8  105.69   14.50
   2   0 -10  803.52   60.59
   2   0 -10  739.03   53.39
   4   0 -12   86.59   18.70
   4   0 -12   87.99   17.60
  15   1  -7  138.49   24.10
 -15   1   7  132.69   27.50
 -15  -1   7  107.39   25.60
  13   1  -5   39.60   13.10
 -13   1   5   21.00   13.50
 -13  -1   5   22.80   13.00
  13  -1  -5   37.10   10.70
 -11   1   3  172.98   26.50
  11   1  -3  199.78   20.50
 -11  -1   3  126.69   25.10
  11  -1  -3  187.18   20.00
   9   1  -1  256.37   22.60
  -9   1   1  264.37   30.50
  -9  -1   1  244.78   29.50
   9  -1  -1  241.78   22.90
   7   1   1  230.88   18.70
  -7   1  -1  242.78   26.50
  -7  -1  -1  179.28   24.50
   7  -1   1  179.38   18.00
   5   1   3   30.60    6.10
  -5  -1  -3   20.10    9.00
   5  -1   3   12.90    4.40
  -3   1  -5   50.89   10.40
  -3   1  -5   48.50   10.30
   3   1   5   40.40    7.00
   3  -1   5   30.80    6.70
  -3  -1  -5   29.30    7.80
  -3  -1  -5   27.40    9.40
  -1   1  -7   96.69   15.90
  -1   1  -7   88.39   13.10
  -1  -1  -7   88.39   13.40
  -1  -1  -7   96.69   13.30
   1   1  -9    3.90    5.50
   1   1  -9    2.10    4.90
   1  -1  -9   20.00    7.90
   1  -1  -9    9.10    6.10
  -1  -1   9   21.10    8.90
   3   1 -11  142.69   20.90
   3  -1 -11  195.58   24.20
   3  -1 -11  181.28   17.80
   5   1 -13  174.48   24.60
  -5   1  13  193.78   28.40
   5   1 -13  197.58   31.90
   5  -1 -13  136.79   24.90
 -14   2   6   93.39   23.50
  14   2  -6  128.19   22.10
 -14  -2   6  126.39   25.80
  14  -2  -6  128.89   22.90
  12   2  -4  266.07   26.10
 -12   2   4  246.28   32.40
  12  -2  -4  227.98   25.70
 -12  -2   4  238.78   31.70
 -10   2   2  282.57   34.80
  10   2  -2  306.17   27.20
  10  -2  -2  347.27   28.90
 -10  -2   2  324.47   35.70
  -8   2   0   28.10   10.90
   8   2   0   35.20    7.60
  -8  -2   0   41.10   12.70
   8  -2   0   58.29   10.20
  -6   2  -2 1080.49   82.79
   6   2   2 1114.89   74.99
  -6   2  -2 1109.79   77.59
  -6  -2  -2 1227.28   85.59
   6  -2   2 1241.28   77.49
   4   2   4   26.60    5.40
  -4   2  -4   29.10    8.60
  -4   2  -4   22.70    7.00
  -4  -2  -4   25.10    5.70
   4  -2   4   26.40    6.60
  -2   2  -6  363.16   33.10
  -2   2  -6  386.76   33.90
  -2   2  -6  363.46   30.60
  -2  -2  -6  455.65   34.50
  -2  -2  -6  417.76   35.70
   2  -2   6  456.05   32.30
   0   2  -8  262.07   25.50
   0   2  -8  244.78   23.00
   0   2  -8  237.48   20.80
   0  -2  -8  238.88   23.80
   0  -2  -8  234.68   24.00
   2   2 -10  238.98   32.90
  -2   2  10  270.77   30.80
   2  -2 -10  316.27   30.00
   2  -2 -10  298.47   26.50
   4   2 -12  192.98   25.90
  -4   2  12  160.08   25.40
   4  -2 -12  126.19   22.00
   4  -2 -12  141.79   23.50
  15   3  -7   16.80   12.90
 -15   3   7    4.90   14.90
 -15   3   7   -2.10   14.30
 -15  -3   7    3.30   15.30
  15  -3  -7   14.80   12.80
 -13   3   5   27.00   15.00
  13   3  -5   27.80   11.20
  13  -3  -5   19.10   10.60
 -13  -3   5   11.50   12.80
  11   3  -3  164.08   18.50
 -11   3   3  109.09   23.50
 -11  -3   3  131.79   26.20
  11  -3  -3  161.98   18.60
  -9   3   1   93.49   19.70
  -9  -3   1  156.48   22.90
   9  -3  -1  126.19   15.40
  -7   3  -1  188.98   25.10
  -7   3  -1  193.78   18.80
   7   3   1  194.38   17.30
   7  -3   1  227.68   20.10
  -7  -3  -1  249.28   27.90
  -5   3  -3  527.65   46.50
   5   3   3  583.14   40.90
  -5   3  -3  576.04   49.10
   5  -3   3  685.83   45.10
  -5  -3  -3  619.04   41.40
  -5  -3  -3  676.73   51.99
  -3   3  -5  333.27   30.20
  -3   3  -5  327.47   31.70
  -3  -3  -5  360.66   26.60
   3  -3   5  376.46   29.00
  -3  -3  -5  445.66   36.40
  -1   3  -7   57.09   12.10
  -1   3  -7   44.50   10.60
  -1   3  -7   66.79    9.80
  -1  -3  -7   65.19   14.10
  -1  -3  -7   59.99   11.70
   1   3  -9   23.00   10.10
   1   3  -9   30.80    7.20
   1  -3  -9   23.80    8.20
   1  -3  -9   20.90    8.70
  -1  -3   9    8.40    8.80
  -3   3  11   33.60   13.10
   3  -3 -11   59.39   11.80
   3  -3 -11   61.19   13.80
   5   3 -13    6.50   14.20
  -5   3  13   14.20   14.20
   5  -3 -13   -6.10   11.20
   5  -3 -13   15.50   10.80
  14   4  -6   14.70   11.70
 -14   4   6   -1.60   13.50
 -14   4   6    0.10   14.00
  14   4  -6   22.20   12.30
  14  -4  -6   19.80   10.70
 -14  -4   6   23.20   15.10
  12   4  -4   50.19   13.20
  12   4  -4   61.39   12.90
 -12  -4   4   65.49   19.30
  12  -4  -4   51.29   12.90
 -10   4   2   -5.90    8.20
  10   4  -2    3.10    4.80
 -10  -4   2   11.30    9.70
  10  -4  -2    6.60    5.10
  -8   4   0  691.93   60.89
   8   4   0  709.63   50.59
  -8   4   0  759.52   51.99
   8  -4   0  832.02   54.89
  -8  -4   0  698.83   61.29
   6   4   2  252.77   20.40
  -6   4  -2  310.37   30.50
  -6   4  -2  267.17   23.50
   6  -4   2  301.07   24.50
  -6  -4  -2  262.37   20.50
  -6  -4  -2  284.07   30.20
  -4   4  -4  717.83   52.49
   4   4   4  730.93   47.60
  -4   4  -4  702.53   56.29
  -4  -4  -4  746.63   58.29
   4  -4   4  700.03   51.09
  -2   4  -6   57.09   12.00
  -2   4  -6   48.80    8.10
  -2   4  -6   43.30   10.00
  -2  -4  -6   56.09   13.50
   2  -4   6   36.30    8.30
  -2  -4  -6   43.80   10.30
  -2  -4  -6   30.80    6.30
   0   4  -8   79.09    8.90
   0   4  -8   71.59   14.60
   0   4  -8   57.89   11.60
   0  -4  -8  124.99   17.00
   0  -4   8  102.99   15.30
   0  -4  -8  109.19   15.00
   2   4 -10   -1.70    7.50
  -2   4  10  -19.20    7.60
   2  -4 -10    4.20    6.30
   2  -4 -10   21.00   10.30
   2  -4 -10   14.90    7.90
   4   4 -12   55.59   17.80
  -4   4  12   19.80   13.60
   4  -4 -12   41.10   13.10
   4  -4 -12   68.09   20.20
   4  -4 -12   69.79   15.20
  13   5  -5   79.69   15.90
  13   5  -5   84.99   18.10
 -13   5   5   95.09   22.40
 -13   5   5   49.70   19.60
 -13   5   5   86.39   13.00
 -13  -5   5   68.09   19.40
  13  -5  -5   73.89   17.20
 -11   5   3  477.95   49.99
 -11   5   3  506.75   35.80
  11   5  -3  465.85   42.60
  11   5  -3  520.55   40.00
 -11  -5   3  490.95   48.70
  -9   5   1  165.38   16.00
   9   5  -1  168.98   16.50
  -9   5   1  169.78   25.20
  -9  -5   1  146.69   23.60
   9  -5  -1  178.58   19.40
  -7   5  -1  167.18   17.10
  -7   5  -1  170.78   23.20
   7   5   1  173.58   14.90
  -7  -5  -1  180.28   14.90
  -7  -5  -1  170.58   24.10
   7  -5   1  186.48   18.50
   5   5   3  148.19   11.90
  -5   5  -3  139.89   15.70
  -5   5  -3  141.89   20.00
  -5  -5  -3  134.99   11.90
  -5  -5  -3  159.48   22.50
   5  -5   3  159.88   16.10
  -3   5  -5  762.32   56.99
  -3   5  -5  737.93   54.19
   3  -5   5  699.83   52.19
  -3  -5  -5  742.73   59.29
  -3  -5  -5  720.93   47.90
  -1   5  -7  118.69   16.10
  -1   5  -7  106.59   15.30
  -1   5  -7  101.89    9.80
  -1  -5  -7  140.29   16.80
  -1  -5  -7  130.49   19.30
  -1   5   9   45.30   14.40
   1   5  -9   51.09    9.00
   1   5  -9   44.40   14.50
   1  -5  -9   43.80   11.80
   1  -5  -9   28.10    7.90
   1  -5  -9   41.80   11.40
   3   5 -11   86.19   19.70
   3  -5 -11   81.99   23.10
   3  -5 -11   58.49   12.60
   3  -5 -11   50.29   14.50
  14   6  -6   11.00   12.00
 -14   6   6   12.60   15.10
  14   6  -6   20.00   13.00
 -14   6   6   21.20   16.30
  14  -6  -6   48.90   16.20
 -14  -6   6    4.20   13.00
 -12   6   4  133.69   11.80
 -12   6   4  158.88   28.10
  12   6  -4  106.39   18.00
 -12   6   4   84.09   22.70
  12   6  -4  115.49   21.10
  12  -6  -4   81.69   16.40
 -12  -6   4  125.79   25.20
 -10   6   2  138.59   13.20
  10   6  -2  133.29   18.20
 -10   6   2  119.29   23.90
 -10   6   2  144.89   15.10
  10   6  -2  120.29   14.70
  10  -6  -2   89.29   16.00
 -10  -6   2   81.99   21.20
  -8   6   0   13.10    8.80
  -8   6   0   20.30    6.00
   8   6   0   24.90    5.40
  -8  -6   0    1.80    8.60
  -6   6  -2  210.68   19.00
  -6   6  -2  239.48   26.20
   6   6   2  214.38   16.20
   6  -6   2  171.88   18.70
  -6  -6  -2  152.98   13.80
  -6  -6  -2  150.08   23.90
  -4   6  -4  272.47   25.60
  -4   6  -4  305.57   29.80
   4  -6   4  250.37   24.30
  -4  -6  -4  293.47   19.40
  -4  -6  -4  271.57   31.30
  -2   6  -6  119.69   10.80
  -2   6  -6  109.19   15.90
  -2   6  -6  110.99   16.40
  -2  -6  -6  104.49   10.70
  -2  -6  -6  136.79   20.50
   2  -6   6  120.09   14.70
   0   6  -8 3154.78  214.08
   0   6  -8 3244.18  219.98
   0  -6  -8 3599.94  223.88
   0  -6  -8 3419.46  211.68
   0  -6  -8 3567.64  217.98
   2   6 -10   92.19   19.40
  -2   6  10   43.50   17.10
   2  -6 -10   52.39   13.00
   2  -6 -10   49.90   14.90
   2  -6 -10   70.69   12.50
  -4   6  12  155.78   29.50
   4   6 -12  220.48   33.30
   4  -6 -12  237.48   28.00
   4  -6 -12  223.68   28.10
   4  -6 -12  228.08   24.40
 -13   7   5   14.90   13.70
  13   7  -5    1.30   10.90
  13   7  -5   10.60    8.90
 -13   7   5   -3.40   13.40
 -13  -7   5   36.50   14.40
  13  -7  -5   24.90   10.30
 -11   7   3  114.59   24.60
  11   7  -3  164.28   22.60
 -11   7   3  147.79   28.10
 -11   7   3  163.98   13.90
  11   7  -3  122.99   18.00
 -11  -7   3  188.28   28.10
  11  -7  -3  222.48   22.30
  -9   7   1   70.89    9.20
  -9   7   1   64.49   18.50
   9   7  -1   55.69    9.50
   9  -7  -1   52.19   11.70
  -9  -7   1   62.99   16.70
   7   7   1   19.20    4.20
  -7   7  -1   12.00    5.40
  -7   7  -1   13.20    9.30
  -7  -7  -1   32.90   12.90
  -7  -7  -1   15.20    4.10
   7  -7   1   22.60    7.40
  -5   7  -3   97.79   13.30
  -5   7  -3  109.39   19.70
  -5  -7  -3  118.89   23.00
   5  -7   3   81.99   12.10
  -3   7  -5  106.19   17.00
  -3   7  -5  122.69   16.80
  -3  -7  -5  118.59    8.60
  -3  -7  -5  124.29   23.00
  -3  -7  -5  115.59    8.80
   3  -7   5  115.49   15.00
  -1   7  -7   53.69   11.90
  -1   7  -7   34.70   10.30
  -1  -7  -7   38.80   10.40
  -1  -7  -7   36.50    6.40
  -1  -7  -7   38.90    6.40
  -1  -7  -7   43.40   14.40
   1   7  -9    6.60    9.20
  -1   7   9   12.70    9.20
   1  -7  -9    9.00    5.70
   1  -7  -9    2.80    9.40
   1  -7  -9   15.10    8.10
   3   7 -11   84.09   20.90
  -3   7  11   95.19   22.80
   3  -7 -11   76.09   13.70
   3  -7 -11   87.49   19.20
   3  -7 -11   51.89   20.00
 -14   8   6  225.38   33.10
  14   8  -6  225.18   32.70
 -14   8   6  180.58   34.40
  14   8  -6  202.58   28.30
 -14  -8   6  161.18   30.00
  14  -8  -6  177.98   26.50
  12   8  -4   31.70   12.80
 -12   8   4   21.00   16.80
 -12   8   4   18.10   13.60
  12   8  -4   28.60    9.70
  12  -8  -4   14.30    8.50
 -12  -8   4   19.20   14.20
 -10   8   2  338.17   35.30
  10   8  -2  300.67   26.20
 -10   8   2  335.97   39.20
  10   8  -2  229.38   35.60
 -10   8   2  310.57   23.80
  10  -8  -2  326.97   30.20
 -10  -8   2  302.17   36.10
  -8   8   0   57.19    9.70
  -8   8   0   46.60   12.00
   8   8   0   53.99    7.50
  -8   8   0   32.40   13.20
   8  -8   0   63.79   13.20
  -8  -8   0   42.70   14.20
  -6   8  -2  692.63   55.89
  -6   8  -2  661.53   48.10
   6  -8   2  584.44   46.60
  -6  -8  -2  554.04   54.99
  -4   8  -4   95.59   14.30
  -4   8  -4   75.09   15.90
  -4   8  -4  113.89   12.50
  -4  -8  -4  137.09   24.80
  -2   8  -6  200.78   22.10
  -2   8  -6  190.08   22.40
  -2  -8  -6  162.68   12.10
  -2  -8  -6  190.78   27.70
   2  -8   6  193.08   20.40
   0   8  -8  141.09   19.90
   0   8   8  171.78   24.60
   0  -8  -8   93.19   11.10
   0  -8  -8  112.09   22.20
   0  -8  -8  105.69   11.80
   0  -8  -8  112.29   16.50
   2   8 -10  429.56   43.20
  -2   8  10  459.15   45.10
   2  -8 -10  323.47   29.80
   2  -8 -10  356.26   34.80
   2  -8 -10  408.06   41.20
   4   8 -12   15.50   14.90
  -4   8  12   18.60   15.60
   4  -8 -12   23.50   14.60
   4  -8 -12   23.80   10.50
 -13   9   5   27.80   19.10
  13   9  -5   53.69   13.90
 -13   9   5   66.89   20.00
  13   9  -5   59.49   18.20
  13  -9  -5   36.30   13.00
 -13  -9   5   62.69   19.60
  11   9  -3  182.78   25.30
 -11   9   3  233.58   38.50
  11   9  -3  163.88   20.10
 -11   9   3  201.28   27.90
  11  -9  -3  196.48   23.50
 -11  -9   3  175.08   27.80
  -9   9   1   27.60   10.80
  -9   9   1   42.20   15.00
   9   9  -1   25.40    6.10
  -9   9   1   20.90    7.30
  -9   9   1   32.80    7.20
   9   9  -1   38.20   14.10
  -9  -9   1   44.20   16.90
   9  -9  -1   35.80   10.30
  -7   9  -1  207.38   23.00
  -7   9  -1  201.28   27.10
  -7   9  -1  238.68   21.20
   7   9   1  208.08   14.90
   7  -9   1  208.08   21.80
  -7  -9  -1  226.98   30.50
  -5   9  -3   80.99   13.60
  -5   9  -3   61.39   15.80
  -5   9  -3   73.59   11.60
   5  -9   3   88.29   13.00
  -5  -9  -3   66.49   17.20
  -3   9  -5  332.37   31.80
  -3   9  -5  328.77   33.50
   3  -9   5  329.17   29.60
  -3  -9  -5  349.57   39.30
  -1   9  -7   93.89   21.40
  -1  -9  -7   61.19    6.30
  -1  -9  -7   37.10   16.40
  -1  -9  -7   55.19    6.20
   1   9  -9   63.19   16.40
  -1   9   9   49.30   17.50
   1  -9  -9   50.19    8.80
   1  -9  -9   68.49   18.90
   1  -9  -9   42.40   12.80
   3   9 -11  327.07   60.49
  -3   9  11  302.07   39.50
   3  -9 -11  271.07   39.70
   3  -9 -11  274.97   26.00
   3  -9 -11  264.37   43.60
 -12  10   4   51.39   17.70
 -12  10   4   66.69   21.80
  12  10  -4   53.99   12.80
  12  10  -4   41.30   16.00
 -12 -10   4   28.30   15.60
  12 -10  -4   31.00   12.10
 -10  10   2   17.40   13.70
 -10  10   2    2.10    7.70
  10  10  -2   10.30    8.70
  10  10  -2    8.70    6.00
 -10 -10   2    8.00   11.30
  10 -10  -2    1.80    6.00
  -8  10   0   55.49   13.10
  -8  10   0   73.99   12.40
   8  10   0   55.19    7.30
  -8  10   0   59.59   18.30
   8 -10   0   66.79   15.40
  -8 -10   0   80.19   19.90
  -6  10  -2  601.84   46.80
  -6  10  -2  633.34   47.60
  -6  10  -2  611.64   55.29
  -6 -10  -2  607.54   57.79
   6 -10   2  609.64   47.70
  -4  10  -4   14.00    8.70
  -4  10  -4   10.20    7.70
  -4  10  -4   15.50    5.40
   4 -10   4   27.30    8.20
  -4 -10  -4   17.70   12.00
  -2  10  -6  440.86   44.60
  -2 -10  -6  542.05   53.99
   2 -10   6  579.14   43.70
   0  10   8    9.60   10.70
   0  10  -8    9.50   10.10
   0 -10  -8   -0.90    7.70
   2  10 -10   25.70   15.20
  -2  10  10   32.70   17.00
   2 -10 -10   44.00   19.10
   2 -10 -10   38.10    8.80
   2 -10 -10   46.00   13.00
  11  11  -3   90.29   22.10
 -11  11   3  102.99   20.60
  11  11  -3   84.09   14.30
 -11 -11   3  124.09   25.10
  11 -11  -3  118.49   19.70
  -9  11   1   72.79   19.20
   9  11  -1   88.99   19.20
  -9  11   1   85.39   17.50
   9  11  -1   74.59   10.50
  -9  11   1   76.79   12.50
   9 -11  -1  135.99   17.70
  -9 -11   1  104.89   23.40
  -7  11  -1   48.60   16.40
  -7  11  -1   43.50   10.60
  -7  11  -1   35.00   11.60
  -7 -11  -1   16.10   14.60
   7 -11   1   19.20    8.70
  -5  11  -3  150.38   25.30
  -5  11  -3  136.59   15.70
  -5  11  -3  117.09   19.50
  -5 -11  -3   95.29   27.70
  -3  11  -5  250.07   18.20
  -3  11  -5  251.87   28.50
   3 -11   5  210.48   23.90
  -3 -11  -5  224.28   34.40
  -1  11  -7  119.79   22.20
  -1 -11  -7   79.19   20.70
   1  11  -9   19.60   13.10
  -1  11   9   66.09   19.70
   1 -11  -9   59.29   13.40
   1 -11  -9   32.60   18.30
  12  12  -4   72.39   21.30
  12  12  -4   51.09   13.60
 -12  12   4   16.00   15.60
 -12 -12   4   51.79   18.50
  12 -12  -4   51.69   14.90
 -10  12   2  103.29   20.40
  10  12  -2  120.69   24.50
  10  12  -2  109.79   13.50
  10 -12  -2   66.39   15.80
 -10 -12   2   84.39   22.10
   8  12   0 2176.18  145.29
  -8  12   0 2065.59  136.79
  -8  12   0 2070.09  141.09
  -8 -12   0 2068.49  151.28
  -6  12  -2   64.09   13.00
  -6  12  -2   73.09   14.80
   6 -12   2   53.99   12.30
  -6 -12  -2   77.49   22.10
  -4  12  -4  242.78   21.60
  -4  12  -4  292.97   30.50
   4 -12   4  249.28   25.50
  -4 -12  -4  227.58   35.70
  -2  12  -6   44.20   15.30
  -2 -12  -6   62.29   21.00
   2 -12   6   66.59   14.50
   0  12  -8   15.80   11.50
   0 -12  -8   10.20   10.10
   0 -12  -8   27.00   15.90
  -2  12  10   69.09   23.80
   2  12 -10   56.79   21.10
   2 -12 -10   70.19   23.90
   2 -12 -10   44.00   13.90
  11  13  -3  118.99   26.50
 -11  13   3   97.99   21.60
  11 -13  -3   96.69   22.10
 -11 -13   3  121.39   24.80
   9  13  -1  113.89   24.00
  -9  13   1  148.49   22.00
  -9 -13   1  109.99   24.30
   9 -13  -1  111.09   19.20
  -7  13  -1  121.69   17.50
  -7  13  -1  103.69   18.00
   7 -13   1  153.18   19.80
  -7 -13  -1  196.68   33.70
  -5  13  -3   46.40   14.40
  -5  13  -3   78.39   13.00
  -5 -13  -3   56.79   21.10
   5 -13   3   84.29   14.60
  -3  13  -5   37.20   13.50
  -3 -13  -5   36.40   18.40
   3 -13   5   41.80   11.30
  -1  13  -7    2.90   12.40
  -1 -13  -7   -1.70   14.40
  -1  13   9    5.90   20.20
   1 -13  -9    9.00   18.70
   1 -13  -9   17.80   10.00
  10  14  -2   89.19   23.40
 -10  14   2  105.99   20.70
  10 -14  -2  107.09   19.20
 -10 -14   2  138.49   28.20
  -8  14   0    1.20    9.10
   8  14   0    0.10   10.30
   8 -14   0    1.90    6.60
  -8 -14   0    5.90   15.50
  -6  14  -2   42.30   13.50
  -6  14  -2   37.50   10.70
  -6 -14  -2   47.40   18.10
   6 -14   2   50.79   12.50
  -4  14  -4   39.70    9.00
  -4  14  -4   17.20   11.70
  -4 -14  -4   48.90   20.90
   4 -14   4   54.19   13.40
  -2  14  -6  182.68   29.10
  -2 -14  -6   77.09   26.70
   2 -14   6  109.19   18.90
   0  14  -8   55.29   19.10
   0 -14  -8    5.60   18.60
   9  15  -1  -10.80   12.60
  -9  15   1    2.70   10.70
  -9 -15   1   19.60   14.90
   9 -15  -1   12.00    9.90
  -7  15  -1    3.40    9.70
  -7  15  -1   40.50   12.10
   7 -15   1   34.40   11.40
  -7 -15  -1   32.60   18.30
  -5  15  -3    9.50   12.80
  -5  15  -3   17.70    8.90
  -5 -15  -3   32.30   17.80
   5 -15   3   31.10   11.00
  -3  15  -5    5.80   11.00
   3 -15   5    1.40    7.80
  -3 -15  -5   -4.30   15.90
  -1  15  -7    2.00   13.00
  -8  16   0   19.10   13.30
  -8 -16   0   54.79   24.90
  -6  16  -2   62.79   16.70
  -6  16  -2   97.79   16.30
   6 -16   2   77.09   16.40
  -4  16  -4   15.70   13.40
  -4 -16  -4   40.90   33.30
   4 -16   4   -7.10    8.00
  -2  16  -6   66.49   21.40
  -2 -16  -6   50.49   23.90
  14   0  -5    8.40    9.20
 -14   0   5    1.50   14.50
  12   0  -3  198.08   22.10
 -12   0   3  168.18   31.60
  10   0  -1   89.99   12.50
 -10   0   1   51.69   15.20
  -8   0  -1  156.88   22.90
   8   0   1  171.38   17.00
  -6   0  -3  318.17   32.50
   6   0   3  298.77   24.60
   4   0   5    3.50    3.40
  -4   0  -5    0.10    5.20
  -4   0  -5   -3.80    3.40
  -2   0  -7  103.59   15.30
  -2   0  -7   82.89   15.10
   0   0  -9   95.89   14.80
   0   0  -9  113.49   16.10
   2   0 -11   90.09   13.70
   2   0 -11  110.69   19.30
   4   0 -13    6.80   11.40
  15   1  -6   20.70   12.70
 -15   1   6   25.50   17.20
 -15  -1   6   22.90   16.90
  15  -1  -6   42.10   14.20
  13   1  -4   10.70    7.60
 -13   1   4    9.60   12.40
  13  -1  -4   10.60    7.60
 -13  -1   4   -2.90   11.90
  11   1  -2  178.68   20.20
 -11   1   2  187.88   27.90
  11  -1  -2  212.48   22.10
 -11  -1   2  204.98   29.10
   9   1   0  262.87   23.10
  -9   1   0  262.47   31.10
   9  -1   0  239.28   23.10
  -9  -1   0  275.07   31.80
   7   1   2  171.68   16.30
  -7   1  -2  200.58   24.80
   7  -1   2  157.68   16.70
  -7  -1  -2  156.98   23.50
  -5   1  -4   10.00    6.70
   5   1   4   21.90    5.70
  -5   1  -4   17.20    6.50
  -5  -1  -4   29.70   10.60
  -3   1  -6  299.27   29.00
  -3  -1  -6  362.66   32.30
  -3  -1  -6  350.86   30.30
   3  -1   6  332.97   27.50
  -1   1  -8  150.38   19.40
  -1   1  -8  169.08   19.80
  -1  -1  -8  157.28   18.90
  -1  -1  -8  187.38   20.70
   1   1 -10  244.28   27.00
   1   1 -10  222.18   22.20
   1  -1 -10  223.18   23.70
   1  -1 -10  205.68   25.30
   3   1 -12   77.99   17.70
   3  -1 -12   14.20   11.70
   3  -1 -12   27.50   11.00
  14   2  -5  101.79   18.50
 -14   2   5  113.79   26.70
  14  -2  -5   79.79   17.30
 -14  -2   5  106.89   25.10
  12   2  -3  120.89   16.00
  12  -2  -3   95.39   16.70
 -12  -2   3   87.29   22.50
 -10   2   1  592.74   56.59
  10   2  -1  580.14   45.40
  10  -2  -1  645.94   47.40
 -10  -2   1  647.64   57.19
  -8   2  -1  163.88   23.80
   8   2   1  173.08   16.60
   8  -2   1  156.18   17.20
  -8  -2  -1  208.28   26.10
  -6   2  -3  287.17   26.30
  -6   2  -3  255.07   29.30
   6   2   3  280.17   23.00
  -6  -2  -3  360.36   33.90
   6  -2   3  320.67   25.50
  -4   2  -5  160.68   17.40
  -4   2  -5  160.98   19.60
   4   2   5  165.28   14.20
  -4  -2  -5   94.69   14.70
   4  -2   5  112.99   13.80
  -4  -2  -5  139.19   19.50
  -2   2  -7   59.69   12.40
  -2   2  -7   54.69   11.80
  -2  -2  -7   55.09   11.90
  -2  -2  -7   72.59   13.70
   0   2  -9  426.46   37.90
   0   2  -9  425.86   34.30
   0  -2  -9  358.56   35.20
   2   2 -11   86.49   18.80
   2  -2 -11   75.49   14.50
   2  -2 -11   70.79   15.80
   2  -2 -11   88.79   16.00
   4   2 -13   -3.00    8.90
   4   2 -13   32.10   14.20
   4  -2 -13   26.00   13.90
   4  -2 -13   10.30   10.50
 -15   3   6    4.50   15.90
  15   3  -6   10.20   10.00
  15  -3  -6   -8.30    9.10
 -15  -3   6    0.80   14.40
 -13   3   4  131.69   28.10
  13   3  -4  126.29   18.20
  13  -3  -4   89.39   17.30
 -13  -3   4   83.39   21.70
  11   3  -2  523.65   43.90
 -11   3   2  605.44   57.19
  11  -3  -2  609.54   46.60
 -11  -3   2  608.64   56.19
  -9   3   0  112.29   15.40
  -9   3   0  119.69   22.70
  -9  -3   0   98.79   21.70
   9  -3   0   94.69   14.00
   7   3   2  176.98   15.20
  -7   3  -2  152.78   21.70
  -7   3  -2  148.49   16.70
   7  -3   2  150.58   16.70
  -7  -3  -2  139.79   21.80
   5   3   4   78.49    9.40
  -5   3  -4   80.19   12.40
  -5   3  -4   86.39   16.50
   5  -3   4   81.99   11.40
  -5  -3  -4  113.79   17.40
  -3   3  -6 1575.84  101.79
  -3  -3  -6 1420.96  103.69
   3  -3   6 1455.05   98.19
  -3  -3  -6 1481.95  101.19
  -1   3  -8  269.47   26.80
  -1   3  -8  318.97   29.30
  -1   3  -8  285.17   23.40
  -1  -3  -8  262.07   26.70
  -1  -3  -8  268.47   28.30
   1   3 -10   73.29   12.00
   1   3 -10  100.59   19.30
   1  -3 -10   94.09   16.20
   3   3 -12   10.00   10.80
   3  -3 -12   21.10   12.60
   3  -3 -12  -12.70    8.70
 -14   4   5   75.59   22.70
  14   4  -5   57.19   15.70
 -14  -4   5   52.99   20.90
  14  -4  -5   82.59   17.30
 -12   4   3  342.57   42.30
  12   4  -3  346.57   32.20
  12  -4  -3  405.16   35.40
 -12  -4   3  410.76   44.30
  10   4  -1  216.88   20.30
 -10   4   1  201.18   19.90
 -10   4   1  226.48   29.80
 -10  -4   1  193.88   28.70
  10  -4  -1  207.08   22.00
  -8   4  -1  355.46   29.60
   8   4   1  367.96   27.60
  -8   4  -1  394.96   38.60
   8  -4   1  337.27   29.90
  -8  -4  -1  323.67   38.00
  -6   4  -3  292.47   25.50
  -6   4  -3  281.47   30.20
   6   4   3  266.47   20.90
  -6  -4  -3  257.87   21.20
  -6  -4  -3  301.87   32.70
   6  -4   3  270.77   24.20
  -4   4  -5  299.87   32.70
  -4   4  -5  306.57   30.00
  -4  -4  -5  384.96   26.60
   4  -4   5  371.76   29.70
  -4  -4  -5  413.06   37.50
  -2   4  -7   23.90    8.70
  -2   4  -7    1.50    6.80
  -2   4  -7   22.40    6.40
  -2  -4  -7   59.19   13.70
  -2  -4  -7   47.70   11.30
   0   4  -9   23.70    5.80
   0   4  -9   16.10    7.90
   0   4  -9   12.90    8.30
   0  -4  -9   18.50    9.60
   0  -4  -9    9.10    7.50
   2   4 -11  199.08   24.80
   2  -4 -11  128.69   20.10
   2  -4 -11  138.39   19.60
   2  -4 -11  118.59   18.40
 -13   5   4  182.38   17.40
 -13   5   4  169.28   34.00
  13  -5  -4  169.08   22.60
 -13  -5   4  192.18   34.10
 -11   5   2   69.09   10.20
  11   5  -2   53.99   11.00
 -11   5   2   70.19   22.30
 -11  -5   2   28.40   15.40
  -9   5   0  118.99   13.80
   9   5   0  122.39   12.50
  -9   5   0   92.99   21.10
   9  -5   0   74.09   13.70
  -9  -5   0   83.29   20.10
  -7   5  -2   55.09   10.30
  -7   5  -2   78.19   17.80
  -7  -5  -2   29.10    6.40
   7  -5   2   26.10    7.50
  -7  -5  -2   21.60    9.90
  -5   5  -4   38.00   12.30
   5   5   4   40.60    6.40
  -5   5  -4   44.50   10.30
   5  -5   4   40.00    9.20
  -5  -5  -4   62.19   16.30
  -3   5  -6   14.10    6.40
  -3   5  -6   17.90    8.70
  -3   5  -6   23.20    6.60
  -3  -5  -6    9.80    8.80
  -3  -5  -6   12.90    4.70
   3  -5   6    5.20    5.20
  -1   5  -8  458.15   38.50
  -1   5  -8  482.85   41.30
  -1   5  -8  497.65   31.30
  -1  -5  -8  426.46   41.70
  -1  -5  -8  401.56   38.20
   1   5 -10   -4.10    5.80
   1   5 -10   -0.20    7.70
   1  -5 -10    8.20    6.40
   1  -5 -10   -4.20    9.00
  -3   5  12   13.20   16.10
   3   5 -12   26.00   14.50
   3  -5 -12   51.29   14.10
   3  -5 -12   50.59   13.10
   3  -5 -12   51.29   14.60
 -14   6   5   24.00   15.90
 -14   6   5   41.60   18.70
  14   6  -5   20.90   11.50
  14  -6  -5   20.20   11.70
 -14  -6   5   33.90   16.10
 -12   6   3   67.99   21.50
  12   6  -3   75.39   14.00
 -12   6   3   86.69   11.30
  12  -6  -3   58.89   13.50
 -12  -6   3   65.89   20.20
  10   6  -1  217.48   20.70
 -10   6   1  223.78   33.70
 -10   6   1  233.88   21.00
 -10  -6   1  252.77   33.30
  10  -6  -1  260.77   25.40
   8   6   1   48.80    7.80
  -8   6  -1   46.80   15.10
  -8  -6  -1   68.19   18.20
   6   6   3  470.65   32.20
  -6   6  -3  439.96   37.40
  -6   6  -3  429.56   43.30
  -6  -6  -3  492.45   46.60
   6  -6   3  525.05   38.80
  -6  -6  -3  503.95   32.50
  -4   6  -5   89.39   17.80
  -4   6  -5   85.39   14.80
  -4  -6  -5   62.49   16.10
  -4  -6  -5   84.59    8.60
   4  -6   5   92.69   12.70
  -2   6  -7   20.90    4.80
  -2   6  -7   23.10    8.20
  -2  -6  -7   23.70   10.80
  -2  -6  -7   31.20    6.20
  -2  -6  -7   19.00    8.90
   0   6  -9  294.07   32.90
   0   6  -9  361.36   29.00
   0  -6  -9  315.07   30.90
   0  -6  -9  311.67   26.40
   0  -6  -9  289.77   33.00
   2   6 -11   70.09   17.50
  -2   6  11   52.89   18.40
   2  -6 -11   51.49   13.20
   2  -6 -11   51.59   14.60
   2  -6 -11   35.40   10.00
 -13   7   4    2.30   12.30
  13   7  -4    7.00    9.90
 -13   7   4  -10.20   12.50
  13   7  -4    5.90    8.90
  13  -7  -4   -1.20    7.60
 -13  -7   4  -20.50   11.30
 -11   7   2  114.79   13.70
  11   7  -2  147.39   16.20
 -11   7   2  122.59   26.10
  11  -7  -2  113.39   17.30
 -11  -7   2  137.19   31.60
  -9   7   0  103.19   12.70
  -9   7   0  102.19   23.60
   9   7   0  107.09   11.30
  -9  -7   0   89.49   21.70
   9  -7   0   83.69   15.30
  -7   7  -2   13.50    6.70
   7   7   2   20.90    4.10
  -7   7  -2   20.70    9.50
   7  -7   2   15.90    7.00
  -7  -7  -2    5.40    8.30
  -5   7  -4  346.47   35.90
  -5   7  -4  411.36   33.20
  -5  -7  -4  306.97   37.70
  -5  -7  -4  375.46   24.00
   5  -7   4  375.46   31.90
  -3   7  -6  127.59   12.40
  -3   7  -6  102.89   18.30
  -3   7  -6  119.89   16.80
   3  -7   6   87.89   13.40
  -3  -7  -6  107.69    9.60
  -3  -7  -6  100.19   22.10
  -3  -7  -6  101.19    9.30
  -1   7  -8    4.30    7.50
  -1   7  -8    1.80    6.60
  -1  -7  -8    4.90   10.10
  -1  -7  -8   14.10    4.70
  -1  -7  -8   -3.00    6.60
   1   7 -10   48.80   15.30
   1  -7 -10   50.09   12.60
   1  -7 -10   34.00    9.10
   1  -7 -10   50.79   15.70
  -3   7  12   26.80   19.70
   3   7 -12   42.90   18.80
   3  -7 -12   38.50   14.90
   3  -7 -12   11.50    9.70
   3  -7 -12   29.70   12.60
  14   8  -5  218.98   25.80
  14   8  -5  183.18   30.80
 -14   8   5  130.19   31.50
 -14   8   5  144.69   28.30
  14  -8  -5  128.59   23.80
 -14  -8   5  151.88   29.80
 -12   8   3   82.49   22.80
  12   8  -3   64.69   17.20
  12   8  -3   59.39   13.10
 -12   8   3   72.09   19.60
 -12  -8   3   51.89   17.80
  12  -8  -3   90.79   18.00
 -10   8   1   51.79   16.60
 -10   8   1   56.09   10.20
  10   8  -1   62.89   10.00
 -10   8   1   43.90   13.40
  10  -8  -1   64.29   13.80
 -10  -8   1   69.49   22.20
  -8   8  -1   81.39   14.90
  -8   8  -1   62.79   18.70
   8   8   1   78.99    8.30
  -8  -8  -1   38.70   16.70
  -6   8  -3  621.64   47.30
  -6   8  -3  557.84   53.29
  -6  -8  -3  597.34   56.09
   6  -8   3  646.44   47.90
  -4   8  -5  259.67   26.70
  -4   8  -5  241.38   28.70
  -4   8  -5  252.07   21.50
  -4  -8  -5  257.77   33.30
   4  -8   5  260.77   25.10
  -2   8  -7  516.85   43.70
   2  -8   7  480.85   41.50
  -2  -8  -7  509.35   33.50
  -2  -8  -7  541.45   51.09
  -2  -8  -7  497.75   33.20
   0   8  -9   49.40   15.40
   0  -8  -9   48.60   20.00
   0  -8  -9   53.09    8.80
   0  -8  -9   54.79   16.90
  -2   8  11   99.29   24.90
   2   8 -11  106.29   23.30
   2  -8 -11   51.09   11.60
   2  -8 -11   96.69   22.10
   2  -8 -11   51.29   15.20
 -13   9   4   39.90   16.30
  13   9  -4   51.89   18.20
 -13   9   4   42.90   20.50
  13   9  -4   49.70   12.90
  13  -9  -4    1.00   14.10
 -13  -9   4    7.60   14.40
 -11   9   2  719.93   62.69
 -11   9   2  711.33   49.50
  11   9  -2  723.93   60.59
 -11   9   2  798.12   69.69
  11   9  -2  732.23   51.89
 -11  -9   2  680.33   64.49
  11  -9  -2  694.53   56.89
  -9   9   0    2.80    8.20
  -9   9   0   10.90    9.70
  -9   9   0    0.70    5.50
   9   9   0   10.10    4.30
   9  -9   0   -3.90    6.60
  -9  -9   0    6.80   11.00
  -7   9  -2   31.70   12.70
  -7   9  -2   50.69   11.00
  -7   9  -2   38.10   10.70
  -7  -9  -2   64.49   20.40
   7  -9   2   46.60   12.10
  -5   9  -4   61.69   10.40
  -5   9  -4   54.79   15.50
  -5   9  -4   45.40   12.20
  -5  -9  -4   37.50   15.10
   5  -9   4   47.60   11.50
  -3   9  -6  949.11   74.39
  -3   9  -6  947.41   61.69
  -3   9  -6  922.41   72.99
  -3   9  -6  970.00   62.29
   3  -9   6 1129.59   72.39
  -1   9  -8  -12.40    9.40
  -1  -9  -8   23.40   10.20
   1   9 -10   36.40   14.10
   1  -9 -10   15.70   14.80
   1  -9 -10   46.50    8.60
   1  -9 -10   36.20   12.10
 -12  10   3    2.60   13.10
  12  10  -3    6.10   12.00
 -12  10   3  -13.00   11.40
  12  10  -3    2.50    8.40
  12 -10  -3   10.10    8.80
 -12 -10   3   10.80   13.50
  10  10  -1  391.86   31.90
 -10  10   1  472.55   49.40
 -10  10   1  428.56   42.30
 -10  10   1  422.36   34.20
  10 -10  -1  494.55   40.40
 -10 -10   1  461.65   47.10
  -8  10  -1   45.60   11.90
  -8  10  -1   52.49   16.30
  -8  10  -1   42.40   10.00
  -8 -10  -1   55.69   16.10
   8 -10   1   31.50    9.50
  -6  10  -3  113.89   23.10
  -6  10  -3  133.09   17.60
   6 -10   3  111.99   16.60
  -6 -10  -3  100.29   23.50
  -4  10  -5  147.09   19.80
  -4  10  -5  131.39   12.90
  -4  10  -5   91.29   20.40
   4 -10   5   91.19   16.80
  -4 -10  -5  106.99   25.20
  -2  10  -7  177.98   24.60
  -2 -10  -7  109.79   25.80
   0  10  -9   68.99   20.10
   0 -10  -9   32.60   17.00
   0 -10  -9   35.20   11.80
   2 -10 -11   36.70   19.40
  11  11  -2   39.00   15.10
 -11  11   2   90.19   19.30
 -11  11   2   55.79   19.70
  11  11  -2   43.90   10.40
  11 -11  -2   84.49   16.70
 -11 -11   2   84.79   21.70
  -9  11   0   96.29   19.00
  -9  11   0  115.59   25.20
  -9  11   0  113.89   16.40
  -9 -11   0  169.08   31.00
   9 -11   0  123.39   18.20
  -7  11  -2   69.29   14.00
  -7  11  -2   69.99   14.80
  -7  11  -2   71.29   18.90
  -7 -11  -2  124.89   26.40
   7 -11   2   93.49   15.60
  -5  11  -4  194.48   19.10
  -5  11  -4  191.78   27.50
  -5  11  -4  188.98   23.80
   5 -11   4  193.58   21.80
  -5 -11  -4  190.28   35.60
  -3  11  -6   40.00   13.80
  -3 -11  -6   21.90   14.50
   3 -11   6   29.30    9.70
  -1  11  -8    8.60   11.20
  -1 -11  -8   25.70   15.30
  -1 -11  -8   17.40    9.70
   1  11 -10    6.10   12.20
   1 -11 -10   -0.80   10.40
   1 -11 -10   33.00   19.40
 -12  12   3  119.59   24.40
  12  12  -3   78.89   21.80
 -12 -12   3  106.39   25.20
  12 -12  -3  157.88   21.50
 -10  12   1   97.29   25.00
 -10  12   1  103.89   20.70
 -10 -12   1  138.09   28.30
  10 -12  -1  150.18   20.40
  -8  12  -1   73.69   14.50
  -8  12  -1   32.20   11.70
  -8  12  -1   35.00   16.00
  -8 -12  -1   22.70   15.20
   8 -12   1   19.50    9.30
  -6  12  -3   23.80    9.20
  -6  12  -3   36.20   13.40
  -6  12  -3   31.90   11.20
  -6 -12  -3   41.60   19.40
   6 -12   3   39.30   10.90
  -4  12  -5   51.19    8.60
  -4  12  -5   56.59   17.60
   4 -12   5   49.10   11.80
  -4 -12  -5   87.29   23.60
  -2  12  -7   30.50   15.10
  -2 -12  -7   33.40   18.30
   0  12  -9   65.29   20.80
   0 -12  -9   83.09   25.50
   0 -12  -9  131.09   21.50
  11  13  -2  -29.00   12.30
 -11  13   2   14.80   12.50
  11 -13  -2    7.00   11.10
 -11 -13   2   14.50   13.90
  -9  13   0  111.29   20.70
  -9  13   0  132.49   21.10
   9 -13   0   91.29   18.60
  -9 -13   0  108.09   25.50
  -7  13  -2    5.20   10.10
  -7  13  -2    6.20    7.50
   7 -13   2   15.30    8.20
  -7 -13  -2    1.90   14.60
  -5  13  -4   17.00    7.00
  -5  13  -4    2.40    9.70
  -5 -13  -4   16.40   14.10
   5 -13   4    0.50    6.20
  -3  13  -6   12.60   11.90
   3 -13   6    8.10    8.40
  -3 -13  -6    7.50   14.60
  -1  13  -8   92.49   22.50
  -1 -13  -8   75.29   24.90
 -10  14   1   10.20   11.50
 -10 -14   1   -0.60   15.90
  10 -14  -1    3.70    8.80
  -8  14  -1   78.99   16.40
  -8  14  -1   43.90   13.80
   8 -14   1   57.39   14.40
  -8 -14  -1   53.39   21.10
  -6  14  -3   27.50   12.50
  -6  14  -3   11.20    9.00
   6 -14   3    9.80    8.90
  -6 -14  -3   28.00   18.00
  -4  14  -5   74.39   18.70
  -4 -14  -5   65.49   23.60
   4 -14   5   65.39   15.60
  -2  14  -7   -2.60   11.90
  -2 -14  -7   20.90   16.20
  -9  15   0   18.70   12.00
   9 -15   0   16.00    9.90
  -9 -15   0  -15.20   16.50
  -7  15  -2   -1.20    9.30
  -7  15  -2   12.90   12.20
   7 -15   2    0.60    8.80
  -5  15  -4   28.70   13.90
   5 -15   4   35.70   12.00
  -3  15  -6  261.97   35.70
  -3 -15  -6  266.77   46.90
   3 -15   6  235.48   32.00
 -14   0   4 1254.37  103.79
  14   0  -4 1275.17   91.49
  12   0  -2   12.20    7.60
 -12   0   2   36.60   16.10
  10   0   0   44.40   10.10
 -10   0   0   22.00   13.30
  -8   0  -2   41.90   14.40
   8   0   2   25.20    7.10
   6   0   4  132.99   14.00
  -6   0  -4  122.79   19.00
  -6   0  -4  103.99   15.20
  -4   0  -6  312.37   32.60
   4   0   6  349.37   28.00
  -4   0  -6  352.96   31.30
  -2   0  -8  686.93   54.29
  -2   0  -8  696.53   54.69
   0   0 -10   -7.30    7.40
   0   0 -10    4.70    8.90
   2   0 -12 1540.25  111.79
 -15   1   5  268.47   39.80
  15   1  -5  273.67   30.70
 -15  -1   5  220.38   38.70
  15  -1  -5  231.98   28.50
  13   1  -3  193.68   22.40
 -13   1   3  178.78   33.70
 -13  -1   3  147.99   30.90
  13  -1  -3  172.68   21.90
  11   1  -1    1.30    5.30
 -11   1   1   10.60   10.50
  11  -1  -1   11.40    6.10
 -11  -1   1   20.20   14.10
   9   1   1  395.26   31.30
  -9   1  -1  401.66   41.50
   9  -1   1  393.06   32.00
  -9  -1  -1  358.96   40.00
  -7   1  -3  373.16   37.00
  -7   1  -3  344.87   30.40
   7  -1   3  291.47   26.60
  -7  -1  -3  337.77   36.30
  -5   1  -5   34.50    9.40
  -5   1  -5   34.10   11.00
   5   1   5   16.10    6.90
  -5  -1  -5   37.20    9.80
  -5  -1  -5   29.90   10.80
   5  -1   5   45.80    9.00
  -3   1  -7   65.89   14.20
  -3   1  -7   75.69   16.00
  -3  -1  -7   90.49   18.00
  -3  -1  -7   76.59   14.20
  -1   1  -9  249.18   24.70
  -1   1  -9  202.78   25.80
  -1  -1  -9  180.28   23.20
  -1  -1  -9  174.48   22.90
   1   1 -11   56.49   15.30
   1   1 -11   72.39   12.80
   1  -1 -11   34.50   12.10
   1  -1 -11   42.60   12.30
 -14   2   4   28.70   17.50
  14   2  -4   36.90   12.60
 -14  -2   4   -1.60   14.50
  14  -2  -4   18.20   10.10
  12   2  -2  124.89   16.70
 -12   2   2  115.49   26.40
  12  -2  -2   98.79   16.90
 -12  -2   2   94.19   24.80
 -10   2   0  136.49   27.30
  10   2   0  129.19   14.70
  10  -2   0  100.89   14.90
 -10  -2   0   96.19   23.30
  -8   2  -2  195.98   19.60
  -8   2  -2  196.78   25.90
  -8  -2  -2  165.78   24.80
   8  -2   2  154.98   18.00
   6   2   4  138.09   14.20
  -6   2  -4  156.68   18.00
  -6   2  -4  160.48   22.50
   6  -2   4  134.29   15.40
  -6  -2  -4  145.89   22.40
  -4   2  -6 1025.70   72.19
  -4   2  -6  997.30   69.59
  -4  -2  -6  954.50   69.49
  -4  -2  -6  844.32   71.09
   4  -2   6  919.31   65.69
  -2   2  -8   77.29   14.90
  -2   2  -8   75.39   15.00
  -2  -2  -8   76.89   15.50
  -2  -2  -8   76.69   15.20
   0   2 -10   -9.10    7.10
   0   2 -10   14.80    8.00
   0  -2 -10   10.90    9.50
   0  -2 -10   15.90    9.50
   2   2 -12  112.69   22.20
   2  -2 -12   81.49   19.60
   2  -2 -12   89.59   17.10
  15   3  -5   86.09   19.10
 -15   3   5   98.79   26.70
  15  -3  -5   74.59   20.70
 -15  -3   5   99.49   27.50
 -13   3   3  150.18   30.00
  13   3  -3  111.79   21.10
 -13  -3   3  167.78   32.30
  13  -3  -3  140.79   19.90
 -11   3   1   69.29   20.60
  11   3  -1  107.39   14.60
 -11  -3   1  135.19   40.10
  11  -3  -1  143.69   17.30
  -9   3  -1  363.46   40.50
  -9   3  -1  396.36   32.30
   9   3   1  396.76   30.10
  -9  -3  -1  358.16   40.50
   9  -3   1  356.26   31.80
  -7   3  -3   13.20    9.20
   7   3   3   11.80    4.60
  -7   3  -3   10.10    7.00
  -7  -3  -3   14.40    9.60
   7  -3   3    5.90    5.00
  -5   3  -5   10.40    6.90
  -5   3  -5    7.20    7.30
   5   3   5   16.80    5.50
  -5  -3  -5   -1.20    6.90
   5  -3   5    9.00    5.10
  -3   3  -7   24.90   10.60
  -3   3  -7   47.60   11.50
   3  -3   7   62.79   11.80
  -3  -3  -7   55.69   13.60
  -3  -3  -7   61.09   13.80
  -1   3  -9   42.20   11.30
  -1   3  -9   29.90   10.30
  -1  -3  -9   19.10   10.00
  -1  -3  -9   23.70   10.20
   1   3 -11   47.60   15.20
   1  -3 -11   48.90   12.70
   1  -3 -11   48.80   12.70
   1  -3 -11   20.00   10.70
 -14   4   4   66.99   22.50
  14   4  -4   71.39   15.30
 -14   4   4   45.70   11.40
  14  -4  -4   86.99   18.00
 -14  -4   4  111.49   27.00
 -12   4   2  325.57   28.40
  12   4  -2  335.67   30.30
 -12   4   2  348.37   42.40
 -12  -4   2  331.87   41.20
  12  -4  -2  338.67   31.90
  10   4   0   59.89   10.80
 -10   4   0   59.09   17.80
 -10   4   0   49.90   10.70
 -10  -4   0   41.40   15.90
  10  -4   0   49.50   11.90
  -8   4  -2   47.70   10.50
  -8   4  -2   18.40   12.50
   8   4   2   34.30    7.20
  -8  -4  -2   76.49   19.40
   8  -4   2   47.50   10.20
  -6   4  -4  335.37   29.50
  -6   4  -4  287.57   33.80
   6   4   4  312.77   24.10
   6  -4   4  330.07   28.10
  -6  -4  -4  302.27   34.50
  -4   4  -6  164.18   22.20
  -4   4  -6  175.48   19.60
  -4  -4  -6  145.89   22.50
  -4  -4  -6  149.79   19.40
   4  -4   6  126.59   16.50
  -2   4  -8  131.99   14.30
  -2   4  -8  152.98   20.00
  -2   4  -8  118.19   18.50
  -2  -4  -8   78.09   16.80
   0   4 -10  246.08   24.60
   0   4 -10  224.18   28.50
   0  -4 -10  243.78   27.50
   0  -4 -10  246.38   28.00
   2   4 -12   49.60   17.60
   2  -4 -12   36.70   13.60
   2  -4 -12   55.69   16.00
   2  -4 -12   54.69   14.10
  13   5  -3  137.39   18.90
 -13   5   3   93.09   24.80
 -13   5   3  122.09   19.30
  13  -5  -3  112.69   19.80
 -13  -5   3  134.79   28.90
  11   5  -1   89.69   13.00
 -11   5   1   94.19   13.40
 -11   5   1   57.79   18.90
  11  -5  -1   84.29   15.80
 -11  -5   1   78.59   20.00
  -9   5  -1  431.06   44.10
   9   5   1  411.46   30.80
  -9   5  -1  371.06   32.90
   9  -5   1  448.16   35.90
  -9  -5  -1  387.26   43.60
  -7   5  -3  140.59   16.60
   7   5   3  147.79   12.90
  -7   5  -3  175.68   24.60
  -7  -5  -3  103.89   23.50
   7  -5   3   97.79   14.60
  -5   5  -5  235.98   26.80
  -5   5  -5  229.88   22.20
  -5  -5  -5  158.18   24.70
   5  -5   5  164.08   18.80
  -5  -5  -5  173.78   15.90
  -3   5  -7  140.39   20.90
  -3   5  -7  168.88   20.70
  -3   5  -7  157.68   16.90
  -3  -5  -7  162.68   23.70
  -3  -5  -7  169.78   20.80
   3  -5   7  157.08   18.50
  -1   5  -9  224.48   26.60
  -1   5  -9  223.18   24.10
  -1  -5  -9  189.28   26.40
  -1  -5  -9  202.88   24.50
   1   5 -11   22.80   11.70
   1  -5 -11   23.40   11.80
   1  -5 -11   18.10   11.00
   1  -5 -11   30.30    9.40
 -14   6   4   64.19   21.10
  14   6  -4   36.00   13.00
 -14   6   4   62.89   21.40
  14  -6  -4   61.79   21.30
 -14  -6   4   93.09   24.60
 -12   6   2  139.09   15.90
 -12   6   2  150.78   30.30
  12   6  -2  148.79   17.90
  12  -6  -2  153.08   19.90
 -12  -6   2  109.69   26.60
 -10   6   0   37.30    9.00
 -10   6   0   49.30   16.50
  10  -6   0   28.20    8.80
 -10  -6   0   23.00   13.70
  -8   6  -2  104.09   21.50
   8   6   2  109.59   10.90
  -8   6  -2   94.69   14.20
  -8  -6  -2   70.39   19.90
   8  -6   2   87.79   15.30
   6   6   4 2556.84  159.08
  -6   6  -4 2558.74  173.88
  -6   6  -4 2521.05  166.28
   6  -6   4 2610.34  165.98
  -6  -6  -4 2549.54  176.88
  -4   6  -6  160.18   21.40
  -4   6  -6  156.28   19.40
   4  -6   6  105.99   15.80
  -4  -6  -6  128.09   23.80
  -4  -6  -6  109.19   12.00
  -2   6  -8   30.30   10.50
  -2   6  -8   18.90    9.20
  -2   6  -8   18.50    4.70
  -2  -6  -8   24.90    6.20
  -2  -6  -8   31.40   12.60
  -2  -6  -8   21.00   10.40
   0   6 -10   92.09   14.70
   0   6 -10  128.29   22.00
   0  -6 -10   57.29   12.20
   0  -6 -10   80.19   16.20
   0  -6 -10   72.99   17.90
   2   6 -12   22.70   15.40
   2  -6 -12   41.30   11.60
   2  -6 -12   51.89   15.40
   2  -6 -12   35.10   14.60
 -13   7   3   -0.20   14.10
  13   7  -3   -3.60    7.60
 -13   7   3    0.50   12.90
 -13  -7   3    7.90   13.80
  13  -7  -3    1.70    8.50
  11   7  -1    3.30    5.70
 -11   7   1   13.90   12.60
 -11   7   1   12.90    6.50
  11  -7  -1   -3.90    6.90
 -11  -7   1    9.20   10.40
   9   7   1   75.09    9.70
  -9   7  -1   82.89   19.30
  -9   7  -1   91.19   13.20
  -9  -7  -1  112.59   25.20
  -7   7  -3  138.29   17.10
   7   7   3  161.08   11.70
  -7   7  -3  146.69   26.20
  -7  -7  -3   94.19   23.00
   7  -7   3  123.49   16.10
  -7  -7  -3  105.19   10.90
  -5   7  -5   21.30    8.30
  -5   7  -5   15.00    9.50
  -5  -7  -5   20.30   11.50
  -5  -7  -5   14.90    3.60
   5  -7   5    6.50    5.80
  -3   7  -7   89.99   10.50
  -3   7  -7   89.39   17.40
  -3   7  -7   53.19   15.40
  -3  -7  -7   95.89    9.70
   3  -7   7   64.59   13.40
  -3  -7  -7   93.39   20.70
  -1   7  -9   34.00   12.90
  -1   7  -9   54.59   15.00
  -1  -7  -9   45.70   15.30
  -1  -7  -9   50.69    8.90
  -1  -7  -9   32.90   11.20
   1   7 -11   34.20   15.00
   1  -7 -11   19.20   10.90
   1  -7 -11    4.50    7.90
   1  -7 -11   31.30   14.00
  14   8  -4    7.00   10.30
 -14   8   4    5.80   14.10
 -14   8   4    1.90   16.00
  14  -8  -4    5.10    8.50
 -14  -8   4  -11.30   14.10
 -12   8   2   67.79   11.80
 -12   8   2   69.49   21.00
 -12   8   2   61.79   17.10
  12   8  -2   67.29   12.50
 -12  -8   2   90.89   25.00
  12  -8  -2   88.19   17.00
  10   8   0  176.48   16.30
 -10   8   0  161.08   18.30
 -10   8   0  183.58   32.90
 -10  -8   0  187.38   32.90
  10  -8   0  154.38   21.40
   8   8   2  313.27   22.30
  -8   8  -2  319.47   28.80
  -8   8  -2  275.97   40.30
   8  -8   2  307.27   29.80
  -8  -8  -2  351.06   40.80
  -6   8  -4   33.70   10.30
  -6   8  -4   30.10   12.50
   6  -8   4   46.60   12.90
  -6  -8  -4   40.10   21.10
  -4   8  -6  271.67   33.00
  -4   8  -6  312.47   25.10
  -4   8  -6  330.97   32.60
   4  -8   6  342.17   30.20
  -2   8  -8   47.00   14.00
  -2   8  -8   50.29   14.10
  -2  -8  -8   89.89   17.90
  -2  -8  -8   96.79    9.20
  -2  -8  -8   68.39   22.20
   0   8 -10   52.89   16.10
   0  -8 -10   72.99   10.80
   0  -8 -10   38.30   16.80
   0  -8 -10   98.59   18.20
 -13   9   3   97.19   24.80
  13   9  -3   94.59   16.70
 -13   9   3  101.89   42.30
 -13  -9   3  132.49   29.20
  13  -9  -3  125.39   24.40
 -11   9   1   38.10    9.00
 -11   9   1   18.50   15.20
 -11   9   1    0.70    9.80
  11  -9  -1   20.80    8.90
 -11  -9   1    2.40   12.40
   9   9   1  105.59   10.60
  -9   9  -1  106.49   16.50
  -9   9  -1  112.29   19.60
  -9   9  -1  119.89   25.30
   9  -9   1  105.39   16.00
  -9  -9  -1  130.79   28.30
  -7   9  -3  142.99   31.40
  -7   9  -3  123.19   17.90
  -7   9  -3  138.29   18.90
   7  -9   3  128.69   17.90
  -7  -9  -3  131.79   27.40
  -5   9  -5  107.89   13.30
  -5   9  -5   95.79   20.00
  -5   9  -5   99.19   18.00
   5  -9   5   96.69   16.40
  -5  -9  -5   74.09   21.30
  -3   9  -7  390.86   38.10
  -3   9  -7  366.56   37.80
   3  -9   7  357.16   34.00
  -3  -9  -7  373.06   43.70
  -1   9  -9   32.20   15.10
  -1  -9  -9   37.30   12.30
  -1  -9  -9   34.90   16.30
   1   9 -11    7.00   13.00
   1  -9 -11   13.10   15.90
   1  -9 -11   19.10   11.80
 -12  10   2   69.39   22.30
  12  10  -2   50.19   11.60
 -12  10   2   57.09   17.60
  12 -10  -2   75.89   16.50
 -12 -10   2   62.09   21.30
 -10  10   0  153.48   25.80
  10  10   0  154.68   14.90
 -10  10   0  131.69   27.90
 -10 -10   0  146.09   30.80
  10 -10   0  195.58   23.60
  -8  10  -2  171.28   20.40
  -8  10  -2  170.98   22.00
  -8  10  -2  139.09   27.30
  -8 -10  -2  190.58   34.00
   8 -10   2  137.49   18.90
  -6  10  -4  170.78   18.00
  -6  10  -4  125.89   19.00
  -6  10  -4  109.19   25.20
  -6 -10  -4  133.89   29.60
   6 -10   4  134.09   18.20
  -4  10  -6   83.89   17.70
  -4  10  -6   88.09   17.30
  -4 -10  -6   52.79   18.90
   4 -10   6   73.99   14.50
  -2  10  -8   20.50   11.30
  -2 -10  -8   25.30   10.90
  -2 -10  -8   34.90   16.40
   0  10 -10  120.69   29.80
   0 -10 -10  129.59   27.80
   0 -10 -10  126.49   21.90
 -11  11   1   92.59   21.20
 -11  11   1  117.89   29.20
  11 -11  -1   68.99   17.60
 -11 -11   1   78.39   23.60
  -9  11  -1  117.69   27.10
  -9  11  -1  115.19   20.60
  -9  11  -1  123.79   18.70
  -9 -11  -1  135.99   28.80
   9 -11   1  102.79   18.50
  -7  11  -3   47.30   11.50
  -7  11  -3   40.80   15.40
  -7  11  -3   20.40    9.20
   7 -11   3   38.20   10.90
  -7 -11  -3   23.70   14.30
  -5  11  -5   81.59   12.00
  -5  11  -5   78.69   17.40
  -5  11  -5  118.79   23.10
  -5 -11  -5   93.69   25.00
   5 -11   5   67.29   14.60
  -3  11  -7   17.20   13.20
  -3 -11  -7   38.50   17.10
   3 -11   7   39.90   12.50
  -1  11  -9  215.98   33.90
  -1 -11  -9   95.79   26.10
  -1 -11  -9  148.29   23.80
 -10  12   0   22.70   12.80
 -10  12   0   11.20   15.90
  10 -12   0   17.30    9.40
 -10 -12   0   20.80   16.80
  -8  12  -2   85.39   16.20
  -8  12  -2   54.49   13.20
  -8  12  -2   79.79   22.80
  -8 -12  -2   28.60   19.40
   8 -12   2   71.39   15.60
  -6  12  -4  165.38   23.40
  -6  12  -4  113.39   24.00
  -6 -12  -4  137.59   29.60
   6 -12   4  148.29   19.70
  -4  12  -6    9.80   10.70
  -4 -12  -6    4.20   16.30
   4 -12   6    7.70    7.10
  -2  12  -8   18.00   13.50
  -2 -12  -8    0.60   17.80
  -9  13  -1   26.80   12.50
  -9  13  -1   14.20   12.50
   9 -13   1   45.90   12.60
  -9 -13  -1   25.40   17.20
  -7  13  -3   92.39   19.80
  -7  13  -3  114.39   17.10
   7 -13   3  118.19   19.90
  -7 -13  -3   71.39   23.00
  -5  13  -5    8.60   12.80
  -5 -13  -5   -1.20   16.30
   5 -13   5    3.70    7.90
  -3  13  -7   14.10   13.80
  -3 -13  -7   28.40   20.10
  -8  14  -2  131.19   22.40
  -8  14  -2  122.79   20.30
  -8 -14  -2  156.88   35.20
  -6  14  -4    5.20   12.50
   6 -14   4   24.40   11.90
  -4  14  -6  356.46   43.80
  -4 -14  -6  428.76   55.39
   4 -14   6  440.86   40.30
 -14   0   3    7.50   12.70
  14   0  -3   12.90    9.10
  12   0  -1   44.50   12.40
 -12   0   1   55.79   20.20
  10   0   1  253.67   24.10
   8   0   3   12.40    5.40
  -8   0  -3    1.30    8.60
  -6   0  -5   -2.00    7.50
   6   0   5   21.90    6.60
  -6   0  -5   16.70    7.70
  -4   0  -7  112.59   20.30
  -2   0  -9    0.70    6.00
  -2   0  -9    0.20    8.10
   0   0 -11   -1.30    9.00
   0   0 -11   12.60    9.20
 -15   1   4   59.29   22.30
  15   1  -4   65.49   16.00
  15  -1  -4   26.90   12.20
 -15  -1   4   34.50   20.20
  13   1  -2   30.70   10.70
 -13   1   2   25.20   16.70
  13  -1  -2   29.80    9.90
 -13  -1   2   24.90   16.80
 -11   1   0  240.18   31.20
  11   1   0  159.68   18.90
  11  -1   0  159.08   19.50
 -11  -1   0  164.58   31.50
  -9   1  -2  312.97   37.90
   9   1   2  365.36   29.30
  -9  -1  -2  337.27   39.80
   9  -1   2  343.17   29.80
  -7   1  -4  126.99   17.60
  -7   1  -4  162.48   24.40
   7   1   4  137.69   15.30
  -7  -1  -4  189.88   20.20
   7  -1   4  153.28   16.80
  -7  -1  -4  155.58   24.20
   5   1   6  119.39   14.00
  -5   1  -6  127.39   19.60
  -5   1  -6  113.49   16.20
  -5  -1  -6  114.19   21.80
   5  -1   6   78.69   13.70
  -5  -1  -6   97.39   17.60
  -3   1  -8  235.38   27.80
  -3  -1  -8  235.88   25.90
  -3  -1  -8  244.18   28.50
  -1   1 -10   41.90   12.70
  -1   1 -10   71.29   14.40
  -1  -1 -10   59.09   14.30
  -1  -1 -10   73.19   16.20
   1   1 -12  110.09   22.10
   1  -1 -12   73.29   17.70
  14   2  -3  122.99   20.50
 -14   2   3  122.09   29.70
 -14  -2   3  146.69   31.40
  14  -2  -3  168.78   21.50
 -12   2   1  211.98   32.80
  12   2  -1  187.28   20.50
 -12  -2   1  165.08   33.20
  12  -2  -1  158.98   21.20
  10   2   1   75.49   12.30
 -10   2  -1   68.29   13.30
 -10   2  -1   73.69   21.60
  10  -2   1   49.70   11.00
 -10  -2  -1   55.19   16.40
  -8   2  -3  234.78   29.80
   8   2   3  241.08   20.50
  -8   2  -3  232.58   23.50
   8  -2   3  180.78   20.30
  -8  -2  -3  226.38   31.40
   6   2   5   42.60    8.30
  -6   2  -5   27.90   10.80
  -6   2  -5   29.00    9.10
   6  -2   5   26.40    8.10
  -6  -2  -5   25.50   10.90
  -6  -2  -5   34.60   11.10
  -4   2  -7  263.17   31.20
   4  -2   7  325.37   28.50
  -4  -2  -7  372.16   45.00
  -4  -2  -7  339.17   34.70
  -2   2  -9  270.97   28.10
  -2   2  -9  257.57   26.70
  -2  -2  -9  192.58   25.90
  -2  -2  -9  176.28   23.90
   0   2 -11  132.89   19.60
   0   2 -11  117.29   22.60
   0  -2 -11  169.28   23.00
   0  -2 -11  119.99   22.10
  15   3  -4   54.89   15.30
 -15   3   4   57.79   23.10
 -15  -3   4   50.69   22.10
  15  -3  -4    7.90   12.90
 -13   3   2   50.19   22.10
  13   3  -2   37.20   17.00
 -13  -3   2   -3.80   15.90
  13  -3  -2   25.60    9.30
 -11   3   0   43.40   16.20
  11   3   0   18.60    7.50
 -11   3   0   36.20    9.80
 -11  -3   0    3.40   13.00
  11  -3   0    0.80    7.20
   9   3   2  508.05   40.50
  -9   3  -2  520.75   53.29
  -9   3  -2  532.05   43.80
   9  -3   2  615.14   44.80
  -9  -3  -2  644.74   63.49
  -7   3  -4   80.09   14.60
  -7   3  -4   79.49   18.90
   7   3   4   75.09   10.30
  -7  -3  -4   54.79   17.40
  -5   3  -6   87.29   16.30
  -5   3  -6   94.79   20.20
   5  -3   6  104.89   14.20
  -5  -3  -6   96.39   20.00
  -5  -3  -6  118.89   17.80
  -3   3  -8   57.59   14.60
  -3   3  -8   48.70   12.70
  -3  -3  -8   80.69   17.10
  -3  -3  -8   45.70   11.70
  -1   3 -10  457.15   42.70
  -1   3 -10  474.55   46.30
  -1  -3 -10  548.25   46.70
  -1  -3 -10  587.34   47.70
   1   3 -12  193.88   35.30
   1  -3 -12  221.18   29.70
   1  -3 -12  168.18   23.10
   1  -3 -12  201.78   28.10
 -14   4   3   -1.20    8.00
  14   4  -3    1.90    9.10
 -14   4   3    4.00   16.10
 -14  -4   3   -5.90   13.30
  14  -4  -3   -0.60    8.30
 -12   4   1  126.29   27.50
  12   4  -1  122.59   16.80
 -12   4   1  132.19   17.40
  12  -4  -1  153.78   19.20
 -12  -4   1  123.79   29.70
  10   4   1  144.39   15.80
 -10   4  -1  151.78   18.00
 -10   4  -1  188.68   28.70
 -10  -4  -1  110.59   26.00
   8   4   3  137.09   14.30
  -8   4  -3  150.88   18.40
  -8   4  -3  164.48   25.10
  -8  -4  -3  123.99   25.00
   8  -4   3  126.29   16.80
   6   4   5   49.50    8.60
  -6   4  -5   22.90    9.40
  -6   4  -5   22.80   11.90
  -6  -4  -5  100.89   20.70
   6  -4   5   70.69   12.50
  -4   4  -7   15.80    8.90
  -4   4  -7   26.70   11.50
  -4  -4  -7   15.80   10.30
  -4  -4  -7   14.50    9.10
   4  -4   7   18.70    7.90
  -2   4  -9   56.79   14.50
  -2   4  -9   45.30   12.50
  -2  -4  -9   52.89   13.80
  -2  -4  -9   68.29   15.10
   0   4 -11  208.08   29.60
   0  -4 -11  237.18   28.60
   0  -4 -11  175.58   27.60
   0  -4 -11  244.48   24.40
 -13   5   2  136.79   31.90
 -13   5   2  123.39   16.40
  13   5  -2  106.39   17.30
 -13  -5   2  135.79   30.10
  13  -5  -2   82.59   17.50
 -11   5   0  121.49   15.80
  11   5   0  126.39   15.00
 -11   5   0   83.09   22.80
  11  -5   0  109.99   16.00
 -11  -5   0   79.59   23.30
  -9   5  -2   61.09   12.60
  -9   5  -2   68.59   19.50
   9   5   2   69.69    9.90
   9  -5   2   75.49   15.30
  -9  -5  -2  115.59   25.80
   7   5   4  571.94   40.00
  -7   5  -4  573.24   46.30
  -7   5  -4  644.64   54.89
  -7  -5  -4  520.05   56.99
   7  -5   4  570.34   45.20
  -5   5  -6   62.69   16.50
  -5   5  -6   67.39   15.10
   5  -5   6   87.39   14.30
  -5  -5  -6   62.99   17.30
  -3   5  -8   13.90    9.60
  -3   5  -8    7.90    7.90
  -3  -5  -8   23.40   12.50
  -3  -5  -8   26.40    9.50
  -1   5 -10  241.28   27.90
  -1  -5 -10  126.69   18.70
  -1  -5 -10  206.98   26.30
  -1  -5 -10  154.18   22.30
  14   6  -3   22.80    9.30
 -14   6   3   31.60   21.00
 -14  -6   3   -2.90   17.20
 -12   6   1   30.60    9.30
 -12   6   1   47.30   21.00
  12   6  -1   21.80    8.50
  12  -6  -1   18.60   10.70
 -12  -6   1   40.90   19.90
 -10   6  -1    6.80    7.00
  10   6   1    8.10    5.30
 -10   6  -1    9.80   11.10
 -10  -6  -1    6.70   10.10
  10  -6   1    9.90    7.20
  -8   6  -3  198.38   22.90
   8   6   3  196.78   17.70
  -8  -6  -3  225.38   30.70
   8  -6   3  265.07   27.90
  -6   6  -5   63.89   17.40
  -6   6  -5   59.09   13.00
  -6  -6  -5   33.00   15.90
  -6  -6  -5   50.69    8.20
  -4   6  -7  169.58   23.10
  -4   6  -7  155.88   24.80
  -4  -6  -7  188.98   44.00
   4  -6   7  225.98   22.90
  -4  -6  -7  263.07   26.60
  -2   6  -9   64.99   15.70
  -2   6  -9   64.99   15.90
  -2  -6  -9   54.29   24.50
  -2  -6  -9   43.00   13.90
  -2  -6  -9   55.39   10.30
   0  -6 -11   34.20   10.70
   0  -6 -11   81.59   17.90
  13   7  -2   55.89   12.70
 -13   7   2   43.80   21.70
 -13  -7   2   46.00   21.50
  13  -7  -2   44.30   14.60
 -11   7   0  213.18   21.10
  11   7   0  190.88   18.60
 -11   7   0  194.18   30.60
  11  -7   0  154.88   22.60
 -11  -7   0  164.38   33.80
  -9   7  -2  375.36   43.60
  -9   7  -2  390.56   33.40
   9   7   2  383.86   28.00
  -9  -7  -2  364.96   43.00
   9  -7   2  378.86   34.60
  -7   7  -4   66.19   13.70
  -7   7  -4   51.99   19.80
  -7  -7  -4   91.39   10.80
  -7  -7  -4   91.59   22.70
   7  -7   4   85.49   14.60
  -5   7  -6   75.79   18.20
  -5   7  -6   75.89   16.10
  -5  -7  -6   71.39   19.00
   5  -7   6   59.79   12.40
  -3   7  -8   86.49   17.90
  -3   7  -8  111.59   20.50
  -3  -7  -8   71.89   10.20
  -3  -7  -8   79.99   20.30
  -3  -7  -8   81.89   17.50
  -1   7 -10    2.50   10.40
  -1   7 -10    4.20   10.00
  -1  -7 -10    3.80    7.20
  -1  -7 -10   12.10   11.70
  -1  -7 -10   12.60    9.90
  12   8  -1  155.58   18.40
 -12   8   1  151.18   28.70
 -12   8   1  129.79   29.70
 -12   8   1  147.99   18.60
  12  -8  -1  221.08   24.50
 -12  -8   1  179.78   33.60
  10   8   1   56.29    9.10
 -10   8  -1   48.20   19.00
 -10   8  -1   81.19   13.90
 -10  -8  -1   45.50   19.00
   8   8   3  300.17   24.80
  -8   8  -3  277.57   28.50
  -8   8  -3  302.97   38.00
   8  -8   3  277.47   28.60
  -8  -8  -3  306.27   38.10
  -6   8  -5  182.48   30.60
  -6   8  -5  241.38   28.20
  -6  -8  -5  145.09   28.10
   6  -8   5  209.88   23.50
  -4   8  -7   24.50   13.00
  -4   8  -7   25.20    6.60
  -4   8  -7   20.20   11.40
  -4  -8  -7   22.40   13.20
   4  -8   7   33.40   10.10
  -2   8  -9   12.00   11.20
  -2   8  -9   48.70   13.90
  -2  -8  -9    1.60   13.00
  -2  -8  -9   19.00   11.20
 -13   9   2   -8.60   12.80
 -13   9   2  -13.80   14.30
  13   9  -2  -10.00    8.50
  13  -9  -2  -12.40    8.90
 -13  -9   2   -2.60   16.40
 -11   9   0  186.48   20.70
  11   9   0  175.38   17.30
 -11   9   0  179.18   29.20
 -11   9   0  158.78   32.40
  11  -9   0  137.39   20.90
 -11  -9   0  157.88   32.60
  -9   9  -2  926.41   66.79
  -9   9  -2  939.51   79.79
  -9   9  -2  821.22   68.49
   9  -9   2 1012.10   69.59
  -9  -9  -2  811.82   78.69
  -7   9  -4   39.50   11.30
  -7   9  -4   36.10   15.20
  -7   9  -4   40.50   12.00
   7  -9   4   54.19   13.10
  -7  -9  -4   33.60   16.80
  -5   9  -6   22.10   10.70
  -5   9  -6   28.80   12.00
  -5   9  -6   11.60    6.50
  -5  -9  -6   25.10   15.20
   5  -9   6   17.10    8.70
  -3   9  -8   50.39   15.60
  -3   9  -8   72.09   17.20
  -3  -9  -8   93.79   18.90
  -3  -9  -8   63.19   20.50
  -1   9 -10  599.84   57.59
  -1  -9 -10  570.74   58.79
  -1  -9 -10  617.04   53.39
 -12  10   1    3.90   14.10
 -12  10   1  -22.10   11.70
  12 -10  -1   -5.00    8.70
 -12 -10   1    1.40   16.10
 -10  10  -1  183.08   34.30
 -10  10  -1  211.18   23.10
 -10  10  -1  197.38   27.30
  10 -10   1  190.38   24.80
 -10 -10  -1  246.48   41.40
  -8  10  -3    5.60   11.40
  -8  10  -3   10.40    8.50
  -8  10  -3    3.20    8.20
  -8 -10  -3   15.80   14.20
   8 -10   3   -0.90    6.80
  -6  10  -5   47.20   16.30
  -6  10  -5   33.10    8.90
  -6  10  -5   41.80   13.10
  -6 -10  -5    5.70   13.80
   6 -10   5   38.20   11.50
  -4  10  -7   58.39   15.80
  -4  10  -7   65.99   17.10
  -4 -10  -7   48.50   21.20
   4 -10   7   66.09   14.90
  -2  10  -9   -0.50   10.60
  -2 -10  -9    8.80   15.60
  -2 -10  -9   10.90   11.10
 -11  11   0   42.60   34.60
 -11  11   0   53.29   16.90
 -11 -11   0  119.39   29.30
  11 -11   0   62.19   24.30
  -9  11  -2   17.90   10.50
  -9  11  -2   11.10   14.70
  -9  11  -2   19.50    9.30
   9 -11   2   10.60    7.90
  -9 -11  -2   -0.70   14.60
  -7  11  -4   62.29   12.50
  -7  11  -4   64.99   19.70
  -7  11  -4   71.09   18.80
   7 -11   4   59.79   14.20
  -7 -11  -4   67.29   21.20
  -5  11  -6    1.10   11.40
  -5  11  -6   13.90   10.90
  -5 -11  -6   25.00   19.50
   5 -11   6   11.60    8.20
  -3  11  -8   44.80   15.90
  -3 -11  -8   21.50   17.70
 -10  12  -1   -6.20   11.70
 -10  12  -1   15.70   31.50
 -10  12  -1   31.40   14.10
  10 -12   1   19.30   11.30
  -8  12  -3   45.80   13.10
  -8  12  -3   47.70   16.00
  -8  12  -3   79.99   22.20
  -8 -12  -3   57.19   25.20
   8 -12   3   66.99   15.30
  -6  12  -5   -4.70   12.60
  -6  12  -5    3.70   11.00
   6 -12   5   -0.10    8.50
  -6 -12  -5   -0.20   15.70
  -4  12  -7  -11.30   12.20
  -4 -12  -7   25.00   19.00
   4 -12   7   27.40   13.50
  -9  13  -2   25.90   12.40
  -9  13  -2   14.80   13.50
  -9  13  -2   21.00   18.50
  -9 -13  -2    6.80   18.30
   9 -13   2    4.20   10.00
  -7  13  -4  219.08   29.00
  -7 -13  -4  117.69   30.40
   7 -13   4  150.58   22.20
  -5  13  -6   80.09   20.30
   5 -13   6   50.19   15.30
  -5 -13  -6   44.70   26.10
  14   0  -2  155.78   22.30
 -14   0   2  205.58   40.40
 -12   0   0   24.10   14.10
  10   0   2  302.67   28.40
 -10   0  -2  346.17   41.30
  -8   0  -4  112.59   32.70
   8   0   4  128.89   15.80
  -6   0  -6    7.80    6.80
  -6   0  -6   21.60   11.40
   6   0   6    2.10    5.70
  -4   0  -8 1121.39   86.49
  -4   0  -8 1178.78   85.19
  -2   0 -10   51.69   14.20
  -2   0 -10   62.29   16.30
   0   0 -12    0.90   11.90
 -15   1   3  140.69   52.59
  15   1  -3  136.39   22.50
 -15  -1   3  281.97   64.39
  13   1  -1   45.70   12.00
 -13   1   1   43.50   22.30
 -13  -1   1   20.60   18.30
  13  -1  -1   13.70    9.10
  11   1   1   99.69   15.80
 -11   1  -1  103.69   24.90
  11  -1   1   86.29   15.40
 -11  -1  -1   82.79   22.80
  -9   1  -3   22.50   11.80
  -9   1  -3    7.60    7.40
   9   1   3   19.00    7.40
  -9  -1  -3   49.60   16.80
   9  -1   3   42.80    9.60
  -7   1  -5  254.07   30.70
  -7   1  -5  232.18   32.30
   7   1   5  235.58   23.70
  -7  -1  -5  331.67   30.40
   7  -1   5  299.17   26.10
  -7  -1  -5  339.57   36.90
  -5   1  -7  137.79   19.30
  -5   1  -7  117.69   22.90
  -5  -1  -7  133.89   24.30
  -5  -1  -7  173.68   22.00
   5  -1   7  166.88   18.40
  -3   1  -9   17.90   10.90
  -3   1  -9   27.90   11.50
  -3  -1  -9    5.60    9.80
  -3  -1  -9   -0.80    6.90
  -1   1 -11   66.49   17.50
  -1   1 -11   21.80   13.30
  -1  -1 -11   61.39   16.40
  -1  -1 -11   44.80   15.30
 -14   2   2    6.30   18.50
  14   2  -2   37.90   11.40
 -14  -2   2   11.60   17.20
  14  -2  -2   26.40   10.20
 -12   2   0   89.19   15.60
 -12   2   0   87.39   23.00
  12   2   0   92.69   15.80
  12  -2   0   65.39   14.30
 -10   2  -2  357.06   32.40
 -10   2  -2  337.37   40.80
  10   2   2  318.87   28.60
  10  -2   2  315.67   30.20
 -10  -2  -2  375.56   41.70
   8   2   4  105.89   13.60
  -8   2  -4  116.09   28.30
  -8   2  -4  116.39   17.80
   8  -2   4  112.59   15.50
  -8  -2  -4   99.59   22.20
  -6   2  -6  173.08   22.00
   6   2   6  164.88   17.10
  -6   2  -6  149.09   23.10
  -6  -2  -6  164.48   20.40
  -6  -2  -6  132.99   26.10
   6  -2   6  122.39   16.80
  -4   2  -8  107.69   19.50
  -4   2  -8   93.99   17.90
  -4  -2  -8   49.50   14.40
  -4  -2  -8   60.29   15.50
  -2   2 -10  145.19   24.60
  -2   2 -10  199.18   26.60
  -2  -2 -10  220.38   28.60
  -2  -2 -10  269.47   28.60
  13   3  -1  120.19   18.00
 -13   3   1  169.78   35.40
 -13   3   1  144.79   18.90
 -13  -3   1   79.89   26.30
  13  -3  -1  113.29   19.20
  11   3   1  107.89   14.80
 -11   3  -1   97.99   17.10
 -11   3  -1  113.99   27.30
  11  -3   1  131.59   16.80
 -11  -3  -1  106.99   26.10
   9   3   3   28.50    7.60
  -9   3  -3   29.60   10.30
  -9   3  -3   57.39   18.00
  -9  -3  -3   14.40   12.00
   9  -3   3   18.70    8.00
  -7   3  -5  320.97   36.50
   7   3   5  329.87   27.20
  -7   3  -5  363.56   39.00
   7  -3   5  336.07   30.10
  -7  -3  -5  327.07   39.50
  -5   3  -7  191.88   23.90
  -5   3  -7  208.88   26.80
   5  -3   7  170.78   20.00
  -5  -3  -7  133.69   24.80
  -5  -3  -7  203.78   24.60
  -3   3  -9   55.89   13.90
  -3   3  -9   66.09   17.80
  -3  -3  -9  109.29   19.70
  -3  -3  -9  112.19   22.00
  -1   3 -11  275.07   29.10
  -1   3 -11  253.57   48.90
  -1  -3 -11  244.38   31.10
  -1  -3 -11  230.38   31.20
  14   4  -2   27.60   10.30
 -14   4   2   36.80   22.70
 -14   4   2   29.80   10.40
 -14  -4   2   24.60   19.80
  14  -4  -2    8.20   10.10
 -12   4   0   90.99   25.10
 -12   4   0   70.39   14.70
  12   4   0  102.39   14.60
 -12  -4   0  109.29   26.10
  12  -4   0   91.69   16.70
 -10   4  -2   42.40   11.70
 -10   4  -2   60.39   19.00
  10   4   2   51.99   10.10
 -10  -4  -2   77.99   22.80
  10  -4   2   47.00   11.10
  -8   4  -4   52.79   12.40
  -8   4  -4   52.09   18.00
  -8  -4  -4   47.70   15.70
  -6   4  -6  196.18   29.40
  -6   4  -6  210.08   24.50
   6  -4   6  211.58   25.90
  -6  -4  -6  205.78   30.20
  -6  -4  -6  219.88   25.80
  -4   4  -8  179.18   25.70
  -4   4  -8  190.78   23.90
  -4  -4  -8  156.98   23.30
  -4  -4  -8  140.49   38.00
  -2   4 -10  178.28   24.20
  -2   4 -10  148.79   23.30
  -2  -4 -10  102.09   24.60
  -2  -4 -10  112.99   21.30
  13   5  -1   15.00    9.20
 -13   5   1   41.60   11.40
 -13   5   1   39.90   19.70
  13  -5  -1   57.09   14.70
 -13  -5   1   53.09   21.50
 -11   5  -1  166.38   21.20
 -11   5  -1  217.38   33.40
  11   5   1  157.88   18.20
  11  -5   1  183.98   22.60
 -11  -5  -1  188.98   35.40
  -9   5  -3  160.38   19.50
  -9   5  -3  144.69   28.30
   9   5   3  136.29   14.80
   9  -5   3  116.59   17.80
   7   5   5  138.89   14.70
  -7   5  -5  121.99   28.60
  -7   5  -5  143.79   19.80
   7  -5   5  139.29   18.40
  -7  -5  -5  161.38   29.40
  -5   5  -7  317.07   33.20
  -5   5  -7  268.07   35.30
  -5  -5  -7  371.06   35.70
  -5  -5  -7  345.47   38.30
   5  -5   7  365.26   31.90
  -3   5  -9   87.69   18.50
  -3   5  -9  113.59   21.60
  -3  -5  -9  119.59   21.30
  -3  -5  -9  142.59   24.70
  -1   5 -11   43.90   15.80
  -1  -5 -11   23.10   16.10
  -1  -5 -11   19.40   12.70
  -1  -5 -11   42.30   11.20
 -14   6   2   65.19   25.10
  14   6  -2   30.00   11.50
  14  -6  -2   40.60   14.50
 -14  -6   2   15.30   28.10
  12   6   0 1332.97   94.59
 -12   6   0 1462.35  115.79
 -12   6   0 1402.26   96.79
  12  -6   0 1497.05  101.89
 -12  -6   0 1440.46  116.89
 -10   6  -2   11.70    8.40
 -10   6  -2    5.30   12.50
  10   6   2   -9.40    8.80
  10  -6   2   -1.50    7.40
 -10  -6  -2   11.20   12.40
  -8   6  -4   43.60   16.30
   8   6   4   51.59    8.50
  -8   6  -4   46.80   14.90
   8  -6   4   54.79   12.30
  -8  -6  -4   34.70   15.80
  -6   6  -6   55.59   13.10
   6  -6   6   29.90   10.20
  -6  -6  -6   33.80   16.00
  -4   6  -8   -2.20    7.60
  -4   6  -8   -8.00   10.10
  -4  -6  -8    8.80   10.40
  -4  -6  -8   -1.40   11.20
  -2   6 -10   65.79   17.60
  -2   6 -10   59.69   15.40
  -2  -6 -10   57.99   15.20
  -2  -6 -10   24.20   14.80
  -2  -6 -10   42.00   10.20
 -13   7   1  334.67   30.60
  13   7  -1  330.37   29.50
 -13  -7   1  274.67   44.60
  11   7   1   69.59   11.60
 -11   7  -1   82.99   15.00
 -11   7  -1   76.29   24.20
  11  -7   1   94.59   18.20
 -11  -7  -1  109.69   28.70
   9   7   3   11.00    5.50
  -9   7  -3   28.00   10.00
  -9   7  -3   13.90   13.20
  -9  -7  -3   17.50   14.10
   9  -7   3    3.30    8.10
  -7   7  -5  197.08   29.30
  -7   7  -5  182.38   23.50
   7  -7   5  168.28   21.10
  -7  -7  -5  209.88   31.70
  -5   7  -7   27.80   13.00
  -5   7  -7   19.70    9.60
   5  -7   7   19.70    8.90
  -5  -7  -7   44.80   16.30
  -3   7  -9  113.79   22.20
  -3   7  -9  119.99   24.00
  -3  -7  -9  157.48   23.60
  -3  -7  -9  173.68   29.20
 -12   8   0   -5.30    7.90
  12   8   0    1.40    7.20
 -12   8   0    3.60   12.90
 -12  -8   0   -8.70   16.90
  12  -8   0   11.00    9.90
 -10   8  -2  147.99   18.40
 -10   8  -2  173.38   33.50
  10  -8   2   86.69   17.60
 -10  -8  -2   89.29   27.50
  -8   8  -4   13.80   12.60
  -8   8  -4    2.40    7.20
   8  -8   4   -0.30    6.10
  -8  -8  -4    7.00   13.40
  -6   8  -6   78.19   20.40
  -6   8  -6   67.19   17.10
  -6  -8  -6   86.59   22.20
   6  -8   6   79.59   16.80
  -4   8  -8   -3.10   10.60
  -4   8  -8    4.10    9.10
   4  -8   8    4.40    9.20
  -4  -8  -8   39.90   16.90
  -4  -8  -8   15.10   12.10
  -2   8 -10  162.78   27.60
  -2   8 -10  129.49   21.90
  -2  -8 -10  106.79   21.50
  -2  -8 -10  112.49   27.30
 -11   9  -1  216.88   28.80
 -11   9  -1  209.88   23.80
 -11   9  -1  172.88   35.80
 -11  -9  -1  194.88   39.00
  11  -9   1  167.98   23.20
  -9   9  -3   24.20   16.50
  -9   9  -3   18.10   10.30
  -9   9  -3   32.10   11.30
  -9  -9  -3   19.00   17.80
   9  -9   3   19.80   10.10
  -7   9  -5   97.19   22.80
  -7   9  -5   98.29   19.10
  -7   9  -5   74.89   15.10
  -7  -9  -5   90.19   26.90
   7  -9   5  106.99   19.10
  -5   9  -7   30.20   13.70
  -5   9  -7   17.30   13.90
   5  -9   7   59.19   14.70
  -5  -9  -7   51.99   18.60
  -3   9  -9  103.89   23.00
  -3  -9  -9  126.69   24.20
  -3  -9  -9  164.28   30.70
 -10  10  -2   25.80   17.80
 -10  10  -2   37.10   11.50
 -10  10  -2   31.70   14.10
  10 -10   2   33.20   11.60
 -10 -10  -2   -2.00   17.70
  -8  10  -4  -16.10    8.70
  -8  10  -4    4.20    9.20
  -8  10  -4  -11.60   11.70
  -8 -10  -4  -11.80   13.60
   8 -10   4    1.90    7.70
  -6  10  -6   25.30   12.10
  -6  10  -6   12.20   14.20
   6 -10   6   13.00   10.90
  -6 -10  -6   -4.30   16.50
  -4  10  -8   29.10   14.10
  -4  10  -8   25.00   14.60
  -4 -10  -8   -7.90   15.90
   4 -10   8   14.00   10.60
  -4 -10  -8   -8.40   10.60
  -9  11  -3    8.50    9.90
  -9  11  -3    9.10   10.30
  -9  11  -3   20.60   16.50
  -9 -11  -3  -16.10   21.30
   9 -11   3   14.00   15.40
  -7  11  -5  374.56   39.70
  -7  11  -5  341.07   37.50
  -7 -11  -5  423.36   57.79
  -5  11  -7   48.30   17.10
  -5  11  -7   31.30   14.90
  -5 -11  -7   19.20   28.40
   5 -11   7   52.29   14.70
  -8  12  -4   -4.00   11.50
  -8  12  -4    6.90    9.90
  -8  12  -4    8.70   15.70
  -8 -12  -4   25.00   18.00
   8 -12   4   10.10    9.00
  -6  12  -6    2.40   14.70
  -6  12  -6   -5.30   11.70
   6 -12   6   -0.80    8.60
  -6 -12  -6  -16.20   15.80
  14   0  -1   25.00   11.10
  12   0   1   -6.20    7.00
 -12   0  -1  -16.90   12.40
 -10   0  -3  142.89   28.90
 -10   0  -3  126.99   21.10
  10   0   3  164.48   18.70
  -8   0  -5   36.10   11.30
  -8   0  -5   54.89   18.00
   8   0   5   29.20    9.10
   6   0   7   12.50    7.30
  -6   0  -7   -2.50   11.00
  -6   0  -7    1.20    8.00
  -4   0  -9    6.40    8.90
  -2   0 -11   76.89   19.00
  -2   0 -11   75.79   18.70
 -13   1   0   27.90   18.70
  13   1   0   12.40    9.40
 -13  -1   0   42.60   21.60
  13  -1   0   32.10   11.00
 -11   1  -2   50.69   20.00
  11   1   2   63.99   12.90
 -11   1  -2   54.09   13.20
 -11  -1  -2   76.29   24.30
  11  -1   2   83.49   15.00
   9   1   4   95.49   14.70
  -9   1  -4  104.59   24.20
  -9   1  -4   96.29   18.10
   9  -1   4  130.69   16.70
  -9  -1  -4  153.48   29.50
  -9  -1  -4  138.29   19.20
  -7   1  -6  276.97   28.20
   7   1   6  219.18   22.40
  -7   1  -6  204.48   30.10
  -7  -1  -6  213.58   26.10
   7  -1   6  216.58   22.60
  -7  -1  -6  227.88   30.50
  -5   1  -8  305.17   32.20
  -5   1  -8  198.68   45.30
  -5  -1  -8  243.98   30.70
  -5  -1  -8  284.27   33.20
  -3   1 -10   86.49   18.40
  -3   1 -10   80.59   17.30
  -3  -1 -10   63.09   16.80
  -3  -1 -10   88.79   32.30
 -14   2   1   63.89   15.60
  14   2  -1   73.39   15.30
 -14   2   1   88.79   29.10
  14  -2  -1   56.69   14.30
  12   2   1    5.40    7.80
 -12   2  -1   14.80   10.20
 -12   2  -1   14.00   13.70
  12  -2   1    0.40    6.70
 -12  -2  -1   25.80   16.40
  10   2   3  140.99   17.90
 -10   2  -3  152.28   29.10
 -10   2  -3  162.28   21.60
  10  -2   3  167.58   20.10
 -10  -2  -3  210.68   36.10
  -8   2  -5  331.37   32.00
   8   2   5  296.87   25.70
  -8   2  -5  309.47   36.70
  -8  -2  -5  242.08   35.40
  -8  -2  -5  229.08   29.30
  -6   2  -7  223.38   30.90
  -6   2  -7  189.18   25.50
   6  -2   7  246.18   24.40
  -6  -2  -7  255.37   29.00
  -6  -2  -7  258.37   33.70
  -4   2  -9   32.80   13.60
  -4   2  -9   49.50   15.80
  -4  -2  -9   47.50   14.00
  -4  -2  -9   58.19   17.20
  -2   2 -11    2.30   11.70
  -2   2 -11    8.20   12.90
  -2  -2 -11   -2.50   11.80
 -13   3   0   54.79   24.70
  13   3   0   55.69   13.00
 -13   3   0   76.69   15.30
  13  -3   0   88.89   16.90
 -13  -3   0   88.49   26.50
 -11   3  -2   22.40    9.50
 -11   3  -2   27.80   14.50
  11   3   2   13.30    7.50
  11  -3   2    5.40    7.80
 -11  -3  -2   25.00   16.90
  -9   3  -4  130.79   19.20
   9   3   4   94.59   13.50
  -9   3  -4  109.19   24.60
   9  -3   4   97.69   16.70
  -9  -3  -4  108.49   26.30
  -7   3  -6  322.27   37.30
  -7   3  -6  288.67   31.40
   7   3   6  281.87   25.80
  -7  -3  -6  301.47   37.20
  -7  -3  -6  267.17   31.10
   7  -3   6  306.47   28.40
  -5   3  -8   72.69   17.20
  -5  -3  -8   24.30   11.50
  -5  -3  -8   15.90   13.20
  -3   3 -10   21.20   13.40
  -3  -3 -10   15.30   12.50
  -3  -3 -10   37.40   14.90
  14   4  -1   96.79   16.20
 -14   4   1   53.09   22.70
 -14  -4   1   49.70   24.70
 -12   4  -1  116.79   29.00
 -12   4  -1  103.39   17.60
  12   4   1   70.09   14.60
  12  -4   1  108.49   18.80
 -12  -4  -1   88.79   25.70
 -10   4  -3  141.59   19.90
  10   4   3  137.99   16.00
 -10   4  -3  112.39   25.90
  10  -4   3  102.49   18.30
 -10  -4  -3  116.89   28.80
   8   4   5  137.39   16.20
  -8   4  -5  112.89   26.30
  -8   4  -5  136.29   20.40
   8  -4   5  181.08   20.20
  -8  -4  -5  209.58   30.20
  -6   4  -7  165.68   27.80
  -6   4  -7  170.78   22.30
   6  -4   7  116.69   17.10
  -6  -4  -7   94.99   23.00
  -6  -4  -7  153.78   25.30
  -4   4  -9   87.99   21.20
  -4   4  -9   83.59   19.10
  -4  -4  -9  101.29   22.30
  -4  -4  -9   77.19   18.60
  13   5   0    6.60    8.60
 -13   5   0   14.10   10.90
 -13   5   0   10.40   18.00
  13  -5   0   22.60   10.50
 -11   5  -2  117.49   27.80
 -11   5  -2   83.79   16.70
  11   5   2   80.69   12.80
  11  -5   2   95.19   17.70
 -11  -5  -2   69.59   23.50
  -9   5  -4  244.28   34.90
  -9   5  -4  255.37   27.70
   9   5   4  234.98   21.50
  -9  -5  -4  253.97   37.70
   9  -5   4  226.68   25.90
  -7   5  -6   14.00    8.80
  -7   5  -6   28.70   15.00
   7  -5   6    8.30    7.00
  -7  -5  -6   17.90   13.80
  -5   5  -8   83.69   20.90
  -5   5  -8   88.89   19.40
  -5  -5  -8   52.29   19.50
  -5  -5  -8   36.20   12.80
   5  -5   8   48.30   12.70
  -3   5 -10   -5.80   10.60
  -3   5 -10   -0.90   12.10
  -3  -5 -10   25.40   14.60
  -3  -5 -10   -2.80   16.20
 -12   6  -1   23.50   10.40
 -12   6  -1    6.20   13.90
  12   6   1   10.70    8.10
 -12  -6  -1   -7.50   16.80
  12  -6   1   10.80    9.30
 -10   6  -3  100.59   26.50
 -10   6  -3   49.40   13.40
  10   6   3   67.39   16.00
 -10  -6  -3   56.29   23.00
  10  -6   3   53.49   13.30
  -8   6  -5   66.79   19.60
  -8   6  -5   57.69   14.40
  -8  -6  -5   60.49   19.70
   8  -6   5   71.89   15.50
  -6   6  -7   73.09   18.90
  -6   6  -7   72.59   17.50
  -6  -6  -7   97.09   24.00
  -6  -6  -7   84.29   19.00
   6  -6   7  110.29   18.70
  -4   6  -9   58.29   17.50
  -4   6  -9   59.19   19.40
  -4  -6  -9   88.19   20.60
  -4  -6  -9  102.29   23.60
 -13   7   0    6.10   18.00
 -13  -7   0   13.10   18.00
 -11   7  -2   17.00   10.20
 -11   7  -2   36.20   19.40
 -11  -7  -2   44.10   22.60
  11  -7   2   57.29   14.90
  -9   7  -4   -4.20   11.60
  -9   7  -4   -3.60    7.50
   9  -7   4    5.80    8.90
  -9  -7  -4   13.40   15.70
  -7   7  -6  110.39   23.80
  -7   7  -6  134.59   22.60
  -7  -7  -6   92.39   24.70
   7  -7   6  107.49   18.90
  -5   7  -8   47.60   17.00
  -5   7  -8   60.09   16.10
  -5  -7  -8   25.50   16.90
  -5  -7  -8   47.30   15.60
   5  -7   8   46.10   13.00
 -12   8  -1   93.19   17.00
 -12   8  -1   96.09   26.70
 -12  -8  -1   73.59   24.80
  12  -8   1  109.39   20.70
 -10   8  -3   -2.00   15.40
 -10   8  -3   11.50   10.00
 -10  -8  -3    7.70   16.30
  10  -8   3    7.10    9.80
  -8   8  -5    3.60    9.60
  -8   8  -5    5.10   12.10
  -8  -8  -5   26.60   15.90
   8  -8   5    4.00    8.10
  -6   8  -7   13.20   14.40
  -6   8  -7   16.10   11.90
   6  -8   7    9.90    8.70
  -6  -8  -7   39.50   19.80
  -4   8  -9   32.90   15.00
  -4   8  -9   29.90   14.90
  -4  -8  -9   29.50   13.60
  -4  -8  -9    3.90   17.50
 -11   9  -2   25.70   14.20
 -11   9  -2    2.80   11.50
 -11   9  -2   12.00   19.60
 -11  -9  -2  -27.00   16.70
  11  -9   2   23.30   12.40
  -9   9  -4   19.30   17.20
  -9   9  -4   40.70   13.70
   9  -9   4    6.60   10.30
  -7   9  -6  437.66   47.50
  -7   9  -6  426.56   41.50
  -7  -9  -6  376.36   50.89
   7  -9   6  357.96   40.60
  -5   9  -8   21.70   14.70
   5  -9   8   -0.50    8.70
  -5  -9  -8  -13.70   14.80
  -5  -9  -8   11.00   11.50
 -10  10  -3  149.19   24.50
 -10  10  -3  143.29   33.50
 -10  10  -3  180.78   24.40
  10 -10   3  118.89   22.50
 -10 -10  -3  159.28   35.00
  -8  10  -5   -2.50   14.60
  -8  10  -5    8.60   10.80
  -8  10  -5  -11.80    9.90
  -8 -10  -5   -6.70   16.10
   8 -10   5    9.30    9.00
 -12   0  -2    0.60    9.20
  12   0   2    0.20    8.10
 -12   0  -2   29.20   17.50
 -10   0  -4  660.33   67.39
  10   0   4  755.82   55.69
 -10   0  -4  773.12   60.99
  -8   0  -6   24.40   14.00
  -8   0  -6    9.80    9.30
  -6   0  -8   25.10   12.80
  -6   0  -8   13.50   13.60
  -4   0 -10   62.89   19.60
  -4   0 -10   88.79   20.30
 -13   1  -1   11.80    9.90
  13   1   1   15.10    9.20
 -13   1  -1   18.00   19.80
 -13  -1  -1   20.10   16.30
  13  -1   1   23.70   10.20
  11   1   3  253.37   26.10
 -11   1  -3  247.88   28.50
 -11   1  -3  294.97   40.50
 -11  -1  -3  266.07   39.20
 -11  -1  -3  253.27   29.30
  11  -1   3  248.68   26.60
  -9   1  -5  150.48   24.20
  -9   1  -5  120.69   26.60
   9   1   5  116.39   16.40
  -9  -1  -5   72.39   18.70
   9  -1   5   79.19   15.20
  -9  -1  -5   90.59   24.70
   7   1   7   11.80    8.10
  -7   1  -7   15.20   10.40
  -7   1  -7   11.90   12.80
  -7  -1  -7   12.90   13.00
   7  -1   7   16.00    8.10
  -7  -1  -7   29.70   13.40
  -5   1  -9   79.69   20.30
  -5  -1  -9  134.79   25.80
 -12   2  -2  117.69   30.40
 -12   2  -2  115.39   20.30
  12   2   2  124.49   17.10
  12  -2   2   94.19   17.60
 -12  -2  -2   91.69   26.60
  10   2   4   45.80   10.10
 -10   2  -4   33.70   12.80
 -10   2  -4   22.20   17.60
  10  -2   4   24.70    9.90
 -10  -2  -4   31.80   13.20
 -10  -2  -4   36.80   18.20
  -8   2  -6  149.09   25.30
   8   2   6  119.99   17.10
  -8   2  -6  110.59   25.40
  -8  -2  -6  200.58   25.20
  -8  -2  -6  139.69   27.60
   8  -2   6  157.18   19.70
  -6   2  -8   -0.70    9.10
  -6   2  -8    5.80   12.30
  -6  -2  -8  -15.70   12.10
  -6  -2  -8   15.20   11.20
  -4   2 -10  103.19   21.20
  -4   2 -10  132.79   25.10
  -4  -2 -10   90.19   21.60
  -4  -2 -10  133.59   24.90
 -13   3  -1   83.69   26.50
 -13   3  -1  104.69   19.40
  13   3   1   95.79   16.50
  13  -3   1   94.69   17.50
 -13  -3  -1   39.30   22.80
 -11   3  -3   99.19   26.10
  11   3   3  133.69   17.20
 -11   3  -3  142.09   22.80
  11  -3   3   95.89   18.80
 -11  -3  -3  149.79   32.90
   9   3   5  156.58   20.00
  -9   3  -5  220.58   34.20
  -9   3  -5  188.68   24.90
  -9  -3  -5  219.58   27.50
   9  -3   5  199.38   22.60
  -9  -3  -5  249.48   37.00
  -7   3  -7   18.80   12.20
  -7   3  -7   12.30   15.80
  -7  -3  -7   44.00   18.00
   7  -3   7   36.60   11.00
  -7  -3  -7   32.70   13.30
  -5   3  -9   75.59   21.80
  -5   3  -9   98.49   20.10
  -5  -3  -9  125.59   25.70
  -5  -3  -9   98.29   20.70
  12   4   2   54.09   12.90
 -12   4  -2   75.29   40.50
 -12   4  -2   89.59   17.70
  12  -4   2   90.49   16.90
 -12  -4  -2   80.09   29.60
 -10   4  -4  184.98   35.30
  10   4   4  183.38   20.50
 -10   4  -4  200.68   24.80
 -10  -4  -4  200.88   37.60
  10  -4   4  192.08   23.70
  -8   4  -6   59.59   15.60
   8   4   6   54.99   11.50
  -8   4  -6   84.29   21.40
  -8  -4  -6   49.40   20.10
  -8  -4  -6   34.90   14.80
   8  -4   6   54.29   13.80
  -6   4  -8   24.30   11.30
  -6   4  -8   29.90   15.40
   6  -4   8   25.50   11.00
  -6  -4  -8   19.00   16.10
  11   5   3   78.29   13.20
 -11   5  -3   76.69   23.80
 -11   5  -3  105.49   18.90
  11  -5   3   81.49   16.50
  -9   5  -5   38.00   14.50
  -9   5  -5   65.69   20.00
   9   5   5   43.90   10.10
   9  -5   5   77.79   14.90
  -9  -5  -5   45.40   24.20
  -7   5  -7   37.30   15.90
  -7   5  -7   29.40   11.80
  -7  -5  -7   35.60   15.40
  -7  -5  -7   12.00   15.30
   7  -5   7   29.30   11.70
  -5   5  -9  214.68   34.90
  -5   5  -9  238.98   31.50
  -5  -5  -9  292.77   38.50
  -5  -5  -9  282.97   33.80
 -12   6  -2   99.29   18.20
 -12   6  -2   82.59   24.90
  12  -6   2   48.40   21.80
 -12  -6  -2   43.10   22.50
 -10   6  -4    8.70   10.40
 -10   6  -4   17.40   17.10
  10  -6   4   11.20    8.90
  -8   6  -6   66.69   16.30
  -8   6  -6   72.59   21.30
   8  -6   6   45.50   13.20
  -8  -6  -6   54.59   21.30
  -6   6  -8   43.20   17.30
   6  -6   8   49.00   14.70
  -6  -6  -8   68.99   21.70
  -6  -6  -8   95.59   21.40
 -11   7  -3   12.00   16.00
 -11   7  -3  -17.90    8.90
 -11  -7  -3   12.50   19.40
  11  -7   3    1.30    8.00
  -9   7  -5   32.00   17.60
  -9   7  -5   27.60   12.80
   9  -7   5   19.10   10.10
  -9  -7  -5   11.20   18.00
  -7   7  -7   18.50   13.50
  -7   7  -7   19.10   15.90
  -7  -7  -7   18.40   20.90
  -7  -7  -7   20.00   14.50
  -8   8  -6  243.58   31.80
  -8   8  -6  293.87   40.10
  -8  -8  -6  238.78   42.10
   8  -8   6  275.97   30.90
  12   0   3   66.09   15.00
 -12   0  -3   76.39   26.00
 -12   0  -3   71.79   18.40
  10   0   5    0.30    8.50
 -10   0  -5    3.50   17.00
 -10   0  -5    8.70   11.20
  -8   0  -7  214.78   31.10
   8   0   7  209.78   24.00
  -8   0  -7  231.18   35.30
 -11   1  -4   17.60   12.50
  11   1   4   15.50    9.60
 -11   1  -4   30.60   18.70
 -11  -1  -4    7.50   11.80
 -11  -1  -4   17.00   18.20
  11  -1   4    3.40    8.40
  -9   1  -6    5.60   12.30
   9   1   6   12.90    8.30
  -9   1  -6  -31.90   13.60
   9  -1   6    6.90    8.30
  -9  -1  -6   -8.00   13.30
  -7   1  -8  116.49   24.10
  -7   1  -8   86.69   23.90
  -7  -1  -8  107.59   26.40
  -7  -1  -8  154.68   26.50
 -10   2  -5  128.49   35.10
 -10   2  -5  122.19   21.70
  10  -2   5  102.89   18.00
  -8   2  -7   28.40   13.70
  -8   2  -7   22.00   15.20
   8  -2   7   11.10    9.10
  -8  -2  -7    5.40   10.60
  -8  -2  -7   12.40   16.20
 -11   3  -4   41.80   14.70
 -11   3  -4   42.60   20.40
  11   3   4   46.40   11.90
  11  -3   4   26.40   11.40
 -11  -3  -4   26.40   13.30
 -11  -3  -4   45.00   20.10
  -9   3  -6    7.60   14.50
   9   3   6    7.40    8.90
  -9   3  -6    2.20   10.00
  -9  -3  -6   32.10   14.20
   9  -3   6   18.40    9.80
  10   4   5   42.30   13.80
 -10   4  -5   21.10   12.80
 -10   4  -5   37.80   34.30
  10  -4   5    5.40   11.00
 -10  -4  -5    4.20   16.20
 -10  -4  -5   16.10   14.80
   0   0   0    0.00    0.00

_computing_structure_solution     'SHELXT 2014/5 (Sheldrick, 2014)'
;
_shelx_hkl_checksum                75524
_olex2_submission_special_instructions  'No special instructions were received'
