# Supplementary material for: Achieving strong optical nonlinearity and wide bandgap of pnictides via ionic motif–driven directed assembly of covalent groups
Source: Sci Adv. 2024 Nov 13;10(46):eadr2389. doi: 10.1126/sciadv.adr2389 (PMC11559624; doi:10.1126/sciadv.adr2389)
Supplement: Supplementary file 2 — Data S1 to S4 [file sciadv.adr2389_data_s1_to_s4.zip › adr2389_data_s2.cif]

data_1
_audit_creation_date               2023-12-20
_audit_creation_method
;
Olex2 1.5
(compiled 2023.08.24 svn.re1ec1418 for OlexSys, GUI svn.r6817)
;
_shelx_SHELXL_version_number       '2017/1'
_audit_contact_author_address      ?
_audit_contact_author_email        ?
_audit_contact_author_name         ''
_audit_contact_author_phone        ?
_publ_contact_author_id_orcid      ?
_publ_section_references
;
Dolomanov, O.V., Bourhis, L.J., Gildea, R.J, Howard, J.A.K. & Puschmann, H.
 (2009), J. Appl. Cryst. 42, 339-341.

Sheldrick, G.M. (2015). Acta Cryst. A71, 3-8.

Sheldrick, G.M. (2015). Acta Cryst. C71, 3-8.
;
_chemical_name_common              ?
_chemical_name_systematic          ?
_chemical_formula_moiety           'Br Cd1.5 P20 Si12.5 Sr4'
_chemical_formula_sum              'Br Cd1.50 P20 Si12.50 Sr4'
_chemical_formula_weight           1569.51
_chemical_absolute_configuration   ?
_chemical_melting_point            ?
loop_
  _atom_type_symbol
  _atom_type_description
  _atom_type_scat_dispersion_real
  _atom_type_scat_dispersion_imag
  _atom_type_scat_source
 'Br' 'Br' -0.2901 2.4595
 'International Tables Vol C Tables 4.2.6.8 and 6.1.1.4'
 'Cd' 'Cd' -0.8075 1.2024
 'International Tables Vol C Tables 4.2.6.8 and 6.1.1.4'
 'P' 'P' 0.1023 0.0942 'International Tables Vol C Tables 4.2.6.8 and 6.1.1.4'
 'Si' 'Si' 0.0817 0.0704 'International Tables Vol C Tables 4.2.6.8 and 6.1.1.4'
 'Sr' 'Sr' -1.5307 3.2498
 'International Tables Vol C Tables 4.2.6.8 and 6.1.1.4'

_shelx_space_group_comment
;
The symmetry employed for this shelxl refinement is uniquely defined
by the following loop, which should always be used as a source of
symmetry information in preference to the above space-group names.
They are only intended as comments.
;
_space_group_crystal_system        'monoclinic'
_space_group_IT_number             5
_space_group_name_H-M_alt          'C 1 2 1'
_space_group_name_Hall             'C 2y'
loop_
  _space_group_symop_operation_xyz
 'x, y, z'
 '-x, y, -z'
 'x+1/2, y+1/2, z'
 '-x+1/2, y+1/2, -z'

_cell_length_a                     11.905(2)
_cell_length_b                     15.2142(17)
_cell_length_c                     10.3085(14)
_cell_angle_alpha                  90
_cell_angle_beta                   116.101(17)
_cell_angle_gamma                  90
_cell_volume                       1676.8(5)
_cell_formula_units_Z              2
_cell_measurement_reflns_used      4242
_cell_measurement_temperature      293(2)
_cell_measurement_theta_max        29.8860
_cell_measurement_theta_min        3.7490
_shelx_estimated_absorpt_T_max     0.439
_shelx_estimated_absorpt_T_min     0.243
_exptl_absorpt_coefficient_mu      9.858
_exptl_absorpt_correction_T_max    1.00000
_exptl_absorpt_correction_T_min    0.40898
_exptl_absorpt_correction_type     multi-scan
_exptl_absorpt_process_details
;
CrysAlisPro 1.171.39.35c (Rigaku Oxford Diffraction, 2017)
Empirical absorption correction using spherical harmonics,
 implemented in SCALE3 ABSPACK scaling algorithm.
;
_exptl_absorpt_special_details     ?
_exptl_crystal_colour              'clear dark red'
_exptl_crystal_colour_lustre       clear
_exptl_crystal_colour_modifier     dark
_exptl_crystal_colour_primary      red
_exptl_crystal_density_diffrn      3.109
_exptl_crystal_density_meas        ?
_exptl_crystal_density_method      ?
_exptl_crystal_description         block
_exptl_crystal_F_000               1468
_exptl_crystal_size_max            0.2
_exptl_crystal_size_mid            0.15
_exptl_crystal_size_min            0.1
_exptl_transmission_factor_max     ?
_exptl_transmission_factor_min     ?
_diffrn_reflns_av_R_equivalents    0.0357
_diffrn_reflns_av_unetI/netI       0.0489
_diffrn_reflns_Laue_measured_fraction_full  0.994
_diffrn_reflns_Laue_measured_fraction_max  0.987
_diffrn_reflns_limit_h_max         15
_diffrn_reflns_limit_h_min         -15
_diffrn_reflns_limit_k_max         18
_diffrn_reflns_limit_k_min         -19
_diffrn_reflns_limit_l_max         13
_diffrn_reflns_limit_l_min         -13
_diffrn_reflns_number              7932
_diffrn_reflns_point_group_measured_fraction_full  0.882
_diffrn_reflns_point_group_measured_fraction_max  0.858
_diffrn_reflns_theta_full          25.242
_diffrn_reflns_theta_max           27.497
_diffrn_reflns_theta_min           3.462
_diffrn_ambient_temperature        293(2)
_diffrn_detector_area_resol_mean   ?
_diffrn_measured_fraction_theta_full  0.994
_diffrn_measured_fraction_theta_max  0.987
_diffrn_measurement_device_type    'multiwire proportional'
_diffrn_measurement_method         'phi and omega scans'
_diffrn_radiation_monochromator    graphite
_diffrn_radiation_type             MoK\a
_diffrn_radiation_wavelength       0.71073
_diffrn_source                     ?
_reflns_Friedel_coverage           0.677
_reflns_Friedel_fraction_full      0.761
_reflns_Friedel_fraction_max       0.720
_reflns_number_gt                  3119
_reflns_number_total               3330
_reflns_special_details
;
 Reflections were merged by SHELXL according to the crystal
 class for the calculation of statistics and refinement.
 
 _reflns_Friedel_fraction is defined as the number of unique
 Friedel pairs measured divided by the number that would be
 possible theoretically, ignoring centric projections and
 systematic absences.
;
_reflns_threshold_expression       'I > 2\s(I)'
_computing_cell_refinement         ?
_computing_data_collection         ?
_computing_data_reduction          ?
_computing_molecular_graphics      'Olex2 1.5 (Dolomanov et al., 2009)'
_computing_publication_material    'Olex2 1.5 (Dolomanov et al., 2009)'
_computing_structure_refinement    'SHELXL 2017/1 (Sheldrick, 2015)'
_computing_structure_solution      'SHELXT 2014/5 (Sheldrick, 2014)'
_refine_diff_density_max           0.712
_refine_diff_density_min           -0.743
_refine_diff_density_rms           0.124
_refine_ls_abs_structure_details
;
 Flack x determined using 1165 quotients [(I+)-(I-)]/[(I+)+(I-)]
 (Parsons, Flack and Wagner, Acta Cryst. B69 (2013) 249-259).
;
_refine_ls_abs_structure_Flack     0.006(5)
_refine_ls_extinction_coef         0.00037(5)
_refine_ls_extinction_expression  
 'Fc^*^=kFc[1+0.001xFc^2^\l^3^/sin(2\q)]^-1/4^'
_refine_ls_extinction_method       'SHELXL-2017/1 (Sheldrick 2017)'
_refine_ls_goodness_of_fit_ref     0.906
_refine_ls_hydrogen_treatment      undef
_refine_ls_matrix_type             full
_refine_ls_number_parameters       182
_refine_ls_number_reflns           3330
_refine_ls_number_restraints       2
_refine_ls_R_factor_all            0.0251
_refine_ls_R_factor_gt             0.0219
_refine_ls_restrained_S_all        0.906
_refine_ls_shift/su_max            0.001
_refine_ls_shift/su_mean           0.000
_refine_ls_structure_factor_coef   Fsqd
_refine_ls_weighting_details       'w=1/[\s^2^(Fo^2^)] where P=(Fo^2^+2Fc^2^)/3'
_refine_ls_weighting_scheme        calc
_refine_ls_wR_factor_gt            0.0444
_refine_ls_wR_factor_ref           0.0455
_refine_special_details            ?
_olex2_refinement_description
;
1. Shared sites
{Cd3, Si3}
{Si2, Cd2}
2. Uiso/Uaniso restraints and constraints
Uanis(Cd3) = Uanis(Si3)
Uanis(Si2) = Uanis(Cd2)
3. Others
 1*[Sof(Cd3)+Sof(Si3)]+1*[Sof(Si2)+Sof(Cd2)]=0.5 with esd of 0.000001
 Sof(Si3)=0.5*(1-FVAR(2))
 Sof(Cd3)=0.5*FVAR(2)
 Sof(Si2)=0.5*(1-FVAR(3))
 Sof(Cd2)=0.5*FVAR(3)
;
_atom_sites_solution_hydrogens     .
_atom_sites_solution_primary       dual
_atom_sites_solution_secondary     ?
loop_
  _atom_site_label
  _atom_site_type_symbol
  _atom_site_fract_x
  _atom_site_fract_y
  _atom_site_fract_z
  _atom_site_U_iso_or_equiv
  _atom_site_adp_type
  _atom_site_occupancy
  _atom_site_site_symmetry_order
  _atom_site_calc_flag
  _atom_site_refinement_flags_posn
  _atom_site_refinement_flags_adp
  _atom_site_refinement_flags_occupancy
  _atom_site_disorder_assembly
  _atom_site_disorder_group
 Cd1 Cd 0.500000 0.44140(4) 0.500000 0.01335(13) Uani 1 2 d S T P . .
 Br1 Br 0.000000 0.79416(6) 0.000000 0.01806(17) Uani 1 2 d S T P . .
 Sr1 Sr -0.18599(5) 0.68794(4) 0.05834(6) 0.02058(14) Uani 1 1 d . . . . .
 Sr2 Sr 0.67153(6) 0.42343(5) 0.22315(6) 0.02594(15) Uani 1 1 d . . . . .
 Cd3 Cd 0.000000 0.29707(8) 0.500000 0.0132(3) Uani 0.401(2) 2 d S T P A 3
 Si2 Si 0.000000 0.30390(12) 0.000000 0.0115(4) Uani 0.901(2) 2 d S T P B 5
 P7 P 0.35758(13) 0.35143(10) 0.27775(15) 0.0093(3) Uani 1 1 d . . . . .
 P6 P 0.37958(13) 0.53386(10) 0.06742(14) 0.0110(3) Uani 1 1 d . . . . .
 P9 P 0.87175(12) 0.71940(9) 0.56154(14) 0.0072(3) Uani 1 1 d . . . . .
 P3 P 0.10868(12) 0.20542(9) 0.17600(14) 0.0084(3) Uani 1 1 d . . . . .
 Si7 Si 0.74386(13) 0.62666(10) 0.60727(15) 0.0073(3) Uani 1 1 d . . . . .
 Si5 Si 0.25184(13) 0.46213(10) 0.13448(15) 0.0069(3) Uani 1 1 d . . . . .
 P5 P 0.12615(13) 0.38594(10) -0.06843(14) 0.0087(3) Uani 1 1 d . . . . .
 P4 P 0.13004(12) 0.55527(10) 0.18708(14) 0.0097(3) Uani 1 1 d . . . . .
 Si6 Si 0.48410(13) 0.62493(11) 0.24960(15) 0.0083(3) Uani 1 1 d . . . . .
 P8 P 0.62738(12) 0.54374(10) 0.42073(14) 0.0113(3) Uani 1 1 d . . . . .
 P1 P -0.11654(13) 0.55571(10) 0.29995(15) 0.0111(3) Uani 1 1 d . . . . .
 Si4 Si 0.23248(12) 0.29039(11) 0.36144(14) 0.0076(3) Uani 1 1 d . . . . .
 P10 P 0.64551(14) 0.71581(10) 0.70148(17) 0.0136(3) Uani 1 1 d . . . . .
 P2 P 0.13531(15) 0.38451(12) 0.44709(16) 0.0162(3) Uani 1 1 d . . . . .
 Si1 Si 0.01165(13) 0.47013(11) 0.25685(15) 0.0091(3) Uani 1 1 d . . . . .
 Si8 Si 0.000000 0.62947(14) 0.500000 0.0074(4) Uani 1 2 d S T P . .
 Si3 Si 0.000000 0.29707(8) 0.500000 0.0132(3) Uani 0.599(2) 2 d S T P A 4
 Cd2 Cd 0.000000 0.30390(12) 0.000000 0.0115(4) Uani 0.099(2) 2 d S T P B 6

loop_
  _atom_site_aniso_label
  _atom_site_aniso_U_11
  _atom_site_aniso_U_22
  _atom_site_aniso_U_33
  _atom_site_aniso_U_23
  _atom_site_aniso_U_13
  _atom_site_aniso_U_12
 Cd1 0.0118(3) 0.0130(3) 0.0123(3) 0.000 0.0026(2) 0.000
 Br1 0.0155(4) 0.0165(4) 0.0225(4) 0.000 0.0087(3) 0.000
 Sr1 0.0284(3) 0.0183(3) 0.0199(3) -0.0028(2) 0.0150(2) -0.0074(3)
 Sr2 0.0294(3) 0.0316(4) 0.0188(3) -0.0117(3) 0.0123(2) -0.0112(3)
 Cd3 0.0126(5) 0.0143(6) 0.0137(5) 0.000 0.0067(4) 0.000
 Si2 0.0112(8) 0.0117(9) 0.0109(8) 0.000 0.0041(6) 0.000
 P7 0.0097(6) 0.0078(6) 0.0087(6) 0.0004(5) 0.0024(5) -0.0006(5)
 P6 0.0131(6) 0.0116(7) 0.0099(6) -0.0030(6) 0.0065(5) -0.0056(6)
 P9 0.0062(6) 0.0076(7) 0.0078(6) 0.0003(5) 0.0032(5) -0.0003(5)
 P3 0.0076(6) 0.0085(7) 0.0091(6) -0.0015(6) 0.0037(5) -0.0015(5)
 Si7 0.0067(6) 0.0070(7) 0.0085(6) 0.0010(6) 0.0037(5) 0.0007(6)
 Si5 0.0077(6) 0.0066(7) 0.0068(6) 0.0002(5) 0.0034(5) -0.0005(5)
 P5 0.0093(6) 0.0081(7) 0.0072(6) -0.0001(5) 0.0022(5) -0.0008(5)
 P4 0.0097(6) 0.0095(7) 0.0084(6) -0.0024(6) 0.0025(5) 0.0004(5)
 Si6 0.0080(6) 0.0083(7) 0.0089(6) -0.0013(6) 0.0041(5) -0.0025(6)
 P8 0.0091(6) 0.0125(7) 0.0107(6) -0.0008(6) 0.0029(5) -0.0005(6)
 P1 0.0092(6) 0.0111(7) 0.0115(6) -0.0033(6) 0.0033(5) 0.0009(6)
 Si4 0.0067(6) 0.0081(7) 0.0070(6) -0.0003(6) 0.0022(5) 0.0007(6)
 P10 0.0168(7) 0.0087(7) 0.0222(7) 0.0001(6) 0.0150(6) 0.0011(6)
 P2 0.0168(7) 0.0164(8) 0.0095(7) -0.0035(6) 0.0004(6) 0.0096(6)
 Si1 0.0096(7) 0.0080(7) 0.0080(7) -0.0011(6) 0.0023(5) 0.0017(6)
 Si8 0.0082(9) 0.0073(10) 0.0075(9) 0.000 0.0043(7) 0.000
 Si3 0.0126(5) 0.0143(6) 0.0137(5) 0.000 0.0067(4) 0.000
 Cd2 0.0112(8) 0.0117(9) 0.0109(8) 0.000 0.0041(6) 0.000

_geom_special_details
;
 All esds (except the esd in the dihedral angle between two l.s. planes)
 are estimated using the full covariance matrix.  The cell esds are taken
 into account individually in the estimation of esds in distances, angles
 and torsion angles; correlations between esds in cell parameters are only
 used when they are defined by crystal symmetry.  An approximate (isotropic)
 treatment of cell esds is used for estimating esds involving l.s. planes.
;
loop_
  _geom_bond_atom_site_label_1
  _geom_bond_atom_site_label_2
  _geom_bond_distance
  _geom_bond_site_symmetry_2
  _geom_bond_publ_flag
 Cd1 P7 2.5651(15) 2_656 ?
 Cd1 P7 2.5651(15) . ?
 Cd1 P8 2.5460(15) 2_656 ?
 Cd1 P8 2.5460(15) . ?
 Br1 Sr1 3.0080(8) . ?
 Br1 Sr1 3.0079(8) 2 ?
 Br1 Sr2 3.0326(9) 3_455 ?
 Br1 Sr2 3.0326(9) 4 ?
 Sr1 Sr2 4.6611(9) 4 ?
 Sr1 P7 3.2464(16) 3_455 ?
 Sr1 P6 3.1399(17) 2 ?
 Sr1 P3 3.1821(14) 3_455 ?
 Sr1 P5 3.6349(17) 3_455 ?
 Sr1 P4 3.5216(15) 2 ?
 Sr1 P1 3.0203(16) . ?
 Sr1 P10 3.3531(18) 1_454 ?
 Sr1 Cd2 3.9334(12) 3_455 ?
 Sr2 Sr2 4.6167(17) 2_655 ?
 Sr2 P6 3.5455(17) . ?
 Sr2 P6 3.2499(16) 2_655 ?
 Sr2 P5 3.4715(16) 2_655 ?
 Sr2 P8 2.9525(16) . ?
 Sr2 P1 3.0473(16) 1_655 ?
 Sr2 P10 3.7198(18) 4_646 ?
 Sr2 P2 3.2119(17) 2_656 ?
 Cd3 P10 2.3827(17) 4_546 ?
 Cd3 P10 2.3827(17) 3_445 ?
 Cd3 P2 2.3314(19) 2_556 ?
 Cd3 P2 2.331(2) . ?
 Si2 P3 2.2683(18) 2 ?
 Si2 P3 2.2683(18) . ?
 Si2 P5 2.2898(17) 2 ?
 Si2 P5 2.2898(18) . ?
 P7 Si5 2.229(2) . ?
 P7 Si4 2.2261(19) . ?
 P6 Si5 2.2151(19) . ?
 P6 Si6 2.222(2) . ?
 P9 Si7 2.2723(19) . ?
 P9 Si4 2.2718(19) 3 ?
 P9 Si8 2.3362(18) 1_655 ?
 P3 Si6 2.2946(19) 3_445 ?
 P3 Si4 2.240(2) . ?
 P3 Cd2 2.2683(18) . ?
 Si7 P4 2.2643(19) 2_656 ?
 Si7 P8 2.206(2) . ?
 Si7 P10 2.270(2) . ?
 Si5 P5 2.281(2) . ?
 Si5 P4 2.2576(19) . ?
 P5 Si1 2.302(2) 2 ?
 P5 Cd2 2.2898(17) . ?
 P4 Si1 2.252(2) . ?
 Si6 P8 2.213(2) . ?
 Si6 P10 2.287(2) 2_656 ?
 P1 Si1 2.195(2) . ?
 P1 Si8 2.2179(18) . ?
 Si4 P2 2.251(2) . ?
 P2 Si1 2.274(2) . ?
 P2 Si3 2.3314(19) . ?

loop_
  _geom_angle_atom_site_label_1
  _geom_angle_atom_site_label_2
  _geom_angle_atom_site_label_3
  _geom_angle
  _geom_angle_site_symmetry_1
  _geom_angle_site_symmetry_3
  _geom_angle_publ_flag
 P7 Cd1 P7 115.49(7) 2_656 . ?
 P8 Cd1 P7 111.10(5) 2_656 . ?
 P8 Cd1 P7 107.02(4) 2_656 2_656 ?
 P8 Cd1 P7 111.10(5) . 2_656 ?
 P8 Cd1 P7 107.02(4) . . ?
 P8 Cd1 P8 104.60(7) 2_656 . ?
 Sr1 Br1 Sr1 115.01(4) 2 . ?
 Sr1 Br1 Sr2 101.00(2) . 4 ?
 Sr1 Br1 Sr2 120.400(18) . 3_455 ?
 Sr1 Br1 Sr2 101.00(2) 2 3_455 ?
 Sr1 Br1 Sr2 120.399(17) 2 4 ?
 Sr2 Br1 Sr2 99.14(4) 3_455 4 ?
 Br1 Sr1 Sr2 39.693(16) . 4 ?
 Br1 Sr1 P7 79.72(3) . 3_455 ?
 Br1 Sr1 P6 142.16(3) . 2 ?
 Br1 Sr1 P3 141.98(4) . 3_455 ?
 Br1 Sr1 P5 82.73(3) . 3_455 ?
 Br1 Sr1 P4 77.04(3) . 2 ?
 Br1 Sr1 P1 124.35(4) . . ?
 Br1 Sr1 P10 81.40(3) . 1_454 ?
 Br1 Sr1 Cd2 117.53(3) . 3_455 ?
 P7 Sr1 Sr2 78.84(3) 3_455 4 ?
 P7 Sr1 P5 60.00(4) 3_455 3_455 ?
 P7 Sr1 P4 156.48(4) 3_455 2 ?
 P7 Sr1 P10 120.17(4) 3_455 1_454 ?
 P7 Sr1 Cd2 67.21(3) 3_455 3_455 ?
 P6 Sr1 Sr2 122.57(3) 2 4 ?
 P6 Sr1 P7 136.30(4) 2 3_455 ?
 P6 Sr1 P3 70.87(4) 2 3_455 ?
 P6 Sr1 P5 104.27(4) 2 3_455 ?
 P6 Sr1 P4 67.16(4) 2 2 ?
 P6 Sr1 P10 70.44(4) 2 1_454 ?
 P6 Sr1 Cd2 78.24(4) 2 3_455 ?
 P3 Sr1 Sr2 114.71(3) 3_455 4 ?
 P3 Sr1 P7 65.45(4) 3_455 3_455 ?
 P3 Sr1 P5 67.26(4) 3_455 3_455 ?
 P3 Sr1 P4 137.86(4) 3_455 2 ?
 P3 Sr1 P10 102.62(4) 3_455 1_454 ?
 P3 Sr1 Cd2 35.21(3) 3_455 3_455 ?
 P5 Sr1 Sr2 47.51(3) 3_455 4 ?
 P5 Sr1 Cd2 34.94(3) 3_455 3_455 ?
 P4 Sr1 Sr2 85.58(3) 2 4 ?
 P4 Sr1 P5 119.85(4) 2 3_455 ?
 P4 Sr1 Cd2 127.93(3) 2 3_455 ?
 P1 Sr1 Sr2 162.49(3) . 4 ?
 P1 Sr1 P7 91.95(4) . 3_455 ?
 P1 Sr1 P6 74.22(4) . 2 ?
 P1 Sr1 P3 73.67(4) . 3_455 ?
 P1 Sr1 P5 138.63(4) . 3_455 ?
 P1 Sr1 P4 98.10(4) . 2 ?
 P1 Sr1 P10 143.47(5) . 1_454 ?
 P1 Sr1 Cd2 108.77(3) . 3_455 ?
 P10 Sr1 Sr2 52.26(3) 1_454 4 ?
 P10 Sr1 P5 61.59(4) 1_454 3_455 ?
 P10 Sr1 P4 59.69(4) 1_454 2 ?
 P10 Sr1 Cd2 72.90(3) 1_454 3_455 ?
 Br1 Sr2 Sr1 39.307(15) 3_545 4_545 ?
 Br1 Sr2 Sr2 40.43(2) 3_545 2_655 ?
 Br1 Sr2 P6 76.41(3) 3_545 . ?
 Br1 Sr2 P6 81.12(4) 3_545 2_655 ?
 Br1 Sr2 P5 85.22(3) 3_545 2_655 ?
 Br1 Sr2 P1 146.07(3) 3_545 1_655 ?
 Br1 Sr2 P10 75.21(3) 3_545 4_646 ?
 Br1 Sr2 P2 127.80(4) 3_545 2_656 ?
 Sr2 Sr2 Sr1 68.801(14) 2_655 4_545 ?
 P6 Sr2 Sr1 82.34(3) 2_655 4_545 ?
 P6 Sr2 Sr1 112.32(3) . 4_545 ?
 P6 Sr2 Sr2 44.57(3) . 2_655 ?
 P6 Sr2 Sr2 49.96(3) 2_655 2_655 ?
 P6 Sr2 P6 65.73(5) 2_655 . ?
 P6 Sr2 P5 63.12(4) 2_655 2_655 ?
 P6 Sr2 P10 119.11(4) 2_655 4_646 ?
 P6 Sr2 P10 149.80(4) . 4_646 ?
 P5 Sr2 Sr1 50.55(3) 2_655 4_545 ?
 P5 Sr2 Sr2 91.75(3) 2_655 2_655 ?
 P5 Sr2 P6 127.59(4) 2_655 . ?
 P5 Sr2 P10 59.70(3) 2_655 4_646 ?
 P8 Sr2 Br1 131.34(3) . 3_545 ?
 P8 Sr2 Sr1 166.55(4) . 4_545 ?
 P8 Sr2 Sr2 109.85(3) . 2_655 ?
 P8 Sr2 P6 107.30(5) . 2_655 ?
 P8 Sr2 P6 65.29(4) . . ?
 P8 Sr2 P5 142.08(4) . 2_655 ?
 P8 Sr2 P1 77.86(4) . 1_655 ?
 P8 Sr2 P10 130.39(4) . 4_646 ?
 P8 Sr2 P2 69.27(5) . 2_656 ?
 P1 Sr2 Sr1 114.60(3) 1_655 4_545 ?
 P1 Sr2 Sr2 121.82(3) 1_655 2_655 ?
 P1 Sr2 P6 109.84(5) 1_655 . ?
 P1 Sr2 P6 72.30(4) 1_655 2_655 ?
 P1 Sr2 P5 64.23(4) 1_655 2_655 ?
 P1 Sr2 P10 99.48(4) 1_655 4_646 ?
 P1 Sr2 P2 73.82(4) 1_655 2_656 ?
 P10 Sr2 Sr1 45.47(3) 4_646 4_545 ?
 P10 Sr2 Sr2 112.84(3) 4_646 2_655 ?
 P2 Sr2 Sr1 108.17(4) 2_656 4_545 ?
 P2 Sr2 Sr2 164.21(3) 2_656 2_655 ?
 P2 Sr2 P6 145.83(5) 2_656 2_655 ?
 P2 Sr2 P6 132.02(4) 2_656 . ?
 P2 Sr2 P5 97.91(4) 2_656 2_655 ?
 P2 Sr2 P10 62.71(4) 2_656 4_646 ?
 P10 Cd3 P10 117.49(9) 4_546 3_445 ?
 P2 Cd3 P10 100.82(5) . 3_445 ?
 P2 Cd3 P10 100.82(5) 2_556 4_546 ?
 P2 Cd3 P10 113.85(5) . 4_546 ?
 P2 Cd3 P10 113.85(5) 2_556 3_445 ?
 P2 Cd3 P2 110.42(9) 2_556 . ?
 P3 Si2 P3 97.31(10) 2 . ?
 P3 Si2 P5 109.53(5) . 2 ?
 P3 Si2 P5 109.53(5) 2 . ?
 P3 Si2 P5 112.70(5) . . ?
 P3 Si2 P5 112.69(5) 2 2 ?
 P5 Si2 P5 113.94(11) . 2 ?
 Cd1 P7 Sr1 150.62(6) . 3_545 ?
 Si5 P7 Cd1 98.47(7) . . ?
 Si5 P7 Sr1 104.29(6) . 3_545 ?
 Si4 P7 Cd1 99.70(6) . . ?
 Si4 P7 Sr1 91.22(6) . 3_545 ?
 Si4 P7 Si5 107.03(8) . . ?
 Sr1 P6 Sr2 159.39(5) 2 . ?
 Sr1 P6 Sr2 101.52(4) 2 2_655 ?
 Sr2 P6 Sr2 85.47(4) 2_655 . ?
 Si5 P6 Sr1 90.95(6) . 2 ?
 Si5 P6 Sr2 99.04(6) . 2_655 ?
 Si5 P6 Sr2 107.23(6) . . ?
 Si5 P6 Si6 104.45(7) . . ?
 Si6 P6 Sr1 85.40(7) . 2 ?
 Si6 P6 Sr2 155.42(7) . 2_655 ?
 Si6 P6 Sr2 80.79(6) . . ?
 Si7 P9 Si8 105.68(7) . 1_655 ?
 Si4 P9 Si7 101.28(7) 3 . ?
 Si4 P9 Si8 109.57(6) 3 1_655 ?
 Si6 P3 Sr1 142.95(7) 3_445 3_545 ?
 Si4 P3 Sr1 92.65(6) . 3_545 ?
 Si4 P3 Si2 103.35(8) . . ?
 Si4 P3 Si6 107.70(7) . 3_445 ?
 Si4 P3 Cd2 103.35(8) . . ?
 P4 Si7 P9 105.27(8) 2_656 . ?
 P4 Si7 P10 98.07(7) 2_656 . ?
 P8 Si7 P9 113.32(8) . . ?
 P8 Si7 P4 116.45(9) . 2_656 ?
 P8 Si7 P10 118.02(8) . . ?
 P10 Si7 P9 103.68(8) . . ?
 P7 Si5 P5 100.08(8) . . ?
 P7 Si5 P4 123.40(7) . . ?
 P6 Si5 P7 108.30(8) . . ?
 P6 Si5 P5 103.16(7) . . ?
 P6 Si5 P4 111.56(8) . . ?
 P4 Si5 P5 107.92(7) . . ?
 Sr2 P5 Sr1 81.94(3) 2_655 3_545 ?
 Si5 P5 Sr1 92.28(6) . 3_545 ?
 Si5 P5 Sr2 91.72(6) . 2_655 ?
 Si5 P5 Si2 104.42(6) . . ?
 Si5 P5 Si1 115.30(8) . 2 ?
 Si5 P5 Cd2 104.42(6) . . ?
 Si1 P5 Sr1 149.51(7) 2 3_545 ?
 Si1 P5 Sr2 84.37(5) 2 2_655 ?
 Si7 P4 Sr1 98.08(6) 2_656 2 ?
 Si5 P4 Sr1 80.95(5) . 2 ?
 Si5 P4 Si7 107.13(7) . 2_656 ?
 Si1 P4 Sr1 154.38(6) . 2 ?
 Si1 P4 Si7 103.14(7) . 2_656 ?
 Si1 P4 Si5 105.90(8) . . ?
 P6 Si6 Sr1 57.81(5) . 2 ?
 P6 Si6 P3 104.85(7) . 3 ?
 P6 Si6 P10 112.46(8) . 2_656 ?
 P3 Si6 Sr1 95.37(6) 3 2 ?
 P8 Si6 Sr1 160.18(8) . 2 ?
 P8 Si6 P6 105.92(9) . . ?
 P8 Si6 P3 100.24(8) . 3 ?
 P8 Si6 P10 121.31(8) . 2_656 ?
 P10 Si6 Sr1 63.05(6) 2_656 2 ?
 P10 Si6 P3 110.31(8) 2_656 3 ?
 Cd1 P8 Sr2 98.87(5) . . ?
 Si7 P8 Cd1 107.74(6) . . ?
 Si7 P8 Sr2 136.18(7) . . ?
 Si7 P8 Si6 110.13(9) . . ?
 Si6 P8 Cd1 103.77(6) . . ?
 Si6 P8 Sr2 96.02(6) . . ?
 Sr1 P1 Sr2 109.31(5) . 1_455 ?
 Si1 P1 Sr1 100.99(6) . . ?
 Si1 P1 Sr2 97.21(7) . 1_455 ?
 Si1 P1 Si8 106.39(8) . . ?
 Si8 P1 Sr1 105.19(7) . . ?
 Si8 P1 Sr2 133.11(6) . 1_455 ?
 P7 Si4 P9 101.81(7) . 3_445 ?
 P7 Si4 P3 102.19(7) . . ?
 P7 Si4 P2 115.69(9) . . ?
 P3 Si4 P9 116.34(9) . 3_445 ?
 P3 Si4 P2 116.30(8) . . ?
 P2 Si4 P9 104.01(7) . 3_445 ?
 Sr1 P10 Sr2 82.27(4) 1_656 4_656 ?
 Si7 P10 Sr1 102.80(7) . 1_656 ?
 Si7 P10 Sr2 103.41(6) . 4_656 ?
 Si7 P10 Cd3 104.54(7) . 3 ?
 Si7 P10 Si6 104.95(8) . 2_656 ?
 Si6 P10 Sr1 79.50(6) 2_656 1_656 ?
 Si6 P10 Sr2 149.00(7) 2_656 4_656 ?
 Si6 P10 Cd3 101.75(7) 2_656 3 ?
 Si4 P2 Sr2 106.27(6) . 2_656 ?
 Si4 P2 Cd3 104.83(8) . . ?
 Si4 P2 Si1 106.00(8) . . ?
 Si4 P2 Si3 104.83(8) . . ?
 Si1 P2 Sr2 134.24(8) . 2_656 ?
 Si1 P2 Cd3 106.07(7) . . ?
 Si1 P2 Si3 106.07(7) . . ?
 P4 Si1 P5 111.36(7) . 2 ?
 P4 Si1 P2 110.25(8) . . ?
 P1 Si1 P5 101.54(8) . 2 ?
 P1 Si1 P4 108.17(8) . . ?
 P1 Si1 P2 114.16(8) . . ?
 P2 Si1 P5 111.07(8) . 2 ?
 P9 Si8 P9 108.30(10) 2_656 1_455 ?
 P1 Si8 P9 105.07(5) . 2_656 ?
 P1 Si8 P9 109.43(5) . 1_455 ?
 P1 Si8 P9 109.43(5) 2_556 2_656 ?
 P1 Si8 P9 105.07(5) 2_556 1_455 ?
 P1 Si8 P1 119.21(12) . 2_556 ?
 P10 Si3 P10 117.49(9) 4_546 3_445 ?
 P2 Si3 P10 100.82(5) . 3_445 ?
 P2 Si3 P10 113.85(5) . 4_546 ?
 P2 Si3 P10 100.82(5) 2_556 4_546 ?
 P2 Si3 P10 113.85(5) 2_556 3_445 ?
 P2 Si3 P2 110.42(9) 2_556 . ?
 P3 Cd2 P3 97.31(10) 2 . ?
 P3 Cd2 P5 112.69(5) 2 2 ?
 P3 Cd2 P5 109.53(5) 2 . ?
 P3 Cd2 P5 109.53(5) . 2 ?
 P3 Cd2 P5 112.70(5) . . ?
 P5 Cd2 P5 113.94(11) . 2 ?

_shelx_res_file
;
TITL 1_a.res in C2
    1.res
    created by SHELXL-2017/1 at 15:28:21 on 20-Dec-2023
REM Old TITL 1 in C2
REM SHELXT solution in C2
REM R1 0.065, Rweak 0.028, Alpha 0.002, Orientation as input
REM Flack x = 0.074 ( 0.019 ) from Parsons' quotients
REM Formula found by SHELXT: Si7 P29 Br6 Cd
CELL 0.71073 11.9053 15.2142 10.3085 90 116.101 90
ZERR 2 0.0021 0.0017 0.0014 0 0.017 0
LATT -7
SYMM -X,+Y,-Z
SFAC Br Cd P Si Sr
UNIT 2 3 40 25 8
EQIV $1 -0.5-X,-0.5+Y,-Z
EQIV $2 0.5+X,-0.5+Y,+Z
EQIV $3 -X,+Y,-Z
EADP Cd3 Si3
EADP Si2 Cd2
EXYZ Cd3 Si3
EXYZ Si2 Cd2
SUMP 0.5 0.000001 1 2 1 3

L.S. 4
PLAN  6
SIZE 0.1 0.15 0.2
CONF
FREE Cd2 Sr1_$1
FREE Cd2 Sr1_$2
FREE Sr1 Si6_$3
list 4
MORE -1
fmap 2
acta
OMIT 0 55
OMIT -2 -2 1
OMIT -2 -2 3
OMIT 0 -6 5
OMIT 2 4 8
OMIT 3 -7 1
OMIT 3 1 0
OMIT 4 0 0
REM <olex2.extras>
REM <HklSrc "%.\\1.hkl">
REM </olex2.extras>

WGHT    0.000000
EXTI    0.000373
FVAR       0.15021   0.40110   0.09887
CD1   2    0.500000    0.441402    0.500000    10.50000    0.01183    0.01296 =
         0.01230    0.00000    0.00261    0.00000
BR1   1    0.000000    0.794158    0.000000    10.50000    0.01551    0.01651 =
         0.02249    0.00000    0.00866    0.00000
SR1   5   -0.185991    0.687942    0.058340    11.00000    0.02836    0.01829 =
         0.01991   -0.00280    0.01504   -0.00742
SR2   5    0.671528    0.423427    0.223151    11.00000    0.02936    0.03158 =
         0.01879   -0.01172    0.01234   -0.01118
PART 3
CD3   2    0.000000    0.297070    0.500000    20.50000    0.01256    0.01430 =
         0.01374    0.00000    0.00672    0.00000
PART 5
SI2   4    0.000000    0.303902    0.000000   -30.50000    0.01122    0.01171 =
         0.01087    0.00000    0.00413    0.00000
PART 0
P7    3    0.357580    0.351428    0.277749    11.00000    0.00967    0.00777 =
         0.00871    0.00042    0.00242   -0.00063
P6    3    0.379584    0.533858    0.067425    11.00000    0.01310    0.01161 =
         0.00989   -0.00303    0.00652   -0.00563
P9    3    0.871754    0.719403    0.561537    11.00000    0.00616    0.00762 =
         0.00781    0.00034    0.00316   -0.00034
P3    3    0.108681    0.205416    0.175996    11.00000    0.00760    0.00850 =
         0.00912   -0.00145    0.00374   -0.00153
SI7   4    0.743857    0.626656    0.607273    11.00000    0.00669    0.00702 =
         0.00852    0.00105    0.00374    0.00067
SI5   4    0.251838    0.462128    0.134479    11.00000    0.00767    0.00662 =
         0.00680    0.00018    0.00342   -0.00052
P5    3    0.126147    0.385939   -0.068433    11.00000    0.00926    0.00812 =
         0.00723   -0.00013    0.00218   -0.00076
P4    3    0.130040    0.555267    0.187085    11.00000    0.00970    0.00951 =
         0.00838   -0.00241    0.00246    0.00037
SI6   4    0.484098    0.624925    0.249601    11.00000    0.00800    0.00833 =
         0.00895   -0.00129    0.00409   -0.00246
P8    3    0.627380    0.543743    0.420729    11.00000    0.00915    0.01246 =
         0.01071   -0.00076    0.00292   -0.00049
P1    3   -0.116536    0.555711    0.299952    11.00000    0.00922    0.01111 =
         0.01151   -0.00326    0.00335    0.00091
SI4   4    0.232476    0.290391    0.361439    11.00000    0.00671    0.00812 =
         0.00698   -0.00032    0.00217    0.00075
P10   3    0.645508    0.715808    0.701481    11.00000    0.01680    0.00865 =
         0.02223    0.00014    0.01501    0.00107
P2    3    0.135314    0.384508    0.447086    11.00000    0.01683    0.01639 =
         0.00953   -0.00352    0.00036    0.00957
SI1   4    0.011649    0.470126    0.256847    11.00000    0.00962    0.00799 =
         0.00801   -0.00113    0.00226    0.00175
SI8   4    0.000000    0.629466    0.500000    10.50000    0.00823    0.00727 =
         0.00752    0.00000    0.00429    0.00000
PART 4
SI3   4    0.000000    0.297070    0.500000   -20.50000    0.01256    0.01430 =
         0.01374    0.00000    0.00672    0.00000
PART 6
CD2   2    0.000000    0.303902    0.000000    30.50000    0.01122    0.01171 =
         0.01087    0.00000    0.00413    0.00000
HKLF 4


REM  1_a.res in C2
REM R1 =  0.0219 for    3119 Fo > 4sig(Fo)  and  0.0251 for all    3330 data
REM    182 parameters refined using      2 restraints

END

WGHT      0.0000      0.0000

REM Highest difference peak  0.712,  deepest hole -0.743,  1-sigma level  0.124
Q1    1   0.7374  0.4069  0.2657  11.00000  0.05    0.71
Q2    1  -0.1156  0.6888  0.1281  11.00000  0.05    0.58
Q3    1  -0.0366  0.7587  0.0406  11.00000  0.05    0.57
Q4    1   0.4846  0.4153  0.5540  11.00000  0.05    0.56
Q5    1   0.6745  0.4585  0.1823  11.00000  0.05    0.55
Q6    1  -0.0669  0.8172 -0.0631  11.00000  0.05    0.54
;
_shelx_res_checksum                80991
_shelx_hkl_file
;
   4   0   0   68.12    4.81
  -4   0   0   69.06    4.89
   6   0   0 2282.48   98.58
  -6   0   0 2298.74   98.35
   8   0   0 3424.74  142.94
   8   0   0 3322.77  143.18
  -8   0   0 3243.92  142.55
  10   0   0  129.84   11.84
 -10   0   0  135.92   10.97
  10   0   0  139.63   11.13
 -12   0   0   62.51    9.08
  12   0   0   63.22    9.63
  -3   1   0  206.48   10.42
   3   1   0  219.03   10.34
  -5  -1   0  397.17   20.76
   5   1   0  473.02   21.00
   5  -1   0  404.59   20.84
  -5   1   0  480.13   21.00
  -7   1   0   34.41    4.81
   7  -1   0   40.02    5.76
  -7  -1   0   37.73    5.13
   7   1   0   37.18    5.05
   7  -1   0   33.23    5.05
   9  -1   0  208.85   13.10
  -9   1   0  171.20   12.39
  -9  -1   0  200.56   12.71
   9   1   0  163.54   12.55
   9  -1   0  190.38   13.50
   9   1   0  177.43   12.63
  11  -1   0  141.36   12.31
  11   1   0  158.57   12.87
  11  -1   0  169.78   14.13
 -11   1   0  155.25   12.55
 -11  -1   0  154.78   12.39
  13   1   0   73.96   10.66
  13  -1   0   67.56   10.18
 -13  -1   0   59.75   10.10
 -13   1   0   71.59    9.79
  -2   2   0  134.34    6.31
   2   2   0  122.97    6.16
  -2  -2   0  117.68    6.00
   4   2   0  199.77   10.10
  -4   2   0  192.43   10.18
   6   2   0  358.73   17.84
  -6  -2   0  314.38   17.76
   6  -2   0  357.55   17.84
   6  -2   0  364.73   18.55
  -6   2   0  363.07   17.84
  -8  -2   0   85.80    8.13
  -8   2   0  107.26    8.29
   8   2   0  101.27    8.29
   8  -2   0  102.06    9.16
   8  -2   0   90.37    8.05
  10   2   0   33.07    6.55
  10  -2   0   37.49    7.10
  10  -2   0   32.05    7.10
 -10  -2   0   37.65    6.55
 -10   2   0   27.15    6.24
 -12   2   0  107.74   11.21
 -12  -2   0  116.26   11.60
  12  -2   0  113.50   11.52
  12  -2   0  131.65   13.34
  12   2   0  113.82   11.92
  14  -2   0  135.92   15.00
  -1   3   0  162.99    8.05
  -3   3   0  318.16   13.81
   3  -3   0  272.94   13.89
   3   3   0  293.93   13.65
  -3  -3   0  285.17   13.26
  -5   3   0  267.81   14.37
   5  -3   0  291.25   14.52
   5   3   0  281.78   14.21
  -7  -3   0   19.81    4.34
  -7   3   0   20.68    4.26
   7  -3   0   26.52    5.37
   7  -3   0   23.68    4.58
   7   3   0   27.39    4.42
   9  -3   0   17.92    4.97
  -9  -3   0   22.49    5.76
   9   3   0    9.31    4.66
   9  -3   0   27.55    6.79
  -9   3   0    4.26    4.34
  11   3   0   79.56    9.87
 -11  -3   0  114.53   10.66
  11  -3   0  120.84   12.23
  11   3   0   94.40    9.79
  11  -3   0  103.56   10.26
 -11   3   0   86.74    9.55
 -13   3   0  103.08   11.37
  13   3   0   98.82   12.00
  13  -3   0   88.32   12.79
  13  -3   0   93.69   10.97
 -13  -3   0   90.30   11.21
   0   4   0  652.35   29.28
  -2   4   0  559.69   24.63
  -2  -4   0  523.54   23.76
   2  -4   0  581.00   24.47
  -4   4   0    3.79    2.29
  -4  -4   0   18.39    1.97
   4  -4   0   17.52    2.76
   4   4   0    3.08    1.11
   6   4   0  335.92   17.13
   6  -4   0  370.02   17.76
  -6   4   0  325.11   17.13
   8  -4   0  500.02   24.94
   8  -4   0  495.68   26.52
  -8   4   0  500.65   25.02
   8   4   0  499.78   24.70
  -8  -4   0  459.45   25.34
  10  -4   0   59.35    9.00
  10   4   0   51.23    7.97
  10   4   0   54.07    6.95
  10  -4   0   52.25    7.66
 -10   4   0   49.80    7.74
 -10  -4   0   53.12    7.81
  12   4   0  130.08   12.87
  12  -4   0  137.97   12.55
  12  -4   0  143.49   14.52
 -12   4   0  138.21   11.92
  12   4   0  126.13   11.76
 -12  -4   0  127.94   12.55
  14  -4   0   56.75   11.76
 -14   4   0   72.54   10.26
  -1   5   0  197.40   10.34
   1  -5   0  183.75    9.87
   3  -5   0   77.19    4.26
  -3  -5   0   68.51    3.79
   5  -5   0 1684.67   65.35
  -5   5   0 1627.68   64.96
   7  -5   0  123.05    9.08
   7   5   0  142.55    8.52
  -7   5   0  120.60    8.76
  -9   5   0   48.07    6.95
  -9  -5   0   85.48    8.52
   9  -5   0   92.98    8.13
   9  -5   0  110.66   10.50
   9   5   0   51.62    6.16
  11   5   0  182.80   12.71
  11  -5   0  170.72   13.50
 -11  -5   0  181.14   14.37
  11   5   0  194.40   15.23
  11  -5   0  190.38   16.02
 -11   5   0  196.61   13.50
 -13  -5   0   51.78    9.31
  13   5   0   29.60    8.92
 -13   5   0   28.18    7.74
  13  -5   0   51.62    9.63
  13  -5   0   63.85   11.60
   0  -6   0  184.93   10.73
  -2  -6   0  896.64   39.15
  -2   6   0  836.33   38.36
   2  -6   0  854.65   38.04
  -4   6   0 7733.65  319.35
  -4  -6   0 7584.08  318.40
   4  -6   0 7566.32  319.58
   6  -6   0  121.00    8.76
  -6   6   0  131.10    8.52
   8  -6   0  107.19    8.45
   8   6   0   70.64    4.66
  -8   6   0   88.72    7.89
 -10  -6   0  103.00   10.34
  10   6   0   82.09    5.68
 -10   6   0   83.11    8.60
  10  -6   0  103.95    9.71
 -12   6   0 1614.26   71.12
 -12  -6   0 1548.04   72.46
  12  -6   0 1456.96   71.04
  12  -6   0 1578.51   75.30
  12   6   0 1559.17   73.09
  14  -6   0   46.88   12.55
 -14   6   0   35.60    9.16
  -1  -7   0  151.47   10.34
  -1   7   0  160.31    9.79
   1  -7   0  155.89    9.31
   3  -7   0  212.71   11.60
  -3  -7   0  226.76   12.94
  -3   7   0  242.71   12.39
  -3  -7   0  197.01   10.42
  -5  -7   0  115.63    6.24
  -5   7   0  111.53    7.89
   5  -7   0  116.74    8.37
   7  -7   0  111.84    9.00
  -7   7   0  111.61    8.84
   9  -7   0   42.15    8.52
   9  -7   0   43.57    6.87
  -9   7   0   41.83    6.79
 -11   7   0  164.65   13.50
  11  -7   0  208.29   14.52
 -11  -7   0  178.14   15.00
  11  -7   0  234.66   18.00
 -13   7   0   18.71    8.68
  13  -7   0   12.08    7.26
  13  -7   0   26.84   10.73
   0  -8   0 1835.34   80.27
  -2   8   0    4.10    3.24
  -2  -8   0    0.16    3.55
  -2  -8   0    0.47    3.47
   2  -8   0    1.74    2.60
  -4  -8   0    4.03    4.03
  -4   8   0   -0.24    3.32
   4  -8   0    1.42    3.00
  -4  -8   0    0.39    2.05
   6  -8   0  536.17   26.52
  -6   8   0  544.45   26.44
  -8   8   0    4.74    5.05
   8  -8   0    1.97    4.66
 -10   8   0  285.25   17.76
  10  -8   0  349.18   22.42
  10  -8   0  286.20   18.47
 -12   8   0   61.01    8.84
  12  -8   0   44.67    9.08
  12  -8   0   43.81   11.21
 -12  -8   0   40.49    9.23
  -1   9   0  324.87   16.89
  -1  -9   0  283.99   17.05
   1  -9   0  271.36   15.86
  -3  -9   0  200.32   14.13
   3  -9   0  214.06   12.31
  -3  -9   0  232.05   13.81
  -3   9   0  218.48   13.10
  -3  -9   0  211.53   11.37
   5  -9   0  240.34   14.21
  -5   9   0  254.31   14.29
  -5  -9   0  231.58   12.16
  -7  -9   0  132.52   10.97
  -7   9   0  142.23    9.95
   7   9   0   94.08    9.87
   7  -9   0  116.58    9.63
   9  -9   0   59.91    7.97
   9  -9   0   69.14   10.10
  11  -9   0  107.50   10.66
  11  -9   0  139.55   15.15
   0 -10   0  136.47   10.26
  -2  10   0   19.42    5.05
  -2 -10   0   37.49    6.08
  -2 -10   0   32.20    6.31
   2 -10   0   36.78    5.29
  -4  10   0  104.11    8.60
   4 -10   0   99.69    7.89
  -4 -10   0   91.64    6.24
  -4 -10   0  106.16    9.39
   6 -10   0   79.72    8.29
  -6  10   0  108.37    8.68
   8 -10   0  135.84   10.97
  -8 -10   0  146.10   12.47
  -8  10   0  123.76   10.58
  10 -10   0   95.74   13.34
 -10  10   0  102.92    9.95
  10  10   0   89.35   11.29
  10 -10   0   94.16   10.26
  12 -10   0   32.76    8.05
 -12  10   0   30.86    7.66
   1 -11   0 1200.75   55.09
  -1 -11   0 1223.48   56.59
  -3 -11   0  140.97   10.89
  -3  11   0  128.73   10.34
   3 -11   0  130.15    9.71
  -3 -11   0  130.15    8.60
  -3 -11   0  133.15   12.00
  -5 -11   0  118.00   10.42
  -5 -11   0  104.11    7.26
   5 -11   0  113.26    8.37
  -5  11   0  112.87    9.47
   7 -11   0  615.73   30.78
  -7  11   0  592.05   30.55
  -7 -11   0  629.54   32.36
   9 -11   0  205.93   14.84
  -9  11   0  203.16   14.60
   9 -11   0  249.81   19.02
  -9 -11   0  217.13   16.65
 -11  11   0   28.49    7.34
  11 -11   0   32.68   11.29
  11 -11   0   34.33    7.81
   0 -12   0 2448.47  107.74
  -2 -12   0  207.66   14.21
   2 -12   0  210.03   13.50
  -2  12   0  195.98   13.73
  -2 -12   0  205.45   15.23
  -4 -12   0   98.11   11.13
  -4 -12   0  110.03    7.42
  -4 -12   0  131.58   10.89
   4 -12   0  120.37    9.31
  -4  12   0   84.06    9.31
  -6  12   0   75.54    8.45
   6 -12   0   58.57    7.74
   8 -12   0 2126.28   92.82
  -8 -12   0 2274.43   95.03
 -10 -12   0   50.36    9.87
  10 -12   0   67.88   12.47
  10 -12   0   50.36    8.45
 -10  12   0   47.20    7.81
  -1 -13   0  270.73   18.00
   1 -13   0  245.94   16.02
  -3  13   0  252.10   17.36
  -3 -13   0  322.19   18.39
   3 -13   0  277.75   16.65
  -3 -13   0  277.59   15.55
  -3 -13   0  287.54   19.50
  -5 -13   0  227.55   13.42
  -5 -13   0  283.99   17.52
   5 -13   0  237.42   14.60
  -5  13   0  242.79   15.86
  -5 -13   0  211.61   17.52
  -7  13   0  257.07   16.89
  -7 -13   0  231.03   19.02
   7 -13   0  289.99   17.13
   9 -13   0  122.89   11.52
  -9  13   0  100.40   10.73
  -9 -13   0  129.13   13.02
  11 -13   0   34.65    8.68
   0 -14   0  188.25   14.44
  -2 -14   0  247.60   16.02
   2 -14   0  217.61   15.00
  -2 -14   0  215.24   16.89
  -4 -14   0  108.37    8.21
  -4  14   0  108.53   10.42
   4 -14   0  117.29   10.18
  -4 -14   0  103.00   12.39
  -4 -14   0  122.02   11.60
  -6 -14   0   46.41    9.71
  -6 -14   0   51.07    3.16
  -6  14   0   77.90    9.47
   6 -14   0   56.04    8.29
   8 -14   0   73.40    9.39
  -8 -14   0   77.11   10.42
  -8  14   0   62.12    9.39
  -8 -14   0   46.81   10.18
  10 -14   0   10.10    6.87
  -1 -15   0   23.76    8.05
  -1 -15   0   36.94    7.66
   1 -15   0   30.15    7.58
   3 -15   0   61.49    8.13
  -3 -15   0   57.38    8.68
  -3 -15   0   60.30    6.87
  -3 -15   0   61.25   10.18
  -5 -15   0   61.80    6.47
  -5 -15   0   49.25   10.02
   5 -15   0   61.64    8.05
  -5  15   0   55.96    9.08
  -5 -15   0   71.27    9.63
   7 -15   0  113.11   10.89
  -7  15   0   85.32   10.66
  -7 -15   0   86.98   12.55
  -9  15   0   12.79    6.95
   9 -15   0    5.68    6.63
   0 -16   0  188.96   15.15
  -2 -16   0   23.13    7.58
  -2 -16   0   16.02    7.74
   2 -16   0   19.57    6.95
  -4 -16   0   61.09    6.63
  -4 -16   0   70.01   10.02
   4 -16   0   67.41    8.76
  -4 -16   0   59.04   10.66
  -6  16   0  200.24   15.31
  -6 -16   0  186.43   17.60
   6 -16   0  199.61   14.92
  -8  16   0   22.81    7.42
   8 -16   0    4.97    6.55
  -1 -17   0   63.06    9.71
  -1 -17   0   52.65    9.55
   1 -17   0   54.70    8.92
   3 -17   0  917.47   44.83
  -3 -17   0  921.97   47.99
  -3 -17   0  964.59   46.57
  -3 -17   0  876.04   42.94
   5 -17   0  284.78   18.71
  -5 -17   0  331.74   21.63
  -5  17   0  360.94   21.15
  -5 -17   0  270.41   21.78
   7 -17   0   30.62    8.29
  -7  17   0   27.63    7.89
   0 -18   0   89.43   11.68
  -2 -18   0   15.86    7.66
   2 -18   0   20.36    8.05
  -2 -18   0    9.47    8.68
  -4 -18   0  773.66   38.83
  -4 -18   0  653.69   39.07
   4 -18   0  680.29   35.99
   6 -18   0   20.36    7.50
  -1 -19   0   55.72   11.05
  -1 -19   0   62.51   10.34
   1 -19   0   54.15   10.66
   3 -19   0   80.35   10.50
  -3 -19   0   71.59   12.23
  -3 -19   0   94.40   12.00
   0 -20   0   55.25    9.79
   0 -20   0   51.46   10.97
   2 -20   0   19.65    8.52
  -2 -20   0   31.18   10.66
   1 -21   0   23.84    9.63
 -12   0  -1   20.21    7.50
  12   0   1    7.97    7.74
  10   0   1   78.77    9.31
 -10   0  -1   77.03    8.52
   8   0   1  362.52   19.73
  -8   0  -1  340.34   19.18
   8   0   1  367.26   19.57
   6   0   1    1.18    2.84
  -6   0  -1    4.34    3.24
   4   0   1   15.08    2.60
  -4   0  -1   13.10    2.68
  -2   0  -1  407.59   18.15
   2   0  -1  106.79    6.16
   4   0  -1  259.36   13.18
  -4   0   1  242.55   12.87
   6   0  -1   10.34    3.87
   8   0  -1  510.44   26.76
  -8   0   1  524.49   25.65
  10   0  -1    8.21    5.13
 -10   0   1    4.58    4.50
  10   0  -1    7.10    5.21
 -12   0   1    3.00    5.76
  12   0  -1    1.58    6.16
  12   0  -1    5.60    6.55
 -14   0   1   89.82   11.21
  14   0  -1  111.13   13.18
 -13  -1  -1   10.18    7.34
  13   1   1   18.71    8.13
  13  -1   1    9.00    7.97
 -13   1  -1   22.57    8.45
 -11  -1  -1   91.24    9.95
  11  -1   1   81.53   10.34
  11   1   1   57.38    9.08
 -11   1  -1   57.22    8.37
   9   1   1  250.92   15.55
  -9  -1  -1  254.94   15.63
   9  -1   1  265.75   16.50
   9  -1   1  239.71   15.79
  -9   1  -1  249.89   15.39
  -7   1  -1  251.23   15.23
   7  -1   1  320.45   16.10
   7  -1   1  288.49   15.79
  -7  -1  -1  303.72   15.86
   7   1   1  253.36   15.08
  -5   1  -1  745.96   33.78
   5  -1   1  738.94   33.86
   5   1   1  736.41   33.31
  -5  -1  -1  772.09   34.10
  -3  -1  -1  111.05    6.79
   3  -1   1  105.92    6.47
  -1   1  -1  168.51    7.42
  -1  -1  -1  154.62    7.89
   3   1  -1   64.33    5.05
   3  -1  -1   77.43    5.13
  -3  -1   1   66.22    5.05
   5   1  -1 1086.70   48.54
  -5  -1   1 1083.86   47.99
   5  -1  -1 1101.70   48.70
  -7   1   1   40.89    5.21
   7  -1  -1   56.43    6.31
   7   1  -1   42.86    5.53
  -9   1   1  362.92   19.42
   9  -1  -1  353.21   19.34
  -9  -1   1  334.11   19.18
   9   1  -1  341.45   20.05
   9  -1  -1  364.97   20.92
  11  -1  -1    6.55    5.76
  11  -1  -1   15.79    6.31
  11   1  -1   11.76    5.84
  11   1  -1    9.39    5.92
 -11  -1   1   15.23    5.68
 -11   1   1   12.00    5.76
  13   1  -1   16.02    8.29
  13  -1  -1   32.99    8.52
 -13   1   1   14.44    7.02
 -13  -1   1   37.41    8.29
  13  -1  -1   40.49    8.92
  12   2   1   52.33    9.39
  12  -2   1   53.67   10.02
 -12  -2  -1   56.91    9.16
 -12   2  -1   38.83    8.45
  12   2   1   42.86    8.52
 -10   2  -1   54.78    7.97
  10  -2   1   76.01    9.71
  10   2   1   54.15    7.89
 -10  -2  -1   75.77    8.68
  10  -2   1   82.88    8.84
  10   2   1   60.22    7.50
   8   2   1  143.97   10.58
  -8  -2  -1  149.18   10.89
   8  -2   1  165.12   11.52
  -8   2  -1  154.31   10.89
   8  -2   1  147.44   10.81
  -6   2  -1  970.75   45.54
   6  -2   1 1067.91   45.62
   6   2   1  987.48   44.83
  -6  -2  -1 1051.18   46.02
  -4  -2  -1  223.61   11.60
   4  -2   1  216.58   10.97
  -4   2  -1  210.74   10.89
   4   2   1  201.74   10.18
   2  -2   1  840.75   35.04
  -2   2  -1  790.63   35.04
   0  -2  -1  126.84    6.31
  -2   2   1   60.62    4.34
  -2  -2   1   92.98    4.66
   2   2  -1   69.54    4.18
  -4  -2   1  924.10   43.65
   4  -2  -1  957.73   43.96
   6   2  -1  289.43   15.15
   6  -2  -1  256.60   14.84
  -6   2   1  252.42   13.97
   8  -2  -1  727.73   36.23
   8   2  -1  807.68   37.81
   8  -2  -1  735.94   37.49
  -8   2   1  836.57   36.78
 -10   2   1  697.89   33.15
  10  -2  -1  670.19   34.81
  10   2  -1  681.71   34.26
  10  -2  -1  646.67   32.76
 -10  -2   1  621.73   32.68
  12  -2  -1  113.66   12.87
  12   2  -1  114.68   11.84
 -12  -2   1  120.21   11.29
  12  -2  -1  131.81   11.60
 -12   2   1  107.26   10.89
  14  -2  -1   42.15    9.08
  14  -2  -1   46.81   10.02
 -14   2   1   35.52    8.76
 -13   3  -1  153.12   14.44
  13  -3   1  190.93   17.05
  11   3   1  180.91   13.02
  11   3   1  175.85   14.21
  11  -3   1  142.86   12.87
  11  -3   1  158.25   14.21
 -11   3  -1  153.28   12.63
 -11  -3  -1  152.96   13.02
   9  -3   1  530.48   27.07
   9   3   1  464.18   24.78
   9   3   1  483.13   26.20
  -9   3  -1  483.21   25.49
  -9  -3  -1  512.57   26.28
   9  -3   1  483.44   25.65
  -7  -3  -1  372.15   21.23
   7   3   1  428.82   21.94
  -7   3  -1  431.11   21.15
   7  -3   1  391.65   20.92
   7   3   1  434.11   20.52
   5  -3   1  357.00   19.18
  -5   3  -1  427.56   19.50
  -5  -3  -1  374.99   19.89
   5   3   1  422.90   18.63
   3  -3   1  963.88   39.78
  -3   3  -1  866.64   39.70
  -1   3  -1 1646.86   64.41
   1  -3   1 1439.67   64.25
  -1  -3   1   71.98    4.10
   1  -3  -1   64.01    4.34
  -3  -3   1 1474.08   64.09
  -3  -3   1 1554.12   63.38
  -3   3   1 1507.00   63.22
   3   3  -1 1395.63   62.75
   5   3  -1  839.33   35.91
  -5   3   1  842.41   34.97
  -5  -3   1  729.94   34.89
   5  -3  -1  684.63   35.52
  -7   3   1  233.95   13.97
   7  -3  -1  287.30   15.86
   7  -3  -1  289.12   14.52
   7   3  -1  218.24   14.44
   9   3  -1  315.88   18.63
  -9   3   1  297.88   17.76
   9  -3  -1  331.50   18.15
   9  -3  -1  337.74   19.97
 -11   3   1  272.86   16.89
  11  -3  -1  234.18   16.34
  11   3  -1  284.54   17.52
  11  -3  -1  256.91   18.71
 -11  -3   1  230.32   16.34
 -13   3   1  147.68   14.13
  13  -3  -1  199.14   15.15
  13   3  -1  154.86   14.29
 -13  -3   1  211.85   15.39
  13   3  -1  143.49   13.89
  13  -3  -1  180.75   16.58
  15  -3  -1   49.25   10.58
  14  -4   1  179.01   18.86
  12  -4   1  133.00   12.63
  12  -4   1  159.20   14.76
 -12   4  -1  141.91   12.16
 -12  -4  -1  134.97   13.26
  12   4   1  142.94   14.05
 -10  -4  -1  146.89   11.68
  10   4   1  115.95   11.76
  10  -4   1  157.39   13.34
  10   4   1  110.11    9.63
 -10   4  -1  115.47   10.81
  10  -4   1  149.41   11.60
  -8   4  -1  416.51   22.34
   8  -4   1  415.88   22.26
   8   4   1  431.43   23.52
   8   4   1  450.84   21.55
  -8  -4  -1  419.59   23.05
  -6   4  -1   23.36    4.34
   6  -4   1   26.91    4.42
   6   4   1   28.97    3.39
  -6  -4  -1   25.42    4.89
  -4   4  -1   90.30    5.92
   4  -4   1  104.82    6.47
  -2   4  -1 2352.33   98.98
   0  -4   1   77.75    4.74
  -2  -4   1  549.98   24.15
  -2  -4   1  583.60   24.55
   2   4  -1  513.91   24.39
  -2   4   1  504.28   24.39
  -4  -4   1  472.47   20.84
  -4  -4   1  487.86   20.52
   4   4  -1  376.10   18.86
  -4   4   1  389.12   19.65
  -6  -4   1  231.89   12.79
  -6   4   1  233.47   13.10
   6   4  -1  240.02   13.73
   6  -4  -1  253.44   13.26
   6  -4  -1  243.10   14.44
   8  -4  -1  269.23   16.65
   8   4  -1  234.58   14.92
  -8   4   1  239.79   14.44
   8  -4  -1  275.70   15.08
  10  -4  -1  210.43   16.10
  10   4  -1  201.59   14.13
 -10   4   1  207.82   13.65
  10  -4  -1  201.35   13.81
  12  -4  -1   94.87   10.42
 -12   4   1   75.93    9.39
  12   4  -1   67.17    9.63
  12  -4  -1   98.35   12.47
  12   4  -1   72.30    9.31
 -12  -4   1   82.72   10.02
 -14   4   1  119.26   12.39
  14  -4  -1  120.68   14.52
  13  -5   1   95.66   11.44
  13  -5   1  114.29   13.73
  11  -5   1   86.66   11.76
  11   5   1   73.33    7.10
  11  -5   1   74.67    9.39
 -11  -5  -1   76.09   10.10
  11   5   1   71.98    9.95
 -11   5  -1   74.43    8.76
   9  -5   1  523.06   27.86
   9  -5   1  443.58   24.94
   9   5   1  506.41   26.84
  -9  -5  -1  449.19   26.05
   9   5   1  478.55   23.60
  -9   5  -1  518.96   24.86
   7   5   1  345.71   16.10
  -7  -5  -1  315.32   18.63
   7  -5   1  304.51   17.60
  -7   5  -1  341.68   17.29
   5  -5   1  489.44   23.36
  -5  -5  -1  437.03   24.39
  -5   5  -1  526.54   23.13
   3  -5   1  289.59   15.71
  -3   5  -1  380.68   15.94
   1  -5   1  948.81   39.54
  -1   5  -1  872.33   39.62
  -1   5   1    6.63    2.45
  -3   5   1  590.39   27.55
   3   5  -1  561.66   27.63
  -3  -5   1  572.63   26.76
   3  -5  -1  644.62   27.55
  -3  -5   1  640.59   27.86
  -5  -5   1 1092.70   46.49
   5   5  -1  983.38   44.52
  -5   5   1 1037.37   45.94
   5  -5  -1 1060.49   46.02
  -5  -5   1 1017.48   45.94
   7   5  -1  133.47    8.13
   7  -5  -1  150.83   11.13
  -7   5   1  139.31    9.47
   7  -5  -1  139.39    9.55
  -7  -5   1  127.94    8.29
   9  -5  -1  296.77   19.18
  -9   5   1  293.77   17.13
   9  -5  -1  281.38   17.05
   9   5  -1  309.88   17.36
 -11   5   1  164.41   12.63
  11   5  -1  174.59   12.94
  11  -5  -1  184.38   15.63
  11  -5  -1  159.52   12.79
  13  -5  -1   78.46   12.87
  13   5  -1  104.19   12.31
 -13  -5   1   73.01   10.34
 -13   5   1  114.76   10.89
  13  -5  -1   66.85   10.10
  12  -6   1   -0.55    6.79
  12   6   1    6.95    7.10
 -12   6  -1    4.10    5.92
  12  -6   1    4.03    9.00
 -12  -6  -1    5.84    7.58
 -10   6  -1   31.65    6.47
  10  -6   1   64.64    9.79
 -10  -6  -1   46.33    8.21
  10   6   1   37.02    7.97
  10  -6   1   51.30    7.26
   8   6   1  105.92    9.71
  -8   6  -1  112.16    8.52
   8  -6   1   84.22    8.37
  -8  -6  -1   78.69    8.92
  -6  -6  -1   89.82    8.76
   6  -6   1   99.06    7.74
  -6   6  -1   99.37    7.26
   4  -6   1  229.84   11.21
  -4   6  -1  166.30   10.10
   2  -6   1  349.42   17.21
  -2   6  -1  401.20   17.76
   0  -6   1  624.73   28.73
   0   6   1  637.35   29.91
  -2   6   1  438.93   22.02
  -2  -6   1  477.36   21.94
   2  -6  -1  454.63   21.78
  -4  -6   1  977.78   47.59
   4   6  -1 1116.93   48.23
  -4   6   1 1188.20   47.91
   4  -6  -1 1011.56   47.04
   6  -6  -1   77.67    6.79
  -6   6   1   76.96    6.71
   6   6  -1   71.43    5.05
  -6  -6   1   80.82    6.24
  -6  -6   1   79.01    7.26
   6  -6  -1   65.98    7.50
   8  -6  -1   95.19    9.87
   8  -6  -1   89.74    8.13
  -8   6   1   77.27    7.74
   8   6  -1   73.17    5.53
  10  -6  -1  344.84   20.76
  10   6  -1  362.68   18.07
 -10   6   1  409.41   21.39
  10  -6  -1  383.99   23.84
  12   6  -1   72.93    6.47
 -12   6   1   88.56    9.71
  12  -6  -1   95.03   12.87
  12  -6  -1   93.85   10.34
 -14   6   1   39.31    9.23
  14  -6  -1   19.81   10.81
  13  -7   1   65.91   12.63
  11  -7   1   71.51   11.05
  11   7   1   94.16   11.29
  11  -7   1   51.62    8.84
 -11  -7  -1   55.65    9.55
 -11   7  -1   97.79    9.47
  -9  -7  -1   25.26    6.95
   9   7   1   48.94    8.05
   9  -7   1   26.20    6.08
  -9   7  -1   44.75    6.55
   7  -7   1   51.46    6.63
  -7   7  -1   67.41    6.63
  -7  -7  -1   42.86    7.18
  -5   7  -1  143.10    8.52
   5  -7   1  104.34    8.37
  -3   7  -1  213.98   12.23
  -3  -7  -1  219.90   10.58
  -1   7  -1  655.98   30.23
   1  -7   1  661.19   29.76
   1  -7  -1  545.80   24.55
  -1  -7   1  528.27   24.47
  -3  -7   1   95.35    7.10
  -3   7   1   73.64    6.71
  -3  -7   1   91.79    6.16
   3  -7  -1   81.69    6.47
   5  -7  -1  180.27    8.21
  -5  -7   1  152.57    7.50
  -7  -7   1   63.22    5.45
   7  -7  -1   73.80    8.68
   7  -7  -1   57.30    6.71
  -7   7   1   67.41    6.95
  -7  -7   1   57.46    7.34
   9   7  -1   83.82    9.08
   9  -7  -1   88.87    8.52
  -9  -7   1   85.64    9.08
   9  -7  -1   89.27   10.73
   9   7  -1   74.43    5.53
  -9   7   1   81.46    8.37
  11  -7  -1    4.74    5.84
  11  -7  -1    1.50    7.50
  11   7  -1   11.68    3.16
 -13   7   1  233.63   17.36
  13  -7  -1  248.00   17.68
  13  -7  -1  283.59   22.18
 -12   8  -1   51.30    8.29
  12  -8   1   61.72    9.16
  12  -8   1   71.19   12.94
 -10  -8  -1  109.08   11.29
 -10   8  -1   68.83    8.84
  10   8   1   62.04    9.71
  10  -8   1  104.27    9.63
   8  -8   1  204.03   13.02
  -8   8  -1  164.88   12.00
  -8  -8  -1  204.66   14.60
   6  -8   1  145.78    9.23
  -6   8  -1   93.29    8.13
   4  -8   1   54.30    5.53
  -4   8  -1   55.33    5.45
   2  -8   1  734.28   33.78
  -2   8  -1  772.32   34.57
   0  -8  -1  267.65   15.55
   0  -8   1  271.60   14.68
  -2   8   1  441.37   22.49
   2  -8  -1  413.19   21.78
  -2  -8   1  393.78   22.49
  -4   8   1  603.34   30.31
   4  -8  -1  668.45   30.15
  -4  -8   1  594.81   28.89
   6  -8  -1  159.75   10.66
  -6  -8   1  156.99    9.71
  -6  -8   1  158.02   11.37
  -6   8   1  125.89   10.10
  -8   8   1  130.31   10.02
  -8  -8   1  116.26   10.73
   8  -8  -1  124.23   12.16
   8   8  -1  122.74   10.89
   8  -8  -1  120.76    9.79
  10   8  -1    3.55    5.68
 -10  -8   1    7.74    6.24
  10  -8  -1    9.71    7.89
  10  -8  -1    9.16    6.08
 -10   8   1    3.79    5.92
 -12   8   1  164.33   13.65
  12   8  -1  153.28   14.68
  12  -8  -1  185.96   18.00
  12  -8  -1  177.59   14.29
 -14   8   1   23.99    8.84
 -11   9  -1  184.22   14.05
  11  -9   1  245.47   19.81
  11   9   1  198.19   16.97
 -11  -9  -1  210.90   16.65
  -9   9  -1  190.93   13.42
  -9  -9  -1  201.03   15.31
   9  -9   1  204.19   13.89
   7  -9   1  346.74   19.34
  -7   9  -1  364.42   19.26
  -5   9  -1  669.95   33.31
   5  -9   1  777.14   34.10
   3  -9   1   49.73    5.05
  -3  -9  -1   50.20    3.79
  -3   9  -1   62.99    5.68
  -1   9  -1  977.14   44.75
  -1  -9  -1 1030.42   46.96
   1  -9   1  970.75   44.12
   1  -9  -1  505.46   24.86
  -1  -9   1  541.06   25.42
   3  -9  -1   70.40    6.79
  -3  -9   1   70.48    6.00
  -3   9   1   97.32    7.89
  -3  -9   1   74.43    7.02
  -5   9   1  264.89   15.71
   5  -9  -1  287.93   15.47
  -5  -9   1  263.78   15.63
   7   9  -1  225.97   16.10
  -7   9   1  235.45   15.47
   7  -9  -1  275.94   15.63
  -7  -9   1  266.86   13.58
  -7  -9   1  264.73   17.05
  -9  -9   1   70.33    9.55
   9  -9  -1   91.87   11.44
   9   9  -1   81.85    9.47
  -9   9   1   84.22    8.84
   9  -9  -1   72.85    8.52
  11  -9  -1   81.77   12.94
 -11   9   1   58.64    8.68
  11  -9  -1   66.93    9.31
 -11  -9   1   62.51    9.47
  11   9  -1   56.28    9.31
 -13   9   1    0.87    7.42
  12 -10   1   42.62    8.76
  10 -10   1  205.14   18.07
  10 -10   1  188.48   14.37
 -10  10  -1  199.77   13.81
 -10 -10  -1  176.09   15.63
   8 -10   1   86.03    8.84
  -8  10  -1   91.01    9.00
  -6  10  -1  284.62   15.39
   6 -10   1  236.95   15.23
  -4  10  -1   16.50    4.50
   4 -10   1   23.36    4.34
  -4 -10  -1   21.07    6.16
  -2  10  -1   97.00    7.81
  -2 -10  -1   71.51    7.81
   2 -10   1   56.20    6.24
  -2 -10  -1   68.75    8.68
   0 -10  -1  704.29   34.97
   0 -10   1  712.65   33.86
  -2 -10   1  412.48   20.13
   2 -10  -1  396.94   19.97
  -2 -10   1  380.28   20.84
  -4 -10   1  423.61   21.78
   4 -10  -1  371.20   20.28
  -4  10   1  387.39   21.15
  -4 -10   1  385.02   19.34
  -6 -10   1  256.20   14.37
  -6  10   1  230.00   15.00
   6 -10  -1  257.15   15.31
   8 -10  -1   58.01    7.74
  -8  10   1   84.30    8.29
  -8 -10   1   56.28    8.37
  -8 -10   1   52.96    4.18
  10 -10  -1  501.36   30.70
  10  10  -1  508.15   28.18
  10 -10  -1  433.80   25.81
 -10  10   1  494.89   26.36
 -10 -10   1  457.63   26.68
 -12  10   1   14.52    7.18
  12  10  -1   13.81    7.89
  12 -10  -1   19.81    7.66
  12 -10  -1   23.52   11.37
  11 -11   1   19.10    6.95
   9 -11   1   66.38    8.68
  -9  11  -1   40.25    7.26
  -7  11  -1   70.56    7.89
   7 -11   1   59.28    7.66
  -5 -11  -1  471.37   25.49
  -5 -11  -1  433.87   26.52
  -5  11  -1  470.02   23.68
   5 -11   1  445.63   23.60
   3 -11   1  211.77   12.39
  -3  11  -1  196.30   12.94
  -3 -11  -1  212.24   15.55
  -3 -11  -1  217.13   14.52
   1 -11   1  834.84   38.91
  -1 -11  -1  834.20   41.44
  -1  11   1  262.44   16.97
   1 -11  -1  285.80   16.73
  -1 -11   1  269.31   16.81
   3 -11  -1  318.72   17.76
  -3 -11   1  291.64   16.89
  -3 -11   1  354.71   18.71
  -3  11   1  297.96   18.47
  -3 -11   1  301.43   19.02
   5 -11  -1  382.89   21.71
  -5 -11   1  411.54   22.97
  -7  11   1   49.73    7.66
  -7 -11   1   70.25    9.00
   7 -11  -1   82.56   10.73
  -7 -11   1   73.56    5.84
   7 -11  -1   69.93    8.05
  -9  11   1  210.74   14.29
  -9 -11   1  155.57   14.29
   9 -11  -1  173.25   16.65
   9 -11  -1  181.22   13.81
 -11 -11   1  125.02   12.55
 -11  11   1  106.63   11.37
  11 -11  -1  112.08   12.08
  11 -11  -1  154.15   16.73
  10 -12   1   12.47   10.81
 -10  12  -1    5.37    5.84
  10 -12   1    5.05    6.00
  -8  12  -1   47.52    7.34
   8 -12   1   49.96    7.58
  -6  12  -1   12.79    5.76
   6 -12   1    4.58    5.29
  -6 -12  -1    0.71    6.63
  -4 -12  -1  218.40   10.73
  -4 -12  -1  219.74   16.65
  -4 -12  -1  203.32   10.89
  -4 -12  -1  260.62   16.34
  -4  12  -1  221.71   14.21
   4 -12   1  240.81   13.26
  -2 -12  -1  141.99   12.87
  -2 -12  -1  154.39   12.08
   2 -12   1  141.99   10.18
   0 -12  -1  118.08   10.81
   0 -12   1  125.02   10.34
  -2 -12   1  263.47   17.52
  -2  12   1  233.39   16.97
  -2 -12   1  289.04   16.73
   2 -12  -1  280.99   16.73
  -4 -12   1  147.36   11.68
  -4 -12   1  130.15   12.16
  -4 -12   1  124.95    9.47
   4 -12  -1  132.68   10.50
   6 -12  -1   53.51    6.95
  -6 -12   1   50.67    6.24
  -6  12   1   49.09    7.34
  -8  12   1  267.96   16.73
   8 -12  -1  223.05   15.86
  -8 -12   1  244.76   17.52
 -10 -12   1   92.19   11.76
  10 -12  -1   90.69   10.26
  10 -12  -1  106.95   14.60
 -10  12   1  125.26   11.21
 -12  12   1   33.07    8.60
   9 -13   1   45.94    8.60
  -9  13  -1   78.38    8.92
   7 -13   1  145.94   11.84
  -7  13  -1  167.72   12.16
  -5 -13  -1   16.89    7.34
  -5  13  -1   27.70    6.31
   5 -13   1   16.02    5.60
  -5 -13  -1   27.15    6.87
  -3 -13  -1   13.34    7.02
  -3  13  -1   28.89    6.08
   3 -13   1   19.50    5.37
  -3 -13  -1   20.44    3.79
  -3 -13  -1   17.60    6.63
  -1 -13  -1   19.34    6.95
   1 -13   1   21.07    6.00
  -1 -13   1   26.13    6.71
   1 -13  -1   31.18    6.79
  -3 -13   1  341.05   22.34
  -3 -13   1  373.65   21.07
   3 -13  -1  345.47   20.44
  -3 -13   1  345.39   19.57
  -5 -13   1  119.97   12.31
  -5  13   1  140.73   11.76
  -5 -13   1  110.11    8.52
  -5 -13   1  135.68   11.44
   5 -13  -1  119.66    9.87
   7 -13  -1   34.57    9.08
  -7 -13   1   22.42    4.03
   7 -13  -1   23.21    6.47
  -7  13   1   27.39    6.55
   9 -13  -1   88.01   10.26
  -9  13   1   51.46    8.92
  -9 -13   1   87.37   11.13
 -11  13   1   95.58   11.52
  11 -13  -1  111.21   11.68
  10 -14   1   61.09    9.47
  -8 -14  -1   18.55    8.05
  -8  14  -1   23.21    6.63
   8 -14   1   19.18    6.47
  -8 -14  -1    9.16    8.76
   6 -14   1  103.16    9.87
  -6 -14  -1   93.85   12.47
  -6  14  -1  107.58   10.34
  -4 -14  -1   10.18    3.00
  -4  14  -1   10.18    5.53
  -4 -14  -1   13.65    3.32
  -4 -14  -1   10.18    7.81
  -4 -14  -1   13.65    6.71
   4 -14   1    8.84    4.89
  -2 -14  -1   16.97    6.55
   2 -14   1   13.34    5.45
  -2 -14  -1   18.55    7.26
   0 -14  -1  286.20   19.42
   0 -14   1  290.30   18.31
  -2 -14   1  128.81   12.23
   2 -14  -1  120.45   10.97
  -2 -14   1  118.32   10.81
  -4 -14   1   38.12    9.00
   4 -14  -1   36.15    7.26
  -4  14   1   35.12    7.74
  -4 -14   1   31.10    5.76
  -4 -14   1   34.97    7.34
  -6 -14   1   15.00    7.10
  -6  14   1   23.60    7.66
   6 -14  -1   13.02    5.84
  -6 -14   1   15.86    4.89
  -8 -14   1   98.74   11.84
   8 -14  -1  125.42   14.68
   8 -14  -1  105.05   11.21
 -10  14   1   15.71    7.74
  10 -14  -1   26.76    8.52
   9 -15   1  119.34   11.60
  -7 -15  -1   12.16    8.52
  -7  15  -1    0.71    5.84
   7 -15   1    6.79    6.00
  -5  15  -1  158.96   13.02
  -5 -15  -1  201.74   15.47
  -5 -15  -1  176.33   16.50
  -3 -15  -1  283.75   15.86
  -3 -15  -1  331.11   20.21
  -3 -15  -1  286.51   21.15
   3 -15   1  295.27   17.60
  -3 -15  -1  299.69   16.02
  -1 -15  -1   14.05    7.81
  -1 -15  -1   16.42    6.39
   1 -15   1   19.73    6.55
  -1 -15   1   58.80    9.23
   1 -15  -1   69.93    9.31
  -1 -15   1   73.25    9.08
  -3 -15   1  364.73   20.76
  -3  15   1  326.77   21.07
  -3 -15   1  305.30   21.47
  -3 -15   1  332.61   19.02
   3 -15  -1  324.24   20.13
  -5 -15   1   15.79    4.58
  -5 -15   1   15.08    7.10
   5 -15  -1   12.00    6.24
  -5  15   1   29.60    7.66
  -5 -15   1   12.47    7.97
   7 -15  -1  123.60   14.29
   7 -15  -1  109.79   11.21
  -7  15   1   74.04   10.42
  -7 -15   1   89.27   11.92
  -9 -15   1    6.08    8.13
  -9  15   1    2.05    7.34
   9 -15  -1    0.87    7.02
  -9 -15   1    7.26    9.08
   8 -16   1  198.35   15.00
  -6 -16  -1  144.05   15.71
  -6  16  -1  141.84   12.23
  -4 -16  -1  178.14   10.26
   4 -16   1  166.86   12.79
  -4 -16  -1  204.27   15.79
  -4 -16  -1  168.51   10.26
  -4 -16  -1  168.12   16.18
  -2 -16  -1   96.06    8.60
  -2 -16  -1   88.87   11.84
  -2 -16  -1   85.95   10.66
   2 -16   1   94.40    9.71
   0 -16  -1   -0.95    7.10
   0 -16   1    3.63    6.00
  -2 -16   1  128.65   13.10
  -2 -16   1  134.26   12.23
   2 -16  -1  126.76   12.08
  -4  16   1  171.83   14.68
  -4 -16   1  168.28   14.29
  -4 -16   1  144.99   11.37
   4 -16  -1  166.70   13.42
  -4 -16   1  149.33   14.92
  -6 -16   1  171.28   16.50
  -6 -16   1  176.88   12.79
  -6  16   1  155.81   14.76
   6 -16  -1  180.12   13.73
   6 -16  -1  224.71   18.00
  -8 -16   1   53.75   10.50
  -8  16   1   34.81    8.45
  -8 -16   1   45.07   10.50
   8 -16  -1   59.67    9.31
   8 -16  -1   63.54   13.10
   7 -17   1   24.86    7.18
   5 -17   1   65.98    7.97
  -5 -17  -1   67.72   10.89
  -5 -17  -1   55.09   11.37
  -3 -17  -1   32.36    9.47
  -3 -17  -1   34.26    5.92
   3 -17   1   32.76    7.42
  -3 -17  -1   29.99    5.92
  -3 -17  -1   33.70    8.76
   1 -17   1  309.24   20.28
  -1 -17  -1  301.98   21.94
  -1 -17  -1  332.37   21.47
  -1 -17  -1  327.64   19.26
  -1 -17   1  117.13   12.47
  -1 -17   1  110.66   11.60
   1 -17  -1  106.87   12.31
  -3 -17   1  166.86   14.13
   3 -17  -1  155.25   13.73
  -3 -17   1  160.07   12.31
  -3 -17   1  167.01   15.63
  -5 -17   1  102.84   13.50
   5 -17  -1  112.95   11.29
  -5 -17   1  101.50    9.23
   5 -17  -1  126.60   14.37
  -5 -17   1  122.42   12.31
  -5  17   1  107.66   12.23
   7 -17  -1  113.34   15.71
   7 -17  -1   96.77   11.13
  -7  17   1   90.14   11.76
  -7 -17   1   86.11   13.34
   6 -18   1   26.60    8.29
  -4 -18  -1    3.87    8.13
  -4 -18  -1    5.37    8.45
   4 -18   1    2.21    5.76
   2 -18   1   59.83    9.00
  -2 -18  -1   74.35    8.84
  -2 -18  -1   62.99   11.84
  -2 -18  -1   60.54    9.95
   0 -18   1  215.32   15.94
   0 -18  -1  211.06   15.39
   0 -18  -1  181.93   16.97
   0 -18   1  207.58   16.58
   2 -18  -1   65.91   10.02
  -2 -18   1   56.36    9.31
  -2 -18   1   48.15    9.87
   2 -18  -1   46.88    9.23
  -4 -18   1   -1.97    8.21
   4 -18  -1    9.47    9.39
  -4 -18   1    2.29    5.21
  -4 -18   1    2.53    7.26
  -6  18   1  114.13   12.87
   6 -18  -1  147.44   16.50
  -6 -18   1  116.82   14.37
   6 -18  -1  116.03   12.08
   5 -19   1   11.29    7.18
   3 -19   1   65.75    9.55
  -3 -19  -1   55.72   11.92
   1 -19   1  222.66   17.36
  -1 -19  -1  245.39   16.97
  -1 -19  -1  237.18   18.55
   1 -19  -1   31.18    8.45
  -1 -19   1   24.55    9.23
  -1 -19   1   31.02    8.13
  -3 -19   1    5.13    7.18
   3 -19  -1    0.63    7.10
   3 -19  -1   13.73    7.81
  -3 -19   1    1.89    8.60
   5 -19  -1  245.94   20.92
   0 -20   1    1.97    7.42
   0 -20   1    0.32    7.89
   0 -20  -1    3.08    9.16
   2 -20  -1   40.65    9.95
   2 -20  -1   39.07   10.50
  -2 -20   1   31.57   10.34
  -2 -20   1   32.20    8.60
   4 -20  -1   95.50   13.34
   4 -20  -1   83.11   11.37
  -1 -21   1   60.14   11.37
   3 -21  -1   15.86    8.92
  12   0   2   11.21    7.58
 -12   0  -2    5.21    7.10
  12   0   2    7.18    7.58
  10   0   2  539.01   28.18
 -10   0  -2  511.62   27.86
  -8   0  -2  159.75   11.21
   8   0   2  155.10   10.97
  -6   0  -2  125.89    8.92
  -4   0  -2  277.59   13.97
  -2   0  -2 1019.14   43.81
   0   0  -2  201.35    9.39
   0   0  -2  208.69    9.63
   0   0   2  219.19    9.79
   0   0  -2  202.69   10.18
  -2   0   2  195.90    9.31
  -4   0   2 1344.01   59.20
   4   0  -2 1460.11   61.49
   6   0  -2  103.32    8.21
  -6   0   2  102.29    7.81
   8   0  -2  371.76   20.84
  10   0  -2  219.74   15.63
 -12   0   2   20.21    6.47
  12   0  -2   17.68    6.79
  12   0  -2   14.60    6.71
 -14   0   2  285.49   19.89
  14   0  -2  306.56   20.36
  14   0  -2  309.01   22.10
 -11   1  -2   97.40    9.63
 -11  -1  -2   54.30    9.00
  11  -1   2   61.80    9.71
  11   1   2   85.48   10.26
  11   1   2   84.38   10.10
   9   1   2  441.29   24.55
  -9  -1  -2  435.06   24.31
   9  -1   2  485.89   25.02
  -9   1  -2  460.39   24.15
   9   1   2  461.97   24.23
  -7  -1  -2   57.30    6.31
   7   1   2   41.99    5.45
  -7   1  -2   37.73    5.60
   7  -1   2   51.30    6.24
   5  -1   2  177.91   10.34
  -5   1  -2  158.41   10.10
  -5  -1  -2  182.96   10.50
  -3  -1  -2 1137.29   46.25
   3   1   2  997.11   46.09
   3  -1   2 1081.80   45.78
  -3   1  -2 1016.53   45.62
   1   1   2  398.91   16.58
   1   1   2  371.76   16.26
  -1   1  -2  376.89   15.63
  -1   1   2   80.11    4.74
   1  -1  -2   74.98    5.68
  -1  -1   2   86.27    4.10
  -3  -1   2  663.24   28.41
   3   1  -2  619.91   30.31
  -5   1   2  401.04   19.10
   5   1  -2  410.20   19.81
   5  -1  -2  348.55   18.86
  -5  -1   2  373.81   19.18
  -5  -1   2  326.85   17.29
   7  -1  -2  316.43   17.60
   7   1  -2  304.90   17.76
  -7  -1   2  284.62   16.58
   9  -1  -2  359.52   21.55
   9   1  -2  392.12   22.02
 -11   1   2  137.49   10.66
  11  -1  -2   92.27   10.50
  11   1  -2  121.79   12.08
  11  -1  -2   83.27    9.55
 -13  -1   2   36.07    7.97
  13  -1  -2   44.83    9.79
  13  -1  -2   33.15    8.05
  13   1  -2   44.91    9.08
 -13   1   2   44.52    8.45
  15  -1  -2   84.06   12.55
  12  -2   2   58.49   10.34
 -12  -2  -2   46.17    8.84
 -12   2  -2   39.39    8.84
  12   2   2   48.38    9.71
  10   2   2  383.75   23.68
 -10  -2  -2  409.25   23.36
 -10   2  -2  397.88   22.73
  10  -2   2  454.55   24.78
  10   2   2  412.33   22.81
   8   2   2  259.68   15.31
  -8   2  -2  267.73   15.86
  -8  -2  -2  287.38   16.65
   8   2   2  260.15   16.42
   8  -2   2  284.86   16.50
   6   2   2  714.31   33.54
  -6   2  -2  760.72   32.76
  -6  -2  -2  630.41   32.76
   6  -2   2  630.25   32.44
   6   2   2  752.83   31.89
   4   2   2  314.77   17.92
  -4   2  -2  329.92   16.97
  -4  -2  -2  400.33   18.31
   4  -2   2  400.88   17.52
  -2   2  -2 1307.31   55.49
   2   2   2 1299.81   56.67
   2  -2   2 1258.45   55.49
   2   2   2 1358.14   55.49
   0   2   2  853.78   38.12
   0   2   2  880.06   38.04
   2   2  -2 1098.06   54.93
  -2  -2   2 1376.68   54.15
  -4  -2   2  699.39   32.99
  -4  -2   2  672.24   30.70
   4   2  -2  698.76   30.78
   4   2  -2  717.55   32.91
   6  -2  -2  111.05    9.00
  -6  -2   2  112.16    8.84
  -6  -2   2  106.40    7.74
   8  -2  -2 1140.29   51.07
   8   2  -2 1040.37   50.44
  -8  -2   2 1053.39   49.09
  10   2  -2  212.32   14.60
  10  -2  -2  161.88   12.23
 -10   2   2  193.93   12.79
  10  -2  -2  173.33   14.21
  12  -2  -2   72.14    9.16
  12   2  -2   71.27   10.02
 -12   2   2   68.98    9.00
 -14   2   2   48.78    9.63
 -14  -2   2   64.49   10.10
  14  -2  -2   67.88   11.29
  14  -2  -2   61.64    9.79
  14   2  -2   53.75    9.79
  13  -3   2  340.50   24.31
 -13   3  -2  370.42   23.21
 -11  -3  -2   35.68    7.66
  11  -3   2   41.12    8.84
 -11   3  -2   14.21    6.79
  11   3   2   16.42    7.66
  11   3   2   18.23    5.76
   9   3   2  685.58   31.41
   9   3   2  728.12   34.02
  -9  -3  -2  547.69   32.20
   9  -3   2  580.60   31.73
  -9   3  -2  697.66   32.44
  -7   3  -2   84.61    7.89
   7  -3   2  129.29    8.68
   7   3   2   88.40    8.76
  -7  -3  -2  116.18    9.16
   7   3   2   86.51    7.02
   5   3   2 2266.77   96.45
  -5   3  -2 2283.27   97.64
   5   3   2 2297.79   98.98
  -5  -3  -2 2306.55   98.82
   5  -3   2 2279.16   97.71
   3  -3   2  907.61   43.81
   3   3   2 1003.35   45.23
  -3   3  -2 1015.82   43.81
   3   3   2 1069.97   42.94
   1  -3   2 8497.84  354.31
  -1  -3  -2 8808.19  354.55
  -1  -3  -2 8513.24  355.97
   1   3   2 8168.31  354.87
  -1  -3   2   49.17    2.92
  -1   3   2   69.85    4.42
   1  -3  -2   45.86    4.10
  -3  -3   2 8452.85  375.07
   3   3  -2 8814.98  373.65
  -3  -3   2 9262.12  372.94
  -5  -3   2  535.06   24.39
   5  -3  -2  556.93   25.89
  -5   3   2  461.89   23.99
   5   3  -2  490.94   25.57
  -5  -3   2  571.92   26.13
  -7   3   2 1652.07   71.35
  -7  -3   2 1622.87   71.27
   7  -3  -2 1621.05   73.09
  -7  -3   2 1541.17   71.83
   7   3  -2 1705.74   73.17
   9   3  -2  194.32   14.05
   9  -3  -2  204.03   14.92
  -9   3   2  192.27   12.79
 -11   3   2  716.76   36.70
  11   3  -2  747.62   38.28
  11  -3  -2  740.91   36.62
  11  -3  -2  749.75   39.23
  13  -3  -2    0.24    6.55
 -13   3   2   14.68    7.34
  13   3  -2   11.68    6.87
  13  -3  -2    9.63    7.34
  15  -3  -2  402.22   27.86
 -12   4  -2   46.65    8.29
 -12  -4  -2   43.49    9.08
  12  -4   2   40.10    9.87
  12   4   2   51.38   10.50
  10  -4   2   40.57    9.16
  10  -4   2   24.07    6.79
 -10   4  -2   35.99    6.63
  10   4   2   41.52    8.21
  10   4   2   48.86    6.08
 -10  -4  -2   27.70    7.34
   8   4   2   26.44    4.10
  -8   4  -2   21.71    5.21
  -8  -4  -2   14.21    5.29
   8   4   2   27.39    6.16
   8  -4   2   14.68    4.97
  -6   4  -2  192.03   12.31
   6   4   2  213.74   13.50
   6   4   2  215.32   10.81
   6  -4   2  219.34   12.39
  -6  -4  -2  212.95   13.34
  -4   4  -2  129.84    7.02
   4   4   2  121.55    8.76
   4  -4   2  118.08    7.58
  -2  -4  -2   75.22    6.00
  -2   4  -2   66.77    3.95
   2  -4   2   72.85    4.42
   0  -4  -2   89.35    5.84
   0  -4   2   93.85    4.89
   0   4   2  100.95    5.37
   2  -4  -2  248.55   12.55
   2   4  -2  210.43   11.21
  -2  -4   2  239.16   11.21
  -2  -4   2  237.42   12.23
  -4   4   2   84.93    5.84
   4   4  -2   83.19    5.45
  -4  -4   2   53.59    5.92
  -4  -4   2   50.28    5.05
   4   4  -2   83.19    5.53
  -6  -4   2  162.12   11.05
  -6  -4   2  164.09   10.26
   6  -4  -2  170.57   11.76
  -6   4   2  175.93   10.34
  -8  -4   2   50.36    6.08
  -8   4   2   47.91    6.24
  -8  -4   2   51.70    6.47
   8  -4  -2   55.57    7.81
   8   4  -2   44.44    6.87
  10  -4  -2    6.79    4.81
  10   4  -2   12.71    5.45
  10  -4  -2    1.82    6.24
 -10   4   2   11.37    5.45
  12  -4  -2  230.55   18.39
  12  -4  -2  239.08   16.10
 -12   4   2  236.16   16.10
  12   4  -2  237.02   17.13
  14  -4  -2   27.70    8.45
 -14   4   2   19.65    7.42
  14  -4  -2   25.10    8.76
  13  -5   2   92.66   13.18
  11  -5   2   42.78    7.81
  11   5   2   40.41    9.00
  11  -5   2   56.99   10.58
 -11   5  -2   46.81    7.34
 -11  -5  -2   50.75    8.84
  -9  -5  -2   48.30    8.13
   9   5   2   75.77    4.18
   9   5   2   61.25    5.37
  -9   5  -2   58.09    7.18
   9   5   2   70.40    9.00
   9  -5   2   50.59    7.18
   7  -5   2   63.54    6.63
   7   5   2   51.23    7.10
   7   5   2   54.46    4.03
  -7   5  -2   56.12    5.84
  -7  -5  -2   67.56    7.66
  -5  -5  -2  143.65   10.26
   5   5   2  135.92   10.18
  -5   5  -2  125.97    8.05
   5  -5   2  157.70    9.08
  -3  -5  -2  288.96   15.55
   3  -5   2  275.54   13.65
  -3   5  -2  275.46   13.10
   1  -5   2   85.88    4.66
  -1   5  -2   98.90    5.05
  -1  -5  -2   84.38    5.37
   1  -5  -2  342.32   16.73
  -3  -5   2  615.33   30.55
  -3   5   2  706.65   30.94
   3   5  -2  698.76   30.39
   3  -5  -2  648.72   31.26
   5   5  -2    0.32    2.29
  -5  -5   2    2.29    2.84
  -5   5   2   -0.16    2.92
  -5  -5   2    1.58    3.16
   5   5  -2    2.53    2.60
   7  -5  -2  189.43   12.94
   7   5  -2  153.44    9.87
  -7  -5   2  163.54   11.13
  -7   5   2  182.41   11.29
  -7  -5   2  178.06   11.60
  -9  -5   2  120.37   10.02
   9   5  -2   95.58    9.23
  -9  -5   2  110.11    8.76
  -9   5   2  105.21    9.47
   9  -5  -2  126.37    9.63
   9  -5  -2  133.55   11.60
 -11  -5   2   24.31    6.71
  11   5  -2   17.13    6.08
 -11   5   2   22.42    6.24
  11   5  -2   20.44    6.39
  11  -5  -2   39.54    6.95
  11  -5  -2   29.99    8.84
  13  -5  -2  137.42   12.16
 -13   5   2  101.66   11.52
  13  -5  -2  141.52   15.08
  15  -5  -2   13.58    9.79
  12  -6   2  133.86   12.39
 -12   6  -2   96.06   10.50
  10   6   2   81.85   10.10
 -10  -6  -2   72.06    9.63
  10  -6   2   66.38    8.68
 -10   6  -2   84.93    8.68
   8  -6   2  217.84   13.34
   8   6   2  186.59   14.37
  -8   6  -2  192.67   12.23
  -8  -6  -2  204.11   14.44
   6  -6   2  267.65   12.94
  -6   6  -2  163.46   10.97
   6   6   2  152.65   12.79
  -6  -6  -2  279.57   14.92
  -4   6  -2  689.92   30.39
   4  -6   2  663.09   30.78
  -2  -6  -2  224.32   12.94
  -2   6  -2  209.08   10.58
   0  -6   2  262.76   12.39
   0  -6  -2  244.44   12.79
  -2  -6   2 1719.08   75.77
  -2   6   2 1789.17   76.56
   2  -6  -2 1650.73   75.85
  -2  -6   2 1830.37   75.22
  -4   6   2  109.47    8.21
   4  -6  -2  129.05    9.08
   4   6  -2  101.82    7.74
   4  -6  -2  124.23    8.13
  -6   6   2   31.97    4.74
  -6  -6   2   45.38    5.37
  -6  -6   2   55.01    6.00
   6   6  -2   34.65    3.79
   8  -6  -2  747.30   36.62
   8  -6  -2  696.79   33.94
  -8  -6   2  691.82   34.18
   8   6  -2  694.58   32.44
  -8  -6   2  669.48   33.62
  -8   6   2  758.67   34.49
  10   6  -2  112.55    9.00
  10  -6  -2  164.80   11.68
 -10   6   2  134.97   11.05
  10   6  -2  110.66   10.81
 -10  -6   2  169.54   12.16
  10  -6  -2  174.83   14.60
  12  -6  -2  238.92   19.26
 -12  -6   2  233.47   16.89
  12   6  -2  243.02   17.21
  12  -6  -2  248.15   16.42
  12   6  -2  200.80   12.94
 -12   6   2  232.37   16.34
 -14   6   2   66.14   10.50
  14  -6  -2   76.40   12.94
 -11   7  -2   36.47    6.79
  11  -7   2   29.44    9.79
  11   7   2   39.23    9.16
 -11  -7  -2   25.10    8.21
  11  -7   2   20.60    7.50
  -9  -7  -2  403.09   23.68
   9   7   2  399.38   23.99
   9  -7   2  390.78   22.02
  -9   7  -2  407.20   21.47
   7  -7   2   49.65    6.39
   7   7   2   32.05    6.87
  -7   7  -2   36.94    5.37
  -7  -7  -2   52.96    7.89
   5  -7   2  209.48   12.08
  -5   7  -2  201.11   11.21
  -3  -7  -2  753.54   34.81
  -3   7  -2  695.53   31.97
   3  -7   2  727.81   32.44
  -1  -7  -2  108.37    6.47
   1  -7   2  103.71    6.16
  -1   7   2  255.73   14.68
  -1  -7   2  245.00   13.26
   1  -7  -2  236.16   13.02
   3  -7  -2  490.39   25.49
  -3  -7   2  544.38   24.94
   3  -7  -2  497.33   25.10
  -3  -7   2  501.83   24.94
  -3   7   2  578.63   26.20
  -5  -7   2  251.86   15.63
   5   7  -2  225.42   14.44
   5  -7  -2  271.99   16.02
   5  -7  -2  283.28   14.68
  -5  -7   2  301.27   15.08
  -5   7   2  244.92   14.76
  -7  -7   2  386.83   21.00
   7  -7  -2  409.80   20.84
  -7   7   2  416.35   21.23
  -7  -7   2  395.75   21.31
   7   7  -2  371.84   19.18
  -9  -7   2  118.08    8.68
  -9   7   2  106.55    9.95
   9  -7  -2  123.60    9.87
   9   7  -2   97.40    9.79
   9   7  -2  101.19    7.58
  -9  -7   2  106.71    9.87
   9  -7  -2  131.73   12.31
 -11  -7   2  142.07   12.55
  11  -7  -2  149.02   14.92
  11  -7  -2  136.71   11.76
 -11   7   2  131.97   11.76
  11   7  -2  116.11    8.68
  11   7  -2  141.44   12.63
  13  -7  -2   57.07   12.47
 -13   7   2   72.46   10.34
 -13  -7   2   67.80   10.34
  13   7  -2   75.93   10.97
  13  -7  -2   52.25    9.16
  12  -8   2  100.32   14.13
  12  -8   2   79.88   10.73
 -10   8  -2  139.47   11.29
 -10  -8  -2  166.46   14.29
  10  -8   2  170.41   12.71
   8  -8   2  238.05   15.08
  -8   8  -2  252.34   14.60
  -8  -8  -2  256.68   17.21
   8   8   2  230.00   16.97
  -6   8  -2  890.24   41.52
   6  -8   2  965.62   42.46
  -4  -8  -2  498.20   27.55
   4  -8   2  508.15   25.26
  -4   8  -2  580.29   25.18
  -2  -8  -2  877.14   38.20
   2  -8   2  896.95   38.60
  -2   8  -2  857.25   39.15
   0  -8   2  482.18   22.10
   0  -8  -2  444.37   22.02
  -2  -8   2  784.24   35.44
   2  -8  -2  752.28   36.15
   2  -8  -2  694.18   35.68
   4  -8  -2 1665.96   74.27
  -4  -8   2 1699.03   73.09
  -4   8   2 1706.06   73.88
   4  -8  -2 1646.94   73.17
  -4  -8   2 1620.81   72.69
  -6  -8   2  329.53   18.31
   6  -8  -2  340.90   18.00
  -6  -8   2  299.06   18.15
  -6   8   2  319.58   18.23
   8  -8  -2  516.99   26.52
   8  -8  -2  529.62   29.12
   8   8  -2  487.63   26.91
  -8  -8   2  529.62   26.76
  -8   8   2  504.99   26.44
  -8  -8   2  501.52   25.73
  10  -8  -2  516.12   29.76
  10   8  -2  482.73   22.81
  10  -8  -2  448.24   25.65
  10   8  -2  420.69   26.13
 -10  -8   2  500.96   26.60
 -10   8   2  520.38   26.44
  12  -8  -2  172.38   14.05
 -12  -8   2  166.54   14.29
  12   8  -2  162.75   14.52
 -12   8   2  181.46   14.29
  12  -8  -2  171.83   17.44
 -14   8   2   91.40   11.52
  11  -9   2   16.97   10.10
  -9  -9  -2 1022.21   51.30
  -9   9  -2 1064.60   48.15
   9  -9   2 1025.37   48.94
  -7  -9  -2   -1.26    5.92
   7  -9   2    2.21    4.66
  -7   9  -2    0.55    4.34
   5  -9   2 1034.05   42.54
  -5   9  -2  840.36   41.36
   3  -9   2   79.56    5.92
  -3   9  -2   99.77    6.87
  -1  -9  -2 1859.65   81.22
   1  -9   2 1931.95   81.46
  -1  -9   2   37.41    5.37
   1  -9  -2   41.20    5.21
  -1   9   2   33.23    6.08
   1  -9  -2   37.49    5.84
   3  -9  -2 1232.01   55.96
  -3   9   2 1266.26   56.59
   3  -9  -2 1195.62   55.41
  -3  -9   2 1288.36   55.25
  -3  -9   2 1176.99   55.01
   5  -9  -2   14.52    5.76
   5  -9  -2    6.71    4.18
  -5   9   2   13.65    4.66
   7   9  -2 1902.12   88.87
  -7   9   2 1897.62   88.40
  -7  -9   2 2098.41   89.03
   7  -9  -2 2053.66   88.32
  -7  -9   2 2066.45   88.80
   9  -9  -2   57.70    7.81
   9  -9  -2   68.51   10.42
  -9  -9   2   58.80    6.31
  -9   9   2   58.72    7.81
   9   9  -2   56.67    8.13
  -9  -9   2   55.72    7.81
 -11  -9   2  580.60   31.02
 -11   9   2  514.93   29.68
  11  -9  -2  575.71   30.23
  11   9  -2  528.91   30.86
  11  -9  -2  642.17   35.20
  13  -9  -2   12.87   10.89
 -13   9   2   20.60    8.21
  13  -9  -2   29.28    8.52
  10 -10   2   46.25    7.97
 -10 -10  -2   47.28    9.31
 -10  10  -2   44.20    7.34
  -8  10  -2  154.54   11.60
   8 -10   2  180.12   12.55
  -8 -10  -2  187.46   14.68
  -6  10  -2  395.75   20.13
   6 -10   2  387.46   20.68
  -4  10  -2  380.36   19.34
   4 -10   2  383.68   19.65
  -2  10  -2   94.95    7.10
   2 -10   2   83.27    6.39
  -2 -10  -2   81.93    5.92
   0 -10  -2  343.11   18.00
   0 -10  -2  368.44   20.52
   0 -10   2  340.26   18.07
   2 -10  -2  397.41   21.47
  -2 -10   2  383.20   21.31
  -2  10   2  376.41   21.94
  -2 -10   2  417.61   20.44
   2 -10  -2  373.57   20.68
   4 -10  -2   44.12    6.31
  -4 -10   2   58.33    6.87
   4 -10  -2   47.83    7.26
  -4 -10   2   42.23    5.92
  -4  10   2   56.43    7.18
  -6  10   2  101.35    9.00
   6 -10  -2   68.12    9.16
   6 -10  -2   76.25    7.97
  -6 -10   2   68.43    7.81
  -8 -10   2  292.35   16.50
   8 -10  -2  313.51   17.84
   8  10  -2  260.55   18.00
  -8 -10   2  301.12   18.39
  -8  10   2  261.73   17.52
 -10 -10   2    0.24    6.39
  10 -10  -2   -0.47    5.76
 -10  10   2    3.71    6.24
  10 -10  -2    3.71    8.84
  10  10  -2    7.58    6.71
 -12 -10   2   16.26    7.26
  12 -10  -2   20.13   11.29
 -12  10   2   22.42    7.42
  12  10  -2   17.84    7.89
  12 -10  -2   23.68    7.58
  11 -11   2  140.10   12.87
  -9 -11  -2   14.37    8.13
  -9  11  -2   33.31    6.16
   9 -11   2   12.55    6.24
  -7 -11  -2   12.94    7.58
   7 -11   2   15.71    5.29
  -7  11  -2   14.68    5.13
  -7 -11  -2   14.76    7.42
  -5  11  -2   12.87    4.34
   5 -11   2   21.78    5.13
  -3 -11  -2  119.97   12.39
  -3 -11  -2  151.78    7.81
   3 -11   2  139.31    9.16
  -3 -11  -2  137.18    7.50
   1 -11   2  573.42   28.34
  -1 -11  -2  633.09   32.12
  -1 -11  -2  593.63   27.94
  -1 -11   2    5.37    4.58
   1 -11  -2    7.74    4.34
   1 -11  -2    3.71    5.13
  -1  11   2    2.53    5.13
  -3 -11   2  250.05   14.76
  -3  11   2  263.39   16.89
  -3 -11   2  266.07   15.31
   3 -11  -2  253.28   15.94
   3 -11  -2  228.82   15.31
  -3 -11   2  231.18   15.86
  -5  11   2  284.78   18.63
  -5 -11   2  297.41   17.13
   5 -11  -2  366.86   20.76
   5 -11  -2  342.24   18.55
  -7 -11   2   17.44    5.13
   7 -11  -2   18.94    7.34
   7 -11  -2    7.34    5.68
  -7  11   2    2.45    5.92
  -7 -11   2   14.76    5.84
  -9 -11   2   47.52    8.29
  -9 -11   2   47.75    5.68
  -9  11   2   60.22    8.76
   9 -11  -2   48.62    8.13
  11  11  -2   37.18    8.84
 -11  11   2   34.49    8.13
 -11 -11   2   45.23    8.92
  11 -11  -2   48.30   11.44
  11 -11  -2   50.20    9.08
 -13  11   2   61.09   10.58
  10 -12   2  115.00   11.05
  -8 -12  -2   61.96   10.50
  -8 -12  -2   61.41   11.37
   8 -12   2   71.04    8.37
  -8  12  -2   53.59    7.34
  -6  12  -2  127.71    9.95
   6 -12   2  145.15   10.81
   4 -12   2   23.05    5.37
  -4  12  -2   21.86    4.81
  -4 -12  -2   15.71    7.26
  -2 -12  -2   81.06    6.39
   2 -12   2   83.51    7.18
  -2 -12  -2  100.79    9.79
  -2 -12  -2   88.16   10.50
   0 -12   2  342.47   18.79
   0 -12  -2  331.19   18.39
   0 -12  -2  366.07   21.39
   2 -12  -2    5.37    5.13
   2 -12  -2   10.42    5.53
  -2  12   2   14.21    6.24
  -2 -12   2    4.34    5.37
  -2 -12   2    8.29    5.05
   4 -12  -2  208.22   14.76
  -4 -12   2  209.79   13.65
  -4 -12   2  177.20   14.37
  -4  12   2  181.06   14.13
   4 -12  -2  184.69   13.26
  -4 -12   2  196.22   12.71
  -6  12   2  239.63   16.18
  -6 -12   2  220.05   15.47
   6 -12  -2  240.34   15.31
   6 -12  -2  253.68   18.15
  -8 -12   2   46.17    8.05
   8 -12  -2   49.65    7.89
   8 -12  -2   51.94   10.26
  -8  12   2   34.26    8.05
  -8 -12   2   49.49    6.39
  10 -12  -2  161.02   13.18
 -10 -12   2  162.59   14.21
 -10  12   2  128.58   12.39
 -12  12   2   45.31    9.55
   9 -13   2   44.12    8.05
  -7  13  -2    6.39    5.37
   7 -13   2    7.02    5.53
  -5 -13  -2  119.18   13.18
  -5  13  -2   98.82    8.84
   5 -13   2  119.50    9.95
  -3 -13  -2  174.35    9.71
  -3 -13  -2  173.57   15.31
  -3 -13  -2  189.27   10.10
  -3 -13  -2  198.98   14.84
   3 -13   2  190.14   11.52
  -1 -13  -2   38.68    7.97
  -1 -13  -2   32.05    5.21
   1 -13   2   29.99    5.84
  -1 -13   2  129.76   11.05
   1 -13  -2  123.37   10.42
   1 -13  -2  122.18   11.68
  -3  13   2  181.14   15.15
  -3 -13   2  206.56   13.65
  -3 -13   2  206.08   15.47
  -3 -13   2  226.68   14.44
   3 -13  -2  207.27   14.76
   3 -13  -2  239.31   15.63
   5 -13  -2   63.30    8.45
  -5  13   2   57.38    9.23
  -5 -13   2   57.30    6.95
  -5 -13   2   54.54    8.45
  -5 -13   2   62.43    7.97
   5 -13  -2   78.38   10.34
   7 -13  -2  143.02   12.31
  -7 -13   2  150.12   12.47
  -7  13   2  140.97   12.94
  -7 -13   2  127.39   11.37
   7 -13  -2  183.43   15.94
   9 -13  -2  173.01   14.13
  -9  13   2  157.23   14.21
   9 -13  -2  197.80   18.31
  -9 -13   2  187.14   15.08
  11 -13  -2   41.52    8.92
 -11  13   2   35.60    8.84
   6 -14   2   99.85    9.31
  -6  14  -2   69.30    8.21
  -6 -14  -2   84.61   12.16
   4 -14   2  827.02   38.60
  -4 -14  -2  770.90   43.73
  -4 -14  -2  893.16   43.25
  -2 -14  -2  587.71   28.65
  -2 -14  -2  598.60   33.94
   2 -14   2  579.97   29.36
  -2 -14  -2  676.27   33.07
   0 -14  -2  813.05   41.60
   0 -14  -2  825.52   38.91
   0 -14   2  794.11   39.07
  -2 -14   2 1304.07   62.75
   2 -14  -2 1339.90   62.04
   2 -14  -2 1325.07   62.59
  -2 -14   2 1366.58   61.41
  -4 -14   2  392.83   24.70
   4 -14  -2  470.58   25.57
  -4 -14   2  438.69   23.68
  -4  14   2  401.99   24.70
   4 -14  -2  382.81   23.05
  -4 -14   2  395.59   22.18
  -6 -14   2  531.12   32.52
  -6  14   2  617.15   33.07
   6 -14  -2  674.45   35.52
  -6 -14   2  621.73   32.05
   6 -14  -2  589.52   31.02
   8 -14  -2  729.78   39.07
  -8 -14   2  634.51   31.49
  -8  14   2  718.65   35.28
  -8 -14   2  651.48   34.41
 -10  14   2  119.50   12.63
  10 -14  -2  117.37   12.39
 -10 -14   2  134.89   13.18
  -5 -15  -2  761.35   43.65
  -5 -15  -2  846.44   42.62
   5 -15   2  819.84   39.70
  -3 -15  -2  195.98   10.97
  -3 -15  -2  184.30   11.13
  -3 -15  -2  230.55   16.42
  -3 -15  -2  187.54   17.05
   3 -15   2  201.27   12.94
  -1 -15  -2  342.00   19.26
  -1 -15  -2  348.63   23.28
   1 -15   2  355.50   20.05
  -1 -15  -2  367.81   22.34
   1 -15  -2   32.83    6.79
  -1 -15   2   25.02    6.63
   1 -15  -2   25.89    8.45
  -1 -15   2   19.10    6.71
  -3 -15   2  417.14   23.92
   3 -15  -2  451.32   26.05
  -3 -15   2  446.11   24.70
  -3  15   2  512.80   27.47
   3 -15  -2  426.53   25.18
  -3 -15   2  421.01   26.05
  -5 -15   2   41.75    9.00
   5 -15  -2   49.57    8.05
   5 -15  -2   55.65   10.50
  -5  15   2   37.57    8.76
  -5 -15   2   43.33    7.18
  -5 -15   2   48.30    7.97
  -7 -15   2  270.10   20.60
  -7  15   2  229.13   18.55
  -7 -15   2  303.17   18.31
   7 -15  -2  300.33   18.47
  -9 -15   2    9.47    8.21
   9 -15  -2    7.02    7.34
   9 -15  -2    7.02    9.95
  -9  15   2   15.47    7.50
 -11  15   2  446.27   27.31
  -6 -16  -2  160.31   16.50
  -4 -16  -2  124.95   13.34
  -4 -16  -2  117.37   13.81
   4 -16   2  122.18   10.02
  -2 -16  -2   45.70    6.24
   2 -16   2   48.86    7.26
  -2 -16  -2   47.91    8.84
  -2 -16  -2   45.54   10.02
   0 -16  -2  154.78   12.31
   0 -16   2  165.91   13.10
   0 -16  -2  148.54   14.52
  -2 -16   2   84.06   10.81
   2 -16  -2   97.56   10.81
  -2 -16   2   89.35    9.79
   2 -16  -2   91.56   11.13
  -4  16   2  229.29   17.84
   4 -16  -2  266.23   18.63
  -4 -16   2  214.45   15.08
   4 -16  -2  214.92   16.34
  -4 -16   2  243.34   16.58
  -4 -16   2  199.61   17.68
  -6 -16   2   42.54    8.60
  -6 -16   2   55.41   10.26
   6 -16  -2   58.72   11.92
  -6  16   2   42.39    9.39
   6 -16  -2   44.60    8.13
  -8 -16   2   60.93   10.10
  -8  16   2   58.57   10.26
   8 -16  -2   59.51    9.47
   8 -16  -2   75.77   14.13
  -8 -16   2   44.83   10.26
 -10  16   2  144.52   14.37
   5 -17   2    6.16    6.39
  -5 -17  -2    7.18    8.84
   3 -17   2    2.13    5.37
  -3 -17  -2    6.31    8.76
  -3 -17  -2   -2.37    7.34
  -1 -17  -2   50.99    9.47
  -1 -17  -2   27.15   10.10
   1 -17   2   43.33    7.97
  -1 -17  -2   41.28    7.42
  -1 -17   2   24.55    7.81
   1 -17  -2   31.10    7.74
  -1 -17   2   24.63    7.66
   1 -17  -2   26.68    8.60
  -3 -17   2   44.52    7.66
   3 -17  -2   47.12    9.31
  -3 -17   2   28.34    9.00
  -3 -17   2   44.20    8.05
   3 -17  -2   50.67    9.55
   5 -17  -2    5.60    7.10
  -5 -17   2    2.45    6.24
  -5 -17   2    2.21    8.13
  -5  17   2    1.42    7.10
   5 -17  -2    4.42    9.08
  -5 -17   2    3.71    5.76
  -7  17   2    2.45    7.81
   7 -17  -2   29.76   11.29
   7 -17  -2   25.81    7.26
  -7 -17   2   10.18    8.92
  -9  17   2   29.12    9.71
   2 -18   2    3.87    5.92
  -2 -18  -2    1.97    9.31
  -2 -18  -2    3.79    7.50
   0 -18   2   17.44    7.26
   0 -18  -2   15.94    7.97
   0 -18   2   19.42    7.66
   0 -18  -2   22.02    7.18
   0 -18  -2   17.21    9.16
  -2 -18   2    8.76    6.31
   2 -18  -2   12.00    8.29
   2 -18  -2    7.97    7.10
  -2 -18   2    4.97    8.13
  -4 -18   2   56.75    8.45
  -4 -18   2   61.01    9.39
   4 -18  -2   63.14   11.21
  -4 -18   2   59.20   10.73
   4 -18  -2   57.22    9.55
  -6  18   2   13.50    8.52
   6 -18  -2   43.33    8.76
   6 -18  -2   44.52   12.23
  -6 -18   2   42.62   10.81
  -8  18   2   22.89    9.16
  -1 -19  -2   96.06   13.26
   1 -19   2   85.64   10.73
  -1 -19   2   85.24   10.26
   1 -19  -2   96.06   11.13
  -1 -19   2   77.19   11.60
   3 -19  -2   15.39    9.16
  -3 -19   2   10.02    8.52
  -3 -19   2   13.81    6.87
  -3 -19   2   16.26    6.71
   5 -19  -2  183.75   16.02
  -5 -19   2  170.25   14.84
   5 -19  -2  217.29   19.02
  -7  19   2   58.41   11.37
   7 -19  -2   53.20    9.87
   0 -20   2  444.61   26.52
  -2 -20   2  234.58   19.10
  -2 -20   2  252.89   17.92
   2 -20  -2  229.92   18.86
   2 -20  -2  237.26   19.10
  -4 -20   2  255.73   18.63
  -4 -20   2  254.47   20.68
   4 -20  -2  291.25   22.10
   4 -20  -2  231.74   19.02
 -12   0  -3   24.31    8.05
  12   0   3   29.84    8.29
  10   0   3  312.40   18.94
 -10   0  -3  285.96   18.00
  10   0   3  266.86   18.23
   8   0   3   78.93    8.29
  -8   0  -3   72.77    7.97
  -6   0  -3   70.72    6.71
  -4   0  -3  280.04   14.21
   4   0   3  266.07   14.37
   2   0   3   37.18    3.39
  -2   0  -3   35.04    3.16
   0   0   3   67.88    4.34
   0   0  -3   68.43    4.18
   0   0   3   68.98    4.97
   0   0  -3   63.85    3.79
   0   0  -3   64.96    4.97
   2   0  -3  469.63   21.39
  -2   0   3  493.62   21.55
   4   0  -3  486.52   24.63
   4   0  -3  463.39   21.47
  -4   0   3  484.78   21.63
   6   0  -3  701.68   34.41
  -6   0   3  700.42   31.57
  -6   0   3  658.11   34.02
  -8   0   3   52.17    5.84
  -8   0   3   55.88    7.02
   8   0  -3   63.06    7.97
  10   0  -3  200.16   15.71
  12   0  -3  345.63   23.13
  14   0  -3    3.63    7.89
 -14   0   3   -0.87    6.63
  11   1   3  316.98   20.68
  11  -1   3  321.01   20.28
 -11   1  -3  279.17   18.71
 -11  -1  -3  291.09   19.34
  11  -1   3  277.20   19.42
  11   1   3  318.48   19.73
   9   1   3   58.17    8.29
   9   1   3   68.27    7.58
  -9   1  -3   62.35    7.58
   9  -1   3   51.38    7.81
  -9  -1  -3   36.70    7.10
  -7   1  -3  297.80   17.29
   7   1   3  292.28   17.92
  -5   1  -3   80.74    6.39
  -5  -1  -3   94.00    7.10
   5   1   3   89.35    7.58
   3   1   3  156.28    9.08
  -3   1  -3  163.38    8.52
  -3  -1  -3  135.76    8.76
   1  -1   3  369.15   16.81
  -1  -1  -3  380.44   17.44
  -1  -1  -3  361.50   18.07
  -1   1  -3  403.88   17.13
  -1   1  -3  371.05   16.58
   1   1   3  363.71   17.68
   1  -1  -3  464.81   22.81
  -1  -1   3  439.16   21.23
   1  -1  -3  462.60   21.94
  -1   1   3  542.17   24.15
   1   1  -3  528.12   21.23
  -1   1   3  529.30   22.26
   3  -1  -3  341.84   15.23
  -3  -1   3  346.89   14.84
   3   1  -3  298.12   14.68
  -3   1   3  321.01   15.63
   5  -1  -3  277.44   13.89
  -5  -1   3  241.21   10.26
   5   1  -3  142.39   11.52
   5   1  -3  138.44    9.23
  -5   1   3  145.23    9.47
  -5  -1   3  256.91   13.50
   7   1  -3  498.44   27.31
   7   1  -3  473.89   24.55
  -7   1   3  449.90   24.63
  -7  -1   3  590.00   25.34
   7  -1  -3  614.23   28.18
  -7  -1   3  595.13   27.70
  -7   1   3  488.81   26.52
   9   1  -3  177.59   13.97
  -9  -1   3  190.38   12.23
  -9  -1   3  189.27   13.50
   9  -1  -3  197.80   14.44
  11   1  -3  122.18   10.81
  11   1  -3  155.18   13.65
  11  -1  -3  157.78   13.81
 -13   1   3  154.70   13.58
  13   1  -3  192.19   16.50
  13  -1  -3  219.42   17.52
  15  -1  -3  108.76   13.97
  15   1  -3  127.16   14.37
  12  -2   3  162.36   15.00
 -12  -2  -3  152.02   14.44
  12   2   3  166.54   14.92
 -12   2  -3  185.80   14.52
  10   2   3   82.32    9.00
 -10   2  -3   78.22    9.47
  10  -2   3  109.40   10.73
 -10  -2  -3   90.61   10.10
  10   2   3   85.32   10.42
  -8  -2  -3   87.14    8.60
   8   2   3   76.09    8.76
  -8   2  -3   63.93    7.89
   8   2   3   76.32    7.26
  -6   2  -3  411.46   20.13
   6   2   3  403.80   21.23
  -6  -2  -3  382.96   20.52
   6  -2   3  371.68   20.21
   4   2   3  255.97   15.15
  -4   2  -3  277.44   14.21
  -4  -2  -3  313.74   15.47
   4  -2   3  296.38   14.68
  -2   2  -3  340.97   14.76
   2   2   3  362.84   16.50
   2   2   3  338.13   15.31
   2  -2   3  276.65   14.68
   0  -2  -3  908.79   42.78
   0   2   3 1026.32   43.96
   0  -2  -3  998.46   43.25
   0   2   3 1015.98   43.57
  -2   2   3   40.02    3.79
   2  -2  -3   50.20    5.13
  -2  -2   3   51.94    2.60
   2   2  -3   38.68    2.53
  -4  -2   3  574.05   25.49
  -4  -2   3  635.07   29.28
   4   2  -3  545.88   25.34
  -6  -2   3  120.76    9.79
   6  -2  -3  110.03    9.47
  -6  -2   3  123.13    7.97
   6   2  -3  140.26   10.58
   6   2  -3  126.76    7.97
  -8  -2   3  186.35   13.26
  -8  -2   3  191.64   11.60
   8   2  -3  171.99   13.50
   8  -2  -3  171.59   13.10
  10   2  -3   13.26    4.81
  10  -2  -3   30.47    7.26
  10   2  -3   14.13    6.24
 -10  -2   3   21.00    5.60
  12  -2  -3  209.56   16.50
  12   2  -3  185.96   14.05
  12   2  -3  191.17   15.79
 -12   2   3  171.99   13.73
  14  -2  -3  134.34   15.15
 -14   2   3  154.46   13.65
  14   2  -3  141.13   14.52
  14  -2  -3  136.31   13.50
  16  -2  -3   41.44   11.21
 -11   3  -3  231.50   16.02
 -11  -3  -3  219.50   16.26
  11   3   3  215.71   16.89
  11  -3   3  240.10   18.00
  -9  -3  -3  102.69   10.10
   9   3   3   83.27    8.13
  -9   3  -3   88.09    9.00
   9   3   3   93.85   10.26
   7   3   3   71.12    5.68
   7  -3   3   51.86    6.31
   7   3   3   63.14    7.74
  -7   3  -3   54.38    6.71
  -7  -3  -3   54.46    7.18
  -5   3  -3 1002.09   43.02
   5   3   3  939.18   44.44
   5   3   3  976.91   42.07
  -5  -3  -3  939.18   44.20
   5  -3   3  938.79   43.17
   3   3   3  202.93   10.42
  -3   3  -3  195.98   10.66
   3   3   3  203.16   12.39
  -1  -3  -3  288.17   15.31
  -1  -3  -3  291.41   14.37
  -1  -3  -3  314.38   16.26
   1  -3   3  288.64   13.42
  -1   3   3 1583.64   70.88
  -1   3   3 1715.37   71.27
   1  -3  -3 1615.68   71.67
  -3  -3   3  673.82   29.68
   3   3  -3  655.03   31.33
   5   3  -3  140.49    7.89
  -5  -3   3  118.63    7.58
  -5  -3   3  114.53   10.02
  -7  -3   3 1341.09   63.85
   7  -3  -3 1509.13   64.17
  -7   3   3 1498.16   61.72
  -7  -3   3 1566.35   61.49
   7   3  -3 1576.85   64.88
  -9  -3   3   98.50    8.68
   9  -3  -3  107.82   10.66
  -9   3   3  106.48    9.00
  -9  -3   3  106.16    9.71
   9   3  -3  115.16   10.42
  11  -3  -3  258.41   18.31
  11   3  -3  236.31   17.68
 -11  -3   3  242.31   15.79
 -11   3   3  240.10   15.79
  13  -3  -3  209.72   17.76
 -13  -3   3  179.09   15.15
  13  -3  -3  216.11   15.63
  13   3  -3  205.53   17.21
 -13   3   3  235.45   16.26
  15  -3  -3   64.41   11.84
  12  -4   3   25.89    9.55
 -10   4  -3  137.97   12.00
  10   4   3  156.75    8.76
  10   4   3  147.68   13.50
  10   4   3  157.62   10.58
 -10  -4  -3  158.17   13.34
  -8   4  -3  167.17   12.08
   8   4   3  177.43   10.34
   8   4   3  170.01   13.26
   8   4   3  177.59    9.39
  -8  -4  -3  181.93   13.42
   8  -4   3  186.90   12.47
  -6   4  -3  143.65   10.02
   6   4   3  150.91    8.37
   6   4   3  157.86    7.89
   6  -4   3  157.78   10.34
   6   4   3  141.05   11.21
  -6  -4  -3  160.07   11.29
  -4   4  -3  914.32   40.96
   4   4   3  910.45   42.94
   4  -4   3  952.99   41.12
  -2  -4  -3   89.43    7.34
  -2   4  -3   98.90    4.74
   2  -4   3   91.72    5.37
   2   4   3  110.11    5.92
  -2  -4  -3   76.80    7.74
   0   4   3  946.36   40.10
   0   4   3  910.92   41.44
   0  -4  -3  849.44   40.57
  -2   4   3 1215.51   53.36
   2  -4  -3 1274.31   54.46
  -2  -4   3 1186.70   51.30
   4  -4  -3  108.45    8.68
   4   4  -3   93.29    7.26
  -4  -4   3  139.70    6.87
  -4  -4   3  127.71    9.63
   4   4  -3   92.27    6.55
  -6  -4   3  263.70   16.58
  -6  -4   3  284.15   14.13
   6   4  -3  235.05   14.44
  -6   4   3  261.81   14.52
   8   4  -3  761.19   35.52
  -8  -4   3  626.23   32.05
  -8  -4   3  632.78   34.02
  -8   4   3  727.65   32.99
   8  -4  -3  654.48   34.65
  10   4  -3    6.00    5.92
 -10   4   3    5.13    4.89
 -10  -4   3    4.18    5.37
  10  -4  -3   -1.50    7.18
 -10  -4   3    2.37    4.50
  12   4  -3  407.12   23.99
 -12   4   3  396.86   22.02
 -12  -4   3  337.98   21.39
  12  -4  -3  341.29   23.76
  12  -4  -3  353.21   21.39
 -14   4   3    4.81    7.42
  14   4  -3    4.74    7.02
  14   4  -3    5.37    7.58
  14  -4  -3   -0.32    6.63
 -14  -4   3    0.87    6.71
  14  -4  -3    6.71    7.34
  11  -5   3  216.35   17.29
  11   5   3  181.62   15.86
 -11  -5  -3  182.09   15.08
 -11   5  -3  174.43   12.71
   9   5   3   61.96    9.08
   9  -5   3   88.87    9.00
  -9  -5  -3   87.93    9.55
   9   5   3   65.59    5.05
  -9   5  -3   66.46    7.34
  -7   5  -3  184.30   11.37
   7   5   3  174.35   13.58
   7   5   3  190.69    9.55
  -7  -5  -3  219.03   14.05
   5   5   3  326.21   18.23
   5  -5   3  301.59   16.10
  -5   5  -3  323.45   15.23
  -5  -5  -3  289.59   17.52
  -3  -5  -3  307.59   19.42
  -3  -5  -3  325.82   18.71
   3  -5   3  332.77   16.65
  -3   5  -3  387.86   16.02
  -1  -5  -3   70.88    6.39
   1   5   3   67.33    4.42
   1  -5   3   72.38    4.10
  -1  -5   3 1441.49   62.04
   1  -5  -3 1360.03   64.41
  -3  -5   3  348.16   17.68
   3  -5  -3  332.92   18.31
  -3   5   3  338.76   17.36
   3   5  -3  322.51   16.18
  -3  -5   3  343.11   15.94
  -5  -5   3   34.18    5.45
   5   5  -3   26.36    4.03
  -5  -5   3   36.86    4.03
   5   5  -3   26.28    4.03
  -5   5   3   25.97    4.18
   7   5  -3 1380.55   21.71
  -7  -5   3 1221.43   26.91
  -7  -5   3 1363.98   21.47
  -7   5   3 1492.24   24.15
   7  -5  -3 1144.16   26.44
   9  -5  -3  146.81   13.26
  -9  -5   3  144.20   11.52
  -9   5   3  126.29   10.58
  -9  -5   3  152.89   11.05
 -11  -5   3  310.19   18.07
  11   5  -3  245.08   17.05
  11  -5  -3  296.46   17.68
 -11   5   3  263.78   17.36
  11  -5  -3  259.20   19.89
 -13  -5   3  156.67   13.58
  13   5  -3  161.33   13.89
  13  -5  -3  151.86   13.50
  13  -5  -3  175.93   16.26
 -13   5   3  172.22   14.29
  15  -5  -3   52.17   11.52
  12  -6   3  216.35   19.73
  10  -6   3   26.36    6.87
 -10  -6  -3   35.04    8.52
 -10   6  -3   30.39    6.63
  10   6   3   25.97    8.45
   8   6   3   85.56    9.79
   8  -6   3   56.20    7.10
  -8   6  -3   85.32    7.10
  -8  -6  -3   58.88    8.45
   6   6   3  704.37   34.73
   6  -6   3  639.09   32.05
  -6   6  -3  714.63   31.18
  -6  -6  -3  658.11   33.86
  -4   6  -3   35.52    3.24
   4  -6   3   14.05    3.24
  -2   6  -3   17.68    1.89
  -2  -6  -3   11.60    1.50
  -2  -6  -3    9.47    3.79
   2  -6   3    7.74    2.21
   0  -6   3  397.41   17.76
   0  -6  -3  418.48   20.21
  -2  -6   3   63.62    6.00
  -2  -6   3   63.06    4.50
   2  -6  -3   58.57    5.92
  -4  -6   3   47.83    4.42
   4  -6  -3   48.15    6.24
  -4  -6   3   41.20    5.13
   4   6  -3   37.02    4.34
  -4   6   3   34.10    5.29
  -6   6   3  214.53   12.79
   6   6  -3  214.37   12.31
  -6  -6   3  200.24   14.05
   6   6  -3  219.50   12.55
  -6  -6   3  182.56   11.92
  -8  -6   3   41.99    6.71
   8  -6  -3   58.01    8.45
  -8  -6   3   39.46    5.92
  -8   6   3   55.49    7.10
   8   6  -3   52.96    5.76
  10   6  -3   35.75    5.53
 -10  -6   3   40.96    6.79
 -10   6   3   48.78    7.58
  10  -6  -3   33.47    6.39
  10   6  -3   38.36    6.63
  10  -6  -3   43.41    8.92
 -10  -6   3   40.25    6.95
  12  -6  -3   14.44    9.23
 -12   6   3   11.84    7.02
  12   6  -3   18.07    6.79
  12   6  -3   10.89    4.58
  12  -6  -3   19.26    6.79
 -12  -6   3   23.76    7.42
  14  -6  -3   49.80   11.13
 -14   6   3   44.04    9.87
  11  -7   3   17.84   10.02
  -9   7  -3    2.53    5.05
   9   7   3    1.18    7.18
  -9  -7  -3   14.29    7.50
   9  -7   3   11.29    5.92
   7  -7   3  104.98    9.00
  -7   7  -3   79.25    7.10
  -7  -7  -3  108.45   10.66
   5  -7   3  116.74    8.45
  -5   7  -3  126.44    7.58
   3  -7   3  438.06   19.42
  -3   7  -3  383.28   18.47
  -3  -7  -3  421.09   22.18
   1  -7   3  180.83    8.45
  -1  -7  -3  163.15    9.87
   1  -7  -3  381.86   20.36
  -1  -7   3  414.06   19.26
  -3  -7   3   14.84    3.24
   3  -7  -3   14.21    4.66
  -3  -7   3   13.10    3.63
   5  -7  -3   25.89    4.58
   5   7  -3   14.60    3.87
  -5  -7   3   20.60    5.21
  -5  -7   3   24.78    4.26
   5  -7  -3   24.86    5.45
  -5   7   3   16.26    4.58
  -7  -7   3   -0.47    3.79
  -7   7   3    2.53    4.18
  -7  -7   3    0.47    4.81
   7   7  -3    3.00    3.47
   9  -7  -3  101.03   11.52
   9  -7  -3   95.19    9.16
  -9  -7   3   94.87    9.08
   9   7  -3  110.74   10.02
   9   7  -3  117.92    8.45
  -9   7   3  109.40    9.79
  -9  -7   3   86.66    9.63
  11   7  -3  183.27   13.89
  11  -7  -3  133.23   14.92
 -11  -7   3  138.52   11.29
  11  -7  -3  134.10   12.08
 -11  -7   3  128.58   12.31
  11   7  -3  179.80   11.13
 -11   7   3  181.93   13.42
  13  -7  -3   12.79    9.47
 -13   7   3   10.89    7.58
 -13  -7   3   16.89    7.50
  13   7  -3   16.97    8.29
  13  -7  -3   20.92    7.50
 -10  -8  -3   34.57    8.68
  10  -8   3   29.12    7.42
  -8   8  -3  176.49   11.29
   8  -8   3  177.35   12.47
  -8  -8  -3  177.99   14.60
  -6  -8  -3  397.09   23.21
   6  -8   3  382.89   21.00
  -6   8  -3  434.66   20.21
  -4  -8  -3  175.54   12.71
   4  -8   3  164.49   10.02
  -4  -8  -3  140.89   13.26
  -4   8  -3  177.20    9.31
   2  -8   3  331.11   16.58
  -2  -8  -3  361.18   19.50
   0  -8  -3  105.13    7.58
   0  -8   3  101.11    6.24
  -2  -8   3  614.62   29.05
  -2  -8   3  635.46   27.47
   2  -8  -3  591.73   28.97
   4  -8  -3  688.26   32.83
  -4  -8   3  643.83   31.89
   4  -8  -3  703.73   31.81
  -6  -8   3  111.53    9.39
   6  -8  -3  118.87   10.02
  -6   8   3  114.29    8.60
  -6  -8   3  121.08    7.97
   6  -8  -3  120.68    7.89
  -8  -8   3  407.67   21.71
   8   8  -3  402.86   22.10
  -8  -8   3  366.00   22.49
  -8   8   3  413.67   22.34
   8  -8  -3  404.59   21.86
  10  -8  -3  246.10   18.86
  10  -8  -3  231.18   15.39
  10   8  -3  221.08   15.71
  10   8  -3  215.16   13.34
 -10  -8   3  222.50   14.68
 -10   8   3  219.90   15.47
 -10  -8   3  239.79   15.47
 -12  -8   3  135.28   12.71
 -12   8   3  135.60   12.55
  12  -8  -3  124.63   12.08
  12   8  -3  135.92    9.79
  12   8  -3  141.52   13.10
  12  -8  -3  144.76   16.50
 -14   8   3    7.18    7.89
  -9  -9  -3   59.67    9.39
  -9   9  -3   68.43    7.18
   9  -9   3   50.67    7.66
   7  -9   3  227.63   13.58
  -7   9  -3  183.43   11.84
  -7  -9  -3  233.95   16.18
   5  -9   3  132.29    9.31
  -5  -9  -3  130.94   12.87
  -5   9  -3  133.79    8.37
   3  -9   3   50.51    5.13
  -3   9  -3   48.62    4.42
  -3  -9  -3   55.01    7.66
  -1  -9  -3 1506.84   63.30
   1  -9   3 1401.31   61.56
  -1   9   3  372.31   20.44
  -1  -9   3  343.74   17.36
   1  -9  -3  305.06   18.07
   3  -9  -3  341.37   19.10
   3  -9  -3  349.89   19.50
  -3  -9   3  328.42   18.94
  -3  -9   3  372.63   18.00
  -3   9   3  301.83   19.26
   5  -9  -3  633.01   31.41
  -5  -9   3  596.94   29.20
   5  -9  -3  630.80   29.68
  -7  -9   3  405.22   25.57
   7  -9  -3  480.84   27.47
   7  -9  -3  448.48   24.63
  -7  -9   3  465.45   24.78
  -9  -9   3  174.20   13.26
   9  -9  -3  184.14   13.50
  -9   9   3  180.51   13.81
   9   9  -3  190.61   13.89
  -9  -9   3  196.14   13.58
 -11  -9   3  256.05   15.15
  11  -9  -3  247.21   16.89
  11   9  -3  239.71   17.44
  11  -9  -3  261.10   21.00
 -11   9   3  236.79   17.05
 -11  -9   3  252.10   17.52
  13  -9  -3  192.75   20.21
 -13  -9   3  170.01   15.55
  13   9  -3  192.67   16.10
  13  -9  -3  170.80   15.00
 -13   9   3  201.74   16.02
  10 -10   3  175.85   14.13
  -8 -10  -3   40.57    9.87
  -8 -10  -3   43.96    9.16
   8 -10   3   49.33    7.10
  -8  10  -3   22.34    5.29
  -6  10  -3  136.00    9.71
  -6 -10  -3  177.59   15.31
   6 -10   3  181.06   11.44
  -4 -10  -3  176.41   13.26
  -4  10  -3  177.35    9.87
   4 -10   3  161.73   10.58
  -4 -10  -3  132.60   13.34
  -2 -10  -3  215.56   14.68
  -2 -10  -3  212.87   11.13
   2 -10   3  212.56   10.97
   0 -10  -3  305.22   17.21
   0 -10   3  323.93   16.10
  -2 -10   3   86.59    7.26
   2 -10  -3   82.01    8.45
  -2 -10   3   90.06    8.21
  -2  10   3   92.35    9.63
   2 -10  -3   95.82    9.08
   4 -10  -3  731.99   36.54
  -4 -10   3  741.86   34.33
  -4  10   3  708.15   36.31
  -4 -10   3  723.86   35.12
   4 -10  -3  715.65   35.28
  -6 -10   3  204.35   13.65
   6 -10  -3  222.50   16.18
  -6  10   3  221.87   14.92
  -6 -10   3  208.22   15.39
   6 -10  -3  200.80   13.50
   8 -10  -3   90.69    9.23
   8 -10  -3   97.24   12.23
  -8  10   3  111.68   10.42
  -8 -10   3  108.61    9.79
   8  10  -3  102.37   10.50
  -8 -10   3   98.66   10.18
 -10 -10   3   46.73    6.95
  10  10  -3   24.70    7.42
 -10 -10   3   53.75    8.05
  10 -10  -3   46.81    7.74
 -10  10   3   29.05    7.97
 -12  10   3   14.21    7.42
  12 -10  -3    7.58   10.34
 -12 -10   3    8.92    7.50
  12  10  -3   13.58    7.89
  12 -10  -3   13.81    7.26
  -9 -11  -3   58.57   10.10
  -9 -11  -3   44.52   11.44
   9 -11   3   50.67    7.66
  -7 -11  -3  104.66   11.84
  -7  11  -3  114.05    8.29
  -7 -11  -3  104.19   13.10
   7 -11   3   95.82    9.23
  -5 -11  -3  184.93   13.89
   5 -11   3  172.30   11.29
  -5  11  -3  161.17   10.10
  -5 -11  -3  143.97   14.37
  -3 -11  -3  323.14   20.21
   3 -11   3  338.45   17.68
   1 -11   3  265.20   13.73
  -1 -11  -3  259.68   14.60
   1 -11  -3  237.50   14.60
  -1 -11   3  218.95   13.81
   1 -11  -3  250.68   16.18
  -1  11   3  225.97   16.50
   3 -11  -3  179.80   13.10
  -3  11   3  149.33   13.34
  -3 -11   3  174.28   12.87
  -3 -11   3  174.99   12.39
  -3 -11   3  189.90   11.92
   3 -11  -3  182.48   12.94
   5 -11  -3   62.83    9.31
  -5 -11   3   55.57    7.10
   5 -11  -3   51.46    7.58
  -7 -11   3  215.63   15.55
   7 -11  -3  241.84   14.76
   7 -11  -3  257.31   18.23
  -7 -11   3  233.08   15.08
   9 -11  -3   36.62    7.34
  -9 -11   3   45.86    8.05
  -9 -11   3   40.73    7.10
   9 -11  -3   35.83   10.02
  -9  11   3   45.54    8.21
  11 -11  -3  240.42   20.84
  11 -11  -3  215.08   15.94
 -11 -11   3  199.30   12.87
 -11 -11   3  212.95   16.02
 -11  11   3  204.66   16.42
  11  11  -3  219.11   17.21
 -13  11   3   41.83    9.71
   8 -12   3  100.56    9.71
  -8 -12  -3   93.53   13.18
  -8 -12  -3  119.81   12.63
  -6  12  -3   29.91    5.05
  -6 -12  -3   13.50    8.60
   6 -12   3   23.36    6.24
  -4 -12  -3  279.17   18.94
  -4  12  -3  271.04   14.92
   4 -12   3  290.70   16.18
  -2 -12  -3  228.11   12.63
   2 -12   3  231.42   12.55
   0 -12  -3    1.50    4.50
   0 -12  -3    2.21    6.24
   0 -12   3    2.53    3.87
   2 -12  -3  494.41   26.99
  -2  12   3  542.72   29.20
  -2 -12   3  524.88   25.97
   2 -12  -3  512.41   27.86
  -2 -12   3  489.68   26.68
   4 -12  -3   32.05    6.95
  -4 -12   3   31.10    6.79
   4 -12  -3   39.62    7.81
  -4 -12   3   36.62    6.47
  -4  12   3   17.76    6.63
  -4 -12   3   34.97    6.47
   6 -12  -3   18.79    6.00
   6 -12  -3   34.81    8.45
  -6  12   3   25.02    6.95
  -8 -12   3   45.23    7.89
  -8 -12   3   48.70    8.05
   8 -12  -3   38.91    7.58
   8 -12  -3   67.64   11.05
  -8  12   3   45.23    8.13
 -10 -12   3   22.42    7.66
 -10 -12   3   25.42    6.39
  10 -12  -3   23.52    7.50
 -10  12   3    7.26    6.87
 -12  12   3  125.89   13.26
  -7 -13  -3   74.67   12.23
   7 -13   3   76.40    8.60
   5 -13   3  101.42    9.39
  -5 -13  -3   99.53   11.37
  -5  13  -3  124.31    8.68
  -1 -13  -3   79.88    7.50
  -1 -13  -3   76.96   10.26
   1 -13   3   89.03    7.34
  -1 -13   3   68.91    7.58
  -1 -13   3   62.28    7.58
   1 -13  -3   61.72    9.16
   1 -13  -3   61.88    7.81
   3 -13  -3   72.93    9.31
  -3 -13   3   60.78    7.74
  -3  13   3   82.48   10.18
  -3 -13   3   66.46    7.50
  -3 -13   3   62.04    8.92
   3 -13  -3   67.64    8.92
   5 -13  -3  144.20   13.26
  -5 -13   3  107.11   11.29
  -5  13   3   93.69   11.05
  -5 -13   3  124.63   10.42
   5 -13  -3  139.63   11.84
   7 -13  -3  324.32   22.34
  -7  13   3  362.84   21.23
  -7 -13   3  308.30   19.02
   7 -13  -3  282.96   18.55
  -7 -13   3  278.38   19.73
   9 -13  -3   54.07    8.84
   9 -13  -3   69.22   13.18
  -9  13   3   54.07   10.42
  -9 -13   3   59.99    9.00
  -9 -13   3   64.09    8.29
  11 -13  -3   89.66   11.21
 -11  13   3  101.58   12.16
 -11 -13   3   99.92   11.44
   8 -14   3   10.73    5.92
   6 -14   3   65.27    8.13
   4 -14   3   61.64    7.42
  -2 -14  -3  257.47   19.65
  -2 -14  -3  277.67   14.84
   2 -14   3  253.84   14.68
   0 -14  -3   13.02    5.45
   0 -14  -3    9.71    7.02
   0 -14   3   14.13    5.45
  -2 -14   3   28.34    6.39
   2 -14  -3   31.41    7.74
  -2 -14   3   34.49    7.42
   2 -14  -3   32.60    7.74
  -4 -14   3  185.56   13.50
  -4 -14   3  189.67   15.15
  -4 -14   3  193.77   13.89
   4 -14  -3  184.54   14.52
  -4  14   3  199.53   16.34
   4 -14  -3  210.82   16.02
   6 -14  -3  140.02   14.44
  -6 -14   3  113.66   11.84
  -6  14   3  153.99   13.73
   6 -14  -3  119.34   11.60
   8 -14  -3   23.28   10.02
  -8 -14   3   27.31    7.50
  -8  14   3   18.07    8.45
   8 -14  -3   16.73    7.42
  -8 -14   3   24.55    7.34
 -10 -14   3   52.57    9.39
  10 -14  -3   48.70    9.39
  10 -14  -3   58.17   13.50
 -10  14   3   39.15    9.47
 -12  14   3    3.39    8.76
   7 -15   3   19.97    6.47
   5 -15   3   53.28    7.89
  -3 -15  -3   92.66   12.31
  -3 -15  -3   84.61    5.21
   3 -15   3  105.69    8.05
  -1 -15  -3    4.26    6.79
  -1 -15  -3    2.45    4.89
  -1 -15  -3    3.16    7.58
   1 -15   3    3.24    4.97
  -1 -15   3   77.51    9.23
   1 -15  -3   90.14   10.89
  -1 -15   3   81.77    8.92
   1 -15  -3   79.72    9.55
  -3 -15   3  386.52   22.81
  -3  15   3  382.57   25.57
  -3 -15   3  406.33   22.42
  -3 -15   3  409.80   24.31
   3 -15  -3  401.28   23.99
   3 -15  -3  390.46   24.15
   5 -15  -3   12.47    8.13
  -5 -15   3   13.50    8.29
  -5 -15   3    6.55    5.76
  -5  15   3   11.92    8.05
   5 -15  -3   13.97    7.26
   7 -15  -3  107.98   11.37
  -7 -15   3  115.79   11.60
  -7 -15   3   96.85   11.76
  -7  15   3  125.81   13.34
  -7 -15   3  108.84   12.00
   7 -15  -3  111.53   14.44
   9 -15  -3  125.18   16.58
  -9  15   3  108.29   13.02
   9 -15  -3  107.26   12.08
  -9 -15   3  124.31   12.87
 -11  15   3   85.16   11.60
   6 -16   3  128.26   11.29
  -4 -16  -3  109.71   14.05
   4 -16   3  122.10   10.73
  -2 -16  -3    5.68    4.50
  -2 -16  -3   11.37    7.81
   2 -16   3    6.79    5.05
  -2 -16  -3    6.87    7.18
   0 -16  -3   79.88   11.92
   0 -16  -3  103.79   10.34
   0 -16   3   94.56    9.87
   2 -16  -3  290.38   20.36
  -2 -16   3  274.60   18.71
   2 -16  -3  299.46   19.65
  -2 -16   3  286.28   19.18
  -2 -16   3  298.19   18.15
   4 -16  -3  167.33   14.92
  -4 -16   3  154.78   12.87
  -4 -16   3  172.93   13.26
  -4  16   3  164.57   16.02
  -4 -16   3  161.41   14.76
   4 -16  -3  156.52   14.29
  -6  16   3   96.45   12.71
   6 -16  -3  110.03   13.42
  -6 -16   3   85.24   11.84
   6 -16  -3   84.85   10.73
  -8 -16   3   68.67   10.97
   8 -16  -3  110.11   15.39
  -8  16   3  100.24   12.31
   8 -16  -3   85.80   11.37
  -8 -16   3   91.87   10.66
 -10  16   3  119.03   14.13
  -3 -17  -3   31.26    9.71
  -3 -17  -3   59.35   10.26
  -1 -17  -3  163.62   12.16
  -1 -17  -3  156.75   16.26
  -1 -17  -3  175.38   15.08
   1 -17  -3   23.52    7.81
  -1 -17   3   23.05    6.63
  -1 -17   3   22.49    7.58
   1 -17  -3   32.60    9.71
   3 -17  -3  185.25   15.63
  -3 -17   3  186.51   13.89
  -3 -17   3  162.83   15.15
  -3 -17   3  154.46   13.50
   5 -17  -3  130.94   13.89
   5 -17  -3  104.98   11.84
  -5 -17   3  112.79   13.26
  -5  17   3   93.14   13.50
  -5 -17   3  101.35   10.81
   7 -17  -3  186.98   19.10
  -7 -17   3  165.59   14.37
   7 -17  -3  162.59   14.76
  -9  17   3   69.77   11.68
  -2 -18  -3  176.80   15.86
  -2 -18  -3  151.62   16.42
   0 -18  -3   95.98   10.97
   0 -18  -3  105.53   13.02
   0 -18   3  102.37   10.73
   0 -18   3  100.79   10.97
   0 -18  -3  102.84   13.26
   2 -18  -3   35.36    8.84
  -2 -18   3   35.52    7.81
  -2 -18   3   29.52    8.76
   2 -18  -3   32.05    9.87
  -2 -18   3   33.23    7.34
   4 -18  -3   98.19   13.18
  -4 -18   3   61.25    8.92
  -4 -18   3   84.06   12.63
   4 -18  -3   79.40   11.92
  -4 -18   3   84.45    9.79
   6 -18  -3   29.99    8.60
  -6  18   3   24.78    9.95
  -6 -18   3   31.81   10.10
   6 -18  -3   36.54   11.29
  -8  18   3   16.02   10.02
   1 -19   3  102.69   11.76
  -1 -19   3   20.52    7.18
  -1 -19   3   24.07    8.05
   1 -19  -3   18.86    9.79
  -3 -19   3   26.20    7.66
  -3 -19   3   20.68    9.16
  -3 -19   3   21.23    7.42
   3 -19  -3   28.81   10.50
   3 -19  -3   24.86    9.31
   5 -19  -3    0.32    8.29
   5 -19  -3    0.47    8.76
   0 -20   3   10.73    7.97
  -2 -20   3  203.80   16.58
  -2 -20   3  224.32   16.42
   4 -20  -3   22.81    9.47
  -4 -20   3   11.60    6.47
 -12   0  -4  212.40   16.18
  10   0   4 1103.83   50.28
 -10   0  -4 1013.61   49.57
  10   0   4 1006.51   50.75
   8   0   4  308.77   18.86
  -8   0  -4  310.35   17.92
   6   0   4  338.84   18.47
  -6   0  -4  312.01   17.36
  -4   0  -4   35.04    4.26
   4   0   4   22.34    4.26
  -2   0  -4 9997.03  415.40
   2   0   4 9921.57  414.85
  -2   0  -4 9864.27  414.54
   2   0   4 9999.00  415.88
   0   0   4 1804.32   80.27
   0   0   4 1881.83   79.40
   0   0  -4 1856.10   78.53
   0   0  -4 1870.07   78.93
   2   0  -4  781.56   35.91
  -2   0   4  804.13   34.57
   2   0  -4  763.72   34.26
   4   0  -4 1903.93   80.74
  -4   0   4 1898.33   81.38
   6   0  -4 8481.66  371.91
  -6   0   4 9377.99  372.15
   6   0  -4 8812.85  376.18
  -8   0   4    1.58    5.13
  -8   0   4    2.53    3.63
   8   0  -4   -1.11    4.42
 -10   0   4  172.86   12.00
  10   0  -4  176.72   14.68
  10   0  -4  176.49   11.92
 -10   0   4  160.38   13.50
  12   0  -4  135.21   13.89
  12   0  -4  149.18   11.92
 -12   0   4  135.05   11.60
  14   0  -4 1395.39   65.83
  14   0  -4 1380.95   68.98
  16   0  -4   40.02   10.97
 -11   1  -4   16.34    6.47
 -11  -1  -4   20.13    7.34
  11  -1   4   16.65    7.58
  11   1   4   22.89    8.29
   9   1   4   66.22    7.89
  -9   1  -4   48.54    7.66
  -9  -1  -4   32.76    7.02
   9  -1   4   36.94    7.81
   9   1   4   58.01    8.05
   7  -1   4  160.54   12.31
  -7   1  -4  206.56   12.31
  -7  -1  -4  161.33   12.16
   7   1   4  214.14   13.58
  -5   1  -4   80.11    6.71
   5   1   4   84.69    7.66
  -5  -1  -4   77.19    6.87
   5  -1   4   76.01    6.87
   3   1   4  434.43   21.78
   3  -1   4  483.84   21.71
  -3   1  -4  445.32   21.07
   3   1   4  438.53   22.10
  -3  -1  -4  468.05   21.86
  -1  -1  -4  419.67   19.10
   1  -1   4  438.77   20.60
  -1   1  -4  376.73   18.47
  -1  -1  -4  442.56   19.89
   1  -1   4  431.35   18.55
  -1   1  -4  396.23   18.00
   1   1   4  366.71   19.57
   1  -1  -4  235.68   12.23
  -1   1   4  196.69   13.18
   1   1  -4  215.63   12.47
  -1   1   4  219.50   11.44
   1  -1  -4  219.50   11.37
   1   1  -4  213.50   10.34
  -1  -1   4  226.76   10.66
   3   1  -4   25.10    2.21
  -3   1   4   25.97    3.24
   3  -1  -4   25.81    2.92
  -3  -1   4   24.47    2.84
   3  -1  -4   19.50    4.58
  -5  -1   4  276.02   15.00
   5  -1  -4  264.65   15.08
   5   1  -4  364.89   15.47
  -5   1   4  365.92   16.34
   5   1  -4  353.60   19.89
  -7  -1   4  233.79   17.05
   7  -1  -4  259.99   14.29
  -7   1   4  273.25   17.36
   7   1  -4  277.28   14.44
   7  -1  -4  249.18   17.21
  -7   1   4  295.59   14.92
   7   1  -4  280.12   17.84
  -7  -1   4  265.12   14.29
  -9  -1   4  136.94   12.08
  -9   1   4  163.70   12.87
  -9  -1   4  129.68   10.02
  -9   1   4  158.65   10.66
   9  -1  -4  129.21   12.55
   9   1  -4  145.31   12.79
  11  -1  -4   83.51   10.97
  11   1  -4  111.68   11.84
 -11  -1   4   88.01    8.92
  11  -1  -4   74.67    8.45
  11   1  -4  112.55    9.79
 -11   1   4  116.03    9.79
  13   1  -4    7.10    6.24
 -13  -1   4    9.16    6.16
  13   1  -4   -1.58    6.47
  13  -1  -4    3.63    7.10
  13  -1  -4    6.47    5.60
  15  -1  -4   29.68   10.02
  15   1  -4   13.73    8.92
 -12   2  -4    5.29    7.02
  12  -2   4    5.37    7.02
  10   2   4   58.88    7.97
  10  -2   4   53.83    9.08
 -10   2  -4   49.02    7.97
  10   2   4   52.25    9.31
 -10  -2  -4   46.49    8.60
  10  -2   4   48.62    8.52
   8   2   4  175.30   11.13
  -8  -2  -4  158.17   12.16
   8   2   4  175.38   13.18
  -8   2  -4  153.28   11.68
   6   2   4  208.14   11.84
  -6  -2  -4  211.29   13.26
  -6   2  -4  210.35   12.55
   6   2   4  198.98   13.58
   4   2   4   14.44    4.26
   4   2   4   18.15    3.32
  -4  -2  -4   11.60    4.18
  -4   2  -4   15.15    3.16
  -2   2  -4    0.16    1.74
  -2  -2  -4    6.24    3.47
  -2   2  -4    0.39    1.42
   2  -2   4    5.53    1.89
   2   2   4    1.11    2.05
   0  -2  -4  589.76   27.47
   0   2   4  603.89   27.86
   0  -2   4  625.04   28.49
   0  -2  -4  569.87   27.39
   0  -2  -4  566.40   27.07
   0   2  -4  603.26   25.34
   0   2   4  570.03   28.81
  -2   2   4  147.76   10.58
  -2   2   4  145.15    8.45
   2   2  -4  137.97    6.31
   2  -2  -4  127.00    8.05
  -2  -2   4  142.15    7.10
   2  -2  -4  126.84   10.02
   4   2  -4   87.45    6.95
  -4  -2   4   65.75    4.66
   4   2  -4   80.98    4.74
  -4   2   4   74.75    5.76
  -6  -2   4  512.09   27.55
   6  -2  -4  510.99   23.52
  -6  -2   4  460.71   23.05
   6  -2  -4  448.00   26.36
   6   2  -4  502.78   23.13
   6   2  -4  523.93   27.47
   8   2  -4   40.18    6.71
  -8   2   4   35.36    6.63
  -8  -2   4   30.15    6.79
  -8  -2   4   29.05    4.50
   8  -2  -4   26.99    6.39
 -10  -2   4   57.14    6.95
 -10   2   4   77.98    8.05
 -10  -2   4   60.70    8.68
  10   2  -4   75.22    9.63
  10  -2  -4   51.62    9.08
  10   2  -4   64.09    7.42
  10  -2  -4   62.91    7.50
  12  -2  -4  365.92   23.68
 -12  -2   4  361.02   20.05
  12   2  -4  314.77   19.65
  12  -2  -4  296.70   18.86
 -12   2   4  311.46   19.57
  12   2  -4  288.64   21.86
  14  -2  -4    5.76    7.97
 -14  -2   4    3.39    6.24
  14   2  -4    2.45    6.79
 -14   2   4   -2.84    6.87
  16  -2  -4   15.86    9.39
  11   3   4   80.43   11.60
 -11   3  -4   86.59    9.79
  11  -3   4   97.08   11.60
 -11  -3  -4   82.17   10.02
  11  -3   4   77.11   10.42
   9   3   4    8.76    6.63
  -9   3  -4   12.39    5.60
  -9  -3  -4   24.86    6.95
   9   3   4   12.79    5.05
   9   3   4   15.23    3.95
   7   3   4  141.36   12.00
  -7   3  -4  153.44   10.58
   7   3   4  171.04    9.79
   7   3   4  152.73    9.47
  -7  -3  -4  187.38   12.47
  -5   3  -4   50.12    5.21
   5   3   4   50.59    4.34
   5   3   4   47.83    6.63
  -5  -3  -4   36.70    6.16
  -3   3  -4   35.75    3.55
  -3  -3  -4   65.04    6.63
  -1  -3  -4  243.02   13.10
  -1  -3  -4  263.70   13.65
  -1  -3  -4  278.38   14.60
   1   3   4  220.84   13.65
   1  -3  -4  458.50   22.89
  -1   3   4  542.48   23.92
  -1   3   4  581.39   25.18
  -1  -3   4  464.89   20.76
   3  -3  -4  179.96   12.31
  -3  -3   4  192.19    8.29
  -3   3   4  151.62   11.05
  -3   3   4  146.89    9.71
   3   3  -4  137.49   10.18
   5  -3  -4  207.43   11.60
   5   3  -4  214.77   12.63
  -5  -3   4  203.09   10.73
   5   3  -4  217.84   11.05
  -5  -3   4  185.96   14.21
   7  -3  -4  157.39   13.34
  -7  -3   4  171.67   11.05
   7   3  -4  235.29   15.23
   7   3  -4  242.87   11.92
  -7  -3   4  167.49   13.81
  -9  -3   4   24.70    7.50
  -9   3   4   14.21    4.97
   9   3  -4   11.92    6.31
  -9  -3   4   23.44    4.97
   9  -3  -4   27.63    6.87
  11  -3  -4  171.36   15.00
  11   3  -4  199.85   15.71
  11   3  -4  156.36   12.55
 -11  -3   4  185.48   13.81
 -11  -3   4  177.04   12.87
  11  -3  -4  128.26   11.52
 -11   3   4  214.69   13.50
  13   3  -4   10.26    6.95
  13  -3  -4   23.28    9.08
 -13  -3   4   30.55    7.42
 -13   3   4    7.26    6.39
  15  -3  -4   70.01   12.08
  15   3  -4   50.91   10.26
 -10   4  -4  141.99   11.92
 -10  -4  -4  138.05   12.63
  10   4   4  127.79   13.18
  -8   4  -4   12.47    5.45
   8   4   4   19.02    4.18
  -8  -4  -4   10.42    5.92
   8   4   4   23.76    6.63
   6  -4   4  378.86   19.34
  -6   4  -4  352.02   18.71
   6   4   4  364.34   17.13
   6   4   4  361.18   20.84
  -6  -4  -4  358.73   20.44
  -4   4  -4  433.87   10.10
  -4  -4  -4  498.52   14.29
   4  -4   4  485.57   11.21
  -2  -4  -4   57.93    6.87
  -2  -4  -4   59.99    6.08
   2  -4   4   60.93    4.10
   2   4   4   77.19    5.60
   0   4   4  150.83    9.16
   0   4   4  113.42    9.23
   0  -4  -4  153.20    9.63
   0  -4  -4  127.08    8.68
  -2   4   4  478.39   23.52
  -2   4   4  437.74   22.89
   2  -4  -4  469.95   24.39
  -2  -4   4  463.95   19.89
   4  -4  -4  368.60   21.31
  -4   4   4  391.65   20.52
  -4  -4   4  367.73   17.29
   4   4  -4  382.41   19.73
  -6  -4   4   44.12    6.79
   6   4  -4   42.86    5.60
  -6  -4   4   48.46    4.97
  -8  -4   4  249.42   17.29
  -8  -4   4  258.02   14.68
   8  -4  -4  262.44   17.68
  -8   4   4  263.70   15.63
  10  -4  -4  199.06   16.10
 -10  -4   4  215.32   13.89
 -10  -4   4  219.58   15.86
  10   4  -4  202.69   16.34
 -10   4   4  207.90   14.21
  12   4  -4   33.15    8.45
  12  -4  -4   29.20    8.68
 -12  -4   4   25.26    6.79
 -12   4   4   28.73    7.10
  14   4  -4   46.65    9.71
 -14   4   4   52.33    9.47
  14  -4  -4   53.12   11.37
 -14  -4   4   50.04    9.23
  11  -5   4  101.58   12.71
  -9  -5  -4  169.62   13.58
  -9   5  -4  144.52   10.66
   7  -5   4  661.98   30.78
  -7   5  -4  621.17   28.81
   7   5   4  612.89   27.07
   7   5   4  588.65   32.20
  -7  -5  -4  631.36   31.89
  -5   5  -4   63.14    5.05
   5   5   4   74.75    4.26
   5   5   4   78.38    4.74
   5  -5   4   91.87    6.95
  -5  -5  -4   79.80    8.52
   3   5   4  159.67    5.53
  -3  -5  -4  220.45   10.02
   3  -5   4  210.90    6.55
  -3   5  -4  140.42    3.63
  -1  -5  -4  288.41   16.65
   1  -5   4  276.25   12.87
  -1  -5  -4  278.15   15.71
  -1  -5  -4  273.10   14.05
   1   5   4  337.82   14.84
  -1  -5   4  393.38   15.23
  -1   5   4  258.02   17.29
   1  -5  -4  371.13   19.50
  -1   5   4  234.34   17.84
  -3   5   4  346.89   17.52
   3  -5  -4  312.64   18.47
   3   5  -4  352.50   15.00
  -3  -5   4  276.96   14.21
  -3  -5   4  300.96   17.13
   5  -5  -4  239.95   15.71
   5   5  -4  259.44   13.10
   5   5  -4  270.10   14.60
  -5  -5   4  228.26   12.47
  -5  -5   4  215.32   16.02
  -7  -5   4  299.06   18.79
  -7  -5   4  308.38   15.39
  -7   5   4  251.86   15.86
   7   5  -4  255.10   15.79
   9  -5  -4  258.02   18.39
  -9  -5   4  233.47   17.68
   9   5  -4  284.78   16.26
  -9  -5   4  238.13   15.47
  -9   5   4  309.56   16.89
  11  -5  -4  283.12   20.05
 -11  -5   4  275.07   18.00
 -11  -5   4  275.94   17.05
 -11   5   4  233.95   16.89
 -13  -5   4   89.66   10.50
  13  -5  -4   89.19   12.71
 -13   5   4   82.01   10.50
  13   5  -4   75.61   10.10
  15  -5  -4   21.55   10.26
  10   6   4   24.78    9.00
 -10  -6  -4   35.44    8.60
  -8  -6  -4  123.13   11.37
   8   6   4  102.53   11.44
  -8   6  -4  118.87    8.60
   8  -6   4  115.24   10.18
  -6   6  -4 2841.30  115.47
   6  -6   4 2629.77  116.74
  -6  -6  -4 2577.91  118.79
   4  -6   4  505.54   23.60
  -4   6  -4  499.39   22.18
   2   6   4    2.29    1.82
  -2  -6  -4   -0.71    1.42
   2  -6   4    2.53    1.97
  -2  -6  -4    5.84    3.95
   0  -6  -4  371.52   20.84
   0   6   4  410.12   18.86
   0  -6   4  387.23   17.05
   0   6   4  396.94   21.47
   0  -6  -4  353.68   19.89
  -2   6   4 8323.65  359.52
   2  -6  -4 8993.05  362.05
   4   6  -4   71.43    6.08
   4  -6  -4  106.24    9.00
  -4   6   4   77.82    7.34
  -4  -6   4  101.58    8.13
  -4  -6   4  104.82    6.16
   6   6  -4  380.99   19.89
   6  -6  -4  401.36   23.05
   6   6  -4  370.89   20.52
  -6  -6   4  422.75   19.81
  -6   6   4  356.68   20.60
  -6  -6   4  424.96   23.76
  -8  -6   4  317.93   16.65
  -8   6   4  275.62   16.97
   8   6  -4  259.76   16.26
  -8  -6   4  297.56   19.34
  10   6  -4 2794.57  122.02
 -10  -6   4 2635.61  124.31
 -10  -6   4 2976.50  122.66
  10   6  -4 2782.18  122.74
 -10   6   4 2852.19  123.29
  10  -6  -4 2795.28  126.60
  12  -6  -4  197.88   17.44
 -12  -6   4  195.35   14.37
  12   6  -4  205.77   15.31
 -12  -6   4  195.03   14.76
  12   6  -4  199.93   13.65
 -12   6   4  188.88   15.15
 -14   6   4   12.16    8.60
  14  -6  -4   21.55   10.66
  14  -6  -4   12.55    7.58
 -14  -6   4   13.58    7.81
  14   6  -4   16.73    8.13
  -9   7  -4    4.34    4.81
   9  -7   4    2.84    5.53
  -9  -7  -4    3.08    7.34
   7  -7   4   75.30    8.29
  -7  -7  -4   72.85    9.71
   5  -7   4  368.13   18.23
  -5  -7  -4  356.52   22.57
  -5   7  -4  346.26   16.58
  -3  -7  -4    4.50    4.66
   3  -7   4    3.71    2.45
   1  -7   4  280.59    6.55
  -1  -7  -4  287.70   12.00
  -1  -7   4  112.08    6.39
   1  -7  -4  107.11    8.92
  -1  -7   4  112.63    6.47
   3  -7  -4   14.60    4.81
  -3  -7   4   16.18    4.18
  -5   7   4  300.96   17.29
   5   7  -4  279.80   16.10
  -5  -7   4  312.56   15.55
   5  -7  -4  292.04   18.63
  -7  -7   4   68.27    8.92
   7  -7  -4   68.75    9.00
   7   7  -4   50.20    6.31
  -7  -7   4   68.98    6.71
  -7   7   4   50.91    6.63
  -9  -7   4   42.70    7.89
  -9  -7   4   37.89    6.47
   9   7  -4   20.68    5.60
   9   7  -4   24.55    6.24
  -9   7   4   18.39    6.08
 -11  -7   4  198.51   14.84
  11   7  -4  181.77   14.13
 -11  -7   4  212.64   14.37
  11  -7  -4  177.35   16.81
  11   7  -4  158.49   12.16
 -11   7   4  176.41   14.05
  13  -7  -4   10.73    8.45
 -13   7   4   10.26    8.05
 -13  -7   4    5.29    6.79
  13   7  -4    6.55    5.21
  13   7  -4   12.00    7.74
  13  -7  -4    4.50    6.71
  10  -8   4   20.68    7.18
   8  -8   4   17.76    6.00
  -8  -8  -4    7.89    7.97
  -8  -8  -4   24.39    7.97
  -8   8  -4   22.49    4.50
  -6  -8  -4  111.53   12.94
  -6   8  -4  148.23    8.05
   6  -8   4  115.87    9.31
  -6  -8  -4  111.61   11.52
  -4  -8  -4   12.87    6.87
  -4  -8  -4   15.15    5.92
   4  -8   4   16.65    4.18
   2  -8   4  533.01   24.94
  -2  -8  -4  566.87   24.31
  -2  -8  -4  526.30   28.26
   0  -8   4  241.13   11.21
   0  -8  -4  252.26   14.52
   2  -8  -4  174.91   12.87
  -2  -8   4  196.46   12.87
  -2  -8   4  198.90   10.42
   4  -8  -4  701.52   35.04
  -4   8   4  669.72   34.02
  -4  -8   4  698.76   33.94
   6  -8  -4  158.81   12.00
  -6  -8   4  143.26   11.13
  -6   8   4  192.35   10.81
  -6  -8   4  147.36    8.13
   6  -8  -4  164.65    9.39
  -8  -8   4   35.68    7.66
   8   8  -4   26.36    5.68
  -8   8   4   22.65    6.24
  -8  -8   4   42.94    6.24
  10  -8  -4  161.17   16.18
 -10  -8   4  177.20   14.60
  10   8  -4  187.85   12.71
  10   8  -4  193.06   13.97
 -10  -8   4  193.06   13.81
 -10   8   4  186.90   14.13
  12   8  -4   24.31    5.92
  12  -8  -4   14.44    9.39
 -12  -8   4   20.13    6.71
 -12   8   4   27.31    7.89
  12  -8  -4   17.29    6.79
 -12  -8   4   12.55    6.87
  12   8  -4   22.02    7.50
 -14   8   4   42.46   10.42
   9  -9   4   70.72    9.08
  -9  -9  -4   70.40   12.87
  -9  -9  -4   72.61   10.58
   7  -9   4   21.71    5.84
  -7  -9  -4   16.97    8.60
  -7  -9  -4   24.94    7.89
  -5   9  -4    6.24    2.60
  -5  -9  -4    3.71    6.55
   5  -9   4    8.37    4.34
   3  -9   4   64.80    5.84
  -3  -9  -4   78.38    8.52
  -3  -9  -4   63.85    9.63
  -1  -9  -4  432.45   21.47
  -1  -9  -4  425.11   23.60
  -1  -9   4   85.56    6.24
  -1  -9   4   94.32    6.39
   1  -9  -4   85.24    8.21
  -3   9   4    8.45    5.45
   3  -9  -4   -3.08    5.29
  -3  -9   4    3.95    3.00
  -3  -9   4    3.95    4.26
   5  -9  -4  486.28   26.91
  -5  -9   4  461.50   25.18
  -5  -9   4  467.26   23.44
  -5   9   4  513.36   26.20
   5  -9  -4  462.05   25.10
   7  -9  -4  203.24   16.10
   7  -9  -4  184.69   13.02
  -7   9   4  169.93   13.10
  -7  -9   4  204.98   12.39
  -7  -9   4  167.17   14.52
  -9  -9   4  107.11   11.05
   9   9  -4   83.90    9.47
  -9  -9   4  104.34    9.39
  -9   9   4   93.14   10.18
   9  -9  -4   89.98    9.39
  11   9  -4   55.72    8.60
  11  -9  -4   36.23   10.58
 -11  -9   4   41.99    8.60
  11  -9  -4   31.26    7.58
 -11   9   4   60.93    9.23
 -11  -9   4   40.81    7.97
  13  -9  -4  123.52   15.71
  13  -9  -4  110.66   11.84
  13   9  -4   91.95   12.00
 -13   9   4   98.35   12.16
 -13  -9   4  116.66   12.55
   8 -10   4    4.89    5.13
  -8 -10  -4   -0.63    6.63
  -8 -10  -4    3.47    8.92
  -6  10  -4   96.69    6.39
  -6 -10  -4   73.72   11.37
   6 -10   4  106.55    8.84
  -4 -10  -4   24.78    7.58
   4 -10   4   29.36    4.97
  -4 -10  -4   21.07    6.87
  -2 -10  -4   -0.71    5.45
   2 -10   4    2.37    3.16
  -2 -10  -4    3.63    5.53
   0 -10  -4  112.47    9.16
   0 -10   4  102.29    6.47
   2 -10  -4   23.28    5.37
  -2  10   4   34.02    7.26
  -2 -10   4   19.89    4.58
  -2 -10   4   19.73    5.21
  -2 -10   4   15.00    3.87
   4 -10  -4  143.97   12.79
  -4  10   4  187.61   13.42
   4 -10  -4  140.97   11.68
  -4 -10   4  143.34   11.60
  -6  10   4  257.94   17.13
   6 -10  -4  245.63   15.94
  -6 -10   4  252.97   14.92
   6 -10  -4  276.65   18.79
   8 -10  -4   12.23    5.84
  -8 -10   4   15.71    7.18
   8  10  -4   19.97    6.63
   8 -10  -4   11.05    8.13
  -8 -10   4   14.52    5.60
  -8  10   4   15.86    6.31
 -10 -10   4  124.23   12.08
 -10 -10   4  123.68   11.05
  10  10  -4  131.50   12.08
 -10  10   4  134.73   12.47
  10 -10  -4  121.47   11.44
  12 -10  -4   63.70   12.94
 -12 -10   4   82.72   10.66
  12  10  -4   78.69   10.66
  12 -10  -4   72.93    9.71
 -12 -10   4   75.61    9.08
 -12  10   4   66.70   10.50
  -7 -11  -4  166.15   14.44
  -7 -11  -4  148.86   15.94
   7 -11   4  157.46   11.84
  -5  11  -4   36.31    3.95
   5 -11   4   55.09    6.55
  -5 -11  -4   52.09   10.18
   3 -11   4  521.72   24.07
  -3 -11  -4  516.28   27.86
  -1 -11  -4  905.00   43.96
   1 -11   4  875.96   38.91
  -1 -11  -4  926.47   41.36
  -1 -11   4    5.05    3.63
  -1  11   4    1.50    6.31
  -1 -11   4    1.97    3.63
   3 -11  -4  247.05   17.13
  -3 -11   4  269.07   14.68
  -3 -11   4  249.42   15.86
  -3 -11   4  243.89   16.26
   3 -11  -4  277.75   17.21
  -3  11   4  264.02   18.15
   5 -11  -4 1018.35   49.02
  -5 -11   4  924.58   46.49
  -5  11   4  984.33   48.07
   5 -11  -4 1003.82   47.12
   7 -11  -4  680.21   37.18
   7 -11  -4  648.25   33.47
  -7  11   4  712.57   35.04
  -7 -11   4  664.58   32.76
  -7 -11   4  612.02   35.75
   9 -11  -4  188.17   17.60
   9 -11  -4  183.04   13.97
  -9 -11   4  182.33   15.39
  -9  11   4  189.35   14.68
  -9 -11   4  186.75   13.50
 -11 -11   4   23.44    7.18
  11  11  -4   25.34    8.05
 -11 -11   4   20.21    7.18
  11 -11  -4   21.47    7.10
 -11  11   4   43.25    9.39
 -13  11   4   95.19   12.55
   8 -12   4   27.07    6.39
  -6 -12  -4  189.11   17.44
   6 -12   4  191.32   12.94
   4 -12   4  263.94   15.00
  -4 -12  -4  234.66   19.34
  -4 -12  -4  283.67   18.71
  -2 -12  -4 2179.63   99.21
   2 -12   4 2223.28   95.43
   0 -12  -4   14.92    5.21
   0 -12   4   16.73    3.79
  -2 -12   4  151.23   12.16
  -2 -12   4  161.88   10.34
   2 -12  -4  150.44   12.31
  -2  12   4   98.27   12.23
  -2 -12   4  159.83   11.21
   2 -12  -4  162.59   13.18
  -4 -12   4   98.27    9.79
  -4  12   4  146.65   12.55
   4 -12  -4   92.19   10.73
  -4 -12   4  103.56    9.87
   4 -12  -4  111.92   10.81
  -4 -12   4   93.14    8.37
  -6 -12   4 2166.85   93.77
   6 -12  -4 2211.05   98.11
  -6  12   4 2052.95   96.21
   6 -12  -4 2096.28   94.95
   8 -12  -4  112.55   10.73
  -8 -12   4  104.11   12.00
   8 -12  -4  107.42   13.73
  -8  12   4   82.80   10.97
  -8 -12   4  117.68   10.50
 -10 -12   4   87.30   10.50
  10 -12  -4   94.72   10.50
  10 -12  -4  102.06   14.76
 -10  12   4   90.53   11.21
 -10 -12   4   94.16   10.34
 -12 -12   4   32.83    8.60
 -12  12   4   33.70    9.47
  -7 -13  -4  185.56   18.39
   7 -13   4  207.58   14.05
  -5 -13  -4   31.97    9.31
   5 -13   4   23.84    6.00
  -5 -13  -4   17.13    7.58
   3 -13   4  180.91   11.84
  -3 -13  -4  186.98   15.08
  -1 -13  -4  676.19   32.44
  -1 -13  -4  651.25   35.28
   1 -13   4  673.74   30.62
   1 -13  -4   50.12    7.42
  -1 -13   4   59.83    6.87
  -1 -13   4   61.01    6.87
   1 -13  -4   60.07    9.08
   3 -13  -4   18.94    8.13
  -3  13   4   14.92    7.10
  -3 -13   4   23.68    6.87
  -3 -13   4   23.60    6.71
  -3 -13   4   25.02    5.60
   3 -13  -4   24.94    7.18
  -5 -13   4  196.46   15.79
   5 -13  -4  232.45   17.84
  -5  13   4  256.28   18.07
  -5 -13   4  208.77   15.08
   5 -13  -4  217.84   15.71
   7 -13  -4  244.44   19.10
   7 -13  -4  228.50   15.71
  -7 -13   4  229.29   14.92
  -7 -13   4  219.66   17.52
  -9 -13   4   15.47    7.58
   9 -13  -4   18.79    6.87
   9 -13  -4   17.44   10.18
  -9 -13   4   14.52    6.71
  -9  13   4   20.21    8.13
 -11  13   4   36.23    9.63
 -11 -13   4   65.43    9.31
  11 -13  -4   53.28    9.63
  11 -13  -4   43.17   13.34
  -6 -14  -4   32.20    9.87
   6 -14   4   40.81    6.87
   4 -14   4  120.05   10.18
  -4 -14  -4  139.47   13.42
  -2 -14  -4    8.60    6.39
   0 -14  -4  150.60   11.84
   0 -14  -4  151.23   14.44
   0 -14   4  158.57   10.50
  -2 -14   4  282.88   18.86
  -2 -14   4  305.54   17.21
  -2 -14   4  301.12   18.23
   2 -14  -4  299.46   20.21
   2 -14  -4  291.88   19.02
   4 -14  -4   12.16    7.58
   4 -14  -4   22.89    7.97
  -4  14   4    5.21    7.42
  -4 -14   4   12.55    6.24
  -4 -14   4   12.39    6.79
  -4 -14   4   14.29    5.45
  -6  14   4  157.94   15.15
   6 -14  -4  191.32   16.81
  -6 -14   4  151.86   14.13
  -6 -14   4  168.12   13.73
   6 -14  -4  170.80   14.13
   8 -14  -4   70.25    9.79
   8 -14  -4   81.85   13.50
  -8 -14   4   62.59   10.58
  -8  14   4   66.30   10.89
  -8 -14   4   68.19    8.92
  10 -14  -4   12.47   11.21
 -10  14   4   16.26    8.76
 -10 -14   4   19.57    7.02
   5 -15   4   27.39    6.55
  -5 -15  -4   29.20    8.52
   3 -15   4    8.68    5.53
  -3 -15  -4   12.71    7.97
  -1 -15  -4   25.18    5.53
  -1 -15  -4   15.39    8.37
   1 -15  -4   54.86    8.60
  -1 -15   4   56.51    7.58
  -1 -15   4   58.25    7.66
   1 -15  -4   73.17   10.66
   3 -15  -4   98.42   12.23
  -3 -15   4  110.90    9.87
  -3  15   4   93.22   12.47
  -3 -15   4  112.08   11.21
  -3 -15   4  110.82   11.44
   3 -15  -4  101.42   12.00
   5 -15  -4   66.85    9.79
   5 -15  -4   66.46   10.97
  -5 -15   4   62.75   10.18
  -5 -15   4   61.49    8.37
  -5  15   4   48.78   11.13
   7 -15  -4   28.26   10.42
  -7 -15   4   26.44    8.52
  -7 -15   4   32.20    8.84
  -7  15   4   36.31    9.71
   7 -15  -4   30.86    8.52
  -7 -15   4   26.05    6.71
   9 -15  -4  146.89   17.92
  -9  15   4  127.39   13.73
   9 -15  -4  122.58   12.94
  -9 -15   4  133.39   12.00
   4 -16   4    5.45    5.68
  -4 -16  -4    6.24    8.52
   2 -16   4   71.19    6.55
  -2 -16  -4   74.04   12.16
   0 -16  -4  126.29   13.81
   0 -16  -4  126.21   11.37
   0 -16   4  150.60   11.60
   0 -16   4  143.65   10.66
   2 -16  -4    8.84    7.02
  -2 -16   4   12.00    6.79
  -2 -16   4   15.55    6.55
   2 -16  -4   17.29    8.60
  -2 -16   4   14.44    5.68
  -4 -16   4  184.06   13.26
  -4  16   4  199.22   17.76
  -4 -16   4  184.46   15.79
  -4 -16   4  175.22   14.37
   4 -16  -4  193.85   16.10
   4 -16  -4  203.48   17.05
   6 -16  -4   94.40   13.97
  -6  16   4   97.95   12.87
  -6 -16   4   78.53   10.18
  -6 -16   4   85.56   11.76
   6 -16  -4   86.35   11.44
  -8 -16   4   55.88    8.76
   8 -16  -4   44.91   13.34
  -8 -16   4   30.23    9.55
  -8  16   4   29.44    9.71
   8 -16  -4   47.20    9.39
 -10  16   4  158.65   16.34
  -1 -17  -4  153.83   16.26
   1 -17  -4  637.75   34.41
  -1 -17   4  620.07   35.75
  -1 -17   4  692.53   33.70
   1 -17  -4  698.52   37.89
  -1 -17   4  675.40   33.78
   3 -17  -4  582.50   32.83
  -3 -17   4  584.55   29.91
  -3 -17   4  541.53   31.57
  -3 -17   4  589.37   32.05
   3 -17  -4  556.06   32.60
  -5 -17   4   83.59   10.02
   5 -17  -4   81.69   11.76
  -5  17   4   72.06   13.02
  -5 -17   4   90.85   12.55
   5 -17  -4   91.32   12.94
   7 -17  -4   46.88   13.26
   7 -17  -4   55.57   10.58
  -7 -17   4   56.51   11.05
  -7  17   4   81.53   12.31
  -7 -17   4   59.28    8.37
  -9 -17   4  199.45   15.94
   0 -18   4   24.70    6.47
   0 -18  -4   16.34    9.39
   2 -18  -4  485.73   29.76
  -2 -18   4  488.97   29.76
  -2 -18   4  547.37   28.26
   2 -18  -4  558.66   31.97
   4 -18  -4   19.18    9.47
   4 -18  -4   19.02    9.31
  -4 -18   4   17.36    8.68
  -4 -18   4   15.79    6.00
  -4 -18   4   18.31    6.87
   6 -18  -4   42.23   10.58
   6 -18  -4   50.51   11.92
  -6  18   4   68.12   12.63
  -6 -18   4   45.86   10.26
  -8 -18   4    1.66    6.87
  -1 -19   4    4.42    7.02
  -1 -19   4    5.60    6.63
  -3 -19   4  161.09   13.26
   3 -19  -4  152.96   15.79
   5 -19  -4   23.44   10.58
  -5 -19   4   38.28   10.34
  -7 -19   4   40.65    8.60
 -10   0  -5    4.66    6.31
  10   0   5    8.29    6.79
  -8   0  -5  120.60   10.50
   8   0   5  119.58   11.13
   6   0   5    7.66    4.10
  -6   0  -5   14.05    4.81
   6   0   5   17.13    5.60
   4   0   5   34.89    5.21
  -4   0  -5   39.23    4.74
   4   0   5   40.25    5.53
  -4   0  -5   32.52    5.60
  -2   0  -5   39.86    4.58
   2   0   5   35.83    5.21
  -2   0  -5   41.83    3.95
   0   0   5    3.47    2.92
   0   0  -5    5.05    1.97
   0   0  -5    5.37    2.21
  -2   0   5  535.69   24.78
   2   0  -5  553.37   26.68
   2   0  -5  537.43   24.47
  -2   0   5  535.61   28.57
  -4   0   5    0.47    2.84
   4   0  -5    1.26    1.66
  -6   0   5  231.26   13.10
   6   0  -5  242.47   12.47
   6   0  -5  223.69   16.42
  -8   0   5    0.32    6.08
  -8   0   5    0.16    3.55
   8   0  -5   -0.32    2.05
   8   0  -5    1.58    5.68
 -10   0   5  103.08    9.00
 -10   0   5   90.69   11.44
  10   0  -5   98.98   11.60
  10   0  -5  100.71    8.60
  12   0  -5   41.36    7.42
  12   0  -5   39.46    9.00
 -12   0   5   45.31    7.26
  14   0  -5   43.25    9.79
  14   0  -5   44.36    8.60
 -14   0   5   41.83    8.60
  16   0  -5   -3.47    8.45
 -11   1  -5   62.51    8.84
 -11  -1  -5   43.10    8.68
  11   1   5   66.70   10.97
  11  -1   5   38.44    8.76
  -9   1  -5   71.67    8.76
  -9  -1  -5   84.61    9.55
   9   1   5   73.96    9.87
   9  -1   5   87.77    9.87
   9   1   5   85.80    9.23
  -7   1  -5  256.13   11.37
   7  -1   5  230.55   12.16
  -7  -1  -5  208.14   11.29
   7   1   5  242.16   12.94
   5   1   5   13.18    4.26
   5   1   5   18.94    5.05
  -5  -1  -5   -1.26    3.95
  -5   1  -5   14.68    4.18
   5  -1   5    2.05    4.34
  -3  -1  -5   21.00    3.95
   3   1   5    7.10    3.87
  -3   1  -5    3.47    3.00
  -3  -1  -5   15.63    4.58
   3   1   5    7.58    3.63
   3  -1   5   18.71    4.58
   3  -1   5   19.50    3.95
  -3   1  -5    6.87    3.00
  -1   1  -5  109.95    6.55
   1   1   5  109.24    8.29
  -1  -1  -5  187.06    9.16
  -1   1  -5  121.71    7.10
   1  -1   5  173.57    9.95
   1   1  -5  292.43   16.81
  -1  -1   5  338.37   17.44
   1   1  -5  281.70   13.89
  -1   1   5  323.29   16.18
  -1  -1   5  349.03   15.31
   1  -1  -5  348.55   17.13
   1  -1  -5  362.52   15.86
  -1   1   5  294.56   18.31
   1   1  -5  311.77   14.60
   3   1  -5  768.53   34.26
  -3   1   5  799.08   36.07
  -3  -1   5  841.86   35.44
  -3   1   5  796.95   39.78
   3  -1  -5  805.63   35.75
   5  -1  -5  122.26    7.58
   5   1  -5  121.08    7.18
  -5  -1   5  118.87    7.89
  -5   1   5  119.66    8.37
   7   1  -5   25.26    6.47
  -7   1   5   28.73    4.89
   7   1  -5   28.18    4.03
  -7  -1   5    7.81    3.39
   7  -1  -5    6.39    3.16
   7  -1  -5    3.95    5.13
  -7  -1   5    7.66    5.21
  -9  -1   5  156.36   14.05
  -9  -1   5  155.33   10.58
  -9   1   5  141.44   13.02
   9  -1  -5  144.60   13.42
   9   1  -5  149.89   13.58
 -11   1   5   56.43    7.50
 -11   1   5   60.22    9.39
  11  -1  -5   54.22    9.39
 -11  -1   5   59.83    7.42
 -11  -1   5   59.83    9.63
  11  -1  -5   61.72    7.58
  11   1  -5   53.67    7.42
  11   1  -5   42.86    9.31
  13  -1  -5   38.75    9.00
  13   1  -5   21.63    7.34
 -13  -1   5   51.78    8.13
  13   1  -5   16.58    8.68
  13  -1  -5   42.31    7.74
 -13   1   5   33.31    8.13
  15   1  -5  216.27   17.21
  15  -1  -5  238.76   20.44
  15  -1  -5  247.05   17.84
  15   1  -5  217.21   20.28
  10   2   5   81.85   11.13
 -10   2  -5   77.27    9.71
 -10  -2  -5  111.05   10.81
  10  -2   5  113.18   11.92
  -8   2  -5  408.14   14.13
   8  -2   5  466.47   16.65
  -8  -2  -5  431.66   15.79
   8   2   5  372.78   16.18
   6   2   5   26.36    5.68
  -6  -2  -5   32.36    6.00
  -6   2  -5   29.68    5.13
   6  -2   5   29.68    5.92
   6   2   5   25.97    4.89
   4   2   5   38.68    6.00
  -4   2  -5   44.12    4.34
   4  -2   5   80.74    6.24
  -4  -2  -5   78.38    6.31
  -4  -2  -5    0.39    1.97
   4   2   5   40.18    4.42
   2  -2   5  597.26   30.31
  -2   2  -5  641.93   27.31
  -2  -2  -5  577.05   29.99
  -2   2  -5  635.93   27.55
   2   2   5  634.35   29.28
   2  -2   5  584.23   27.63
   0   2   5   34.18    5.60
   0   2  -5   32.44    2.13
   0  -2  -5   69.77    5.60
   0  -2  -5   63.46    5.21
   0  -2  -5   57.54    4.74
   0  -2   5   61.33    5.84
   0   2  -5   34.26    2.68
  -2   2   5  160.07   11.84
  -2   2   5  163.78    9.95
  -2  -2   5  184.77    8.60
   2  -2  -5  192.59    9.95
   2   2  -5  153.75    7.18
   4   2  -5 1424.36   57.46
  -4   2   5 1385.68   59.51
   4  -2  -5 1282.29   62.75
   4  -2  -5 1265.39   58.80
  -4  -2   5 1288.92   58.17
  -6  -2   5  898.93   42.86
   6  -2  -5  964.52   43.41
   6   2  -5  995.46   42.86
  -6   2   5 1055.99   44.52
  -6  -2   5  941.00   48.30
   8   2  -5  318.95   16.97
  -8  -2   5  357.71   11.29
   8  -2  -5  323.45   16.42
  -8  -2   5  319.66   16.42
  10  -2  -5  384.86   25.97
 -10  -2   5  368.28   25.34
 -10  -2   5  410.35   22.57
 -10   2   5  495.68   26.52
  10  -2  -5  401.28   22.65
  10   2  -5  471.37   27.39
  10   2  -5  508.15   23.52
  12  -2  -5  281.54   21.15
 -12  -2   5  284.70   19.42
  12  -2  -5  301.90   17.76
 -12  -2   5  296.14   17.68
  12   2  -5  234.58   16.89
  12   2  -5  238.68   19.89
 -12   2   5  262.36   17.52
 -14   2   5   66.38   10.02
  14  -2  -5   84.69   13.10
 -14  -2   5   90.06   10.42
  14  -2  -5   91.40   10.34
  14   2  -5   70.64   10.26
  14   2  -5   74.27   11.92
  16  -2  -5   78.61   13.58
  16   2  -5   88.09   13.26
  -9   3  -5  280.83   17.13
   9  -3   5  271.36   17.92
  -9  -3  -5  253.13   17.60
   9   3   5  283.44   19.34
   7  -3   5  412.41   22.73
  -7  -3  -5  410.12   23.13
   7   3   5  433.16   24.23
  -7   3  -5  436.72   22.10
   7   3   5  423.53   20.84
   5   3   5   56.12    5.45
   5   3   5   58.01    7.66
   5  -3   5  102.06    7.42
  -5   3  -5   57.86    5.92
  -5  -3  -5   98.19    8.29
   3  -3   5  522.91   24.31
  -3   3  -5  589.21   23.99
  -3   3  -5  568.69   23.92
  -1   3  -5  319.82   12.31
   1  -3   5  246.42   15.55
  -1  -3  -5  242.08   14.44
  -1  -3  -5  237.02   15.23
   1  -3   5  240.81   12.39
   1   3   5  308.61   16.34
   1  -3  -5  362.76   17.21
  -1   3   5  203.56   15.86
  -1   3   5  224.24   16.89
  -1  -3   5  355.34   14.21
   1  -3  -5  351.47   16.73
  -3   3   5 1034.37   46.02
  -3   3   5  985.43   43.02
   3  -3  -5  932.63   42.62
  -3  -3   5  924.74   40.96
   3  -3  -5  878.88   45.70
  -5  -3   5  291.17   14.84
   5  -3  -5  295.67   19.26
  -5   3   5  318.87   16.81
   5   3  -5  321.64   15.08
   5   3  -5  327.40   17.92
  -7  -3   5  244.21    8.76
  -7  -3   5  252.02   15.08
   9  -3  -5  653.38   36.94
  -9  -3   5  664.51   36.70
  -9  -3   5  683.61   32.68
  -9   3   5  697.50   36.15
   9   3  -5  721.18   37.49
   9  -3  -5  668.22   32.91
  11  -3  -5  271.67   20.52
 -11  -3   5  276.96   17.05
  11  -3  -5  287.86   17.36
 -11   3   5  277.83   17.52
 -11  -3   5  262.91   19.34
  11   3  -5  275.07   20.21
  11   3  -5  273.02   17.05
 -13  -3   5   40.41    7.89
  13  -3  -5   35.99    7.50
  13  -3  -5   31.10    9.08
 -13   3   5   30.70    7.58
  13   3  -5   26.44    8.76
  15  -3  -5  162.44   17.60
  15   3  -5  186.75   17.76
  10   4   5   80.43   11.21
  10  -4   5   81.38   10.26
 -10  -4  -5   65.20    9.55
   8   4   5  228.97   11.92
   8  -4   5  175.85   13.81
  -8   4  -5  218.24   13.73
   8   4   5  196.69   15.47
  -8  -4  -5  170.96   14.05
  -6  -4  -5   27.23    6.71
  -6  -4  -5   27.47    7.66
  -6   4  -5   43.41    5.60
  -4  -4  -5  399.22   22.26
  -4   4  -5  434.43   20.21
   2  -4   5  234.97   10.89
  -2  -4  -5  232.60   13.42
   2   4   5  262.91   13.42
   0   4   5   96.29    8.13
   0  -4  -5   92.35    7.89
   0  -4  -5   93.77    7.50
   0  -4  -5   93.45    6.95
  -2   4   5  139.78   11.13
   2  -4  -5  198.43   11.44
  -2  -4   5  196.85    8.92
   2  -4  -5  181.30   13.18
  -2   4   5  163.62   11.84
  -4   4   5  440.27   22.42
   4  -4  -5  365.44   22.26
   4   4  -5  395.91   17.60
  -4  -4   5  358.81   17.21
   4   4  -5  406.96   21.00
  -4   4   5  398.99   20.05
   4  -4  -5  348.32   19.42
   6  -4  -5  276.02   14.84
  -6  -4   5  295.04    8.84
   6   4  -5  276.57   11.84
  -6  -4   5  315.09   16.42
  -8  -4   5  218.71   14.44
  -8  -4   5  221.71    9.39
   8   4  -5  195.90   10.81
 -10  -4   5  209.87   17.05
  10  -4  -5  206.95   13.65
 -10  -4   5  216.98   13.58
  10  -4  -5  215.95   17.13
 -10   4   5  175.54   13.89
  12  -4  -5  249.42   20.28
 -12  -4   5  237.74   18.15
 -12  -4   5  268.83   16.73
  12  -4  -5  222.98   15.94
 -12   4   5  250.36   16.89
  14  -4  -5   64.01   12.08
 -14  -4   5   66.77    9.79
 -14   4   5   90.06   10.89
  14  -4  -5   75.54   10.26
  -9  -5  -5   99.37   10.97
   7   5   5   48.30    3.95
  -7  -5  -5   31.26    8.37
  -7  -5  -5   33.62    7.26
  -7   5  -5   47.12    5.05
   5   5   5   45.86    4.42
  -5  -5  -5   66.46    9.55
  -5   5  -5   49.49    4.03
  -5  -5  -5   63.14    7.58
   3   5   5  879.90   39.62
  -1  -5  -5  251.23    8.13
  -1  -5  -5  229.45    9.95
   1   5   5  236.24    9.31
  -1   5   5  487.39   24.86
  -1   5   5  484.63   25.49
   1  -5  -5  506.88   25.02
  -3   5   5  609.33   28.57
  -3  -5   5  535.69   23.68
  -3   5   5  584.00   27.63
   3  -5  -5  504.60   26.68
   3  -5  -5  559.69   29.44
   5  -5  -5  300.88   14.92
   5   5  -5  264.73    8.13
   5   5  -5  258.34   11.52
  -5  -5   5  271.67    7.50
  -5  -5   5  291.88   15.63
  -7  -5   5  117.05   12.16
  -7  -5   5  117.68    8.60
   9  -5  -5  152.02   13.73
   9   5  -5  138.36   11.05
   9  -5  -5  145.07   10.97
  -9  -5   5  151.94   10.66
  -9  -5   5  148.23   13.58
  -9   5   5  143.41   11.52
  11  -5  -5  204.82   17.36
 -11  -5   5  207.35   16.42
 -11  -5   5  195.98   14.05
  11   5  -5  240.10   15.15
  11  -5  -5  142.70   13.10
 -11   5   5  267.10   16.10
 -13   5   5   36.39    8.84
  13  -5  -5   35.44   10.26
 -13  -5   5   35.52    8.29
  13   5  -5   39.07    7.66
 -13  -5   5   27.63    7.74
  15  -5  -5  119.03   16.26
 -10  -6  -5   14.44    8.37
 -10  -6  -5    4.66    8.68
  -8  -6  -5   89.74   12.31
  -8  -6  -5   81.85   10.18
  -8   6  -5   94.24    7.34
  -6   6  -5   10.58    2.92
  -6  -6  -5   13.02    6.39
   6  -6   5   17.21    5.29
  -6  -6  -5   15.94    7.81
   4  -6   5   26.28    4.03
   4   6   5   10.34    1.89
  -4  -6  -5   30.39    7.34
  -4   6  -5    8.84    1.26
  -2  -6  -5 1021.19   48.15
   2   6   5 1146.05   45.94
   2  -6   5  986.77   44.60
   0   6   5   79.56    6.00
   0  -6  -5   -0.24    1.03
   2  -6  -5   54.93    6.95
  -2   6   5   36.86    5.37
  -2  -6   5   60.22    2.21
  -2   6   5   32.91    5.60
   4  -6  -5  980.54   46.02
  -4   6   5  951.10   44.04
  -4  -6   5  915.82   44.28
  -4  -6   5  903.27   40.18
   4   6  -5  932.16   40.81
   6   6  -5   37.89    5.37
  -6  -6   5   98.90    6.55
   6  -6  -5   88.01    9.47
   6   6  -5   38.91    6.24
  -6  -6   5   92.58   10.18
  -8  -6   5   28.26    7.81
   8  -6  -5   29.28    5.37
   8   6  -5   37.18    6.24
  -8  -6   5   28.02    5.53
  -8   6   5   36.23    6.39
 -10  -6   5  441.45   25.49
  10  -6  -5  472.31   29.60
  10   6  -5  566.55   26.84
  10  -6  -5  470.42   26.13
 -10   6   5  559.69   27.63
 -10  -6   5  430.80   28.57
  10   6  -5  530.40   26.99
  12   6  -5  117.29   10.81
 -12  -6   5   79.48    9.79
  12   6  -5  103.16   10.18
 -12  -6   5   78.30   11.21
  12  -6  -5   90.37   12.71
 -12   6   5  118.39   11.76
  14   6  -5   73.33    9.08
  14  -6  -5   78.38   13.42
 -14  -6   5   63.30   10.02
 -14   6   5   78.77   11.37
  14   6  -5   82.17   10.97
  -9  -7  -5   60.14   11.44
  -9  -7  -5   49.33    9.55
  -7  -7  -5  141.52   14.76
   7  -7   5  160.15   11.84
  -7   7  -5  173.09    9.47
  -7  -7  -5  165.04   13.73
  -5  -7  -5   45.46    8.45
   5  -7   5   49.80    5.53
  -3  -7  -5   94.08    9.16
  -3  -7  -5   79.32   10.02
   3  -7   5   88.32    5.92
   1  -7   5   57.46    3.95
  -1  -7  -5   60.30    7.42
  -1  -7  -5   62.51    5.29
   1  -7  -5  494.89   26.44
  -1  -7   5  499.86   21.63
  -1   7   5  495.36   24.39
  -1   7   5  489.20   26.68
   3  -7  -5  276.73   18.00
  -3   7   5  332.21   16.89
  -3   7   5  260.15   17.13
  -3  -7   5  261.02   16.89
  -3  -7   5  279.09   13.34
  -5   7   5   86.98    8.45
  -5  -7   5   93.45    6.63
   5   7  -5  110.58    7.58
   5  -7  -5  107.82   10.50
   7  -7  -5  656.69   22.65
   7  -7  -5   23.05    4.18
  -7  -7   5  655.59   14.68
  -7  -7   5  601.52   23.13
  -7   7   5  524.41   16.97
   7   7  -5  533.33   16.58
  -9   7   5   33.62    6.87
  -9  -7   5   45.54    9.16
   9   7  -5   40.02    6.79
   9  -7  -5   20.28    5.53
   9   7  -5   42.62    6.47
  -9  -7   5   42.15    6.39
  11  -7  -5  134.57   14.44
 -11  -7   5  136.94   13.65
 -11  -7   5  138.44   11.60
  11   7  -5  113.89   10.89
 -11   7   5  155.57   12.94
  11   7  -5  116.82   11.29
 -13   7   5   11.13    7.89
  13  -7  -5    7.26    8.29
 -13  -7   5    7.81    6.79
 -13  -7   5    7.18    6.63
  13   7  -5   11.05    5.84
  13   7  -5   18.31    7.66
  -8  -8  -5   33.39    8.52
   8  -8   5   22.65    6.55
  -8  -8  -5   32.12   10.58
  -6  -8  -5  107.42   12.71
  -6   8  -5   86.90    5.45
  -6  -8  -5  104.27   11.37
   6  -8   5  112.63    8.60
  -4  -8  -5  440.03   26.36
   4  -8   5  427.40   20.92
   2  -8   5   44.91    3.95
  -2  -8  -5   39.39    7.74
  -2  -8  -5   50.59    7.02
   0  -8   5  229.61   10.81
  -2  -8   5   59.83    4.97
  -2  -8   5   62.99    7.66
   2  -8  -5   73.09    8.29
   4  -8  -5   40.02    7.02
  -4  -8   5   49.96    7.02
  -4  -8   5   40.89    4.42
   6  -8  -5  154.78   13.34
  -6   8   5  153.12   12.08
  -6  -8   5  144.91   14.13
   6   8  -5  168.75   10.66
  -6  -8   5  138.21    9.63
   8  -8  -5   89.11   10.97
   8  -8  -5   63.30    7.74
   8   8  -5   80.51    8.45
  -8  -8   5   84.22   10.73
  -8  -8   5   73.40    7.66
  -8   8   5   79.48    9.08
 -10  -8   5  337.42   22.89
  10   8  -5  352.58   20.21
  10   8  -5  348.16   20.52
 -10  -8   5  347.13   20.13
 -10   8   5  344.45   21.23
  12  -8  -5  105.05   13.81
 -12  -8   5   83.74   11.21
 -12  -8   5  101.90   10.81
  12   8  -5  102.06   10.73
  12   8  -5   90.45    9.55
 -12   8   5   95.58   11.29
 -14  -8   5  108.29   12.16
  14   8  -5   87.93   12.16
  -7  -9  -5  117.45   14.44
   7  -9   5  132.36   10.34
  -7  -9  -5  116.74   12.47
  -5  -9  -5   85.56   11.68
   5  -9   5   97.64    7.66
  -3  -9  -5  491.33   27.15
  -3  -9  -5  477.84   28.49
   3  -9   5  496.47   23.05
  -1  -9  -5  337.26   21.15
  -1  -9  -5  329.92   16.97
  -1  -9  -5  335.21   20.05
   1  -9   5  344.68   15.94
  -1  -9   5   59.12    4.34
  -1   9   5   33.47    7.74
  -1  -9   5   64.41    7.66
  -1  -9   5   51.46    3.79
   1  -9  -5   53.51    7.66
   3  -9  -5  193.30   14.68
  -3  -9   5  190.06   13.65
  -5  -9   5  386.04   22.26
  -5   9   5  324.40   21.47
   5  -9  -5  372.63   23.13
  -5  -9   5  405.22   19.18
   7  -9  -5   82.40   10.58
  -7  -9   5   77.90   10.58
  -7   9   5   70.25    9.00
  -7  -9   5   83.51    7.58
   7  -9  -5   97.48    9.08
  -9  -9   5  102.21   12.16
   9  -9  -5  121.63   13.42
   9   9  -5  106.55   10.42
  -9  -9   5  109.95    9.63
  -9   9   5  113.11   11.29
  11   9  -5   34.10    6.87
 -11  -9   5   39.07    9.23
 -11  -9   5   34.33    7.34
 -11   9   5   37.18    8.60
  11   9  -5   34.49    7.42
 -13   9   5   58.57   10.66
  13  -9  -5   74.82   13.50
 -13  -9   5   75.38   10.10
 -13  -9   5   91.87   10.58
  13  -9  -5   81.93   10.34
  13   9  -5   54.86    9.95
  -8 -10  -5    9.71    7.97
  -8 -10  -5    6.79    9.23
  -6 -10  -5   68.19   11.76
   6 -10   5   77.19    7.66
  -4 -10  -5  119.03   11.52
  -4 -10  -5  118.47   13.02
   4 -10   5  121.87    8.45
  -2 -10  -5  590.31   24.70
   2 -10   5  534.43   25.49
  -2 -10  -5  556.14   29.68
   0 -10  -5  182.17   14.37
   0 -10   5  181.62    8.29
   0 -10  -5  208.61   13.10
  -2 -10   5   79.88    6.63
  -2 -10   5   79.40    5.84
  -2 -10   5   73.01    8.68
   2 -10  -5   79.25    9.08
   4 -10  -5  613.12   33.23
  -4  10   5  618.02   33.07
  -4 -10   5  622.44   29.05
  -4 -10   5  622.59   32.28
  -6 -10   5   22.26    5.05
   6 -10  -5   28.57    7.34
   6 -10  -5   23.28    6.39
   8 -10  -5  278.70   21.78
  -8  10   5  304.27   19.89
  -8 -10   5  312.64   18.00
  -8 -10   5  332.69   22.57
   8  10  -5  332.61   19.10
 -10 -10   5  256.91   19.65
  10 -10  -5  253.13   21.55
 -10 -10   5  277.28   17.36
  10  10  -5  292.43   18.23
 -10  10   5  275.94   19.18
  12 -10  -5   19.97   10.26
 -12 -10   5    8.21    7.66
  12 -10  -5    7.66    6.79
  12  10  -5    0.32    6.39
 -12 -10   5    6.95    6.16
 -12  10   5    0.63    7.81
  -7 -11  -5  424.17   29.91
   7 -11   5  455.74   23.99
  -7 -11  -5  480.13   27.70
   5 -11   5  159.52   10.81
  -5 -11  -5  158.41   16.02
   3 -11   5  206.72   11.60
  -3 -11  -5  206.64   15.55
  -3 -11  -5  183.98   16.50
  -1 -11  -5   69.93    9.08
   1 -11   5   65.51    5.53
  -1 -11  -5   68.51    9.31
   1 -11  -5  577.29   28.97
  -1 -11   5  516.99   28.89
  -1 -11   5  557.87   25.26
  -1 -11   5  516.12   24.55
   3 -11  -5  300.33   19.26
  -3 -11   5  275.07   16.81
  -3  11   5  325.98   20.60
  -3 -11   5  279.80   18.55
   5 -11  -5  106.63   11.52
  -5 -11   5   97.71   10.02
  -5  11   5  103.08   11.37
   5 -11  -5  115.79   10.66
  -5 -11   5  106.71    8.52
   7 -11  -5  381.86   21.78
  -7  11   5  330.24   22.34
  -7 -11   5  379.02   25.26
  -7 -11   5  375.23   20.05
   7 -11  -5  373.89   24.78
   9 -11  -5  476.58   31.10
  -9 -11   5  485.10   29.76
  -9  11   5  506.88   28.18
  -9 -11   5  476.42   25.65
  11 -11  -5   96.69   14.76
  11  11  -5   81.85   10.58
  11 -11  -5  111.61   11.29
 -11 -11   5   93.61   10.50
 -11  11   5  103.00   12.63
 -11 -11   5   90.30   11.21
  13  11  -5   20.68    8.68
 -13 -11   5   21.78    8.76
   6 -12   5   30.94    6.24
  -6 -12  -5   29.36   10.10
  -4 -12  -5  112.55   12.31
  -4 -12  -5  112.87   13.50
  -2 -12  -5   36.86    8.13
  -2 -12  -5   46.02    3.39
  -2 -12  -5   45.62    9.00
   2 -12   5   40.65    5.29
   0 -12  -5   38.12    6.39
   0 -12   5   42.78    5.13
   0 -12   5   36.39    3.55
  -2  12   5  283.75   20.36
   2 -12  -5  290.22   19.10
  -2 -12   5  277.12   18.94
  -2 -12   5  310.35   15.86
  -2 -12   5  302.06   16.42
   4 -12  -5   24.94    7.18
   4 -12  -5   28.49    7.42
  -4 -12   5   28.57    6.71
  -4  12   5   25.73    8.05
  -4 -12   5   26.84    6.63
  -6  12   5  274.83   18.94
   6 -12  -5  235.05   19.02
   6 -12  -5  261.26   17.60
  -6 -12   5  263.31   15.71
   8 -12  -5   81.30   10.02
   8 -12  -5   88.24   13.18
  -8  12   5   95.66   11.29
  -8 -12   5   89.43    9.23
  -8 -12   5   93.14   11.84
 -10 -12   5   17.68    6.39
 -10 -12   5   15.79    7.89
  10 -12  -5    9.79    9.71
  10 -12  -5   24.15    7.34
 -10  12   5   39.86    9.71
 -12  12   5   90.77   12.47
 -12 -12   5   74.11   10.73
  -5 -13  -5   11.92    9.47
   5 -13   5    7.58    4.97
   3 -13   5   43.33    5.92
  -3 -13  -5   35.28    9.39
  -3 -13  -5   44.04    8.84
  -1 -13  -5   51.78    8.68
   1 -13   5   58.25    6.08
   1 -13  -5  208.77   14.92
  -1 -13   5  193.69   15.23
  -1 -13   5  198.11   12.00
  -1 -13   5  211.93   11.84
  -3 -13   5   59.12    8.60
   3 -13  -5   67.80    9.31
  -3 -13   5   63.30    6.47
  -3  13   5   76.17   10.66
  -3 -13   5   50.91    7.81
   3 -13  -5   60.62    9.47
   5 -13  -5   19.81    7.18
   5 -13  -5   18.86    8.29
  -5 -13   5   15.94    6.95
  -5  13   5   13.34    7.50
  -5 -13   5   15.00    6.16
  -7 -13   5   34.65    9.08
   7 -13  -5   40.25    7.89
  -7 -13   5   40.89    6.31
   7 -13  -5   31.02    9.87
  -7  13   5   44.83    9.39
  -9 -13   5  106.16   12.71
   9 -13  -5   83.43   11.13
   9 -13  -5   90.14   14.29
  -9 -13   5  102.61    9.87
  -9  13   5   90.69   12.31
  11 -13  -5   23.84   11.60
 -11 -13   5   34.41    7.89
 -11  13   5   26.28    9.71
   4 -14   5   29.12    5.68
  -4 -14  -5   33.31    8.84
  -2 -14  -5  104.74   12.08
  -2 -14  -5  106.40    5.84
   0 -14   5  113.42    8.84
   0 -14  -5  102.13   11.84
   0 -14   5  104.42    7.18
   0 -14  -5  112.24   10.10
   2 -14  -5   45.70    8.21
  -2 -14   5   35.04    6.31
  -2 -14   5   38.91    5.76
  -2 -14   5   44.28    8.37
   2 -14  -5   43.96    9.23
   4 -14  -5   30.15    8.60
   4 -14  -5   31.41    8.29
  -4  14   5   42.70    9.55
  -4 -14   5   35.99    8.13
  -4 -14   5   31.89    7.58
   6 -14  -5   14.60    7.42
  -6 -14   5   14.13    5.76
   6 -14  -5   16.42    8.92
  -6 -14   5    9.39    6.47
  -6 -14   5   18.00    6.87
  -6  14   5   25.97    8.76
  -8 -14   5   20.44    9.00
   8 -14  -5   21.47    7.66
  -8 -14   5   19.26    6.63
   8 -14  -5   14.37   10.42
  -8  14   5   17.21    9.31
  10 -14  -5   35.20   12.79
 -10 -14   5   43.88    9.71
  10 -14  -5   39.86    8.84
 -10 -14   5   40.41    7.97
 -10  14   5   22.34    9.31
   3 -15   5   13.18    5.13
  -3 -15  -5   11.29    9.08
  -3 -15  -5   14.76    8.52
  -1 -15  -5    7.97    4.58
  -1 -15  -5    7.02    7.42
   1 -15  -5  591.97   30.94
  -1 -15   5  574.13   28.10
   1 -15  -5  579.97   33.23
  -1 -15   5  570.74   27.78
  -1 -15   5  526.30   31.73
  -3 -15   5   12.31    6.71
   3 -15  -5    6.55    6.71
  -3  15   5   26.05    9.39
  -3 -15   5    9.79    6.55
  -3 -15   5   12.47    5.21
   3 -15  -5   11.13    7.97
   5 -15  -5    6.00    7.02
  -5  15   5   10.58    9.08
  -5 -15   5   19.42    6.63
   5 -15  -5   12.39    7.89
   7 -15  -5  111.13   15.08
  -7 -15   5  125.81   13.10
  -7  15   5  127.08   14.21
  -7 -15   5  130.39   11.05
   7 -15  -5  127.63   12.94
  -7 -15   5  119.50   14.44
  -9 -15   5    3.16    5.68
   9 -15  -5   -2.60   11.68
  -9 -15   5    7.89    7.58
   9 -15  -5    5.92    7.66
  -9  15   5    0.39    8.60
 -11 -15   5   74.11   10.42
  -2 -16  -5    9.95    8.21
   0 -16  -5   65.59    8.37
   0 -16  -5   64.25   10.50
   0 -16   5   57.62    7.42
   0 -16  -5   52.72   10.34
   2 -16  -5  189.98   15.79
  -2 -16   5  218.24   13.81
  -2 -16   5  182.17   15.86
  -2 -16   5  213.35   14.13
   2 -16  -5  213.58   17.92
   4 -16  -5   20.28    7.81
   4 -16  -5    9.08    8.37
  -4  16   5    2.05    9.00
  -4 -16   5   19.34    8.13
  -4 -16   5   11.76    6.00
  -6 -16   5  154.31   11.68
   6 -16  -5  139.86   16.18
  -6 -16   5  138.99   14.44
  -6  16   5  125.97   15.15
  -6 -16   5  132.21   12.94
   6 -16  -5  143.97   14.44
   8 -16  -5   26.76    9.08
  -8 -16   5   26.28    6.95
   8 -16  -5   19.89   10.50
  -8 -16   5   15.39    8.45
  -8  16   5   27.39    9.95
 -10 -16   5  117.68   11.68
   1 -17  -5  112.24   11.92
  -1 -17   5  110.26   12.55
  -1 -17   5  108.45    9.95
   1 -17  -5  131.97   14.44
   3 -17  -5   19.26    7.74
  -3 -17   5   20.13    7.10
  -3 -17   5   25.42    8.05
  -3 -17   5   28.18    6.16
   3 -17  -5   30.70   10.18
   5 -17  -5  275.54   21.39
  -5  17   5  262.52   22.57
  -5 -17   5  305.46   21.23
   5 -17  -5  307.35   21.15
  -5 -17   5  252.89   18.94
   7 -17  -5   25.97   10.66
  -7 -17   5   33.39    7.18
  -7 -17   5   38.60    9.79
  -7  17   5   41.04   11.60
   7 -17  -5   32.60    9.71
  -7 -17   5   24.23    9.39
  -9 -17   5   37.96    7.81
  -9 -17   5   32.76    9.55
   0 -18   5   27.63    8.92
  -2 -18   5   17.52    7.74
   4 -18  -5  173.57   15.86
   4 -18  -5  162.67   16.34
  -4 -18   5  164.41   14.44
   6 -18  -5   67.96   12.71
  -6 -18   5   67.48    8.92
  -6 -18   5   64.64    9.95
  -6 -18   5   80.67   12.55
  -8 -18   5   14.37    6.79
  -8 -18   5   21.55   10.18
  -3 -19   5   85.72   11.29
   5 -19  -5  107.19   13.58
 -10   0  -6  143.34   12.79
  10   0   6  138.52   14.13
   8   0   6   39.23    7.89
   8   0   6   35.44    7.34
  -8   0  -6   26.60    7.58
  -8   0  -6   43.57    7.18
   6   0   6   11.84    5.68
  -6   0  -6   12.00    5.05
  -4   0  -6  579.66   20.44
  -4   0  -6  620.94   19.26
   4   0   6  628.59   20.52
  -2   0  -6  249.73   13.81
  -2   0  -6  269.78   13.10
   2   0   6  226.21   14.60
   0   0   6   60.93    6.71
   0   0  -6   56.83    4.89
  -2   0   6 1034.45   46.02
   2   0  -6 1054.26   48.23
   2   0  -6 1048.89   45.46
  -2   0   6  983.06   50.36
   4   0  -6  739.80   31.89
   4   0  -6  658.59   34.97
  -4   0   6  726.62   33.31
   6   0  -6   33.70    4.10
  -6   0   6   35.44    5.05
  -8   0   6  478.31   14.37
  -8   0   6  470.97   20.84
   8   0  -6  463.32   20.60
 -10   0   6  238.29   15.31
 -10   0   6  214.37   18.07
  10   0  -6  237.10   14.37
  10   0  -6  232.68   18.39
  12   0  -6   68.27   11.29
 -12   0   6   64.80   10.81
  12   0  -6   74.11    8.60
  14   0  -6  471.13   26.52
  14   0  -6  416.27   29.44
  16   0  -6   -0.55    8.29
  -9  -1  -6    3.63    6.55
  -9   1  -6   14.29    6.00
  -9  -1  -6    3.95    6.08
   9  -1   6    0.55    6.39
  -7   1  -6  138.68   10.81
   7  -1   6  148.39   12.08
  -7  -1  -6  129.44   12.31
  -7  -1  -6  138.36   10.97
   7   1   6  139.55   12.23
  -5   1  -6  166.62    8.37
  -5   1  -6  146.02    8.52
  -5  -1  -6  183.98   10.89
  -5  -1  -6  204.74    9.63
   5  -1   6  195.03   10.10
   5   1   6  156.91    9.87
  -3  -1  -6  395.44   20.68
  -3   1  -6  427.64   19.65
  -3   1  -6  429.53   18.94
   3  -1   6  399.22   19.50
  -3  -1  -6  415.33   19.57
   3   1   6  447.06   21.00
  -1  -1  -6  147.36    7.66
  -1   1  -6  140.34    6.16
  -1   1  -6  135.05    5.45
   1   1  -6  144.52    7.58
  -1  -1   6  167.57    9.23
  -1   1   6  167.01   10.26
   1  -1  -6  183.51   11.13
  -1  -1   6  173.33   11.52
   1  -1  -6  158.81    8.84
   1  -1  -6  158.96    9.47
   1   1  -6  150.99    8.45
  -1   1   6  137.49   11.76
   3   1  -6  744.93   31.26
   3  -1  -6  681.87   34.73
  -3   1   6  722.76   33.39
  -3  -1   6  689.21   32.60
   3   1  -6  764.35   35.36
   3  -1  -6  702.63   32.76
  -3   1   6  724.57   37.41
   5  -1  -6    7.02    5.21
   5  -1  -6    5.45    2.84
  -5  -1   6    8.45    3.55
   5   1  -6    0.95    2.21
  -5   1   6    0.95    3.32
   7  -1  -6  181.30   11.60
   7   1  -6  227.47   12.00
  -7   1   6  223.29   13.34
  -7  -1   6  232.60   13.10
  -9  -1   6  255.57   19.57
  -9  -1   6  263.70   15.39
   9  -1  -6  242.55   19.10
  -9   1   6  276.09   19.65
   9   1  -6  260.47   19.73
  -9   1   6  274.44   16.10
  11  -1  -6   40.02    6.47
  11   1  -6   30.23    6.00
  11   1  -6   26.44    8.45
  11  -1  -6   34.10    8.68
 -11  -1   6   37.33    8.92
 -11   1   6   40.25    9.08
 -11  -1   6   33.70    6.47
  13  -1  -6  106.63   13.73
 -13  -1   6  111.92   11.21
  13   1  -6  116.26   14.05
  13  -1  -6  106.40   10.89
  13   1  -6  134.89   11.60
 -13  -1   6  107.19   12.71
  15   1  -6   31.57    9.95
  15  -1  -6   23.52    8.84
  15   1  -6   47.04    9.55
  15  -1  -6   31.10    8.60
 -15  -1   6   29.36    8.68
 -10  -2  -6  170.72   13.73
  10   2   6  107.58   13.02
   8  -2   6   81.30   10.18
  -8   2  -6  106.24    9.08
  -8  -2  -6   86.82   10.66
  -8  -2  -6   80.90    9.71
   8  -2   6   86.98    9.79
   8   2   6   95.74   10.89
  -6   2  -6   56.04    6.16
   6   2   6   -0.16    0.87
  -6   2  -6    0.32    1.34
  -6  -2  -6   73.09    7.26
   6  -2   6   60.78    8.21
   6  -2   6   58.72    7.10
   4   2   6 1050.94   50.20
  -4   2  -6 1089.54   49.17
  -4  -2  -6 1212.59   52.65
  -4   2  -6 1043.92   49.57
   4  -2   6 1218.98   50.44
  -4  -2  -6 1166.97   50.91
  -2   2  -6  344.84   14.60
  -2  -2  -6  265.52   16.81
  -2   2  -6  322.43   14.68
   0  -2  -6  270.49   10.50
   0   2  -6  229.61    3.95
   0  -2  -6  235.92    8.45
   0  -2  -6  250.28    9.31
   0   2  -6  238.60    5.68
   0   2   6  244.13   12.63
   2  -2  -6  273.25   14.92
   2   2  -6  207.19   14.13
  -2   2   6  191.32   13.18
  -2  -2   6  253.13   12.00
   2  -2  -6  251.47   13.34
  -2   2   6  218.63   15.55
   4  -2  -6  234.34   15.79
   4   2  -6  379.10   14.84
  -4   2   6  380.83   17.60
  -4  -2   6  247.21   15.39
  -4   2   6  430.48   22.26
   6  -2  -6  458.03   21.71
   6   2  -6  427.09   24.07
   6   2  -6  419.67   20.84
  -6   2   6  435.45   22.65
  -6  -2   6  484.94   22.18
   8  -2  -6  262.91   15.79
  -8  -2   6  282.49   10.02
  -8   2   6  247.21   11.37
  -8  -2   6  260.39   16.18
  10  -2  -6  218.00   18.47
 -10  -2   6  234.58   18.94
 -10  -2   6  236.71   14.84
 -10   2   6  256.99   18.79
  10  -2  -6  235.21   15.00
  10   2  -6  257.31   14.92
  10   2  -6  236.63   19.02
  12  -2  -6  163.46   16.18
  12   2  -6  187.30   16.97
 -12  -2   6  182.17   13.18
 -12  -2   6  149.02   15.08
  12  -2  -6  161.88   12.79
  12   2  -6  168.28   12.87
  14  -2  -6  111.76   14.84
 -14  -2   6  134.81   12.39
  14   2  -6  141.13   12.94
  14   2  -6  112.00   15.08
  14  -2  -6  132.05   12.23
 -14   2   6  121.39   12.47
  16   2  -6   12.87    8.68
  -9   3  -6   66.70    7.97
  -9  -3  -6   46.33   10.50
  -9  -3  -6   48.07    8.52
   9  -3   6   54.38    8.76
  -7   3  -6  438.22   13.81
  -7  -3  -6  445.95   19.10
   7  -3   6  515.33   16.73
  -7  -3  -6  508.23   16.73
  -5   3  -6  183.04   10.10
  -5   3  -6  154.62    9.79
   5  -3   6  141.05   10.50
  -5  -3  -6  139.70   10.97
  -3   3  -6 1543.30   55.57
  -3  -3  -6 1488.21   58.01
  -3   3  -6 1438.25   55.09
   3  -3   6 1451.51   56.20
  -1   3  -6  176.17    8.37
  -1  -3  -6  254.39   12.23
  -1  -3  -6  262.83   13.10
   1   3   6  178.77   12.63
  -1   3  -6  168.75    8.21
  -1   3   6 4526.52   51.46
  -1   3   6 4445.46   42.31
  -1  -3   6 4082.62   22.81
   1  -3  -6 4024.37   37.02
   1  -3  -6 4218.61   40.10
  -3   3   6  266.54   17.36
  -3   3   6  224.55   14.13
  -3  -3   6  254.94   12.39
   3  -3  -6  245.15   13.97
  -5  -3   6 2491.64   25.57
  -5   3   6 2359.35   30.07
   5   3  -6 2388.24   34.49
   5   3  -6 2290.05   19.73
   5  -3  -6 2755.90   46.02
  -7  -3   6  240.02    8.68
   7   3  -6  270.73   12.94
  -7  -3   6  218.87   15.23
  -7   3   6  280.20   11.68
   7   3  -6  273.96    9.08
  -9  -3   6 1769.91   85.01
  -9  -3   6 1959.97   79.56
   9  -3  -6 1938.19   79.96
   9  -3  -6 1775.36   85.01
  11  -3  -6   28.73    8.60
  11   3  -6   28.81    5.92
 -11  -3   6   28.41    9.23
 -11   3   6   33.39    8.37
 -11  -3   6   45.86    6.71
  11  -3  -6   42.31    7.02
  13  -3  -6  687.63   41.83
 -13  -3   6  743.44   37.49
 -13  -3   6  676.50   39.62
  13   3  -6  765.85   37.89
  13  -3  -6  743.51   37.65
 -13   3   6  798.84   38.68
  13   3  -6  718.81   41.67
  15  -3  -6    7.74    8.68
 -15  -3   6   20.84    8.21
  -8  -4  -6   56.59   10.81
   8  -4   6   56.43    8.13
  -8  -4  -6   52.25    8.84
  -6   4  -6  145.78    9.71
   6  -4   6  136.23   10.66
  -6   4  -6  124.63    8.84
  -6  -4  -6  134.57   12.94
  -6  -4  -6  126.37   11.13
  -4  -4  -6   80.82    8.05
   4  -4   6   73.88    6.47
  -4   4  -6   61.64    4.58
   4   4   6   63.77    6.95
  -2  -4  -6   74.11    7.58
  -2  -4  -6   58.72    7.02
   2  -4   6   88.64    5.21
   2   4   6   65.75    7.18
   0   4   6  463.55   25.10
   0  -4  -6  488.81   24.07
   0  -4  -6  449.98   23.92
   0  -4  -6  487.55   23.68
   2  -4  -6   15.47    4.34
  -2   4   6   12.16    4.74
  -2   4   6   12.94    5.37
  -2  -4   6   13.65    2.13
   4  -4  -6   -0.32    1.34
   4  -4  -6   59.28    8.05
   4   4  -6   77.27    3.55
  -4   4   6   20.28    4.42
   4   4  -6   68.75    7.10
  -4   4   6   76.96    6.79
  -4  -4   6   63.70    4.34
   6  -4  -6  367.97   18.00
  -6  -4   6  358.73    9.08
  -6   4   6  382.96   13.34
   6   4  -6  357.87   14.37
  -6  -4   6  347.60   18.00
  -8  -4   6  164.33   14.13
   8   4  -6  196.93   11.60
  -8  -4   6  166.86    8.29
  -8   4   6  182.09   10.50
  10   4  -6  215.00   13.26
 -10  -4   6  195.90   16.89
  10  -4  -6  187.69   16.89
 -10  -4   6  187.38   12.94
 -10   4   6  188.96   15.79
  10  -4  -6  181.93   13.02
  10   4  -6  195.43   14.60
 -12  -4   6   86.35    9.47
 -12  -4   6   79.48   12.08
  12  -4  -6   86.43    9.71
  12  -4  -6   82.72   12.31
 -12   4   6   86.74   10.26
  14  -4  -6   31.97    8.13
 -14   4   6   42.46    9.00
  14  -4  -6   29.36   10.89
 -14  -4   6   34.33    8.92
 -14  -4   6   25.34    8.21
  -9  -5  -6   88.09   10.73
  -9  -5  -6   76.48   12.16
  -7  -5  -6   58.64    8.05
  -7   5  -6   51.15    5.84
  -7  -5  -6   56.04   10.18
   7  -5   6   58.88    8.13
  -7   5  -6   54.15    5.21
   5   5   6   34.89    4.42
  -5  -5  -6   25.81    6.63
  -5   5  -6   32.36    3.39
  -5  -5  -6   26.44    8.29
   5  -5   6   25.89    5.21
  -5   5  -6   35.91    3.16
   3   5   6   11.37    3.87
   3  -5   6   17.21    3.32
   1   5   6   29.84    5.37
  -1  -5  -6   53.36    6.79
  -1   5   6  546.27   17.21
   1  -5  -6  607.60   15.79
  -1   5   6  556.69   16.89
  -3   5   6   82.72    8.76
  -3   5   6   82.09    7.50
  -3  -5   6   80.74    3.95
   3  -5  -6   92.82    9.79
  -5  -5   6  127.47    6.16
   5   5  -6  122.34    9.55
  -5  -5   6  134.18   12.47
  -5   5   6  116.42    8.92
   5   5  -6  125.42    6.39
   5  -5  -6  129.21   11.76
   7  -5  -6  252.97   18.79
  -7  -5   6  271.52   13.89
   7   5  -6  241.52   16.10
  -7   5   6  230.24   15.55
  -7  -5   6  268.52   20.05
  -9  -5   6   41.44    9.63
   9  -5  -6   51.94    6.95
  -9  -5   6   49.65    6.31
   9   5  -6   62.04    8.05
 -11  -5   6  157.15   15.31
  11   5  -6  119.34   11.68
 -11  -5   6  178.85   12.16
  11  -5  -6  176.41   16.42
  11  -5  -6  157.31   12.16
 -11   5   6  142.23   12.63
 -13   5   6   57.78    9.71
  13  -5  -6   63.14   11.37
 -13  -5   6   55.49   10.50
 -13  -5   6   56.28    8.92
  13   5  -6   56.12    8.37
  13  -5  -6   54.62    8.60
  15   5  -6   32.36    7.42
   8  -6   6  165.44   12.47
  -8  -6  -6  148.07   15.15
  -8  -6  -6  152.73   13.34
   6  -6   6   92.74    8.29
  -6  -6  -6   78.77   10.73
  -6   6  -6   73.88    4.81
  -6  -6  -6   87.85    9.79
   4   6   6  263.31   13.18
  -4  -6  -6  252.65   18.15
   2   6   6   26.44    4.50
   2  -6   6   36.07    3.08
   2  -6   6   33.47    6.79
  -2  -6  -6   29.60    6.00
   0   6   6  595.05   28.97
   0  -6  -6  579.42   29.28
   0  -6  -6  582.42   28.18
  -2   6   6  396.70   21.15
  -2   6   6  370.10   21.47
  -2  -6   6  365.84   16.34
   2  -6  -6  368.05   22.26
  -4  -6   6   83.35    3.55
  -4  -6   6   95.43    8.76
  -4   6   6   97.08    8.45
   4  -6  -6   80.27    9.55
   6   6  -6  667.03   33.39
  -6  -6   6  639.72   29.76
   6   6  -6  657.48   30.39
   6  -6  -6  705.79   36.54
  -6   6   6  622.67   32.60
  -6  -6   6  673.58   37.41
  -8  -6   6  209.87   18.63
   8  -6  -6  229.45   14.60
   8   6  -6  251.78   14.05
  -8   6   6  253.84   17.21
  -8  -6   6  224.32   13.42
   8  -6  -6  216.27   17.92
   8   6  -6  241.52   15.79
 -10  -6   6  114.84   12.79
  10   6  -6   91.16    9.08
  10  -6  -6  107.19    9.47
 -10  -6   6  116.03    9.55
 -10   6   6   93.45   10.26
  10   6  -6   93.69   10.10
  12  -6  -6  122.10   14.68
 -12   6   6   68.91   10.26
 -12  -6   6  103.48   12.79
  12   6  -6   74.90    9.23
 -12  -6   6   97.24   10.10
  12  -6  -6  102.92   10.34
  12   6  -6   78.14    9.39
  14  -6  -6   88.64   14.68
 -14  -6   6   90.69   11.13
 -14  -6   6   84.69   11.13
  14   6  -6   84.14   10.81
  14   6  -6   80.51   10.10
  14  -6  -6   95.98   11.05
 -14   6   6   87.30   11.92
  -9  -7  -6   82.56   12.87
  -7  -7  -6  116.82   13.58
  -7  -7  -6  126.44   11.68
  -5  -7  -6   81.77    9.23
  -5  -7  -6   85.09   11.68
   3   7   6  143.41    7.74
  -3  -7  -6  133.00   11.44
  -3  -7  -6  154.70   13.42
   1  -7   6   78.85    8.76
  -1  -7  -6   92.19    6.39
  -1  -7  -6   85.09    8.29
  -1   7   6  369.70   20.60
  -1   7   6  395.59   22.57
  -3  -7   6  116.89    4.18
  -3   7   6  107.11    9.47
   3  -7  -6  133.63   10.81
   5  -7  -6    1.03    5.76
  -5   7   6    4.74    5.45
  -5  -7   6    2.53    2.68
   7  -7  -6  419.82   21.55
   7   7  -6  405.85   17.21
  -7   7   6  419.67   18.63
  -7  -7   6  379.33   13.18
  -7  -7   6  397.01   21.78
  -9  -7   6  231.66   18.94
   9  -7  -6  224.47   18.71
   9  -7  -6  227.24   15.00
  -9  -7   6  235.29   14.37
   9   7  -6  229.92   15.63
  -9   7   6  225.66   15.86
  11  -7  -6    1.34    7.10
 -11  -7   6   11.52    7.02
 -11   7   6    6.39    6.79
  11   7  -6    8.13    6.31
  11  -7  -6    4.34    6.08
 -11  -7   6    5.21    5.92
  11   7  -6    9.00    5.92
 -13  -7   6   88.80   11.76
  13  -7  -6   93.45   14.52
 -13  -7   6  106.55   10.42
  13   7  -6   80.82   10.50
  13  -7  -6   81.69   10.34
  13   7  -6   79.80    9.87
 -13   7   6   86.19   11.29
  -8  -8  -6  323.29   24.47
  -8  -8  -6  356.21   22.34
  -6  -8  -6  177.83   17.05
  -6  -8  -6  186.27   14.92
   4  -8   6  342.55   17.21
  -4  -8  -6  337.03   22.81
  -2  -8  -6  252.81   16.50
  -2  -8  -6  234.74   17.44
   2  -8   6  247.44   11.84
   0   8   6  404.20   20.84
   0  -8  -6  404.99   21.47
   0  -8  -6  455.97   24.47
   0  -8  -6  431.11   23.36
  -2   8   6 1104.14   45.70
  -2   8   6 1072.57   48.23
  -2  -8   6  968.62   41.99
  -2  -8   6  965.46   41.04
   2  -8  -6  970.99   47.91
  -2  -8   6  949.44   41.36
   4  -8  -6  576.34   31.41
  -4  -8   6  554.72   29.60
  -4   8   6  495.12   28.97
  -4  -8   6  554.72   24.63
   6  -8  -6  383.60   24.63
  -6  -8   6  375.31   18.71
  -6  -8   6  357.87   25.10
   8   8  -6 1046.84   46.17
   8  -8  -6  951.26   49.57
  -8  -8   6  928.92   43.41
  -8  -8   6  929.55   50.12
  -8   8   6  939.26   46.33
   8  -8  -6  891.51   44.91
 -10  -8   6  308.53   23.44
  10  -8  -6  338.21   19.89
  10   8  -6  315.72   19.57
 -10  -8   6  328.35   18.79
  10   8  -6  306.80   19.18
 -10   8   6  341.21   21.07
  12  -8  -6  102.29   14.29
 -12  -8   6   86.51   12.87
  12  -8  -6  101.90   11.29
 -12  -8   6  103.32   11.21
  12   8  -6  134.73   11.84
  12   8  -6  138.21   11.52
 -12   8   6  152.96   13.73
 -14  -8   6  266.07   18.79
 -14  -8   6  259.05   17.68
  -7  -9  -6  303.96   23.05
  -7  -9  -6  291.25   20.28
   5  -9   6   78.14    7.18
  -5  -9  -6   71.90   11.68
  -3  -9  -6 1124.43   53.83
  -3  -9  -6 1079.04   55.72
   3  -9   6 1134.77   49.02
  -1  -9  -6   20.44    6.24
  -1  -9  -6   22.65    3.87
   1  -9   6   21.47    2.45
  -1  -9  -6   19.57    6.95
  -1  -9   6 1139.27   48.15
  -1   9   6 1341.01   56.59
  -1  -9   6  961.12   53.91
   1  -9  -6 1213.93   54.62
   1  -9  -6 1125.14   54.54
   3  -9  -6   99.45   11.29
   3  -9  -6   84.85    9.23
  -3  -9   6   98.50    5.92
  -3  -9   6  101.98   10.18
   5  -9  -6 1850.50   82.80
  -5  -9   6 1801.56   80.59
  -5  -9   6 1703.37   75.30
  -7  -9   6   11.68    7.81
   7  -9  -6    9.47    6.71
  -7  -9   6    8.13    4.18
  -7   9   6    1.03    5.84
  -9  -9   6  425.27   27.31
   9  -9  -6  429.69   27.07
   9  -9  -6  429.69   22.81
  -9  -9   6  435.37   21.71
   9   9  -6  315.01   20.76
  -9   9   6  345.24   22.73
 -11  -9   6  101.50   12.39
  11   9  -6   86.82    9.87
  11  -9  -6  120.29   11.37
 -11  -9   6  114.37   10.26
  11   9  -6   91.24    9.87
 -11   9   6   76.09   11.13
  13  -9  -6  519.35   35.52
 -13  -9   6  479.65   31.02
  13   9  -6  589.76   29.68
 -13  -9   6  488.97   29.44
  13   9  -6  608.94   31.33
 -13   9   6  589.05   32.28
  -6 -10  -6   49.57    9.55
  -6 -10  -6   48.70   11.13
  -4 -10  -6  115.39   13.65
   4 -10   6   98.90    7.66
  -2 -10  -6  266.07   17.76
  -2 -10  -6  261.89   18.94
   2 -10   6  258.49   12.79
   0 -10  -6   15.15    6.24
   0 -10   6   17.52    2.45
   0 -10  -6   14.68    7.10
   0 -10   6   18.00    2.45
  -2  10   6  292.28   19.02
  -2 -10   6  255.49   12.71
  -2 -10   6  237.58   17.29
   2 -10  -6  248.31   17.36
   2 -10  -6  257.70   17.92
   4 -10  -6  161.96   14.60
  -4 -10   6  150.52   13.10
  -4 -10   6  163.15    9.31
  -6 -10   6  123.60    8.21
   6 -10  -6  121.08   13.10
   8 -10  -6   95.82   10.02
   8 -10  -6   89.82   12.00
  -8 -10   6   86.19    8.52
  -8  10   6   99.61   10.81
  -8 -10   6   92.74   12.87
  10  10  -6   19.65    6.63
 -10 -10   6   17.76    7.97
  10 -10  -6   18.23    8.68
  10 -10  -6   25.97    7.18
 -10  10   6   19.81    8.05
 -10 -10   6   17.76    6.31
  12  10  -6   30.78    7.58
 -12 -10   6   25.18    9.95
 -12 -10   6   39.15    7.89
 -12  10   6   22.18    8.60
  -5 -11  -6   46.17   10.81
   5 -11   6   50.59    6.31
   3 -11   6   40.96    4.81
  -3 -11  -6   40.25    9.55
  -3 -11  -6   46.41    8.60
  -1 -11  -6  128.18    8.45
   1 -11   6  126.29    7.26
  -1 -11  -6  118.71   12.94
  -1 -11  -6  140.65   12.47
  -1 -11   6  158.17   13.65
   1 -11  -6  166.30   14.05
  -1 -11   6  165.59    8.92
   1 -11  -6  161.25   13.10
  -3 -11   6  168.12    9.47
   3 -11  -6  170.09   14.37
  -3 -11   6  157.94   10.89
  -3 -11   6  152.49   13.26
   5 -11  -6  159.52   14.92
  -5 -11   6  153.44   13.58
  -5 -11   6  161.09   10.02
  -7 -11   6   23.13    9.39
  -7 -11   6   23.84    5.37
   7 -11  -6   22.34    8.76
  -7  11   6   12.00    7.10
   7 -11  -6   19.34    6.79
  -9 -11   6   65.59   11.68
   9 -11  -6   74.35    9.55
   9 -11  -6   84.53   12.87
  -9 -11   6   77.11    8.29
  -9  11   6   60.22   10.10
  11  11  -6    8.76    7.34
 -11 -11   6   11.21    8.21
  11 -11  -6    5.21    8.60
 -11  11   6    3.63    7.89
 -11 -11   6    7.34    6.24
  13  11  -6   -1.66    7.26
 -13 -11   6    2.53    6.31
   4 -12   6   37.25    5.29
  -4 -12  -6   34.33   10.42
  -4 -12  -6   43.33    9.23
   2 -12   6   99.29    6.87
  -2 -12  -6  115.32   11.76
  -2 -12  -6  103.63   12.47
   0 -12  -6   53.20    8.76
   0 -12   6   48.78    4.50
   0 -12   6   47.91    4.50
   0 -12   6   39.78    8.05
   0 -12  -6   51.15    9.47
  -2 -12   6   44.28    8.21
   2 -12  -6   52.57    8.92
  -2 -12   6   48.07    4.89
   4 -12  -6  206.08   16.97
  -4 -12   6  222.11   12.31
  -4 -12   6  214.77   14.44
  -4 -12   6  188.25   15.31
   6 -12  -6  146.65   14.76
  -6  12   6  108.37   13.02
  -6 -12   6  150.36   10.18
   6 -12  -6  141.28   12.79
   8 -12  -6  163.46   16.97
  -8  12   6  146.89   14.21
  -8 -12   6  157.78   11.60
  -8 -12   6  163.07   16.26
   8 -12  -6  152.02   13.26
 -10 -12   6  101.66   13.34
  10 -12  -6  121.00   15.47
 -10 -12   6  112.40   10.42
 -10  12   6   92.82   12.47
  -3 -13  -6   34.41   10.02
  -3 -13  -6   34.65    9.08
   3 -13   6   27.86    4.97
   1 -13   6   22.18    4.26
  -1 -13  -6   18.71    7.34
  -1 -13  -6   22.26    4.03
   1 -13   6   20.21    3.87
  -1 -13  -6   22.02    8.76
  -1 -13   6   73.33   10.34
  -1 -13   6   78.61    6.39
   1 -13  -6   49.17    9.39
   1 -13  -6   71.98    9.08
   3 -13  -6  229.76   17.44
  -3 -13   6  230.79   14.29
  -3 -13   6  212.64   16.65
   5 -13  -6  189.27   16.58
  -5 -13   6  184.62   14.37
  -5 -13   6  172.78   14.68
  -5  13   6  161.17   15.79
   5 -13  -6  195.11   15.47
  -5 -13   6  198.19   12.16
  -7 -13   6   54.30   11.05
   7 -13  -6   70.56   11.60
  -7  13   6   45.07   10.18
  -7 -13   6   64.33    7.50
   7 -13  -6   60.70    9.79
   9 -13  -6  153.28   17.05
  -9 -13   6  128.97   15.63
  -9  13   6  153.12   14.92
  -9 -13   6  156.20   11.92
 -11 -13   6  116.66   10.89
 -11  13   6   74.90   12.47
  -4 -14  -6  447.84   27.86
  -2 -14  -6  260.78   19.10
  -2 -14  -6  248.47   20.36
   0 -14   6  502.62   25.26
   0 -14   6  498.68   30.55
   0 -14   6  562.69   25.49
   0 -14  -6  483.28   31.18
   0 -14  -6  590.86   31.73
   0 -14  -6  554.16   27.94
   2 -14  -6  653.46   34.41
  -2 -14   6  570.03   34.10
  -2 -14   6  642.41   29.52
  -2 -14   6  630.49   29.60
  -4 -14   6  427.48   21.39
  -4  14   6  366.86   26.20
  -4 -14   6  432.45   23.92
   4 -14  -6  440.74   26.60
   4 -14  -6  414.14   25.97
  -4 -14   6  368.99   24.47
   6 -14  -6  786.77   43.49
  -6 -14   6  783.85   40.81
  -6  14   6  889.53   44.12
  -6 -14   6  759.30   41.44
   6 -14  -6  797.66   41.44
  -6 -14   6  766.56   37.57
   8 -14  -6  341.05   25.26
  -8  14   6  376.02   24.31
  -8 -14   6  316.27   18.71
  -8 -14   6  325.03   24.63
   8 -14  -6  298.75   20.92
 -10 -14   6  127.87   15.08
 -10  14   6  100.24   13.34
 -10 -14   6  132.84   11.44
  10 -14  -6  132.13   16.97
 -12 -14   6  154.46   13.50
  -1 -15  -6   68.75   10.97
  -1 -15  -6   60.30   11.37
  -1 -15   6  299.46   15.63
  -1 -15   6  249.81   19.65
   1 -15  -6  290.62   18.86
  -1 -15   6  271.12   13.89
   3 -15  -6    4.42    7.42
   3 -15  -6    4.50    7.50
  -3 -15   6    7.34    6.79
  -3  15   6    0.39    8.37
  -3 -15   6    2.13    5.92
  -5  15   6  260.86   20.52
  -5 -15   6  246.02   18.23
   5 -15  -6  251.23   19.57
  -5 -15   6  230.24   17.92
   5 -15  -6  254.47   19.10
  -5 -15   6  244.68   14.84
  -7 -15   6   33.70    6.47
   7 -15  -6   37.81   10.26
  -7 -15   6   29.99    8.29
  -7  15   6   58.09   11.37
   7 -15  -6   35.44    9.31
  -9 -15   6  524.41   33.78
   9 -15  -6  561.27   36.23
  -9  15   6  580.60   33.78
  -9 -15   6  526.14   28.57
 -11 -15   6   41.36    9.08
   0 -16  -6   32.20    9.16
   0 -16   6   17.60    8.45
   2 -16  -6  190.69   15.79
  -2 -16   6  191.96   12.31
  -2 -16   6  198.35   16.73
   2 -16  -6  222.26   18.47
   4 -16  -6   31.33    9.55
   4 -16  -6   23.21    8.60
  -4  16   6   23.21   11.05
  -4 -16   6   35.04    7.97
  -4 -16   6   28.10    7.97
   6 -16  -6   -4.89    8.68
  -6 -16   6    2.29    5.05
   6 -16  -6   -0.47    8.21
  -6  16   6    1.34    9.55
  -6 -16   6    1.03    7.81
  -8 -16   6   87.45   13.26
   8 -16  -6  111.84   15.08
  -8 -16   6  108.61   12.87
  -8 -16   6  105.84   10.10
 -10 -16   6   86.51    9.87
  -1 -17   6   13.26    8.29
   3 -17  -6   74.19   10.97
  -3 -17   6   93.29   11.37
   3 -17  -6   94.00   12.71
  -5 -17   6   25.10    7.66
   5 -17  -6   35.28    9.31
  -7 -17   6   25.18    6.55
   7 -17  -6   27.39   10.26
  -7 -17   6   24.70    9.00
  -9 -17   6   49.88   11.29
  -4 -18   6   17.36    7.97
   4 -18  -6   29.12    8.76
   6 -18  -6   48.07   10.89
  -5 -19   6   37.02    8.29
   8   0   7   71.04    9.87
  -8   0  -7   93.37    9.08
  -6   0  -7    5.76    4.97
  -4   0  -7  278.62    9.95
  -4   0  -7   -0.32    2.05
  -2   0  -7   14.52    3.39
  -2   0  -7   13.50    3.87
   0   0  -7  150.36    8.92
   2   0  -7   22.34    3.55
  -2   0   7   28.97    4.34
   2   0  -7   27.07    5.53
   2   0  -7   23.92    2.84
   4   0  -7    9.00    4.74
   4   0  -7    6.71    2.37
  -4   0   7    7.89    3.71
   6   0  -7  696.16   32.68
  -6   0   7  765.85   34.49
  -8   0   7  265.83   13.58
   8   0  -7  251.47   17.92
  10   0  -7    9.95    6.79
 -10   0   7   14.29    5.60
 -10   0   7   12.79    7.74
  10   0  -7    6.63    4.42
 -12   0   7  215.48   15.55
 -12   0   7  216.58   19.10
  12   0  -7  219.11   14.76
  12   0  -7  222.66   19.57
 -14   0   7   51.54    9.31
  14   0  -7   54.46    9.16
 -14   0   7   52.09   10.02
  14   0  -7   49.96   11.21
  16   0  -7    7.81    9.39
   7  -1   7   22.65    7.18
   7  -1   7   27.63    7.10
  -7  -1  -7   17.21    6.87
  -7   1  -7   11.29    5.60
  -7  -1  -7   24.86    6.31
  -5   1  -7  250.13    9.79
  -5  -1  -7  211.21   10.02
   5  -1   7  207.74   11.84
  -3  -1  -7   34.81    4.81
  -3   1  -7   28.26    4.03
  -3   1  -7   32.44    4.10
   3   1   7   28.10    5.45
  -1  -1  -7  116.42    8.45
  -1   1  -7  116.26    6.71
  -1   1  -7  117.45    7.34
  -1  -1  -7  130.55    8.05
   1  -1  -7  103.00    7.89
  -1  -1   7   92.19    5.76
  -1   1   7   99.69    7.26
   1  -1  -7   90.30    5.13
   1  -1  -7   96.69    6.08
   1   1  -7  109.16    5.05
   3   1  -7  176.72    4.89
   3   1  -7  187.54   10.97
  -3   1   7  180.27    8.68
  -3  -1   7  289.91    9.31
   3  -1  -7  297.64   13.10
   3  -1  -7  295.98    9.63
   5  -1  -7  281.30   13.65
   5   1  -7  239.47   12.71
  -5   1   7  253.36   14.92
  -5  -1   7  275.31   14.44
   7   1  -7   51.70    4.81
  -7   1   7   56.75    6.63
  -7  -1   7   53.28    6.31
  -9  -1   7  528.43   31.97
  -9   1   7  497.49   31.73
  -9   1   7  520.93   27.31
   9  -1  -7  522.12   31.97
  -9  -1   7  538.85   27.15
 -11  -1   7  291.56   18.47
 -11  -1   7  280.28   22.10
 -11   1   7  293.30   22.34
  11  -1  -7  291.33   17.68
  11   1  -7  321.95   17.76
 -11   1   7  309.72   18.94
  11   1  -7  324.72   23.60
  11  -1  -7  275.54   22.18
 -13  -1   7  107.50   11.52
 -13  -1   7  107.66   13.34
 -13   1   7  122.18   14.05
  13  -1  -7  102.84   10.66
  13   1  -7  126.37   11.13
 -13   1   7  119.26   11.92
  13   1  -7  139.07   15.63
  13  -1  -7  114.05   14.52
  15   1  -7   62.75   12.00
  15  -1  -7   70.40   13.18
  15   1  -7   68.35   10.26
  15  -1  -7   85.80   10.73
   8  -2   7   43.73    8.60
   8  -2   7   49.33    8.92
  -8  -2  -7   35.91    7.66
  -6   2  -7  265.36   10.42
  -6  -2  -7  197.17   12.71
   6  -2   7  218.16   13.26
  -6  -2  -7  218.95   11.13
   6  -2   7  232.68   12.08
  -4   2  -7  181.77   10.34
  -4   2  -7  174.28   10.26
   4  -2   7  156.44   13.34
  -4  -2  -7  173.57   11.60
  -2   2  -7   87.85    4.18
  -2   2  -7   82.80    4.42
  -2  -2  -7   93.06    6.47
   0   2  -7   62.28    3.00
   0  -2  -7   68.12    5.84
   0  -2  -7   79.32    6.63
   0   2  -7   60.85    4.03
  -2   2   7  321.40   11.84
  -2  -2   7  325.19    9.00
   2  -2  -7  328.19   13.18
   2  -2  -7  331.42   10.58
   4  -2  -7    5.92    3.16
  -4   2   7    2.37    4.10
   4  -2  -7    4.10    4.89
  -4   2   7   12.08    4.66
  -4  -2   7    4.18    3.24
   4   2  -7    8.84    1.82
   6   2  -7  132.76   12.16
   6  -2  -7  179.01   10.18
   6  -2  -7  156.75   15.00
   6   2  -7  169.07    9.23
  -6   2   7  160.62   11.29
  -6  -2   7  163.15   10.73
  -8  -2   7   94.40   12.00
   8   2  -7   73.80    8.60
  -8   2   7   77.43    7.58
  -8  -2   7   94.95    7.74
 -10  -2   7   98.19    9.23
 -10  -2   7   95.43    8.60
 -10  -2   7   78.53   12.08
 -10   2   7   71.35   11.05
  10  -2  -7   94.40    8.52
  10   2  -7   63.14    7.34
 -10   2   7   74.27    9.08
  10  -2  -7   90.61   12.00
 -12   2   7   59.51    9.00
  12  -2  -7   54.30   11.05
  12   2  -7   51.86   10.89
 -12  -2   7   56.28   11.05
 -12   2   7   60.14   10.58
 -12  -2   7   59.28    8.13
  12   2  -7   69.22    8.60
  12  -2  -7   60.14    8.45
 -14  -2   7  155.02   13.42
 -14  -2   7  133.71   14.68
  14  -2  -7  146.41   12.94
  14   2  -7  151.86   13.10
  14   2  -7  127.79   15.71
  14  -2  -7  156.60   17.29
  -9  -3  -7   35.28    7.58
  -7   3  -7  128.26    9.79
   7  -3   7  104.27   11.84
  -7  -3  -7   97.00   11.60
  -7  -3  -7   93.69   10.18
   7  -3   7  140.97   11.29
   5  -3   7  341.05   20.52
  -5  -3  -7  299.77   19.34
  -5   3  -7  268.68   15.08
   5  -3   7  332.69   17.29
  -5  -3  -7  308.38   17.60
  -5   3  -7  293.54   15.63
  -3   3  -7  100.48    6.16
   3   3   7   78.30    8.68
   3  -3   7   85.72    9.87
  -3   3  -7   94.00    5.53
  -3  -3  -7   85.64    8.21
  -1  -3  -7  174.75    8.37
   1   3   7  198.98   11.84
  -1   3  -7  186.35    3.63
  -1   3   7 1109.51   49.65
   1  -3  -7 1150.87   49.80
   1  -3  -7  962.15   48.07
   1  -3  -7 1075.96   47.91
  -1   3   7 1047.87   51.38
   3  -3  -7    2.05    2.53
   3  -3  -7   48.30    6.63
   3   3  -7   68.04    7.66
  -3   3   7   -0.32    1.66
  -3   3   7   73.64    7.02
  -3  -3   7   45.46    3.87
   5  -3  -7  715.10   27.39
  -5   3   7  679.58   19.81
   5   3  -7  714.39   14.29
  -5  -3   7  784.48   17.92
  -7  -3   7  376.26   26.13
  -7   3   7  400.80   21.63
   7   3  -7  387.46   19.26
   7  -3  -7  382.73   25.49
  -7  -3   7  391.09   20.44
   7   3  -7  412.72   23.28
  -9  -3   7  135.60   14.68
  -9  -3   7  135.76   10.18
   9  -3  -7  128.10   10.18
   9   3  -7  150.04   12.63
  -9   3   7  162.20   11.92
 -11  -3   7  179.17   17.29
 -11  -3   7  188.25   13.18
 -11   3   7  195.67   17.52
  11  -3  -7  188.01   13.42
 -11   3   7  209.40   15.00
  11   3  -7  194.80   13.18
  11  -3  -7  181.77   17.60
 -13  -3   7  307.11   19.26
 -13  -3   7  291.88   22.49
  13  -3  -7  298.19   19.26
  13   3  -7  340.42   19.81
  13  -3  -7  274.75   23.13
  15  -3  -7   18.94   10.26
 -15  -3   7   24.31    8.52
 -15  -3   7   27.63    8.45
   8  -4   7   94.95   12.31
  -8  -4  -7  105.37   12.39
  -8  -4  -7   91.64   10.81
   6  -4   7  206.95   15.94
   6   4   7  179.96   12.39
  -6  -4  -7  174.99   15.08
  -6   4  -7  163.86    9.95
   6  -4   7  180.04   12.55
  -6  -4  -7  191.80   13.34
   4  -4   7   68.59    9.08
  -4   4  -7   54.30    3.55
   4  -4   7   52.57    5.84
  -4  -4  -7   57.38    8.45
  -4  -4  -7   60.07    7.26
   4   4   7   61.01    7.26
   2   4   7   41.52    6.39
   2  -4   7   26.20    6.47
   0   4   7  436.01   24.55
   0  -4  -7  435.61   22.42
   0  -4  -7  381.86   22.26
   2  -4  -7   85.80    7.89
  -2   4   7   -0.55    3.08
  -2   4   7  105.61    8.52
  -2  -4   7   87.53    4.03
   2  -4  -7    0.32    1.50
  -4   4   7  124.47   11.76
   4   4  -7  141.28    6.79
  -4   4   7  127.08   10.58
  -4  -4   7  132.92    8.29
   6   4  -7 1448.51   66.93
  -6   4   7 1482.21   65.51
   6  -4  -7 1450.80   70.01
  -6  -4   7 1406.60   63.38
   8  -4  -7   -4.89    7.34
  -8  -4   7    3.55    6.79
   8   4  -7   -0.16    0.79
   8   4  -7    3.71    5.05
  -8   4   7   -1.74    5.37
  -8  -4   7    4.26    3.79
  -8   4   7    4.74    5.37
  10  -4  -7  116.58   13.42
  10   4  -7  129.05   10.02
 -10  -4   7  118.16   14.05
 -10  -4   7  125.18    9.87
  10   4  -7  112.47   11.29
  10  -4  -7  124.00   10.18
 -10   4   7  133.63   11.37
  12  -4  -7   98.74   13.89
 -12  -4   7  119.66   14.44
 -12  -4   7  126.13   10.66
  12   4  -7   92.90   11.05
  12  -4  -7  113.74   10.66
  14  -4  -7   46.49    8.84
 -14   4   7   34.10    9.16
  14  -4  -7   42.15   11.68
 -14  -4   7   49.49   10.18
 -14  -4   7   56.83    9.00
  14   4  -7   23.05    7.81
  -7  -5  -7   44.60    7.89
  -7  -5  -7   55.88   10.42
   7  -5   7   55.80    9.71
   5  -5   7  414.93   26.20
   5  -5   7  420.22   21.71
  -5  -5  -7  412.25   23.68
   5   5   7  460.87   22.34
   3   5   7   47.91    6.39
   3  -5   7   50.28    4.34
  -3  -5  -7   50.51    8.21
   3  -5   7   55.09    8.52
   1   5   7  251.86   15.55
  -1  -5  -7  227.08   14.52
   1  -5   7  216.98   16.02
  -1   5   7  376.65   22.18
  -1   5   7  363.47   21.78
  -1  -5   7  368.68   22.26
   1  -5  -7  408.06   21.00
  -3   5   7   59.28    7.58
  -3  -5   7   54.07    3.63
  -5  -5   7  292.91   16.10
   5   5  -7  323.37   19.57
   5   5  -7  330.56   15.23
  -5   5   7  318.40   18.79
   5  -5  -7  317.37   22.02
  -7  -5   7  249.50   14.68
  -7   5   7  350.05   21.15
   7   5  -7  340.58   19.34
  -7   5   7  355.58   18.71
  -7  -5   7  253.28   21.23
   7  -5  -7  249.89   20.44
  -9  -5   7  417.85   27.94
  -9  -5   7  428.27   20.92
   9  -5  -7  417.14   22.02
  -9   5   7  462.21   23.68
   9   5  -7  489.84   24.55
  11  -5  -7  251.63   21.07
  11   5  -7  260.55   17.84
 -11  -5   7  249.34   20.52
 -11  -5   7  262.76   16.18
  11  -5  -7  247.60   16.50
  13  -5  -7  168.59   17.84
  13   5  -7  158.73   14.13
 -13  -5   7  170.72   16.34
 -13  -5   7  177.35   13.58
  13  -5  -7  189.67   14.60
 -13   5   7  181.62   15.08
  15   5  -7   38.36    8.68
  -8  -6  -7   53.28    9.00
  -8  -6  -7   60.78   11.84
   8  -6   7   68.51   11.13
  -6  -6  -7  162.12   15.63
   6  -6   7  174.67   11.84
   6  -6   7  168.36   15.39
  -6  -6  -7  165.67   13.26
   4   6   7   91.79    6.79
  -4  -6  -7   62.51    9.00
   4  -6   7   67.01    6.00
  -4  -6  -7   65.35    9.87
   4  -6   7   70.01   10.26
   2   6   7   10.02    4.34
  -2  -6  -7    9.31    6.39
  -2  -6  -7    9.79    5.13
   2  -6   7   10.81    6.16
   0  -6  -7  118.71    9.31
   0  -6   7  104.66   10.97
   0  -6  -7  118.08   10.10
  -2   6   7   -0.24    2.37
  -2   6   7   73.25    8.52
  -4  -6   7   21.86    3.47
   4  -6  -7   16.58    6.87
  -4   6   7   15.63    5.92
  -6  -6   7   60.07   10.66
   6  -6  -7   38.60    8.84
  -6  -6   7   52.96    4.97
   6   6  -7   79.88    8.92
   6   6  -7   70.17    5.60
  -6   6   7   74.75    8.29
   6  -6  -7   50.75    7.10
  -8  -6   7  119.89   13.81
   8  -6  -7  141.05    9.31
  -8   6   7  136.07   12.16
  -8  -6   7  144.36    7.74
   8  -6  -7  128.18   13.02
   8   6  -7  155.33   11.29
  -8   6   7  144.36   10.73
 -10  -6   7   20.68    8.45
 -10  -6   7   24.07    5.68
  10  -6  -7   17.68    6.39
  10   6  -7   16.89    6.79
  10   6  -7   12.16    5.05
  12  -6  -7   43.49   10.58
  12   6  -7   42.15    8.13
 -12  -6   7   41.91    7.50
  12   6  -7   44.67    7.50
  12  -6  -7   40.41    8.21
 -12   6   7   44.83    9.08
  14  -6  -7   88.64   14.60
 -14  -6   7   84.77   10.50
  14   6  -7  100.87   10.89
 -14  -6   7   88.48   12.63
  14  -6  -7  103.32   11.76
 -14   6   7   92.03   11.76
  14   6  -7   91.32   10.73
  -7  -7  -7   26.13    7.42
  -7  -7  -7   19.97    9.47
  -5  -7  -7   34.97    7.58
  -5  -7  -7   34.10    9.00
   5  -7   7   31.57    5.29
   3   7   7   25.81    4.10
  -3  -7  -7   27.63    7.89
   3  -7   7   23.84    7.26
   3  -7   7   20.13    3.08
   1   7   7   70.72    7.26
   1  -7   7   69.85    9.47
  -1  -7  -7   76.09    8.52
  -1  -7  -7   76.56    9.55
  -1   7   7  125.73   10.42
   1  -7  -7  153.60   10.58
  -1   7   7  105.77   11.44
   1  -7  -7  146.81   11.60
  -1  -7   7  101.58   10.73
  -3   7   7   52.88    7.66
   3  -7  -7   83.67   10.58
  -3   7   7   52.72    8.45
   3  -7  -7   73.25    8.29
  -3  -7   7   76.25    4.74
   5  -7  -7   26.44    6.31
   5  -7  -7   21.71    7.74
  -5  -7   7   27.86    3.24
  -5   7   7   42.54    7.26
   7  -7  -7  193.69   17.44
   7   7  -7  199.22   14.76
  -7   7   7  230.63   16.58
  -7  -7   7  199.38   11.76
   7   7  -7  214.29   12.31
  -7   7   7  179.96   14.21
  -7  -7   7  214.77   18.86
   7  -7  -7  205.69   14.21
   9  -7  -7  230.00   20.36
   9  -7  -7  263.62   16.81
  -9  -7   7  235.60   15.15
  -9  -7   7  241.92   21.15
 -11  -7   7   44.99   10.10
  11   7  -7   30.39    7.66
 -11   7   7   34.33    8.37
 -11  -7   7   34.65    6.55
  11  -7  -7   35.28    7.42
  11   7  -7   42.70    7.34
  13  -7  -7   33.23   10.50
 -13  -7   7   34.41   10.02
  13   7  -7   22.97    7.26
 -13  -7   7   28.34    7.58
  13  -7  -7   36.07    8.05
  13   7  -7   25.18    7.34
 -13   7   7   29.05    8.60
  -6  -8  -7   49.73    9.39
  -6  -8  -7   57.22   11.68
   4  -8   7   81.93    6.24
  -4  -8  -7   73.17   11.05
   2   8   7  356.29   18.23
   2  -8   7  371.60   23.92
  -2  -8  -7  418.01   22.81
  -2  -8  -7  422.75   24.07
   0  -8   7  582.97   32.44
   0  -8  -7  659.45   32.52
   0  -8  -7  632.22   31.26
   0  -8  -7  660.40   29.36
  -2   8   7   28.57    7.50
   2  -8  -7   45.23    7.18
  -4  -8   7  155.49    7.26
  -4  -8   7  132.84   12.39
  -4   8   7   98.03   11.60
   4  -8  -7  122.81   11.21
   4  -8  -7  147.20   13.89
   6  -8  -7  516.20   30.62
  -6   8   7  616.91   29.12
  -6  -8   7  482.65   23.05
  -6   8   7  561.50   28.34
   6  -8  -7  386.99   25.57
  -6  -8   7  482.89   31.41
  -8  -8   7   55.65   11.21
   8  -8  -7   66.14    8.29
   8  -8  -7   71.12   11.52
  -8  -8   7   69.30    6.87
  10  -8  -7  129.21   14.76
 -10  -8   7  131.26   15.23
  10  -8  -7  113.74   10.89
 -10  -8   7  108.29    9.55
  10   8  -7  103.40   10.89
  10   8  -7   93.53    9.63
 -10   8   7   81.14   10.81
 -12  -8   7  107.82   14.37
 -12  -8   7  123.68   11.21
  12  -8  -7  123.05   12.08
  12   8  -7  117.84   11.76
 -12   8   7  134.89   13.42
  14   8  -7   20.84    7.18
 -14  -8   7   53.28   10.81
 -14  -8   7   43.17    8.60
  14   8  -7   17.05    7.50
  -7  -9  -7   74.27   10.50
  -7  -9  -7   77.82   13.42
  -5  -9  -7   35.83    8.21
   3  -9   7  445.00   28.73
  -3  -9  -7  475.55   26.99
   3  -9   7  497.33   21.78
  -3  -9  -7  460.39   28.81
  -1  -9  -7  136.94    8.92
   1  -9   7  119.34   12.31
  -1  -9  -7  141.36   11.76
  -1  -9  -7  130.15   12.79
  -1   9   7  210.19   12.94
   1  -9  -7  218.16   15.86
  -3  -9   7  542.88   23.13
  -3  -9   7  557.08   24.23
  -3   9   7  508.86   29.36
  -3  -9   7  506.17   29.05
   3  -9  -7  540.98   30.62
   5  -9  -7  291.09   21.39
  -5   9   7  362.84   20.05
  -5  -9   7  305.77   14.92
  -5   9   7  366.23   21.15
  -5  -9   7  299.22   20.52
   5  -9  -7  242.08   18.07
  -7  -9   7   44.75   10.26
   7  -9  -7   51.78   10.10
  -7  -9   7   45.07    5.53
  -9  -9   7  615.49   37.49
   9  -9  -7  664.82   37.65
   9  -9  -7  594.89   31.73
  -9  -9   7  593.63   29.84
  11  -9  -7  135.68   16.73
 -11  -9   7  122.18   15.08
  11   9  -7  179.33   13.65
  11  -9  -7  135.52   12.71
 -11  -9   7  128.10   11.13
 -11   9   7  178.77   15.15
 -13  -9   7  195.98   18.15
  13   9  -7  201.59   15.15
 -13  -9   7  208.14   15.39
  13   9  -7  194.32   15.39
 -13   9   7  196.69   17.13
  -6 -10  -7  174.43   17.52
  -6 -10  -7  169.93   15.00
  -4 -10  -7   68.98   11.92
   2 -10   7  218.48   17.92
  -2 -10  -7  244.60   16.97
  -2 -10  -7  242.16   18.63
   0 -10  -7   65.51    6.95
   0 -10  -7   57.30    8.76
   0 -10  -7   63.62    9.87
  -2  10   7  311.30   20.84
   2 -10  -7  290.85   19.42
  -2 -10   7  284.30   19.65
   2 -10  -7  301.90   20.28
  -4 -10   7  246.02   17.76
  -4  10   7  219.58   17.68
  -4 -10   7  256.60   12.16
   4 -10  -7  239.08   16.89
   4 -10  -7  231.42   18.63
   6 -10  -7   17.76    7.81
  -6 -10   7   17.13    4.10
  -8 -10   7   48.30   11.13
   8 -10  -7   57.22   11.29
  -8 -10   7   38.91    6.08
 -10 -10   7  107.19   14.60
  10 -10  -7   88.72   10.10
 -10 -10   7   84.38    8.92
  10  10  -7   92.11    9.63
 -10  10   7   77.11   10.81
  10 -10  -7   83.27   13.65
  12 -10  -7   78.77   14.52
 -12 -10   7   68.83   11.76
 -12 -10   7   75.61    9.23
  12  10  -7  108.53   10.97
  12 -10  -7   80.19   10.42
 -12  10   7   93.53   12.23
  -5 -11  -7   66.77   12.63
  -3 -11  -7   44.04   10.26
  -3 -11  -7   33.94    8.37
  -1 -11  -7  202.53   11.44
  -1 -11  -7  188.17   15.39
  -1 -11  -7  194.88   16.65
  -1 -11   7   33.86    7.89
   1 -11  -7   27.78    8.05
   3 -11  -7   49.57    9.31
  -3 -11   7   41.67    4.74
  -3  11   7   55.17   10.02
  -3 -11   7   43.41    3.63
  -3 -11   7   38.52    8.05
   3 -11  -7   32.99    7.97
  -5 -11   7  149.49   13.50
  -5 -11   7  155.96    8.84
   5 -11  -7  159.20   14.76
   7 -11  -7  141.20   15.31
  -7 -11   7  127.87    9.63
  -7 -11   7  131.89   15.79
  -9 -11   7   59.20   11.68
   9 -11  -7   64.96   12.23
   9 -11  -7   68.75    9.31
  -9  11   7   74.67   10.89
  -9 -11   7   57.78    7.74
 -11 -11   7   84.77   13.65
  11 -11  -7   88.64   14.44
  11 -11  -7   83.11   10.50
 -11 -11   7   73.72    9.16
  11  11  -7  104.98   11.52
 -11  11   7   87.61   11.76
 -13 -11   7  287.07   18.15
  13  11  -7  230.08   18.07
  -4 -12  -7   44.28   11.05
   2 -12   7   64.01   10.73
  -2 -12  -7   87.06   12.31
  -2 -12  -7   77.98   10.89
   0 -12  -7  386.28   20.21
   0 -12   7  341.37   23.76
   0 -12  -7  371.52   24.47
   0 -12  -7  393.62   23.84
  -2 -12   7   10.42    2.60
  -2 -12   7   11.29    7.10
   2 -12  -7    7.58    7.34
   2 -12  -7    8.45    6.79
   4 -12  -7   68.19   10.73
   4 -12  -7   52.17    9.00
  -4 -12   7   56.59    9.39
  -4 -12   7   55.57    7.50
  -4 -12   7   61.88    5.29
   6 -12  -7  162.28   16.58
  -6 -12   7  172.62   10.89
  -8 -12   7    4.18    8.29
   8 -12  -7    3.47    6.71
  -8 -12   7    9.87    5.37
   8 -12  -7    6.87    8.37
  -8  12   7    3.55    7.18
 -10 -12   7   31.57    9.79
  10 -12  -7   42.31   12.47
  10 -12  -7   27.55    8.21
 -10  12   7   31.02    9.23
 -10 -12   7   37.10    6.71
 -12 -12   7   80.11   12.16
 -12 -12   7   71.59    9.55
  -3 -13  -7   22.89   10.58
  -3 -13  -7   28.57    8.84
  -1 -13  -7    1.89    7.66
  -1 -13  -7   -0.95    7.18
  -1 -13   7  152.81    8.05
  -1 -13   7  148.94   14.13
   1 -13  -7  175.93   15.71
  -3 -13   7  154.31    9.95
   3 -13  -7  135.44   14.05
  -3 -13   7  154.86   14.52
  -3 -13   7  177.20    9.55
   3 -13  -7  150.20   14.60
   5 -13  -7  194.25   17.29
  -5 -13   7  171.36   15.47
  -5 -13   7  200.16   14.60
  -5 -13   7  185.64   11.29
  -7 -13   7    7.26    8.92
  -7 -13   7   16.81    5.37
   7 -13  -7   10.97    7.42
   7 -13  -7   13.81    8.92
  -7  13   7   21.86    9.31
  -9 -13   7    1.03    8.68
   9 -13  -7   10.50    8.05
   9 -13  -7    3.24    9.87
   9 -13  -7    2.76    7.02
  -9  13   7   17.92    8.52
  -9 -13   7    1.82    5.45
 -11 -13   7   87.93   13.34
 -11 -13   7   63.77    8.84
  -2 -14  -7   45.70   11.13
  -2 -14  -7   57.54   10.81
   0 -14  -7    2.37    7.81
   0 -14  -7   12.55    8.92
   0 -14  -7    3.95    4.81
   0 -14   7    9.23    7.42
   2 -14  -7   46.02    9.00
  -2 -14   7   53.67    9.71
   2 -14  -7   52.88   10.34
  -2 -14   7   49.65    4.81
   4 -14  -7  235.29   19.02
  -4 -14   7  254.86   13.58
  -4 -14   7  221.16   18.23
   6 -14  -7   41.28    9.71
  -6 -14   7   39.23    6.08
   6 -14  -7   38.20   10.10
  -6 -14   7   39.39    9.08
  -6  14   7   48.15   10.89
  -6 -14   7   33.78    8.84
  -8 -14   7   78.22   13.81
   8 -14  -7   90.30   14.05
   8 -14  -7   86.66   11.37
  -8 -14   7   76.88    8.76
  -8  14   7   96.29   13.58
 -10 -14   7   51.15   11.37
 -10 -14   7   43.33    7.66
 -12 -14   7   30.78    7.81
  -1 -15  -7   33.54   10.02
  -1 -15   7  163.86   16.34
   1 -15  -7  183.67   17.05
   1 -15  -7  202.14   16.89
   3 -15  -7   -0.32    7.66
  -3 -15   7    5.05    7.02
   5 -15  -7   78.69   12.08
   5 -15  -7   85.56   12.00
  -5 -15   7   78.46   11.05
  -5 -15   7   93.14   11.44
  -5  15   7   95.58   13.26
  -5 -15   7   85.56    7.81
   7 -15  -7   75.93   11.13
   7 -15  -7   63.46   12.08
  -7  15   7   69.38   12.39
  -7 -15   7   61.49    7.50
   9 -15  -7  141.44   17.84
  -9 -15   7  121.08   16.26
  -9 -15   7  138.99   11.05
  -2 -16   7   19.34    9.00
   4 -16  -7   -5.37    9.00
   4 -16  -7    3.47    7.26
  -4 -16   7   -1.89    7.97
  -4  16   7    3.24    8.84
   6 -16  -7  157.39   16.50
  -6 -16   7  153.91   15.23
  -8 -16   7   51.38   11.68
   8 -16  -7   81.53   14.05
   5 -17  -7   37.18    9.63
  -5 -17   7   36.07    9.08
   7 -17  -7   10.58    9.71
   6 -18  -7    7.42    9.00
   6   0   8  106.24   10.58
  -6   0  -8  112.00    9.55
   4   0   8 1374.24   28.10
  -4   0  -8 1418.52   21.55
  -2   0  -8  898.14   39.39
  -2   0  -8  860.96   39.86
   0   0  -8    0.08    3.24
   0   0  -8    3.32    2.53
   2   0  -8  114.05   10.42
  -2   0   8  108.61    8.60
   2   0  -8  107.58    6.55
   2   0  -8  106.00    7.66
   4   0  -8 6480.96  275.94
  -4   0   8 6688.63  278.30
   4   0  -8 6896.45  281.46
   6   0  -8   60.93    5.53
  -6   0   8   66.70    7.18
  -8   0   8   22.49    5.92
   8   0  -8   20.68    4.42
 -10   0   8  268.28   21.71
  10   0  -8  256.91   15.79
 -10   0   8  301.75   17.92
  10   0  -8  267.57   21.71
 -12   0   8 1986.49   99.14
  12   0  -8 2115.46   93.37
 -12   0   8 2141.67   94.87
  12   0  -8 2153.11  101.27
  14   0  -8   46.57   12.23
 -14   0   8   53.12    9.47
  14   0  -8   47.67    8.29
 -14   0   8   55.80   11.52
  -5   1  -8  237.97    9.63
  -5  -1  -8  251.86   10.97
   5   1   8  238.76   12.39
   5  -1   8  239.00   13.65
   3  -1   8  188.88   13.81
  -3   1  -8  154.70    9.55
  -3  -1  -8  172.38   11.13
  -3   1  -8  136.71    9.39
  -3  -1  -8  190.93   10.97
  -1   1  -8  272.39   12.39
  -1  -1  -8  234.42   13.89
  -1   1  -8  248.47   12.87
  -1  -1  -8  232.68   13.34
   1  -1  -8   33.70    4.74
   1   1  -8   17.60    3.32
   1   1  -8   19.73    2.29
   1  -1  -8   23.84    3.79
   3  -1  -8   17.29    3.87
   3  -1  -8   18.55    6.08
   3   1  -8   17.84    2.21
  -3   1   8   17.36    5.21
  -3  -1   8   18.71    4.50
   3   1  -8   20.21    6.08
   5  -1  -8   44.20    5.05
   5  -1  -8   47.75    8.05
   5   1  -8   80.19    5.05
  -5   1   8   79.17    7.66
  -5  -1   8   46.88    6.31
   5   1  -8   75.14    8.76
  -7  -1   8   14.84    5.21
   7   1  -8   23.84    3.79
  -7   1   8   27.94    5.84
   9  -1  -8   32.76    9.23
  -9   1   8   36.86    6.95
  -9  -1   8   31.89    6.71
  -9  -1   8   45.78    9.87
 -11  -1   8  206.56   19.42
 -11   1   8  245.79   20.36
  11  -1  -8  196.61   14.05
  11   1  -8  229.45   14.37
 -11   1   8  246.58   16.34
 -11  -1   8  223.37   15.63
  11  -1  -8  201.59   19.34
  13   1  -8   55.41   12.16
 -13   1   8   75.30   10.26
  13  -1  -8   86.51   13.81
 -13  -1   8   85.09   12.87
 -13   1   8   73.48   12.71
  13  -1  -8   94.08    9.87
  13   1  -8   67.88    8.84
 -13  -1   8   88.87   10.50
  15   1  -8   12.00    9.79
  15  -1  -8   23.13   11.13
  15  -1  -8   28.02    8.29
  15   1  -8   19.02    8.29
 -15  -1   8   27.94    9.63
  -6  -2  -8   20.05    6.00
  -4  -2  -8   41.99    6.16
  -4   2  -8   20.44    4.50
   4  -2   8   34.41    7.66
   2  -2   8  108.92   10.81
  -2   2  -8  118.39    6.47
  -2  -2  -8   97.87    8.92
  -2   2  -8  105.53    6.47
  -2  -2  -8  100.00    8.29
   0   2  -8  283.51    3.63
   0  -2  -8  367.73   10.73
   0  -2   8  364.10   15.79
   0   2  -8  366.15    7.34
  -2  -2   8  160.15    7.50
  -2   2   8  132.36    9.08
   2  -2  -8  173.64   10.81
   2  -2  -8  154.23    7.58
   4  -2  -8   73.48    8.29
   4   2  -8   88.16    9.08
  -4   2   8   90.06    7.89
   4   2  -8   91.08    3.39
  -4  -2   8   65.67    5.76
  -6   2   8  270.49   17.21
   6   2  -8  248.31    7.50
  -6   2   8  268.12   12.23
  -6  -2   8  275.94   10.89
  -8  -2   8  121.24   13.50
  -8   2   8  126.05   12.63
   8   2  -8  157.86   11.44
  -8   2   8  164.49   10.26
  -8  -2   8  128.34    8.68
 -10  -2   8  219.74   19.65
 -10   2   8  200.40   19.02
  10  -2  -8  230.87   14.60
  10   2  -8  232.84   17.29
  10   2  -8  226.76   13.89
 -10   2   8  246.73   16.26
 -10  -2   8  246.26   15.47
  10  -2  -8  220.29   19.50
 -12   2   8   38.28    8.13
  12  -2  -8   40.33   10.18
 -12  -2   8   34.73    7.97
  12   2  -8   40.73    6.79
 -12  -2   8   29.84   11.05
 -12   2   8   29.44    9.95
  12  -2  -8   34.02    7.02
  14  -2  -8   53.67    9.00
  14  -2  -8   41.12   11.21
 -14   2   8   67.33   10.50
 -14  -2   8   44.83    9.31
  14   2  -8   60.30    9.00
 -14  -2   8   47.28   11.05
 -14   2   8   64.09   11.37
  -7  -3  -8   61.09    8.52
  -5  -3  -8   14.37    5.84
  -5   3  -8    4.89    4.10
   5  -3   8   17.21    7.42
  -5  -3  -8   20.76    6.71
   3   3   8   30.31    7.18
  -3   3  -8   37.89    3.87
  -3  -3  -8   49.02    6.63
   3  -3   8   49.17    8.29
   1  -3   8  372.07   22.65
   1   3   8  371.20   22.65
  -1  -3   8   46.02    7.58
   1  -3  -8   40.49    6.63
   1  -3  -8   30.55    5.13
   1  -3  -8   35.60    5.21
  -3   3   8  363.23   20.76
  -3  -3   8  367.89   18.07
   3  -3  -8  361.58   19.42
   3  -3  -8  383.99   21.78
  -5   3   8  474.60   25.49
  -5  -3   8  471.92   23.60
   5   3  -8  494.41   21.78
   7  -3  -8   14.60    7.81
  -7  -3   8   17.21    4.74
  -7  -3   8   15.63    8.37
  -7   3   8   44.12    9.79
   7   3  -8   39.54    4.66
   7   3  -8   32.28    7.02
  -7   3   8   51.70    7.26
  -9  -3   8  159.60   16.81
   9   3  -8  127.31   12.39
   9  -3  -8  140.34   10.81
  -9   3   8  134.50   12.00
  -9  -3   8  156.36   11.44
 -11   3   8   36.78    8.05
  11   3  -8   35.91    8.29
  11  -3  -8   24.15    9.39
 -11  -3   8   32.20    7.42
  11   3  -8   41.44    6.31
 -11  -3   8   25.10    9.39
 -11   3   8   45.86   10.66
  11  -3  -8   23.36    6.24
 -13   3   8    9.87    7.42
 -13  -3   8   27.63    8.13
  13   3  -8    8.13    5.92
  13  -3  -8   42.46   11.37
 -13  -3   8   18.71    9.23
 -13  -3   8   38.68    7.50
 -13   3   8   15.15    9.16
  13   3  -8    6.16    7.02
  13  -3  -8   27.31    7.34
  15   3  -8   60.14    9.79
 -15  -3   8   54.78   11.52
  -6  -4  -8   17.44    6.47
   6  -4   8   25.49    8.13
  -6  -4  -8   19.42    7.58
  -4  -4  -8  138.52   10.81
   4  -4   8  133.47   11.92
  -4  -4  -8  136.55    9.55
   2   4   8    0.24    3.00
   2  -4   8  123.68   10.89
   0   4   8   24.47    6.08
   0  -4   8   25.81    6.79
   0  -4  -8   24.23    5.13
  -2  -4   8   77.03    5.21
  -2   4   8   62.35    8.21
  -2  -4   8   77.11    9.55
   2  -4  -8   78.93    8.37
  -4   4   8  114.45   10.18
   4  -4  -8   93.61   10.34
  -4  -4   8   90.22    6.87
   6  -4  -8  105.92    9.63
  -6   4   8  149.49   14.44
   6   4  -8  145.23   12.47
  -6   4   8  133.31   10.66
  -6  -4   8  123.37    9.16
   6  -4  -8  109.40   13.34
   8  -4  -8   13.97    7.74
  -8  -4   8   16.89    5.53
  -8  -4   8   19.26    8.84
   8   4  -8   -0.16    1.74
  -8   4   8   11.84    7.66
   8  -4  -8   16.26    4.89
   8   4  -8   11.05    6.16
  -8   4   8   11.52    5.84
 -10   4   8   10.97    6.31
 -10  -4   8   11.84    8.29
 -10  -4   8    9.79    5.37
  10   4  -8   12.63    6.71
  10  -4  -8    9.08    5.37
 -12   4   8   42.23    8.68
  12   4  -8   45.31    8.68
  12   4  -8   39.15    6.71
 -12  -4   8   37.81   10.81
 -12   4   8   53.75   11.44
 -12  -4   8   50.75    7.26
  12  -4  -8   38.52   10.81
  12  -4  -8   49.57    8.13
 -14  -4   8    5.53    9.08
 -14  -4   8   11.60    6.39
  14   4  -8    9.55    6.79
  14  -4  -8    9.87    9.71
  16   4  -8    1.74    6.47
  -7  -5  -8   83.27    9.79
  -7  -5  -8   72.46   11.29
   5  -5   8  107.90   12.55
  -5  -5  -8  101.11   11.60
  -5  -5  -8   99.53   10.10
  -3  -5  -8   22.26    6.31
   3  -5   8   34.73    8.37
  -3  -5  -8   32.12    6.95
  -1  -5  -8  622.75   17.36
  -1  -5  -8  628.67   18.55
   1  -5   8  625.75   22.10
   1  -5  -8   14.60    5.21
   1  -5  -8   18.55    5.76
  -1  -5   8   17.21    6.63
   3  -5  -8   78.22    8.60
  -3   5   8   93.69    9.47
  -3  -5   8   68.27    5.05
  -3  -5   8   69.62    8.92
  -5   5   8  173.09   13.34
  -5  -5   8  169.78   10.50
   5  -5  -8  179.17   12.71
   5  -5  -8  179.72   16.34
  -7   5   8  192.11   16.02
   7   5  -8  160.38    9.71
   7   5  -8  172.86   14.13
  -7   5   8  178.14   13.26
   7  -5  -8  145.70   15.47
  -7  -5   8  154.54   10.81
  -7  -5   8  141.76   16.18
  -9  -5   8  330.32   25.26
  -9  -5   8  315.09   17.52
  -9   5   8  322.11   22.73
   9  -5  -8  324.87   18.55
  -9   5   8  322.90   20.21
   9   5  -8  311.53   20.68
   9  -5  -8  286.59   23.05
 -11  -5   8  133.63   16.34
 -11  -5   8  141.52   11.21
  11  -5  -8  150.28   12.23
 -11   5   8  154.54   13.58
  11   5  -8  142.86   13.42
  13  -5  -8    3.79    8.60
 -13  -5   8    1.89    8.37
  13   5  -8   13.10    7.10
 -13  -5   8   10.42    5.60
  13  -5  -8    6.63    6.79
 -15  -5   8   48.78   10.73
 -15  -5   8   52.65    9.16
  15   5  -8   41.99    8.60
   6  -6   8  131.42   14.60
  -6  -6  -8  133.39   13.89
  -6  -6  -8  141.76   12.31
   4  -6   8   21.71    8.05
  -4  -6  -8   20.52    6.63
   4   6   8    8.68    4.34
  -4  -6  -8   25.73    8.05
   2   6   8  109.71    9.47
  -2  -6  -8   89.90   10.73
   2  -6   8  100.48   11.60
   0  -6  -8 3222.84   39.07
   0  -6  -8 3329.08   43.02
   0  -6   8 3189.06   48.62
   2  -6  -8  235.92   13.89
   2  -6  -8  216.42   13.42
  -4   6   8  120.29   11.68
  -4  -6   8  151.31    8.52
   4  -6  -8  145.39   11.44
  -6   6   8  397.01   24.07
  -6   6   8  377.83   21.55
   6   6  -8  386.36   17.29
   6  -6  -8  317.30   20.21
  -6  -6   8  324.72   18.07
  -6  -6   8  321.79   25.42
   6  -6  -8  321.72   24.31
   8  -6  -8 2976.58   37.65
  -8  -6   8 3053.93   30.23
  -8   6   8 2654.00   48.30
   8   6  -8 2762.05   44.36
  -8   6   8 2581.78   40.49
   8  -6  -8 2936.25   56.67
  -8  -6   8 3105.47   62.67
 -10  -6   8  267.81   23.36
 -10  -6   8  286.75   16.34
  10   6  -8  271.52   16.26
  10  -6  -8  277.83   17.60
 -10   6   8  220.05   19.42
  10   6  -8  290.62   19.34
 -10   6   8  284.62   18.94
  10  -6  -8  279.88   22.49
 -12  -6   8   17.92    9.31
 -12  -6   8   17.52    6.08
  12  -6  -8   17.05    6.95
  12   6  -8   14.76    7.34
  12   6  -8   16.50    5.68
 -14  -6   8  107.11   10.97
 -14  -6   8   90.06   13.02
  14  -6  -8  107.03   11.76
  14   6  -8   71.67    9.71
  14   6  -8   73.09   11.05
  -7  -7  -8  194.17   17.52
  -7  -7  -8  198.11   15.63
  -5  -7  -8   27.70    7.10
  -5  -7  -8   23.21    8.13
   5  -7   8   33.31    9.63
   3   7   8   96.85    7.89
   3  -7   8  109.24   12.63
  -3  -7  -8  114.05   11.84
   1   7   8   21.00    5.84
   1  -7   8    8.45    6.39
  -1  -7  -8    9.00    6.87
  -1  -7  -8    7.34    5.37
   1  -7  -8  224.79   14.29
   1  -7  -8  222.58   13.34
   1  -7  -8  223.53   12.87
  -1  -7   8  218.56   15.15
  -3   7   8   96.85   11.21
  -3  -7   8  104.11    5.60
   3  -7  -8  115.95   10.34
  -5   7   8  243.50   17.44
  -5   7   8  233.32   16.73
   5  -7  -8  235.92   15.71
  -5  -7   8  218.48   12.55
   5  -7  -8  233.08   19.02
  -7  -7   8   82.48   13.10
  -7  -7   8   74.35    6.31
  -7   7   8  100.00   11.60
  -7   7   8   83.98   10.18
   7   7  -8   81.53    6.71
   7  -7  -8   78.69    9.08
   7  -7  -8   87.77   12.16
   9  -7  -8   74.98   12.47
  -9  -7   8   70.72   12.63
   9  -7  -8   73.72    9.08
  -9  -7   8   73.64    7.18
  -9   7   8   37.96    9.47
   9   7  -8   55.88    9.00
  -9   7   8   44.52    8.76
  11  -7  -8  190.54   19.57
 -11  -7   8  203.87   19.81
 -11  -7   8  209.72   14.37
  11  -7  -8  217.06   15.71
  11   7  -8  229.45   15.00
  11   7  -8  231.82   16.89
  13  -7  -8   34.26   11.29
 -13  -7   8   63.46   12.94
  13   7  -8   61.25    9.39
 -13  -7   8   45.54    8.52
  13  -7  -8   45.46    9.16
  13   7  -8   63.85    8.84
 -13   7   8   48.23    9.87
 -15  -7   8   38.75   10.58
  15   7  -8   29.76    8.60
  -6  -8  -8   83.35   12.47
  -6  -8  -8   80.19    9.95
  -4  -8  -8   35.83    9.16
   4  -8   8   38.04   10.18
   2  -8   8  151.78   15.47
  -2  -8  -8  146.10   14.29
   0  -8   8   34.73    7.81
   0  -8  -8   27.78    7.18
   0  -8  -8   29.68    5.37
   0  -8  -8   27.78    6.87
   2  -8  -8   72.85    8.76
  -2   8   8   53.83    9.71
   2  -8  -8   82.95    9.79
  -4   8   8  429.22   24.31
  -4  -8   8  353.13   23.52
   4  -8  -8  364.65   21.86
  -4  -8   8  370.65   17.76
   4  -8  -8  369.47   25.26
  -6  -8   8    4.66    8.29
   6  -8  -8   12.94    6.00
   6  -8  -8   14.68    8.29
  -6   8   8    9.87    7.10
  -6  -8   8   10.26    3.08
  -6   8   8    4.10    6.39
  -8  -8   8   68.91   12.31
   8  -8  -8   64.33    8.52
   8  -8  -8   68.27    8.60
   8  -8  -8   69.22   11.92
  -8  -8   8   75.38    6.47
  -8   8   8   66.38   10.02
  -8   8   8   56.67    8.68
  10  -8  -8  127.71   15.79
 -10  -8   8  130.79   16.34
  10  -8  -8  136.78   12.31
 -10  -8   8  146.97   11.05
  10   8  -8  149.57   13.02
  10   8  -8  137.89   11.29
 -12  -8   8   31.26    9.87
 -12  -8   8   28.41    7.18
  12  -8  -8   20.60    7.74
  12   8  -8   25.65    6.71
  12   8  -8   29.84    8.29
 -14  -8   8  132.05   16.02
 -14  -8   8  133.07   12.87
  14   8  -8  148.39   13.73
  14   8  -8  145.23   13.58
  -5  -9  -8   25.49    8.52
  -5  -9  -8   34.33    9.39
   5  -9   8   36.94   10.73
  -3  -9  -8   25.65    9.47
   3  -9   8   30.15    8.60
   1  -9   8   12.94    7.18
   1   9   8   28.18    4.66
  -1  -9  -8   20.44    8.05
  -1  -9  -8   14.21    6.79
   1  -9  -8   26.28    7.58
  -1   9   8   15.00    4.66
   1  -9  -8   25.49    6.08
   1  -9  -8   32.36    7.81
  -3  -9   8  171.36   15.31
   3  -9  -8  181.93   14.60
  -5  -9   8   48.07    5.37
   5  -9  -8   46.88    8.37
   5  -9  -8   46.81    9.63
  -5  -9   8   50.04    3.71
  -5   9   8   65.83    9.16
  -5   9   8   66.62    9.79
  -7  -9   8   44.20   11.52
   7  -9  -8   32.44    7.26
   7  -9  -8   37.81    9.79
  -7  -9   8   47.52    5.29
  -7   9   8   46.49    8.68
  -7   9   8   41.91    8.21
  -9  -9   8   67.88   13.02
   9  -9  -8   56.83   11.68
  -9  -9   8   67.33    7.34
   9  -9  -8   48.86    8.37
  11  -9  -8  126.37   16.02
 -11  -9   8  135.44   16.58
  11  -9  -8  136.00   12.79
 -11  -9   8  136.23   11.13
  11   9  -8  130.55   11.37
 -13  -9   8    4.26    9.00
 -13  -9   8    9.79    6.08
  13   9  -8    9.87    6.71
  13   9  -8   11.76    6.24
  -4 -10  -8   10.50    8.37
  -2 -10  -8    4.89    8.37
  -2 -10  -8    6.39    6.55
   2 -10   8   12.47    8.37
   0 -10  -8   32.20    7.89
   0 -10  -8   29.99    5.53
   0 -10   8   24.31    8.13
   0 -10  -8   20.44    8.45
   2 -10  -8   48.86    9.16
  -2 -10   8   40.25    8.52
   4 -10  -8  100.71   12.63
  -4 -10   8   93.29   11.44
  -4 -10   8   99.85    7.66
  -4  10   8  118.32   13.26
   4 -10  -8  108.13   11.13
  -4 -10   8   98.27    6.31
   6 -10  -8   70.17    9.71
   6 -10  -8   51.07   10.66
  -6 -10   8   71.19    5.60
  -6  10   8   76.64   11.13
   8 -10  -8  220.29   19.81
  -8 -10   8  232.37   12.87
  -8 -10   8  219.82   20.92
 -10 -10   8  132.92   17.21
  10 -10  -8  112.71   15.55
  10 -10  -8  144.76   12.71
 -10 -10   8  133.79   10.66
  10  10  -8  107.19   10.73
  12  10  -8   22.18    7.34
  12 -10  -8   21.94   11.44
 -12 -10   8   20.84   11.05
  12 -10  -8   26.05    8.13
 -12 -10   8   20.60    7.18
 -12  10   8   28.89    9.31
  14  10  -8   66.22   10.26
 -14 -10   8   66.30    9.95
  -3 -11  -8  169.62   14.60
   3 -11   8  149.65   16.10
   1 -11   8   53.51   10.26
  -1 -11  -8   65.43   11.05
  -1 -11  -8   60.54    9.55
   1 -11  -8   55.96    9.31
   1 -11  -8   72.46    8.13
   1 -11  -8   65.35   10.58
   3 -11  -8  582.50   31.26
  -3 -11   8  536.32   31.57
   3 -11  -8  592.60   32.76
  -5 -11   8  807.37   35.12
  -5 -11   8  771.77   42.54
   5 -11  -8  744.93   40.96
   5 -11  -8  755.67   43.49
  -7 -11   8   89.11   14.68
   7 -11  -8   94.40   13.26
  -7 -11   8  103.71    7.89
   7 -11  -8   84.22   10.73
  -9 -11   8   55.65   12.31
   9 -11  -8   65.51   12.94
  -9 -11   8   59.67    7.34
  11 -11  -8  299.77   25.49
 -11 -11   8  305.22   25.49
  11 -11  -8  285.80   20.28
 -11 -11   8  291.56   18.39
 -11  11   8  345.63   22.89
 -13 -11   8  102.45   13.58
 -13 -11   8   97.24   10.10
  -2 -12  -8   52.72   11.44
  -2 -12  -8   40.57    9.47
   2 -12   8   49.09   10.50
   0 -12  -8    6.95    7.10
   0 -12  -8    9.23    4.81
   0 -12  -8    7.58    8.68
   2 -12  -8  185.96   16.58
  -2 -12   8  174.75   15.79
  -4 -12   8 1211.49   61.49
  -4 -12   8 1224.51   53.04
  -4  12   8 1453.48   64.01
  -4 -12   8 1317.57   55.65
   4 -12  -8 1258.84   61.09
   4 -12  -8 1253.56   62.51
   6 -12  -8   26.76    8.45
   6 -12  -8   28.02    9.87
  -6 -12   8   27.07    4.34
   8 -12  -8  157.23   17.52
  -8 -12   8  160.70   11.05
  -8 -12   8  157.78   18.55
 -10 -12   8   23.05   10.10
  10 -12  -8   24.94   11.52
  10 -12  -8   25.34    8.37
 -10 -12   8   24.94    6.24
 -10  12   8   18.47    9.47
 -12 -12   8  828.21   47.99
 -12 -12   8  846.12   41.75
  -1 -13  -8  103.40   12.71
  -1 -13  -8  101.90   14.05
   1 -13  -8   67.96   10.34
   1 -13  -8   58.01    7.97
   1 -13  -8   74.75   11.52
   3 -13  -8    3.32    7.42
  -3 -13   8   12.23    7.66
  -3  13   8   21.71    9.55
   3 -13  -8   15.31    7.97
  -5 -13   8  255.26   20.36
  -5 -13   8  283.83   17.44
  -5  13   8  216.58   20.05
  -5 -13   8  280.51   13.81
   5 -13  -8  264.65   19.57
   5 -13  -8  257.94   21.07
  -7 -13   8   18.39   10.02
   7 -13  -8   31.65    9.55
  -7 -13   8   31.89    5.76
  -9 -13   8   30.55   10.50
   9 -13  -8   40.02    9.31
   9 -13  -8   25.73   10.58
  -9  13   8   37.73   10.10
  -9 -13   8   34.57    6.47
 -11 -13   8   66.22   12.94
 -11 -13   8   64.64    8.52
   0 -14   8  116.34   13.81
   0 -14  -8  121.00   13.65
   0 -14  -8  137.34   15.15
  -2 -14   8   72.54   11.13
   2 -14  -8   83.67   12.08
   4 -14  -8   56.20   10.73
  -4  14   8   52.25   11.52
  -4 -14   8   47.75   10.18
   4 -14  -8   44.12    9.71
   6 -14  -8  185.25   17.76
   8 -14  -8   44.28    9.55
   8 -14  -8   59.35   12.23
 -10 -14   8   68.67   13.02
   3 -15  -8   27.39    8.92
  -3 -15   8   39.86    9.39
   3 -15  -8   42.07    9.79
   5 -15  -8   83.74   12.39
  -5 -15   8   91.72   12.16
   7 -15  -8   47.83   11.52
  -9 -15   8   41.60   11.76
   6 -16  -8   16.89    8.76
  -8 -16   8  116.26   16.58
   8 -16  -8  135.52   17.52
   7 -17  -8  287.46   23.28
  -4   0  -9    1.03    4.10
  -4   0  -9    5.53    4.50
  -2   0  -9   28.34    4.10
  -2   0  -9   11.68    3.00
   0   0  -9  272.31   13.26
   0   0  -9  267.73   14.29
   0   0   9  243.02   19.50
  -2   0   9    2.05    6.39
   2   0  -9   -0.24    3.24
  -2   0   9    1.74    4.81
   2   0  -9    2.21    2.45
  -4   0   9   64.09   11.05
   4   0  -9   75.93    5.29
  -4   0   9   81.53    7.97
   4   0  -9   90.45   10.18
  -6   0   9   -0.47    7.50
   6   0  -9    0.95    5.60
   6   0  -9    0.47    3.08
  -6   0   9    1.50    4.66
   8   0  -9  178.70   11.21
  -8   0   9  185.96   13.34
 -10   0   9   98.35   14.44
  10   0  -9  107.58    9.08
 -10   0   9  101.27   10.58
 -12   0   9    9.71    7.50
  12   0  -9    6.63    5.29
 -12   0   9    1.03    9.55
 -14   0   9    4.89    8.21
  14   0  -9    7.66    6.00
 -14   0   9   15.39   10.02
   3  -1   9   47.28    7.97
  -3  -1  -9   51.15    6.00
  -3   1  -9   23.28    4.50
  -1   1  -9   97.16    4.26
  -1  -1  -9  119.74    6.55
  -1   1  -9   87.14    5.29
   1   1   9   95.74   11.13
  -1   1   9   36.86    8.60
   1   1  -9   38.68    4.03
   1   1  -9   42.86    2.45
   3   1  -9  158.33   11.84
   3   1  -9  159.91    4.10
   3   1  -9  150.52    4.50
   3  -1  -9  126.92   10.58
  -3   1   9  151.47    9.71
  -3  -1   9  144.52    8.29
   3  -1  -9  127.87    6.39
  -3  -1   9  142.63   13.73
  -3   1   9  158.10   13.97
  -5  -1   9   27.15    8.52
   5  -1  -9   35.04    8.05
  -5   1   9   71.98   11.13
   5  -1  -9   44.83    4.89
   5   1  -9   67.17    4.50
  -5   1   9   59.04    7.42
   5   1  -9   65.75    9.16
  -5  -1   9   33.23    6.16
  -7   1   9  117.45   13.50
   7  -1  -9  129.29   11.52
   7   1  -9  138.28    6.71
  -7   1   9  138.28    9.95
  -7  -1   9  138.60    9.31
  -9  -1   9  259.91   23.05
   9   1  -9  272.62   19.89
  -9   1   9  298.83   18.47
  -9  -1   9  319.90   18.55
  11  -1  -9   28.97    9.55
 -11   1   9   20.44    7.50
 -11  -1   9   41.52    8.52
  11   1  -9   14.92    5.21
 -11  -1   9   21.39    9.95
 -11   1   9   14.92    9.71
  11  -1  -9   35.99    6.47
 -13  -1   9  162.44   18.39
 -13   1   9  146.81   16.97
  13  -1  -9  195.43   13.89
  13   1  -9  140.49   12.47
 -13   1   9  155.73   14.68
 -13  -1   9  189.90   15.47
  13  -1  -9  198.82   19.81
  15  -1  -9   29.05    8.45
  15   1  -9   16.97    8.05
   6  -2   9    8.37    6.47
   4  -2   9   61.96    9.47
   4   2   9   70.64   10.42
  -4  -2  -9   75.93    8.29
  -4  -2  -9   75.30    7.81
  -2   2  -9  318.64   15.23
   2  -2   9  365.28   21.94
  -2  -2  -9  386.28   18.15
  -2   2  -9  314.38   15.39
   0  -2  -9  236.47   12.94
   0   2  -9  181.85    9.79
   2  -2  -9  345.55   20.92
  -2   2   9  386.99   20.52
   2  -2  -9  311.30   17.36
   2  -2  -9  336.95   18.23
  -2   2   9  357.00   23.76
   4   2  -9    0.87    1.34
  -4  -2   9   -2.84    7.10
   4   2  -9    0.87    1.34
  -4   2   9    5.29    6.95
  -4   2   9    1.89    5.29
   4   2  -9    1.42    5.21
  -4  -2   9    1.26    3.87
   4  -2  -9   -1.11    5.68
   6   2  -9   11.76    2.68
  -6  -2   9   12.55    7.18
  -6   2   9   16.02    7.89
   6  -2  -9   -0.16    0.79
  -6   2   9    9.39    5.53
   6  -2  -9   29.52    7.10
  -6  -2   9   23.21    5.45
  -8   2   9  516.99   24.55
  -8   2   9  543.27   18.00
  -8  -2   9  460.39   15.47
   8   2  -9  536.96   20.76
 -10  -2   9  123.13   15.71
  10   2  -9  106.63   12.16
  10  -2  -9  129.68   10.02
 -10   2   9  110.42   11.52
 -10  -2   9  120.68   10.81
 -12  -2   9  206.32   21.47
 -12   2   9  277.91   22.49
  12   2  -9  265.52   19.26
  12  -2  -9  236.95   15.94
 -12   2   9  279.09   18.79
  12   2  -9  264.49   16.10
 -12  -2   9  236.31   17.44
  12  -2  -9  217.92   21.47
 -14  -2   9  233.16   21.63
 -14   2   9  240.81   21.07
  14   2  -9  204.19   18.47
  14  -2  -9  255.97   17.21
 -14   2   9  237.42   18.47
  14   2  -9  228.42   16.34
 -14  -2   9  244.29   18.15
  14  -2  -9  225.26   21.78
  -5  -3  -9   95.58   10.58
  -5  -3  -9  106.79    9.95
   5  -3   9  113.89   12.08
   3  -3   9  154.07   13.97
  -3  -3  -9  137.81   11.44
  -3  -3  -9  145.62   10.73
   1  -3   9  113.58   11.84
   1  -3  -9   97.32    8.21
  -3   3   9  265.68   19.26
  -3   3   9  277.91   16.10
  -3  -3   9  196.69   12.16
  -3  -3   9  183.67   18.15
   3  -3  -9  204.43   15.39
  -5   3   9  333.24   23.13
   5  -3  -9  331.11   20.76
   5   3  -9  292.51   20.13
  -5   3   9  306.40   18.71
  -5  -3   9  336.16   17.13
  -7   3   9  193.93   17.05
   7   3  -9  152.33   14.13
  -7   3   9  183.98   13.65
  -7  -3   9  169.86   12.00
   7   3  -9  176.01    9.95
  -9  -3   9  352.81   26.99
  -9   3   9  392.91   26.20
   9  -3  -9  328.90   18.94
  -9   3   9  349.26   21.07
   9  -3  -9  330.08   25.65
   9   3  -9  338.92   22.42
  -9  -3   9  336.55   20.05
 -11  -3   9  196.61   19.18
  11   3  -9  153.44   14.52
  11  -3  -9  172.70   12.71
 -11   3   9  153.75   14.13
  11   3  -9  155.49   11.92
 -11  -3   9  180.59   13.73
  13  -3  -9   59.91   12.39
 -13  -3   9   69.54   10.26
  13   3  -9   91.95   11.21
 -13  -3   9   62.59   13.34
 -13   3   9   80.90   13.58
 -13   3   9   91.40   11.44
  13  -3  -9   61.09    9.00
  13   3  -9   75.61    8.92
  15   3  -9   90.77   11.84
   6  -4   9   43.88    9.16
  -4  -4  -9  116.66   11.21
  -4  -4  -9  120.45   10.18
   4  -4   9  113.74   12.47
  -2  -4  -9   81.38    9.31
   2  -4   9   90.93   11.44
  -2  -4  -9   93.53    8.92
   0  -4   9   25.10    7.34
   0  -4  -9   24.78    5.37
   2  -4  -9   58.64    8.60
  -2   4   9   63.85    8.60
   2  -4  -9   56.75    7.02
  -4   4   9  453.92   27.07
   4  -4  -9  443.98   25.26
  -4   4   9  432.14   24.23
  -4  -4   9  421.25   20.60
   4  -4  -9  433.80   22.65
   6  -4  -9   73.72    8.21
   6   4  -9   64.56    4.66
  -6   4   9   71.12   10.97
  -6  -4   9   75.93    7.26
  -6   4   9   58.49    8.37
  -8  -4   9  252.18   21.86
  -8   4   9  238.13   20.05
   8  -4  -9  234.42   14.60
   8   4  -9  222.11   17.44
  -8   4   9  228.18   16.42
  -8  -4   9  235.92   15.00
   8  -4  -9  256.84   21.55
 -10  -4   9  340.03   27.70
 -10   4   9  372.15   26.36
  10  -4  -9  371.20   20.84
 -10   4   9  381.39   22.89
  10   4  -9  382.25   23.92
 -10  -4   9  362.44   21.15
  10  -4  -9  341.84   26.68
 -12   4   9   74.35   10.89
  12  -4  -9   65.98   12.79
 -12  -4   9   73.25   10.18
 -12  -4   9   70.40   13.97
  12  -4  -9   76.17    9.08
  12   4  -9   67.64   10.89
  14   4  -9   91.72   12.23
 -14  -4   9  113.42   15.47
  14  -4  -9  109.79   11.76
 -14  -4   9  102.92   12.71
  -5  -5  -9  205.61   16.18
  -5  -5  -9  235.21   15.39
  -3  -5  -9  202.06   15.15
   3  -5   9  191.96   16.50
  -3  -5  -9  196.46   13.73
  -1  -5  -9   99.21    9.87
   1  -5   9   98.90   11.84
  -1  -5   9    6.47    5.84
   1  -5  -9   13.89    5.84
   1  -5  -9   13.42    5.92
   1  -5  -9    7.02    5.21
  -3   5   9  409.72   25.97
  -3  -5   9  475.71   21.63
   3  -5  -9  478.00   25.18
   3  -5  -9  487.47   26.68
  -5   5   9  142.47   13.89
  -5   5   9  122.02   10.97
  -5  -5   9   75.69    7.02
   5  -5  -9   71.51    8.60
   7  -5  -9    3.87    8.52
  -7  -5   9    5.76    5.05
  -7  -5   9    6.63    8.60
  -7   5   9    7.34    8.29
   7  -5  -9    5.05    5.13
  -7   5   9    8.68    6.47
   7   5  -9    9.39    3.39
   7   5  -9   13.26    6.47
  -9  -5   9  250.92   22.81
  -9   5   9  280.44   21.23
   9  -5  -9  233.32   15.79
   9   5  -9  269.39   18.86
  -9   5   9  269.15   18.00
  -9  -5   9  234.66   15.79
   9  -5  -9  221.87   21.07
 -11  -5   9  131.26   11.92
 -11  -5   9  126.84   16.50
 -11   5   9  158.65   16.26
  11  -5  -9  127.63   11.60
 -11   5   9  164.49   14.13
  11   5  -9  153.68   14.05
  13   5  -9   28.41    8.60
  13  -5  -9   45.86   11.68
 -13  -5   9   44.44    9.87
 -13  -5   9   50.04   12.71
 -13  -5   9   56.67    8.37
 -13   5   9   52.41   11.21
  13  -5  -9   48.30    8.45
 -13   5   9   35.52    9.08
  15   5  -9   83.43   11.13
 -15  -5   9   86.66   13.73
   6  -6   9   35.75   10.10
  -4  -6  -9  128.58   13.18
   4  -6   9  141.44   14.76
  -4  -6  -9  151.78   12.31
  -2  -6  -9  104.03   11.05
   2  -6   9  105.45   12.39
   0  -6  -9  170.96   13.18
   0  -6  -9  182.48   13.73
   0  -6   9  188.40   15.86
  -2  -6   9  203.72   16.81
  -2   6   9  226.76   16.18
   2  -6  -9  217.61   15.31
   2  -6  -9  209.48   15.00
   2  -6  -9  209.56   14.44
  -4   6   9  352.74   21.63
  -4   6   9  331.27   20.05
   4  -6  -9  271.99   19.18
  -4  -6   9  262.76   13.97
   4  -6  -9  265.91   17.44
  -6   6   9  105.13   13.18
  -6   6   9   92.27   10.73
  -6  -6   9  112.71    8.60
   6  -6  -9  112.55   10.42
   6  -6  -9  112.00   13.81
  -6  -6   9  125.42   15.71
   8  -6  -9  329.14   20.21
  -8   6   9  397.65   25.49
   8   6  -9  398.67   23.99
   8   6  -9  408.38   18.94
  -8   6   9  360.79   22.34
  -8  -6   9  327.48   19.65
   8  -6  -9  327.87   25.97
  -8  -6   9  318.09   27.15
  10  -6  -9   34.73   10.58
 -10  -6   9   34.33    7.26
  10   6  -9   57.07    9.71
 -10  -6   9   33.78   12.00
 -10  -6   9   36.15    6.55
 -10   6   9   63.93   11.29
  10  -6  -9   33.23    7.02
 -10   6   9   41.75    9.00
  12   6  -9   60.93    8.05
  12   6  -9   61.88   10.34
 -12   6   9   53.59    9.87
 -14  -6   9   71.04   13.89
 -14  -6   9   63.77    9.55
  14   6  -9   92.11   11.52
  -5  -7  -9   45.70    8.52
   5  -7   9   41.52   10.42
  -5  -7  -9   42.62    9.47
  -3  -7  -9  122.02   13.02
   3  -7   9  152.02   15.00
   1   7   9   10.18    5.68
  -1  -7  -9   14.76    6.08
   1  -7   9   11.52    8.05
  -1  -7  -9    8.60    6.47
   1  -7  -9   24.47    6.31
   1  -7  -9   17.52    6.79
  -1  -7   9   26.60    8.13
   1  -7  -9   19.18    7.42
   3  -7  -9  276.09   17.05
  -3   7   9  239.71   17.29
   3  -7  -9  284.22   16.89
  -5   7   9  278.86   20.92
  -5   7   9  260.39   19.73
  -5  -7   9  317.22   15.79
   5  -7  -9  323.69   19.34
   7  -7  -9   63.85   12.23
  -7  -7   9   64.25   12.39
   7  -7  -9   52.09    8.37
  -7   7   9   40.18   10.02
  -7   7   9   34.73    8.84
  -7  -7   9   54.38    6.71
   9  -7  -9   20.60    9.08
  -9  -7   9   26.44    6.47
  -9  -7   9   17.68   10.58
  -9  -7   9   17.92    5.21
  -9   7   9   47.36   10.73
   9  -7  -9   11.92    6.24
   9   7  -9   40.33    8.45
  -9   7   9   33.54    8.37
   9   7  -9   29.60    5.92
  11   7  -9   18.31    7.42
  11  -7  -9   14.37    9.87
 -11  -7   9   26.68   11.29
 -11   7   9   24.47    9.47
 -11  -7   9   24.31    6.24
  11  -7  -9   15.86    7.02
  11   7  -9   13.02    6.24
 -11   7   9   20.92    8.29
  13   7  -9   26.60    8.21
 -13  -7   9    9.08   10.26
 -13  -7   9    9.71    6.63
  13  -7  -9   10.26    7.66
  13   7  -9   17.36    7.10
  15   7  -9   30.78    8.05
  -4  -8  -9    4.89    6.16
   4  -8   9    1.34    8.68
  -4  -8  -9   -1.03    8.21
   2  -8   9   -2.45    8.13
  -2  -8  -9   -4.66    7.34
   0   8   9   74.67    8.84
   0  -8  -9   73.64    9.95
   0  -8  -9   64.33    8.92
   0  -8   9   70.01   10.42
   2  -8  -9   61.09    9.23
   2  -8  -9   77.75    9.79
  -2  -8   9   69.93   10.42
   4  -8  -9   10.81    6.55
  -4   8   9    8.60    7.18
  -4   8   9    2.29    7.50
  -4  -8   9   10.58    2.60
  -6   8   9  144.05   14.29
  -6   8   9  137.89   13.81
  -6  -8   9  130.86    9.16
   6  -8  -9  122.02   11.68
  -6  -8   9  122.42   16.34
   6  -8  -9  124.87   15.15
  -8  -8   9  107.98    9.87
   8  -8  -9  121.71   11.84
  -8  -8   9   98.50   15.71
   8  -8  -9  110.66   11.05
  -8  -8   9  114.61    8.29
  -8   8   9  158.49   14.60
  -8   8   9  137.65   13.26
   8  -8  -9  108.92   14.68
 -10  -8   9  181.22   19.97
 -10  -8   9  162.67   11.92
  10   8  -9  162.83   15.00
  10  -8  -9  169.38   13.42
 -10   8   9  196.46   17.05
 -10   8   9  160.70   14.92
  10  -8  -9  162.04   18.00
 -12  -8   9  181.85   19.02
 -12  -8   9  153.52   12.71
  12  -8  -9  151.39   13.97
  12   8  -9  170.17   14.68
  12   8  -9  150.20   12.71
  12  -8  -9  148.15   18.39
 -14  -8   9   23.21   10.89
 -14  -8   9   23.60    7.58
  14   8  -9   19.89    6.95
  14   8  -9   17.60    8.13
  -5  -9  -9   86.98   11.13
   3  -9   9  200.24   18.86
  -3  -9  -9  206.48   17.60
   1   9   9    0.32    2.76
  -1  -9  -9    3.47    6.95
  -1  -9  -9    6.08    6.55
   1  -9  -9   93.06    9.47
   1  -9  -9   86.74    9.95
   1  -9  -9   96.93   11.68
  -1  -9   9   82.24   11.44
  -3   9   9  368.13   21.55
  -3   9   9  329.37   23.05
   3  -9  -9  340.82   22.02
   3  -9  -9  336.48   21.78
  -5  -9   9   26.36    4.34
   5  -9  -9   19.42    9.08
   5  -9  -9   23.52    7.74
  -5   9   9   45.15    8.92
  -5   9   9   44.52    9.55
  -7  -9   9   87.37   14.76
   7  -9  -9   88.24   13.02
  -7   9   9   95.50   11.92
  -7   9   9   93.45   12.08
   7  -9  -9   91.01   10.97
  -7  -9   9   96.61    8.29
   9  -9  -9   69.14   13.10
  -9  -9   9   79.64   14.92
  -9  -9   9   73.48    7.66
   9  -9  -9   71.04    9.63
  -9   9   9   78.93   11.29
  11   9  -9    9.47    6.47
  11  -9  -9    8.60    9.31
 -11  -9   9   19.26   11.13
 -11  -9   9   20.68    6.00
  11  -9  -9   20.28    8.29
 -13  -9   9  193.06   19.50
  13   9  -9  163.62   15.08
 -13  -9   9  183.83   14.29
  13   9  -9  169.62   14.37
  -4 -10  -9   78.14   12.55
   2 -10   9   19.10    9.47
  -2 -10  -9   14.84    6.71
  -2 -10  -9   12.71    7.81
   0 -10  -9   76.56    7.97
   0 -10   9   63.62   10.58
   0 -10  -9   75.93   11.52
   0 -10  -9   67.72    9.31
   2 -10  -9  248.63   17.05
   2 -10  -9  251.39   18.55
  -4  10   9  142.94   12.39
  -4  10   9  121.00   14.13
  -4 -10   9  141.91   14.29
   4 -10  -9  147.05   13.42
  -6  10   9  102.92   11.92
  -6  10   9   95.43   12.79
   6 -10  -9  111.21   12.08
  -6 -10   9  126.84    8.60
   6 -10  -9  122.97   14.84
  -8 -10   9  448.79   22.02
  -8  10   9  479.26   28.34
  -8 -10   9  462.29   33.15
   8 -10  -9  436.32   26.13
   8 -10  -9  397.49   30.07
  10 -10  -9   20.84   10.50
 -10 -10   9   26.36   10.66
  10 -10  -9   28.81    7.89
 -10 -10   9   25.49    6.63
 -10  10   9   15.79    9.31
  12  10  -9   56.51    8.92
 -12 -10   9   71.04   13.50
 -12 -10   9   69.77    8.52
  -1 -11  -9  327.87   20.76
  -1 -11  -9  285.09   21.39
   1 -11   9  274.52   22.26
   1 -11  -9  106.16   11.92
   1 -11  -9  124.87   13.81
   1 -11  -9  127.23   10.50
  -3 -11   9  324.64   23.05
  -3  11   9  305.22   23.21
   3 -11  -9  349.58   22.34
  -5 -11   9  150.44   10.58
  -5  11   9  158.17   15.71
   5 -11  -9  145.31   13.89
  -5 -11   9  140.34    8.60
   5 -11  -9  144.05   15.71
  -7 -11   9  343.26   16.73
  -7  11   9  354.63   24.23
   7 -11  -9  343.26   22.26
  -7 -11   9  298.04   27.31
   7 -11  -9  301.75   24.55
  -9 -11   9  119.34   17.36
   9 -11  -9  127.00   12.87
   9 -11  -9  116.18   12.71
   9 -11  -9  113.89   15.71
  -9 -11   9  126.29   10.02
  -9  11   9  149.81   15.15
 -11 -11   9   25.02   12.00
 -11 -11   9   29.52    6.55
 -13 -11   9   18.23    9.87
  -2 -12  -9    4.66    6.71
   0 -12  -9  217.06   16.89
   0 -12  -9  202.22   18.31
   2 -12  -9    7.81    7.74
  -2 -12   9    0.79    6.95
   2 -12  -9    3.79    6.08
   2 -12  -9    1.74    8.29
   4 -12  -9    4.03    8.05
   4 -12  -9    1.66    7.66
  -4  12   9   10.42    9.39
  -4 -12   9    3.55    6.71
  -6 -12   9   71.19    7.02
   6 -12  -9   67.96   10.81
   6 -12  -9   82.95   12.39
  -6  12   9   64.01   12.08
  -8 -12   9   15.31   10.89
   8 -12  -9   23.52    8.05
   8 -12  -9   15.94    9.95
  -8  12   9   28.57    9.79
 -10 -12   9   46.96   12.79
  10 -12  -9   43.57   12.94
 -12 -12   9   83.27   14.05
  -1 -13  -9   88.95   12.08
   1 -13  -9   38.83    9.95
   1 -13  -9   43.88   11.44
  -3 -13   9   -1.66    7.34
   3 -13  -9    3.32    7.81
   5 -13  -9   23.05    8.76
   5 -13  -9   29.20    9.47
  -5 -13   9   17.21    8.37
  -5  13   9   39.46   11.21
  -7 -13   9   16.42   10.18
   7 -13  -9   34.26    9.55
   7 -13  -9   25.18   10.10
  -7  13   9   15.39   10.02
  -9 -13   9   24.23   11.05
   9 -13  -9   32.28   11.52
 -11 -13   9   60.85   13.42
   2 -14  -9   30.31    9.16
   4 -14  -9   16.65    8.29
  -4 -14   9   17.36    8.45
   6 -14  -9   85.32   13.34
   8 -14  -9   74.59   12.79
 -10 -14   9   14.21   10.97
   5 -15  -9  100.32   13.97
  -7 -15   9   25.26   11.37
   7 -15  -9   33.86   10.02
  -2   0 -10    0.32    1.26
   0   0 -10   10.02    2.76
   0   0  10    5.68    7.58
   0   0 -10    0.47    1.89
   2   0 -10   -0.08    0.79
  -2   0  10 1057.57   34.33
  -4   0  10   34.81    9.63
   4   0 -10   39.94    3.79
  -4   0  10   37.89    6.79
   4   0 -10   35.68    4.10
   4   0 -10   45.70    8.60
  -6   0  10    0.47    7.42
   6   0 -10    4.03    6.31
   6   0 -10    1.42    3.00
  -6   0  10   -1.18    5.37
  -8   0  10  824.26   47.52
  -8   0  10  813.13   40.18
  10   0 -10   14.05    5.13
 -10   0  10    7.74    6.55
  10   0 -10    5.53    7.58
 -12   0  10  151.62   18.15
  12   0 -10  152.57   11.84
 -12   0  10  156.91   14.44
 -14   0  10   41.99   10.58
  14   0 -10   37.49    7.89
   3   1  10   23.44    8.52
  -1  -1 -10   27.39    5.53
   1   1  10   41.44    9.39
  -1  -1 -10   28.89    4.50
  -1   1 -10   28.89    4.18
  -1   1 -10   33.86    3.08
   1   1 -10  255.26   13.42
   1  -1 -10  266.70   13.50
   1  -1 -10  262.60   14.68
  -1  -1  10  247.60   20.84
  -1   1  10  246.89   19.89
   3  -1 -10  127.55   12.47
  -3  -1  10  125.89   10.34
  -3   1  10  159.91   11.92
   3  -1 -10  117.92    8.29
   3   1 -10  140.02    6.39
  -3  -1  10  104.50   13.97
  -3   1  10  156.99   15.63
  -5  -1  10   52.80   11.84
  -5   1  10   53.04   11.29
   5  -1 -10   58.72    5.29
   5   1 -10   60.85    4.34
   5  -1 -10   61.17    9.95
  -5   1  10   64.25    8.29
  -5  -1  10   50.83    7.26
   5   1 -10   61.56    9.47
  -7  -1  10  136.15   16.65
  -7   1  10  180.43   18.07
   7  -1 -10  153.68   14.60
   7  -1 -10  141.05    9.55
   7   1 -10  154.07    9.23
  -7   1  10  176.72   12.94
  -7  -1  10  146.18   11.76
   7   1 -10  165.04   14.68
  -9  -1  10   27.55    7.10
  -9   1  10   37.49    9.79
   9   1 -10   26.05    8.13
  -9   1  10   31.81    7.66
 -11   1  10    9.87    7.26
 -11  -1  10   16.97    7.74
  11   1 -10   10.18    4.97
 -11  -1  10   10.02    9.55
  11   1 -10   10.66    7.42
 -13  -1  10   89.35   12.00
 -13  -1  10   82.80   15.39
 -13   1  10  108.37   15.63
  13   1 -10  102.29   13.26
  13  -1 -10   86.11    9.71
  13   1 -10  107.11   10.02
 -13   1  10  100.63   12.39
  15   1 -10   14.68    7.89
   4  -2  10  144.60   14.68
  -2  -2 -10  118.08    9.08
   2   2  10  142.15   13.58
   0   2  10   13.73    7.34
   0  -2 -10    3.16    4.18
   2  -2 -10  356.84   19.10
  -2  -2  10  393.86   27.47
  -2   2  10  423.53   26.60
  -4   2  10  155.81   15.79
  -4   2  10  142.47   11.92
  -4  -2  10  120.21    9.79
   4  -2 -10  132.92   12.94
  -4  -2  10  113.58   14.76
  -6   2  10  134.10   15.63
   6  -2 -10  126.21    8.76
   6   2 -10  133.79   13.26
  -6   2  10  125.42   11.52
  -6  -2  10  161.33   11.13
   6   2 -10  123.52    7.42
   6  -2 -10  159.67   13.89
  -6  -2  10  134.10   16.26
  -8   2  10  112.40   13.58
   8  -2 -10  134.34   12.71
  -8   2  10  119.10   10.42
  -8  -2  10  133.55    9.71
 -10  -2  10  180.51   19.34
  10  -2 -10  186.27   12.39
 -10   2  10  195.35   14.68
 -10  -2  10  181.46   14.21
  10   2 -10  181.14   16.10
 -12   2  10   91.24   11.68
  12   2 -10   89.19   11.92
 -12  -2  10   87.22   14.92
 -12   2  10   69.46   13.34
  12  -2 -10  103.71    9.87
  12   2 -10   96.29    9.47
 -12  -2  10   94.40   11.29
 -14  -2  10   41.12   10.26
  14   2 -10   35.60    7.97
 -14  -2  10   44.36   12.23
  14   2 -10   39.31   10.26
   3  -3  10   83.67   10.97
   1  -3  10  545.09   32.12
  -1  -3 -10  540.43   28.18
  -1  -3 -10  546.98   27.39
   1   3  10  637.35   33.54
  -1   3  10  182.01   16.10
   1  -3 -10  173.25   11.44
  -3   3  10 1231.69   60.85
  -3  -3  10 1218.91   53.51
  -3   3  10 1201.94   56.67
   3  -3 -10 1278.10   58.17
   3  -3 -10 1119.38   53.67
  -3  -3  10 1186.39   63.22
  -5  -3  10    9.79    8.45
   5  -3 -10    8.21    5.37
   5  -3 -10    6.16    7.02
  -5   3  10   32.44    9.71
   5   3 -10   21.71    7.58
  -5   3  10   32.28    7.50
  -5  -3  10    3.87    4.58
  -7   3  10 1610.32   80.74
   7  -3 -10 1752.47   78.69
  -7   3  10 1560.59   75.14
  -7  -3  10 1710.00   73.80
   7   3 -10 1641.89   70.88
  -9  -3  10    6.24    5.84
   9   3 -10    2.21    4.03
  -9  -3  10    8.52    9.71
  -9   3  10   -1.50    9.31
   9  -3 -10    0.55    4.74
   9   3 -10   14.29    7.74
  -9   3  10    1.11    6.55
 -11  -3  10  527.09   35.28
  11  -3 -10  531.51   26.68
 -11   3  10  499.23   28.81
 -11  -3  10  564.34   28.81
  11   3 -10  471.13   29.91
  11   3 -10  446.82   25.34
 -13   3  10   86.11   12.00
  13  -3 -10   92.66   15.39
 -13  -3  10  116.34   16.65
 -13   3  10   83.67   14.05
  13  -3 -10  100.63   10.42
  13   3 -10   85.80   12.16
 -13  -3  10  109.47   12.16
  13   3 -10   85.72    9.63
   4  -4  10  138.28   13.97
   2   4  10  116.66   12.55
   2  -4  10  138.05   13.73
  -2  -4 -10  132.44   11.13
  -2  -4 -10  137.42   10.97
   0   4  10  200.56   16.18
   0  -4  10  167.57   15.71
   0  -4 -10  174.99   12.87
   2  -4 -10   12.31    5.60
  -2   4  10   22.02    9.16
   2  -4 -10   10.81    6.24
   2  -4 -10    7.10    4.81
  -4  -4  10   84.45   14.21
  -4   4  10  159.60   14.92
  -4   4  10  158.33   12.79
  -4  -4  10   93.85    7.81
   4  -4 -10   85.32   10.66
   4  -4 -10   98.82    9.71
   6  -4 -10  108.76    9.87
  -6  -4  10   88.87   13.50
  -6   4  10   95.27   12.94
   6  -4 -10  109.55   12.23
  -6   4  10   95.27   10.50
  -6  -4  10  114.84    9.08
  -8  -4  10    6.87    5.60
   8   4 -10    2.13    7.10
  -8  -4  10    5.45    9.39
  -8   4  10   -1.42    8.84
   8  -4 -10   13.81    5.05
  -8   4  10    9.16    6.79
 -10  -4  10  374.44   29.91
 -10   4  10  379.49   27.31
  10  -4 -10  353.21   20.84
 -10   4  10  399.22   23.92
  10   4 -10  380.36   24.78
 -10  -4  10  401.12   22.57
  10  -4 -10  318.01   27.23
 -12  -4  10    4.50    7.58
 -12  -4  10   11.76   10.42
  12  -4 -10   10.10    6.08
  12   4 -10    4.10    7.66
 -12   4  10   10.66    7.89
 -14  -4  10   25.34    9.31
  14   4 -10   33.54    9.39
 -14  -4  10   12.71   11.05
  14  -4 -10   34.57    8.60
   5  -5  10    3.00    7.26
  -3  -5 -10   27.55    6.31
   3  -5  10   27.63    8.45
  -3  -5 -10   22.97    7.26
   1  -5  10  220.69   17.84
  -1  -5 -10  207.51   14.92
  -1   5  10   13.73    7.50
  -1  -5  10   16.65    7.81
   1  -5 -10   15.79    5.76
   1  -5 -10   19.73    6.24
   3  -5 -10   22.73    6.95
  -3   5  10   22.81    8.45
   3  -5 -10   28.97    7.58
  -3   5  10   16.97    7.74
  -5   5  10  235.37   19.18
   5  -5 -10  264.73   18.47
  -5   5  10  196.14   16.65
  -5  -5  10  253.60   13.97
   5  -5 -10  274.04   16.18
  -5  -5  10  199.38   21.00
  -7   5  10  165.83   17.05
   7  -5 -10  123.13   10.58
   7   5 -10  173.49   14.92
   7   5 -10  159.04    8.29
  -7   5  10  151.39   13.50
  -7  -5  10  128.02   10.73
   9  -5 -10   25.89   11.13
   9   5 -10   24.94    7.89
  -9  -5  10   30.39    6.95
  -9  -5  10   28.89   11.76
  -9   5  10   29.05   10.26
   9  -5 -10   29.91    6.63
   9   5 -10   -0.16    2.29
  -9   5  10   27.15    8.37
  11  -5 -10   50.75   12.94
 -11  -5  10   60.85    9.08
 -11  -5  10   65.43   14.52
 -11   5  10   40.41   11.29
  11   5 -10   40.89    9.47
  11  -5 -10   62.20    8.29
 -11   5  10   32.68    9.55
 -13  -5  10  117.13   17.44
  13   5 -10  134.81   14.92
 -13  -5  10  122.58   13.26
   4  -6  10   15.94    9.23
   2  -6  10  164.65   16.18
  -2  -6 -10  147.44   12.31
  -2  -6 -10  151.78   13.34
   0  -6  10  140.73   14.68
   0  -6 -10  160.31   12.31
   2  -6 -10   18.47    6.55
   2  -6 -10   11.92    6.63
   2  -6 -10    8.29    6.08
  -2   6  10   16.34    7.42
  -2  -6  10   17.36    8.52
   4  -6 -10  158.02   13.58
  -4   6  10  123.29   14.21
  -4   6  10  110.58   12.31
  -4  -6  10  135.36    8.05
   4  -6 -10  132.68   11.68
  -6   6  10  380.36   25.89
  -6   6  10  390.62   23.60
  -6  -6  10  359.13   19.10
   6  -6 -10  347.68   21.39
   8  -6 -10    5.92    9.23
  -8  -6  10    5.92    6.08
  -8  -6  10    0.63    9.08
  -8   6  10    7.74    8.76
   8  -6 -10    1.26    5.13
   8   6 -10    5.76    7.02
  -8   6  10    1.18    7.34
   8   6 -10    2.84    3.32
  10  -6 -10   22.02    9.95
 -10  -6  10   24.63    6.95
 -10  -6  10   25.10   11.92
 -10   6  10   15.08    9.63
  10  -6 -10   20.92    6.47
 -10   6  10   14.68    8.05
  10   6 -10   18.23    8.68
 -12   6  10  128.26   15.39
  12   6 -10  120.45   10.73
  12  -6 -10  136.07   12.63
  12   6 -10  134.65   14.37
 -12   6  10  140.02   14.44
 -12  -6  10  135.60   13.18
  12  -6 -10  140.97   17.84
  14   6 -10   97.16   10.58
  14   6 -10  116.50   13.65
   3  -7  10   58.96   11.13
  -3  -7 -10   50.99    8.60
  -3  -7 -10   53.83    9.79
   1  -7  10   23.05    9.08
  -1  -7 -10   16.50    7.42
   1  -7 -10   84.69    9.23
  -1   7  10   60.70    9.47
  -1  -7  10   84.85   11.60
   1  -7 -10   68.98    9.00
   1  -7 -10   85.88   10.02
   3  -7 -10   12.23    6.31
  -3   7  10   18.39    8.13
  -3   7  10   22.02    8.45
   3  -7 -10   16.02    6.63
  -5   7  10  132.84   14.13
  -5   7  10  124.55   12.94
   5  -7 -10   95.11   11.76
  -5  -7  10   93.93    7.10
   5  -7 -10   95.98   10.42
  -7   7  10  217.53   18.47
  -7   7  10  204.27   16.73
  -7  -7  10  213.03   13.18
  -7  -7  10  201.19   21.23
   7  -7 -10  199.22   15.47
   9   7 -10   -0.16    1.11
   9  -7 -10   -1.74    9.87
  -9  -7  10    2.76    5.84
  -9  -7  10    3.24   10.66
  -9   7  10    4.26    8.84
   9  -7 -10    0.24    5.21
   9   7 -10    5.84    7.50
  -9   7  10    2.29    7.58
  11  -7 -10   10.10    9.71
 -11  -7  10    8.84    6.63
 -11  -7  10   18.00   12.47
 -11   7  10   13.10    9.31
  11  -7 -10   12.39    7.50
  11   7 -10    6.00    7.50
 -11   7  10   10.73    8.21
  11   7 -10    9.63    6.08
 -13  -7  10  103.24   12.08
  13   7 -10   89.51   12.23
 -13  -7  10  108.37   16.58
  13  -7 -10   97.56   11.68
  13   7 -10   87.45   10.10
  -2  -8 -10  223.21   17.92
   2  -8  10  234.89   20.21
   0  -8  10  119.50   14.13
   0  -8 -10  127.47   12.08
   0  -8 -10  125.73   11.92
  -2   8  10  555.43   30.55
  -2  -8  10  523.06   32.60
   2  -8 -10  557.24   30.07
   2  -8 -10  535.77   29.52
   2  -8 -10  568.92   30.31
  -4   8  10  159.75   14.13
   4  -8 -10  111.13   11.84
  -4   8  10  144.20   14.21
   4  -8 -10  105.77   11.52
  -6   8  10  416.35   25.65
  -6   8  10  401.67   25.10
  -6  -8  10  374.05   19.42
   6  -8 -10  364.34   22.81
  -6  -8  10  366.63   29.99
   8  -8 -10  614.39   33.94
   8  -8 -10  629.78   33.47
  -8   8  10  691.58   37.89
  -8   8  10  654.40   36.15
  -8  -8  10  631.91   31.73
   8  -8 -10  657.40   40.49
  -8  -8  10  655.67   42.78
  10  -8 -10   52.49   12.87
 -10  -8  10   51.46    8.29
 -10  -8  10   46.33   14.29
  10  -8 -10   46.81    8.37
 -10   8  10   86.03   12.08
 -12  -8  10  198.51   15.31
 -12  -8  10  193.93   22.10
 -12  -8  10  197.56   13.73
  12   8 -10  133.47   15.31
  12  -8 -10  183.91   15.15
  -3  -9 -10    0.32    7.89
  -1  -9 -10  427.48   25.26
  -1  -9 -10  434.43   26.68
   1  -9  10  423.06   28.73
   1  -9 -10   42.39    7.26
  -1  -9  10   31.97    9.16
   1  -9 -10   47.04    9.87
   1  -9 -10   36.78    7.97
  -3   9  10  785.43   37.89
  -3   9  10  744.15   39.94
   3  -9 -10  660.80   36.94
   3  -9 -10  676.19   36.78
  -5   9  10  134.97   13.65
  -5   9  10  147.83   15.39
  -5  -9  10  130.94    7.74
   5  -9 -10  140.02   12.94
  -7   9  10  144.05   14.92
  -7   9  10  127.79   15.08
  -7  -9  10  183.27   11.60
   7  -9 -10  163.23   14.37
   7  -9 -10  179.80   18.47
  -7  -9  10  170.17   20.44
   9  -9 -10   39.94   12.16
  -9  -9  10   37.73    7.10
  -9  -9  10   38.44   12.79
  -9   9  10   39.70   10.34
   9  -9 -10   34.49    8.05
  -9   9  10   35.60    9.71
 -11  -9  10  730.49   44.75
 -11  -9  10  655.35   34.65
  11  -9 -10  599.39   41.04
  -2 -10 -10  116.11   13.50
   0 -10 -10  173.17   14.76
   0 -10 -10  201.74   16.42
   0 -10  10  175.85   17.52
   2 -10 -10   22.65    7.34
  -2  10  10   34.26    7.74
   2 -10 -10   34.49    7.18
   2 -10 -10   31.89    8.84
   4 -10 -10   29.99    9.08
   4 -10 -10   40.49    8.84
  -4  10  10   53.83    9.16
  -4  10  10   51.86   11.21
  -4 -10  10   43.25   10.10
  -6 -10  10   30.55    4.97
  -6 -10  10   26.36   11.44
   6 -10 -10   28.49    8.68
  -6  10  10   20.21    9.47
   8 -10 -10   26.13   10.50
  -8 -10  10   25.57   12.16
  -8 -10  10   31.73    6.63
   8 -10 -10   35.04    8.68
  -8  10  10   60.38   11.60
  10 -10 -10   17.76   10.02
 -10 -10  10   25.81    7.66
 -10 -10  10   25.10   13.02
  10 -10 -10   19.02    8.29
 -10  10  10   20.05    9.63
 -12 -10  10  101.27   16.89
  -1 -11 -10    6.39    7.10
   1 -11 -10   61.72   10.66
   1 -11 -10   62.75    9.55
   3 -11 -10   73.09   11.37
   3 -11 -10   76.09    9.63
   5 -11 -10   31.18    9.00
  -5  11  10   35.52   10.58
  -7 -11  10   18.31   12.79
   7 -11 -10   22.97    9.79
   7 -11 -10   32.83    8.92
  -7  11  10   23.36    9.95
   9 -11 -10   41.52   12.08
  -9 -11  10   45.07   13.50
   9 -11 -10   53.20   10.10
   9 -11 -10   48.62    9.39
   0 -12 -10   11.68    7.81
   2 -12 -10   86.03   11.60
   4 -12 -10   78.06   11.92
  -4  12  10   47.04   11.60
  -4 -12  10   60.78   11.13
   6 -12 -10    9.55    8.92
   6 -12 -10   11.44    8.84
  -6  12  10   -2.68    9.39
   8 -12 -10   88.56   14.21
 -10 -12  10  161.25   20.05
   7 -13 -10  100.40   14.92
   9 -13 -10   53.91   13.58
   6 -14 -10  283.75   23.13
   8 -14 -10  142.31   17.44
   7 -15 -10  290.07   24.39
   2   0  11   13.18    8.60
   2   0 -11   13.34    2.29
  -2   0  11   14.05    8.45
   2   0 -11   13.26    2.37
   4   0 -11  242.87   18.31
   4   0 -11  234.81   11.37
   4   0 -11  224.55   11.68
  -4   0  11  252.34   16.18
  -4   0  11  219.58   20.84
  -6   0  11    5.53    9.08
   6   0 -11    2.21    7.34
  -6   0  11    6.39    6.47
   6   0 -11    1.42    3.08
  -8   0  11  150.60   17.60
   8   0 -11  124.55    9.00
  -8   0  11  151.07   12.47
   8   0 -11  117.37   13.73
  10   0 -11  162.59   11.44
 -10   0  11  178.14   14.37
 -12   0  11   10.34    8.29
  12   0 -11   22.73    5.84
  12   0 -11   14.60    8.13
  14   0 -11   30.78    7.10
   1  -1  11   52.80   11.21
   1   1  11   65.43   10.97
  -1  -1  11  104.82   14.92
   1  -1 -11  123.52    7.50
  -1   1  11   98.35   14.13
  -3  -1  11   60.93   12.00
   3  -1 -11   52.17    4.81
  -3   1  11   71.51   12.63
   3  -1 -11   52.17    5.13
   5  -1 -11   52.09   10.10
  -5  -1  11   52.09   12.00
  -5   1  11   59.75   12.08
   5  -1 -11   50.59    4.97
   5   1 -11   51.86    4.03
  -5   1  11   65.98    8.76
  -5  -1  11   51.07    7.81
   5   1 -11   67.25   10.50
  -7  -1  11  197.32   20.36
  -7   1  11  197.72   19.73
   7  -1 -11  187.93   11.29
   7   1 -11  184.93   16.89
  -7   1  11  192.98   14.52
  -7  -1  11  207.03   14.13
   7   1 -11  176.96   10.42
   7  -1 -11  190.14   16.73
  -9  -1  11   12.31   10.02
  -9   1  11   33.23   10.89
   9  -1 -11   11.68    4.97
  -9   1  11   24.70    8.05
   9  -1 -11   12.23    8.13
  -9  -1  11   12.55    7.02
  11   1 -11  180.27   17.05
 -11  -1  11  207.43   20.84
  11  -1 -11  183.51   17.21
  11  -1 -11  211.85   13.18
 -11   1  11  164.80   15.23
  11   1 -11  172.70   12.39
 -11  -1  11  217.61   16.10
 -13  -1  11   76.09   12.00
  13  -1 -11   71.35    9.39
 -13   1  11   94.64   12.71
  13   1 -11   79.88    9.31
   2   2  11   17.84    7.42
   0  -2  11  121.47   15.08
   0   2  11  157.94   15.39
  -2  -2  11   29.91   10.66
  -2   2  11   12.87    8.60
   4  -2 -11   16.34    4.74
  -4  -2  11   16.10    9.08
  -4   2  11    8.60    7.97
   4  -2 -11   -0.08    1.03
  -4  -2  11   18.55    6.00
  -4   2  11    0.24    6.31
   4  -2 -11   18.00    7.34
  -6   2  11  158.65   17.29
   6  -2 -11  150.44    9.95
   6   2 -11  146.97   14.76
  -6   2  11  151.62   12.94
  -6  -2  11  152.96   11.84
   6  -2 -11  152.41   14.76
  -6  -2  11  161.57   18.79
  -8  -2  11  134.57   17.13
  -8   2  11  122.18   15.39
   8  -2 -11  129.29   13.73
  -8   2  11  114.92   12.00
  -8  -2  11  126.92   11.37
   8   2 -11  107.74    7.42
 -10  -2  11   16.73    7.66
 -10   2  11   25.02   10.81
  10  -2 -11   16.18    9.00
  10  -2 -11   19.50    5.45
  10   2 -11   38.04    9.55
 -10   2  11   33.62    8.84
 -12  -2  11  239.55   24.23
  12  -2 -11  270.65   17.29
 -12   2  11  286.75   20.28
 -12  -2  11  301.43   20.13
  12   2 -11  263.86   16.58
  12   2 -11  270.41   21.07
  14  -2 -11    7.42    6.55
   1   3  11  337.66   22.81
  -1  -3 -11  298.83   17.92
  -1   3  11   80.98   12.47
   1  -3 -11   92.19    8.84
  -3   3  11  111.13   13.65
  -3  -3  11   93.37   14.76
   3  -3 -11   92.74   11.37
  -3   3  11   94.32   10.97
   3  -3 -11   88.80    8.05
   3  -3 -11   97.40    8.92
   5  -3 -11  267.89   16.26
  -5   3  11  268.75   22.26
  -5   3  11  261.49   18.31
  -5  -3  11  257.15   15.86
   5  -3 -11  268.75   19.65
  -5  -3  11  275.46   23.92
  -7  -3  11  162.44   19.65
   7  -3 -11  192.03   17.21
  -7   3  11  237.10   20.28
   7   3 -11  205.14   18.00
  -7   3  11  236.47   16.42
  -7  -3  11  177.04   13.42
   9   3 -11   26.68    4.42
   9   3 -11   37.81    9.55
  -9   3  11   41.04   12.08
   9  -3 -11   50.51    6.79
   9  -3 -11   63.62   10.97
  -9   3  11   41.91    9.31
  -9  -3  11   57.86    8.21
 -11  -3  11  398.36   31.02
 -11   3  11  414.14   29.91
  11  -3 -11  395.28   22.18
 -11   3  11  415.33   25.49
  11   3 -11  357.71   25.73
 -11  -3  11  421.72   24.39
  11   3 -11  395.67   21.47
 -13  -3  11   65.43   10.66
  13   3 -11   74.67   11.92
  13  -3 -11   61.56    8.76
   0   4  11  282.01   20.28
   0  -4 -11  244.84   15.94
  -2   4  11   79.25   11.92
   2  -4 -11   79.56    8.52
   2  -4 -11   90.61    9.00
  -4   4  11  316.66   23.28
  -4  -4  11  322.11   16.89
  -4   4  11  301.27   20.52
   4  -4 -11  306.72   21.47
   4  -4 -11  291.96   18.07
  -4  -4  11  310.27   26.20
  -6  -4  11   66.85   13.10
  -6   4  11   79.01   12.16
   6  -4 -11   68.51   10.81
  -6  -4  11   68.91    7.81
  -6   4  11   78.14   10.50
  -8   4  11   10.42   10.26
   8  -4 -11   49.25    9.71
   8  -4 -11   42.46    6.55
   8   4 -11   22.73    3.71
  -8   4  11   19.34    8.13
  -8  -4  11   59.51    7.66
 -10  -4  11   55.88    9.16
 -10  -4  11   54.07   13.81
  10   4 -11   61.72   11.13
 -10   4  11   67.33   13.34
  10  -4 -11   50.91    7.89
 -10   4  11   64.72   10.34
 -12  -4  11   59.35    9.87
 -12  -4  11   63.70   14.13
 -12   4  11   66.30   13.89
  12   4 -11   56.36   11.29
  12  -4 -11   40.02    7.66
 -12   4  11   63.62   11.29
  14  -4 -11   27.23    7.97
  -1  -5 -11   77.35    8.84
   1  -5  11   88.09   12.71
  -1   5  11   73.72   11.37
   1  -5 -11   59.12    8.13
   1  -5 -11   74.82    8.60
   3  -5 -11   31.33    6.55
   3  -5 -11   31.33    7.02
  -3   5  11   28.02    8.60
  -3   5  11   16.58    7.97
   3  -5 -11   31.02    7.66
  -5   5  11  241.29   18.79
  -5   5  11  237.74   17.05
  -5  -5  11  142.63   10.81
   5  -5 -11  180.27   15.55
   5  -5 -11  155.10   12.87
  -5  -5  11  153.99   19.18
  -7   5  11   65.83   12.87
   7  -5 -11   47.67    7.18
  -7   5  11   71.98   10.50
   7  -5 -11   39.46    9.63
  -7  -5  11   49.49    7.18
  -9  -5  11   46.25    7.89
  -9  -5  11   29.44   11.60
  -9   5  11   46.25   11.92
   9  -5 -11   38.68    7.02
  -9   5  11   43.25    9.55
   9   5 -11   64.01   11.05
 -11  -5  11  221.55   23.60
 -11   5  11  207.66   20.36
  11   5 -11  218.95   13.65
  11  -5 -11  210.43   14.92
  11   5 -11  216.74   18.55
 -11   5  11  214.37   17.76
 -11  -5  11  218.16   16.65
  13  -5 -11  101.98   10.97
 -13  -5  11  120.37   13.34
   0  -6 -11   75.14    9.79
   0  -6  11   71.43   12.31
  -2   6  11   39.62    8.92
   2  -6 -11   36.62    8.13
   2  -6 -11   35.52    7.18
  -4  -6  11   17.68   10.50
   4  -6 -11   29.52    7.02
  -4   6  11   32.20    9.55
  -4   6  11   43.02    9.16
   4  -6 -11   34.41    8.60
  -6   6  11  120.21   14.29
   6  -6 -11   87.06   11.84
  -6   6  11  102.77   12.39
  -6  -6  11   85.24    7.89
   6  -6 -11   79.72    9.87
  -8  -6  11   33.94   12.87
  -8   6  11   51.38   12.55
   8  -6 -11   48.07    7.50
  -8   6  11   50.75   10.42
  -8  -6  11   49.49    7.50
 -10  -6  11   44.12    8.45
 -10  -6  11   44.44   13.97
 -10   6  11   74.35   13.58
  10  -6 -11   39.15    8.05
  10   6 -11   64.41   11.21
 -10   6  11   61.09   10.73
 -12  -6  11  118.32   18.23
  12  -6 -11  100.08   10.81
  12   6 -11  113.03   13.58
 -12  -6  11  109.40   12.23
  -1  -7 -11   68.27   10.18
   1  -7 -11   12.39    6.87
  -1   7  11   11.21    7.89
  -1  -7  11   13.50    9.63
   1  -7 -11   12.31    6.87
   3  -7 -11   50.44    8.84
   3  -7 -11   51.78    8.13
   3  -7 -11   71.43    9.95
  -3   7  11   37.33    9.63
   5  -7 -11  122.58   12.87
  -5   7  11   98.90   13.18
  -5   7  11  102.21   12.79
   5  -7 -11   99.06   11.21
  -5  -7  11  124.00   17.76
  -7   7  11  390.54   26.05
  -7   7  11  398.83   24.63
  -7  -7  11  340.97   19.10
  -7  -7  11  318.40   28.10
   7  -7 -11  328.35   21.55
  -9  -7  11   51.78    7.97
  -9  -7  11   41.20   13.73
  -9   7  11   41.75   11.13
   9  -7 -11   48.15    8.21
  -9   7  11   36.86   10.18
  11  -7 -11    4.50   10.02
 -11  -7  11    5.45    7.26
 -11  -7  11    6.47   11.68
 -11   7  11   13.58   10.50
  11  -7 -11    1.58    5.84
  11   7 -11   11.37    8.45
 -11   7  11   11.76   10.34
 -13  -7  11   52.33   11.05
   0  -8 -11   81.93    9.71
   0  -8 -11   84.30   10.66
  -2  -8  11   54.15   11.37
  -2   8  11   27.15    8.60
   2  -8 -11   64.80    8.92
   2  -8 -11   58.57    8.45
  -4   8  11  204.98   16.42
  -4   8  11  181.38   17.05
   4  -8 -11  168.44   14.92
   4  -8 -11  139.94   13.65
  -6   8  11  191.80   17.44
  -6   8  11  209.79   18.23
   6  -8 -11  210.98   17.52
   6  -8 -11  218.08   16.42
  -8  -8  11  102.77   16.73
   8  -8 -11   97.64    9.95
  -8   8  11   71.27   12.71
  -8   8  11   91.32   12.71
  -8  -8  11   97.79    9.23
  10  -8 -11  138.92   18.63
 -10  -8  11  151.62   20.68
  10  -8 -11  119.58   12.00
 -10   8  11  159.67   16.65
 -10   8  11  116.18   14.29
 -10  -8  11  153.20   12.71
 -12  -8  11   34.26    8.68
  -1  -9 -11  105.13   12.71
   1  -9 -11   34.49    8.37
   1  -9 -11   48.54    9.31
  -3   9  11  336.79   22.57
   3  -9 -11  376.26   22.73
   3  -9 -11  362.84   22.49
   5  -9 -11   77.98   11.05
  -5   9  11   92.03   11.92
   5  -9 -11   87.61   11.13
  -5   9  11   99.06   13.10
  -7   9  11  220.05   19.10
  -7   9  11  199.38   18.47
   7  -9 -11  236.95   17.44
  -7  -9  11  227.47   24.07
   9  -9 -11   52.25   13.50
  -9  -9  11   43.33   14.05
  -9   9  11   55.25   11.76
   9  -9 -11   64.17    8.84
  -9   9  11   40.25   10.66
  11  -9 -11  110.03   12.23
   0 -10 -11   92.35   10.97
   2 -10 -11   69.62   11.13
   2 -10 -11   71.59    9.79
   4 -10 -11   44.52    9.95
  -4  10  11   43.96    8.92
   4 -10 -11   55.72    9.39
  -4  10  11   37.81   12.00
  -6 -10  11   53.91   13.34
   6 -10 -11   44.60    9.47
  -6  10  11   34.26    9.08
  -6  10  11   23.84   10.34
  -8  10  11  145.70   14.76
  -8  10  11  118.71   15.00
   8 -10 -11  137.81   16.89
  -8 -10  11  151.23   19.73
  10 -10 -11   19.02    7.66
   1 -11 -11    5.76    7.34
   3 -11 -11   45.62   10.02
   3 -11 -11   45.38    9.79
   5 -11 -11  127.79   13.34
  -5  11  11  106.79   15.15
   5 -11 -11  120.68   13.97
   9 -11 -11   85.64   14.84
   2 -12 -11   47.20    9.55
   8 -12 -11   15.79   10.02
   0   0  12   52.72   11.60
  -2   0  12 1400.84   71.83
  -4   0  12  166.94   18.47
  -4   0  12  146.57   12.87
  -6   0  12   15.94   10.42
  -6   0  12   10.18    7.02
   6   0 -12   16.34    8.68
  -8   0  12  132.52   17.68
   8   0 -12  110.34    8.13
  -8   0  12  112.00   11.68
   8   0 -12  127.79   14.29
 -10   0  12 1448.83   77.43
  10   0 -12 1440.85   65.43
 -10   0  12 1562.09   69.85
  12   0 -12   81.61    8.29
 -12   0  12   82.64   11.21
   1  -1  12  129.92   16.34
  -1  -1  12   81.38   13.18
  -1   1  12   49.65   11.05
  -3  -1  12   28.65   10.10
  -3   1  12    8.21    8.37
  -5  -1  12   79.40   14.68
  -5   1  12   74.35   14.29
  -5   1  12   81.77   10.50
  -5  -1  12   89.51    9.95
   5  -1 -12   80.43   11.60
  -7  -1  12   57.46   13.42
  -7   1  12   76.17   14.44
   7  -1 -12   65.59   11.44
   7  -1 -12   62.28    6.16
  -7   1  12   71.67    9.87
  -7  -1  12   68.51    9.23
   7   1 -12   83.03   12.08
  -9  -1  12  163.54   20.13
  -9   1  12  259.20   22.65
   9  -1 -12  166.15   11.76
  -9   1  12  223.69   16.18
   9   1 -12  230.47   18.47
  -9  -1  12  183.51   14.84
   9  -1 -12  173.09   16.89
  11  -1 -12   13.58    5.13
 -11   1  12   -4.97   11.60
 -11   1  12    2.92    8.13
 -11  -1  12   12.79    7.97
  11   1 -12    6.39    8.37
 -13  -1  12   35.20   10.18
  13  -1 -12   26.76    6.87
   0  -2  12    5.29    8.76
   0   2  12    1.82    7.18
  -2  -2  12   49.65   13.02
   2  -2 -12   52.49    6.71
  -2   2  12   31.97   10.10
  -4   2  12  264.49   22.18
   4  -2 -12  274.12   19.81
  -4   2  12  228.66   17.52
  -4  -2  12  240.34   23.05
  -6  -2  12   10.73   10.42
   6  -2 -12   21.00    8.45
  -6   2  12   51.07   12.31
   6  -2 -12   18.31    4.50
  -6   2  12   50.04    9.00
  -6  -2  12   22.89    6.79
  -8  -2  12    8.05   10.73
  -8   2  12   11.92   10.10
  -8   2  12    1.50    6.87
  -8  -2  12   11.29    6.63
   8  -2 -12   18.79    9.16
   8   2 -12   10.10    8.21
  10  -2 -12  173.09   16.81
 -10   2  12  133.39   18.47
  10  -2 -12  156.36   11.37
 -10   2  12  145.23   14.52
 -10  -2  12  187.69   14.76
 -12  -2  12   56.20   10.10
 -12   2  12   73.40   12.16
  12  -2 -12   43.33    7.26
  14  -2 -12   39.86    8.76
  -1   3  12  156.04   16.34
  -1  -3  12  179.64   19.34
  -3  -3  12   30.55   11.21
   3  -3 -12   34.18    6.39
  -3   3  12   43.96   10.89
  -5   3  12  245.86   21.94
  -5   3  12  255.49   18.07
  -5  -3  12  236.87   15.23
   5  -3 -12  230.63   18.86
   5  -3 -12  223.13   14.29
  -5  -3  12  215.87   22.26
  -7  -3  12  153.99   19.02
  -7   3  12  127.08   16.26
   7   3 -12  159.36   15.79
  -7   3  12  127.47   13.42
  -7  -3  12  158.81   12.47
   7  -3 -12  185.40   16.50
  -9   3  12   20.68   11.21
   9  -3 -12    5.21    4.74
  -9   3  12   22.73    8.45
  -9  -3  12    5.84    6.79
   9  -3 -12    5.13    8.13
 -11   3  12   50.99   14.05
  11  -3 -12   42.62    7.26
 -11   3  12   57.07   10.66
 -11  -3  12   49.96    9.16
 -13  -3  12    2.37    8.05
  13  -3 -12    8.92    5.84
  -2  -4  12   70.72   14.52
  -2   4  12   77.03   11.92
   2  -4 -12   69.46    8.45
   4  -4 -12   23.84    6.08
  -4  -4  12   13.73   10.81
   4  -4 -12   30.62    6.55
  -4   4  12   42.07   10.26
  -4   4  12   39.54    9.31
   4  -4 -12   33.07    8.37
  -6  -4  12    8.76   10.26
  -6   4  12   14.76    9.47
   6  -4 -12    6.63    4.97
   6  -4 -12    8.92    8.76
  -6   4  12   16.26    8.45
  -6  -4  12   11.37    5.84
  -8  -4  12   23.99   12.31
  -8   4  12   18.86   10.81
   8  -4 -12   23.68    5.76
  -8   4  12   23.44    8.52
   8  -4 -12   29.91    9.47
  -8  -4  12   21.07    6.87
 -10  -4  12   24.78   13.18
  10  -4 -12   22.18    9.55
 -10   4  12    9.00   11.84
  10  -4 -12   20.52    5.68
 -10   4  12   12.47    8.21
 -10  -4  12   21.86    7.26
  10   4 -12   13.02    9.08
 -12  -4  12    4.34    7.97
  12  -4 -12    3.00    6.00
  -1   5  12   16.89    7.89
  -3  -5  12   49.73   13.10
  -3   5  12   72.46   11.44
  -5   5  12  185.33   17.92
  -5   5  12  163.94   16.26
   5  -5 -12  211.37   17.29
  -5  -5  12  230.55   22.73
   5  -5 -12  207.35   14.44
  -7   5  12  199.77   19.57
   7  -5 -12  159.67   11.92
  -7   5  12  204.51   16.65
  -7  -5  12  174.99   12.63
   7  -5 -12  168.99   16.58
  -7  -5  12  158.25   20.21
  -9  -5  12   97.64   18.07
   9  -5 -12  102.13    9.55
  -9   5  12   89.74   14.76
   9  -5 -12  113.26   13.97
   9   5 -12   93.53   13.34
  -9  -5  12  116.82   11.05
  -9   5  12   94.87   12.94
 -11  -5  12    2.29    7.26
  11  -5 -12    1.82    5.53
 -11   5  12    2.53    8.60
 -13  -5  12   47.75   10.58
  13  -5 -12   57.62    9.08
   2  -6 -12    8.13    6.79
  -2   6  12    2.60    6.87
  -4   6  12  350.13   23.92
  -4   6  12  360.15   22.89
   4  -6 -12  312.56   21.39
   4  -6 -12  275.86   18.31
   4  -6 -12  267.25   18.71
  -4  -6  12  280.83   26.44
  -6   6  12 1139.11   62.83
  -6   6  12 1229.56   61.49
   6  -6 -12 1336.59   62.43
  -6  -6  12 1259.32   69.46
   8  -6 -12   59.59    8.05
  -8   6  12   33.47   10.81
  -8   6  12   49.17   10.81
   8  -6 -12   56.59   10.97
 -10   6  12  183.43   19.81
 -10   6  12  184.77   17.21
 -10  -6  12  177.04   14.21
 -12  -6  12  105.21   12.63
   1  -7 -12   30.78    7.97
   3  -7 -12   47.44    8.60
   3  -7 -12   58.17    9.55
  -5  -7  12    0.71   10.42
  -5   7  12   -3.79    9.08
  -5   7  12   -3.47    8.76
   5  -7 -12   11.52    7.02
   7  -7 -12    1.18    7.74
   7  -7 -12   -1.11    6.79
  -7   7  12   10.81    8.84
   7  -7 -12    3.95    6.24
  -7   7  12    9.31    8.68
   9  -7 -12  106.87   10.89
  -9   7  12  138.92   16.81
  -9   7  12  133.07   14.84
  11  -7 -12   11.29    6.95
   2  -8 -12  116.18   12.23
   4  -8 -12    5.45    7.58
   4  -8 -12    0.79    6.39
   4  -8 -12    2.68    6.71
  -4   8  12    2.92    8.21
  -6   8  12   25.26    9.71
  -6   8  12   12.79   10.26
   6  -8 -12   15.39    7.58
   8  -8 -12   49.41   11.21
  -8   8  12   60.14   12.08
   8  -8 -12   61.88    9.47
  -8   8  12   57.62   11.76
  10  -8 -12   27.31    7.97
   3  -9 -12   21.94    8.45
   5  -9 -12   13.81    7.34
   5  -9 -12   11.29    7.81
  -5   9  12   12.79    8.45
  -5   9  12   15.31    9.71
   7  -9 -12   10.10    8.29
   7  -9 -12   -0.79    7.58
  -7   9  12   28.26    9.23
  -7   9  12   19.57   10.66
   9  -9 -12   72.93    9.39
  -9   9  12   51.78   11.21
   4 -10 -12   98.35   11.13
   6 -10 -12   60.78   10.42
  -6  10  12   44.44    9.87
   7 -11 -12  142.94   15.47
  -2   0  13   -0.55    8.68
  -6   0  13   52.65   13.58
   6   0 -13   63.77   11.92
  -8   0  13   66.93   15.08
  -8   0  13   67.17    9.95
 -10   0  13   32.76    9.55
 -12   0  13   74.59   12.00
  -1  -1  13   14.52    9.71
  -1   1  13    4.74    8.76
  -3  -1  13   31.49   11.44
  -3   1  13   30.15   10.89
  -5   1  13   80.67   14.13
  -7  -1  13  152.18   19.73
  -7   1  13  123.52   18.00
   7   1 -13  113.26   14.60
   7  -1 -13  173.49   16.65
  -7   1  13  118.24   12.87
  -7  -1  13  167.33   13.97
  -9   1  13   11.44    8.13
  -9  -1  13   21.15    8.13
 -11   1  13   24.15    9.16
 -11  -1  13   41.99    9.55
  -2   2  13   90.85   13.58
  -4  -2  13   -2.60   10.81
  -4   2  13    5.53    9.00
  -6   2  13  123.68   16.97
   6  -2 -13  106.71   13.65
  -6   2  13  117.21   12.71
  -8   2  13   82.80   14.76
   8  -2 -13   61.41   11.68
  -8   2  13   82.95   11.21
 -10   2  13  154.39   15.08
 -10  -2  13  151.94   13.89
 -12  -2  13  104.19   12.94
  -3   3  13  181.93   18.63
  -5  -3  13    6.16   11.05
  -5   3  13   15.94   10.18
  -5   3  13    1.66    7.02
   5  -3 -13   25.10    9.23
  -7   3  13  164.65   19.10
  -7   3  13  217.92   17.36
   7  -3 -13  200.40   18.63
  -9   3  13  102.37   12.87
 -11   3  13   18.15    9.16
 -11  -3  13   20.36    8.60
   6  -4 -13   99.45   13.18
  -6   4  13  110.19   14.21
  -8   4  13  102.69   16.34
  -8   4  13   96.06   13.10
   8  -4 -13   93.22   13.42
 -10   4  13  172.93   16.26
  -3   5  13  144.99   15.79
   5  -5 -13   33.23    7.74
  -5   5  13   43.81   11.13
  -5   5  13   24.39    9.39
   5  -5 -13   42.46    9.71
  -7   5  13   50.12   13.10
  -7   5  13   56.43   11.29
   7  -5 -13   56.51   11.05
  -9   5  13  359.37   24.86
  -4   6  13    4.74    9.79
   4  -6 -13    5.45    7.58
   6  -6 -13   17.92    7.42
   6  -6 -13   24.78    9.23
  -6   6  13   22.10    9.79
  -8   6  13   51.62   12.47
  -8   6  13   58.01   12.47
   5  -7 -13   47.04    8.92
   5  -7 -13   52.01    9.79
  -5   7  13   49.96   10.97
  -5   7  13   52.49   11.60
   7  -7 -13   17.92    8.60
  -7   7  13   30.23   11.21
  -7   7  13   34.97   11.13
   4  -8 -13   11.13    7.50
  -6   8  13    6.79    8.29
   6  -8 -13   11.05    8.13
  -9   3  14  127.23   14.92
   0   0   0    0.00    0.00

_computing_structure_solution     'SHELXT 2014/5 (Sheldrick, 2014)'
;
_shelx_hkl_checksum                76190
_olex2_submission_special_instructions  'No special instructions were received'
