# Supplementary material for: Achieving strong optical nonlinearity and wide bandgap of pnictides via ionic motif–driven directed assembly of covalent groups
Source: Sci Adv. 2024 Nov 13;10(46):eadr2389. doi: 10.1126/sciadv.adr2389 (PMC11559624; doi:10.1126/sciadv.adr2389)
Supplement: Supplementary file 2 — Data S1 to S4 [file sciadv.adr2389_data_s1_to_s4.zip › adr2389_data_s3.cif]

data_1
_audit_creation_date               2023-12-22
_audit_creation_method
;
Olex2 1.5
(compiled 2023.08.24 svn.re1ec1418 for OlexSys, GUI svn.r6817)
;
_shelx_SHELXL_version_number       '2018/3'
_audit_contact_author_address      ?
_audit_contact_author_email        ?
_audit_contact_author_name         ''
_audit_contact_author_phone        ?
_publ_contact_author_id_orcid      ?
_publ_section_references
;
Dolomanov, O.V., Bourhis, L.J., Gildea, R.J, Howard, J.A.K. & Puschmann, H.
 (2009), J. Appl. Cryst. 42, 339-341.

Sheldrick, G.M. (2008). Acta Cryst. A64, 112-122.

Sheldrick, G.M. (2015). Acta Cryst. A71, 3-8.
;
_chemical_name_common              ?
_chemical_name_systematic          ?
_chemical_formula_moiety           'Ba3 Br Ga1 P16 Si10'
_chemical_formula_sum              'Ba3 Br Ga P16 Si10'
_chemical_formula_weight           1338.07
_chemical_absolute_configuration   ?
_chemical_melting_point            ?
loop_
  _atom_type_symbol
  _atom_type_description
  _atom_type_scat_dispersion_real
  _atom_type_scat_dispersion_imag
  _atom_type_scat_source
 'Ba' 'Ba' -1.0456 8.4617
 'International Tables Vol C Tables 4.2.6.8 and 6.1.1.4'
 'Br' 'Br' -0.6763 1.2805
 'International Tables Vol C Tables 4.2.6.8 and 6.1.1.4'
 'Ga' 'Ga' -1.2846 0.7763
 'International Tables Vol C Tables 4.2.6.8 and 6.1.1.4'
 'P' 'P' 0.2955 0.4335 'International Tables Vol C Tables 4.2.6.8 and 6.1.1.4'
 'Si' 'Si' 0.2541 0.3302 'International Tables Vol C Tables 4.2.6.8 and 6.1.1.4'

_shelx_space_group_comment
;
The symmetry employed for this shelxl refinement is uniquely defined
by the following loop, which should always be used as a source of
symmetry information in preference to the above space-group names.
They are only intended as comments.
;
_space_group_crystal_system        'monoclinic'
_space_group_IT_number             5
_space_group_name_H-M_alt          'C 1 2 1'
_space_group_name_Hall             'C 2y'
loop_
  _space_group_symop_operation_xyz
 'x, y, z'
 '-x, y, -z'
 'x+1/2, y+1/2, z'
 '-x+1/2, y+1/2, -z'

_cell_length_a                     11.8942(3)
_cell_length_b                     25.0228(5)
_cell_length_c                     10.2739(3)
_cell_angle_alpha                  90
_cell_angle_beta                   115.290(3)
_cell_angle_gamma                  90
_cell_volume                       2764.71(14)
_cell_formula_units_Z              4
_cell_measurement_reflns_used      7387
_cell_measurement_temperature      273
_cell_measurement_theta_max        78.9100
_cell_measurement_theta_min        4.4880
_shelx_estimated_absorpt_T_max     0.112
_shelx_estimated_absorpt_T_min     0.042
_exptl_absorpt_coefficient_mu      48.579
_exptl_absorpt_correction_T_max    1
_exptl_absorpt_correction_T_min    0.28757
_exptl_absorpt_correction_type     multi-scan
_exptl_absorpt_process_details
;
CrysAlisPro 1.171.39.35c (Rigaku Oxford Diffraction, 2017)
Empirical absorption correction using spherical harmonics,
 implemented in SCALE3 ABSPACK scaling algorithm.
;
_exptl_absorpt_special_details     ?
_exptl_crystal_colour              'dark red'
_exptl_crystal_colour_lustre       .
_exptl_crystal_colour_modifier     dark
_exptl_crystal_colour_primary      red
_exptl_crystal_density_diffrn      3.215
_exptl_crystal_density_meas        ?
_exptl_crystal_density_method      ?
_exptl_crystal_description         block
_exptl_crystal_F_000               2456
_exptl_crystal_size_max            0.18
_exptl_crystal_size_mid            0.12
_exptl_crystal_size_min            0.08
_exptl_transmission_factor_max     ?
_exptl_transmission_factor_min     ?
_diffrn_reflns_av_R_equivalents    0.0714
_diffrn_reflns_av_unetI/netI       0.0956
_diffrn_reflns_Laue_measured_fraction_full  0.999
_diffrn_reflns_Laue_measured_fraction_max  0.976
_diffrn_reflns_limit_h_max         15
_diffrn_reflns_limit_h_min         -15
_diffrn_reflns_limit_k_max         31
_diffrn_reflns_limit_k_min         -30
_diffrn_reflns_limit_l_max         13
_diffrn_reflns_limit_l_min         -12
_diffrn_reflns_number              9180
_diffrn_reflns_point_group_measured_fraction_full  0.847
_diffrn_reflns_point_group_measured_fraction_max  0.799
_diffrn_reflns_theta_full          67.679
_diffrn_reflns_theta_max           79.159
_diffrn_reflns_theta_min           3.533
_diffrn_ambient_temperature        273
_diffrn_detector_area_resol_mean   ?
_diffrn_measured_fraction_theta_full  0.999
_diffrn_measured_fraction_theta_max  0.976
_diffrn_measurement_device_type    'multiwire proportional'
_diffrn_measurement_method         'phi and omega scans'
_diffrn_radiation_monochromator    graphite
_diffrn_radiation_type             CuK\a
_diffrn_radiation_wavelength       1.54178
_diffrn_source                     ?
_reflns_Friedel_coverage           0.600
_reflns_Friedel_fraction_full      0.688
_reflns_Friedel_fraction_max       0.613
_reflns_number_gt                  4661
_reflns_number_total               4788
_reflns_special_details
;
 Reflections were merged by SHELXL according to the crystal
 class for the calculation of statistics and refinement.
 
 _reflns_Friedel_fraction is defined as the number of unique
 Friedel pairs measured divided by the number that would be
 possible theoretically, ignoring centric projections and
 systematic absences.
;
_reflns_threshold_expression       'I > 2\s(I)'
_computing_cell_refinement         ?
_computing_data_collection         ?
_computing_data_reduction          ?
_computing_molecular_graphics      'Olex2 1.5 (Dolomanov et al., 2009)'
_computing_publication_material    'Olex2 1.5 (Dolomanov et al., 2009)'
_computing_structure_refinement    'XL  (Sheldrick, 2008)'
_computing_structure_solution      'SHELXT 2014/5 (Sheldrick, 2014)'
_refine_diff_density_max           2.149
_refine_diff_density_min           -2.255
_refine_diff_density_rms           0.395
_refine_ls_abs_structure_details
;
 Classical Flack method preferred over Parsons because s.u. lower.
;
_refine_ls_abs_structure_Flack     0.008(6)
_refine_ls_extinction_coef         .
_refine_ls_extinction_method       none
_refine_ls_goodness_of_fit_ref     1.026
_refine_ls_hydrogen_treatment      undef
_refine_ls_matrix_type             full
_refine_ls_number_parameters       287
_refine_ls_number_reflns           4788
_refine_ls_number_restraints       2
_refine_ls_R_factor_all            0.0555
_refine_ls_R_factor_gt             0.0543
_refine_ls_restrained_S_all        1.026
_refine_ls_shift/su_max            0.000
_refine_ls_shift/su_mean           0.000
_refine_ls_structure_factor_coef   Fsqd
_refine_ls_weighting_details      
 'w=1/[\s^2^(Fo^2^)+(0.0931P)^2^+0.4617P] where P=(Fo^2^+2Fc^2^)/3'
_refine_ls_weighting_scheme        calc
_refine_ls_wR_factor_gt            0.1370
_refine_ls_wR_factor_ref           0.1383
_refine_special_details            ?
_olex2_refinement_description
;
1. Shared sites
{Ga4, Si4}
{Ga3, Si3}
{Si2, Ga2}
2. Uiso/Uaniso restraints and constraints
Uanis(Ga4) = Uanis(Si4)
Uanis(Ga3) = Uanis(Si3)
Uanis(Si2) = Uanis(Ga2)
3. Others
 0.5*[Sof(Ga4)+Sof(Si4)]+0.5*[Sof(Ga3)+Sof(Si3)]+1*[Sof(Si2)+Sof(Ga2)]=0.5
 with esd of 0.0001
 Sof(Si4)=0.5*(1-FVAR(2))
 Sof(Ga4)=0.5*FVAR(2)
 Sof(Si3)=0.5*(1-FVAR(3))
 Sof(Ga3)=0.5*FVAR(3)
 Sof(Si2)=1-FVAR(3)
 Sof(Ga2)=FVAR(3)
;
_atom_sites_solution_hydrogens     .
_atom_sites_solution_primary       dual
_atom_sites_solution_secondary     ?
loop_
  _atom_site_label
  _atom_site_type_symbol
  _atom_site_fract_x
  _atom_site_fract_y
  _atom_site_fract_z
  _atom_site_U_iso_or_equiv
  _atom_site_adp_type
  _atom_site_occupancy
  _atom_site_site_symmetry_order
  _atom_site_calc_flag
  _atom_site_refinement_flags_posn
  _atom_site_refinement_flags_adp
  _atom_site_refinement_flags_occupancy
  _atom_site_disorder_assembly
  _atom_site_disorder_group
 Ba1 Ba 0.66674(7) 0.47388(3) 1.45016(8) 0.0145(2) Uani 1 1 d . . . A 1
 Ba2 Ba -0.16874(7) 0.29217(3) 0.77361(8) 0.0163(2) Uani 1 1 d . . . . .
 Ba3 Ba 0.60479(8) 0.63536(4) 0.80008(13) 0.0361(3) Uani 1 1 d . . . . .
 Br1 Br 0.500000 0.56246(8) 1.500000 0.0298(5) Uani 1 2 d S T P . .
 Br2 Br 0.000000 0.20833(9) 1.000000 0.0337(6) Uani 1 2 d S T P . .
 Ga1 Ga 0.500000 0.44250(9) 1.000000 0.0176(5) Uani 1 2 d S T P A .
 Ga4 Ga 0.000000 0.53343(12) 1.000000 0.0081(6) Uani 0.401(7) 2 d S T P B 3
 Ga3 Ga 0.000000 0.73633(13) 0.000000 0.0097(7) Uani 0.347(7) 2 d S T P C 5
 P13 P 0.3762(3) 0.39228(12) 1.3103(3) 0.0095(6) Uani 1 1 d . . . . .
 Si2 Si 0.0007(3) 0.63546(12) 0.2512(3) 0.0096(5) Uani 0.874(4) 1 d . . P C 7
 P3 P 0.1291(3) 0.68361(12) 0.1853(3) 0.0105(6) Uani 1 1 d . . . . .
 P16 P 0.8732(3) 0.37865(11) 1.0622(3) 0.0081(6) Uani 1 1 d . . . . .
 P10 P -0.1257(3) 0.37803(12) 0.5748(3) 0.0104(6) Uani 1 1 d . . . . .
 P8 P 0.1215(3) 0.47993(12) 0.6792(3) 0.0091(6) Uani 1 1 d . . . . .
 Si11 Si 0.7427(3) 0.33734(12) 1.1375(3) 0.0068(6) Uani 1 1 d . . . . .
 P9 P 0.1279(3) 0.58889(12) 0.9439(3) 0.0110(6) Uani 1 1 d . . . . .
 P5 P 0.1287(3) 0.68886(12) 0.6966(3) 0.0100(6) Uani 1 1 d . . . . .
 P15 P 0.6388(3) 0.28388(12) 0.9437(3) 0.0093(6) Uani 1 1 d . . . . .
 P14 P 0.6248(3) 0.39108(12) 1.2013(3) 0.0086(5) Uani 1 1 d . . . . .
 P11 P 0.1301(3) 0.48259(12) 1.1932(3) 0.0089(6) Uani 1 1 d . . . . .
 Si1 Si 0.000000 0.53561(17) 0.500000 0.0069(8) Uani 1 2 d S T P C .
 P7 P 0.1285(3) 0.58080(13) 0.4290(3) 0.0102(6) Uani 1 1 d . . . . .
 P2 P 0.1131(3) 0.79243(13) 0.4362(3) 0.0078(5) Uani 1 1 d . . . . .
 Si6 Si 0.000000 0.73467(17) 0.500000 0.0065(8) Uani 1 2 d S T P . .
 P1 P 0.3686(3) 0.78066(11) 0.3117(3) 0.0081(5) Uani 1 1 d . . . . .
 Si9 Si 0.2507(3) 0.43479(13) 1.1132(3) 0.0075(6) Uani 1 1 d . . . . .
 Si5 Si 0.2322(3) 0.73776(12) 0.3761(3) 0.0084(6) Uani 1 1 d . . . . .
 P4 P 0.3556(3) 0.69077(14) 0.5626(4) 0.0131(6) Uani 1 1 d . . . . .
 Si13 Si -0.0007(3) 0.42952(12) 0.7499(3) 0.0073(6) Uani 1 1 d . . . . .
 Si10 Si 0.4859(3) 0.33971(12) 1.2355(3) 0.0075(6) Uani 1 1 d . . . . .
 P12 P 0.3646(3) 0.49616(12) 1.0611(3) 0.0093(6) Uani 1 1 d . . . . .
 P6 P 0.3584(3) 0.58069(14) 0.7863(4) 0.0148(6) Uani 1 1 d . . . . .
 Si7 Si 0.2344(3) 0.63516(13) 0.6143(3) 0.0089(6) Uani 1 1 d . . . . .
 Si8 Si 0.2338(3) 0.53669(13) 0.8556(3) 0.0089(6) Uani 1 1 d . . . . .
 Si12 Si 0.000000 0.33593(18) 0.500000 0.0090(9) Uani 1 2 d S T P . .
 Si4 Si 0.000000 0.53343(12) 1.000000 0.0081(6) Uani 0.599(7) 2 d S T P B 4
 Si3 Si 0.000000 0.73633(13) 0.000000 0.0097(7) Uani 0.653(7) 2 d S T P C 6
 Ga2 Ga 0.0007(3) 0.63546(12) 0.2512(3) 0.0096(5) Uani 0.126(4) 1 d . . P C 8

loop_
  _atom_site_aniso_label
  _atom_site_aniso_U_11
  _atom_site_aniso_U_22
  _atom_site_aniso_U_33
  _atom_site_aniso_U_23
  _atom_site_aniso_U_13
  _atom_site_aniso_U_12
 Ba1 0.0165(4) 0.0147(4) 0.0146(4) -0.0015(2) 0.0089(3) 0.0008(3)
 Ba2 0.0188(4) 0.0147(4) 0.0138(4) 0.0002(3) 0.0056(3) 0.0003(3)
 Ba3 0.0110(4) 0.0283(5) 0.0583(7) 0.0057(4) 0.0047(4) -0.0006(3)
 Br1 0.0423(13) 0.0144(9) 0.0517(15) 0.000 0.0382(12) 0.000
 Br2 0.0473(14) 0.0186(10) 0.0212(11) 0.000 0.0012(10) 0.000
 Ga1 0.0166(11) 0.0182(12) 0.0184(12) 0.000 0.0078(9) 0.000
 Ga4 0.0103(14) 0.0086(14) 0.0063(15) 0.000 0.0043(12) 0.000
 Ga3 0.0110(15) 0.0109(15) 0.0058(15) 0.000 0.0024(12) 0.000
 P13 0.0117(14) 0.0095(14) 0.0073(14) 0.0004(10) 0.0040(11) 0.0035(10)
 Si2 0.0128(12) 0.0083(12) 0.0081(13) -0.0013(9) 0.0048(10) 0.0000(10)
 P3 0.0124(14) 0.0090(14) 0.0086(15) -0.0014(10) 0.0032(12) -0.0005(11)
 P16 0.0106(14) 0.0060(14) 0.0085(14) 0.0004(9) 0.0051(11) 0.0009(10)
 P10 0.0091(14) 0.0110(14) 0.0100(14) -0.0023(10) 0.0030(11) -0.0005(10)
 P8 0.0096(13) 0.0095(14) 0.0078(14) 0.0012(10) 0.0034(11) -0.0010(10)
 Si11 0.0076(13) 0.0082(13) 0.0043(13) 0.0017(10) 0.0023(11) 0.0009(10)
 P9 0.0117(15) 0.0118(15) 0.0081(15) -0.0003(10) 0.0028(12) 0.0038(11)
 P5 0.0118(14) 0.0086(13) 0.0102(15) 0.0004(10) 0.0052(12) 0.0022(11)
 P15 0.0103(12) 0.0081(14) 0.0075(14) -0.0001(9) 0.0018(10) -0.0021(11)
 P14 0.0082(13) 0.0078(13) 0.0099(14) -0.0002(10) 0.0040(11) 0.0009(10)
 P11 0.0092(13) 0.0098(14) 0.0086(13) 0.0015(10) 0.0045(11) 0.0025(10)
 Si1 0.008(2) 0.0042(18) 0.006(2) 0.000 0.0013(17) 0.000
 P7 0.0131(14) 0.0076(13) 0.0102(14) 0.0005(10) 0.0053(11) 0.0002(11)
 P2 0.0090(12) 0.0082(13) 0.0056(13) -0.0003(10) 0.0024(10) -0.0005(10)
 Si6 0.0077(19) 0.0049(19) 0.007(2) 0.000 0.0028(16) 0.000
 P1 0.0112(13) 0.0066(13) 0.0086(14) -0.0009(10) 0.0061(11) -0.0015(10)
 Si9 0.0076(13) 0.0089(13) 0.0056(14) -0.0006(10) 0.0026(11) 0.0010(10)
 Si5 0.0108(15) 0.0064(14) 0.0085(15) 0.0005(10) 0.0045(12) 0.0002(10)
 P4 0.0086(13) 0.0129(14) 0.0154(15) 0.0082(11) 0.0027(11) 0.0012(11)
 Si13 0.0066(13) 0.0077(13) 0.0081(15) -0.0004(10) 0.0036(11) -0.0009(11)
 Si10 0.0089(14) 0.0096(13) 0.0052(14) 0.0016(10) 0.0041(12) 0.0013(11)
 P12 0.0098(13) 0.0082(14) 0.0081(15) 0.0014(10) 0.0022(11) -0.0008(10)
 P6 0.0090(13) 0.0142(15) 0.0191(16) 0.0093(12) 0.0039(11) 0.0000(11)
 Si7 0.0095(13) 0.0074(14) 0.0093(15) 0.0015(10) 0.0034(11) -0.0001(11)
 Si8 0.0093(15) 0.0072(14) 0.0087(15) 0.0020(10) 0.0024(12) 0.0007(11)
 Si12 0.0082(19) 0.012(2) 0.006(2) 0.000 0.0019(16) 0.000
 Si4 0.0103(14) 0.0086(14) 0.0063(15) 0.000 0.0043(12) 0.000
 Si3 0.0110(15) 0.0109(15) 0.0058(15) 0.000 0.0024(12) 0.000
 Ga2 0.0128(12) 0.0083(12) 0.0081(13) -0.0013(9) 0.0048(10) 0.0000(10)

_geom_special_details
;
 All esds (except the esd in the dihedral angle between two l.s. planes)
 are estimated using the full covariance matrix.  The cell esds are taken
 into account individually in the estimation of esds in distances, angles
 and torsion angles; correlations between esds in cell parameters are only
 used when they are defined by crystal symmetry.  An approximate (isotropic)
 treatment of cell esds is used for estimating esds involving l.s. planes.
;
loop_
  _geom_bond_atom_site_label_1
  _geom_bond_atom_site_label_2
  _geom_bond_distance
  _geom_bond_site_symmetry_2
  _geom_bond_publ_flag
 Ba1 Ba1 4.5002(14) 2_658 ?
 Ba1 Br1 3.1584(16) . ?
 Ba1 P13 3.400(3) 2_658 ?
 Ba1 P13 3.733(3) . ?
 Ba1 P10 3.284(3) 1_656 ?
 Ba1 P8 3.315(3) 2_657 ?
 Ba1 P14 3.160(3) . ?
 Ba1 P11 3.428(3) 2_658 ?
 Ba1 P7 3.471(3) 2_657 ?
 Ba1 P6 3.538(4) 2_657 ?
 Ba2 Ba2 4.6688(14) 2_557 ?
 Ba2 Br2 3.1386(16) . ?
 Ba2 P13 3.360(3) 2_557 ?
 Ba2 P16 3.529(3) 1_455 ?
 Ba2 P10 3.153(3) . ?
 Ba2 P5 3.389(3) 3_445 ?
 Ba2 P15 3.428(3) 1_455 ?
 Ba2 P2 3.326(3) 3_445 ?
 Ba2 P4 3.429(4) 3_445 ?
 Ba3 Br1 3.3321(16) 1_554 ?
 Ba3 Br2 3.3605(17) 3 ?
 Ba3 P3 3.331(3) 2_656 ?
 Ba3 P9 3.352(3) 2_657 ?
 Ba3 P4 3.237(3) . ?
 Ba3 P12 3.722(3) 2_657 ?
 Ba3 P6 3.183(3) . ?
 Ga1 P14 2.348(3) 2_657 ?
 Ga1 P14 2.348(3) . ?
 Ga1 P12 2.378(3) . ?
 Ga1 P12 2.378(3) 2_657 ?
 Ga4 P9 2.307(4) . ?
 Ga4 P9 2.307(4) 2_557 ?
 Ga4 P11 2.308(3) . ?
 Ga4 P11 2.308(3) 2_557 ?
 Ga3 P3 2.286(3) . ?
 Ga3 P3 2.286(3) 2 ?
 Ga3 P15 2.300(3) 3_454 ?
 Ga3 P15 2.300(3) 4_556 ?
 P13 Si9 2.208(4) . ?
 P13 Si10 2.209(4) . ?
 Si2 P3 2.263(4) . ?
 Si2 P9 2.257(4) 2_556 ?
 Si2 P5 2.269(4) 2_556 ?
 Si2 P7 2.268(4) . ?
 P3 Si5 2.265(4) . ?
 P3 Si3 2.286(3) . ?
 P3 Ga2 2.263(4) . ?
 P16 Si11 2.259(4) . ?
 P16 Si9 2.264(4) 2_657 ?
 P16 Si13 2.268(4) 2_657 ?
 P10 Si13 2.195(4) . ?
 P10 Si12 2.217(4) . ?
 P8 Si1 2.268(4) . ?
 P8 Si13 2.266(4) . ?
 P8 Si8 2.240(4) . ?
 Si11 P15 2.276(4) . ?
 Si11 P14 2.233(4) . ?
 Si11 P1 2.273(4) 3_546 ?
 P9 Si8 2.256(4) . ?
 P9 Si4 2.307(4) . ?
 P5 Si6 2.257(4) . ?
 P5 Si7 2.237(4) . ?
 P15 Si10 2.283(4) 2_657 ?
 P14 Si10 2.237(4) . ?
 P11 Si9 2.274(4) . ?
 P11 Si13 2.290(4) 2_557 ?
 P11 Si4 2.308(3) . ?
 Si1 P7 2.258(4) 2_556 ?
 Si1 P7 2.258(4) . ?
 P7 Si7 2.239(4) . ?
 P7 Ga2 2.268(4) . ?
 P2 Si6 2.254(4) . ?
 P2 Si5 2.237(4) . ?
 P2 Si10 2.297(4) 3_454 ?
 P1 Si5 2.267(4) . ?
 P1 Si12 2.348(4) 3 ?
 Si9 P12 2.258(4) . ?
 Si5 P4 2.192(4) . ?
 P4 Si7 2.225(4) . ?
 P12 Si8 2.259(4) . ?
 P6 Si7 2.220(4) . ?
 P6 Si8 2.195(4) . ?

loop_
  _geom_angle_atom_site_label_1
  _geom_angle_atom_site_label_2
  _geom_angle_atom_site_label_3
  _geom_angle
  _geom_angle_site_symmetry_1
  _geom_angle_site_symmetry_3
  _geom_angle_publ_flag
 Br1 Ba1 Ba1 44.57(3) . 2_658 ?
 Br1 Ba1 P13 84.49(6) . . ?
 Br1 Ba1 P13 90.30(6) . 2_658 ?
 Br1 Ba1 P10 150.31(6) . 1_656 ?
 Br1 Ba1 P8 132.07(6) . 2_657 ?
 Br1 Ba1 P14 134.29(6) . . ?
 Br1 Ba1 P11 89.24(5) . 2_658 ?
 Br1 Ba1 P7 78.13(6) . 2_657 ?
 Br1 Ba1 P6 72.93(6) . 2_657 ?
 P13 Ba1 Ba1 47.66(5) . 2_658 ?
 P13 Ba1 Ba1 54.26(5) 2_658 2_658 ?
 P13 Ba1 P13 63.23(9) 2_658 . ?
 P13 Ba1 P11 61.29(7) 2_658 2_658 ?
 P13 Ba1 P7 120.22(7) 2_658 2_657 ?
 P13 Ba1 P6 162.96(8) 2_658 2_657 ?
 P10 Ba1 Ba1 120.01(6) 1_656 2_658 ?
 P10 Ba1 P13 66.39(8) 1_656 2_658 ?
 P10 Ba1 P13 99.73(8) 1_656 . ?
 P10 Ba1 P8 67.44(8) 1_656 2_657 ?
 P10 Ba1 P11 63.92(7) 1_656 2_658 ?
 P10 Ba1 P7 97.33(8) 1_656 2_657 ?
 P10 Ba1 P6 130.41(8) 1_656 2_657 ?
 P8 Ba1 Ba1 170.25(6) 2_657 2_658 ?
 P8 Ba1 P13 133.80(8) 2_657 2_658 ?
 P8 Ba1 P13 127.42(7) 2_657 . ?
 P8 Ba1 P11 96.68(7) 2_657 2_658 ?
 P8 Ba1 P7 64.60(7) 2_657 2_657 ?
 P8 Ba1 P6 63.00(8) 2_657 2_657 ?
 P14 Ba1 Ba1 109.53(6) . 2_658 ?
 P14 Ba1 P13 61.96(7) . . ?
 P14 Ba1 P13 99.86(8) . 2_658 ?
 P14 Ba1 P10 70.68(8) . 1_656 ?
 P14 Ba1 P8 65.79(7) . 2_657 ?
 P14 Ba1 P11 134.59(8) . 2_658 ?
 P14 Ba1 P7 129.70(8) . 2_657 ?
 P14 Ba1 P6 90.11(8) . 2_657 ?
 P11 Ba1 Ba1 92.52(5) 2_658 2_658 ?
 P11 Ba1 P13 124.07(7) 2_658 . ?
 P11 Ba1 P7 60.14(7) 2_658 2_657 ?
 P11 Ba1 P6 120.02(8) 2_658 2_657 ?
 P7 Ba1 Ba1 118.07(5) 2_657 2_658 ?
 P7 Ba1 P13 162.18(8) 2_657 . ?
 P7 Ba1 P6 60.25(8) 2_657 2_657 ?
 P6 Ba1 Ba1 109.41(6) 2_657 2_658 ?
 P6 Ba1 P13 110.87(7) 2_657 . ?
 Br2 Ba2 Ba2 41.95(3) . 2_557 ?
 Br2 Ba2 P13 148.82(6) . 2_557 ?
 Br2 Ba2 P16 88.35(6) . 1_455 ?
 Br2 Ba2 P10 134.91(7) . . ?
 Br2 Ba2 P5 80.14(6) . 3_445 ?
 Br2 Ba2 P15 86.36(5) . 1_455 ?
 Br2 Ba2 P2 137.79(7) . 3_445 ?
 Br2 Ba2 P4 76.94(6) . 3_445 ?
 P13 Ba2 Ba2 118.70(5) 2_557 2_557 ?
 P13 Ba2 P16 65.37(7) 2_557 1_455 ?
 P13 Ba2 P5 97.94(7) 2_557 3_445 ?
 P13 Ba2 P15 66.36(7) 2_557 1_455 ?
 P13 Ba2 P4 129.83(7) 2_557 3_445 ?
 P16 Ba2 Ba2 53.86(5) 1_455 2_557 ?
 P10 Ba2 Ba2 109.69(6) . 2_557 ?
 P10 Ba2 P13 68.31(8) . 2_557 ?
 P10 Ba2 P16 97.04(8) . 1_455 ?
 P10 Ba2 P5 131.65(8) . 3_445 ?
 P10 Ba2 P15 134.43(8) . 1_455 ?
 P10 Ba2 P2 66.05(8) . 3_445 ?
 P10 Ba2 P4 90.78(8) . 3_445 ?
 P5 Ba2 Ba2 117.09(6) 3_445 2_557 ?
 P5 Ba2 P16 119.68(7) 3_445 1_455 ?
 P5 Ba2 P15 60.67(7) 3_445 1_455 ?
 P5 Ba2 P4 62.06(8) 3_445 3_445 ?
 P15 Ba2 Ba2 88.23(5) 1_455 2_557 ?
 P15 Ba2 P16 59.64(7) 1_455 1_455 ?
 P15 Ba2 P4 122.18(8) 1_455 3_445 ?
 P2 Ba2 Ba2 173.83(6) 3_445 2_557 ?
 P2 Ba2 P13 64.58(7) 3_445 2_557 ?
 P2 Ba2 P16 129.92(8) 3_445 1_455 ?
 P2 Ba2 P5 66.29(8) 3_445 3_445 ?
 P2 Ba2 P15 97.93(7) 3_445 1_455 ?
 P2 Ba2 P4 65.26(8) 3_445 3_445 ?
 P4 Ba2 Ba2 111.17(6) 3_445 2_557 ?
 P4 Ba2 P16 164.78(8) 3_445 1_455 ?
 Br1 Ba3 Br2 140.64(3) 1_554 3 ?
 Br1 Ba3 P9 113.00(7) 1_554 2_657 ?
 Br1 Ba3 P12 77.22(6) 1_554 2_657 ?
 Br2 Ba3 P12 105.98(7) 3 2_657 ?
 P3 Ba3 Br1 102.29(6) 2_656 1_554 ?
 P3 Ba3 Br2 111.66(7) 2_656 3 ?
 P3 Ba3 P9 61.70(7) 2_656 2_657 ?
 P3 Ba3 P12 112.73(7) 2_656 2_657 ?
 P9 Ba3 Br2 100.59(6) 2_657 3 ?
 P9 Ba3 P12 57.99(7) 2_657 2_657 ?
 P4 Ba3 Br1 71.15(7) . 1_554 ?
 P4 Ba3 Br2 76.63(7) . 3 ?
 P4 Ba3 P3 115.17(9) . 2_656 ?
 P4 Ba3 P9 174.94(10) . 2_657 ?
 P4 Ba3 P12 126.70(8) . 2_657 ?
 P6 Ba3 Br1 75.53(7) . 1_554 ?
 P6 Ba3 Br2 71.68(7) . 3 ?
 P6 Ba3 P3 175.79(9) . 2_656 ?
 P6 Ba3 P9 115.62(9) . 2_657 ?
 P6 Ba3 P4 67.75(8) . . ?
 P6 Ba3 P12 63.40(8) . 2_657 ?
 Ba1 Br1 Ba1 90.86(6) . 2_658 ?
 Ba1 Br1 Ba3 104.29(2) . 2_657 ?
 Ba1 Br1 Ba3 121.44(2) . 1_556 ?
 Ba1 Br1 Ba3 121.44(2) 2_658 2_657 ?
 Ba1 Br1 Ba3 104.29(2) 2_658 1_556 ?
 Ba3 Br1 Ba3 113.61(7) 1_556 2_657 ?
 Ba2 Br2 Ba2 96.11(7) 2_557 . ?
 Ba2 Br2 Ba3 101.36(2) 2_557 4_547 ?
 Ba2 Br2 Ba3 121.96(2) 2_557 3_445 ?
 Ba2 Br2 Ba3 121.96(2) . 4_547 ?
 Ba2 Br2 Ba3 101.36(2) . 3_445 ?
 Ba3 Br2 Ba3 114.18(7) 3_445 4_547 ?
 P14 Ga1 P14 113.56(18) 2_657 . ?
 P14 Ga1 P12 108.76(10) 2_657 2_657 ?
 P14 Ga1 P12 108.76(10) . . ?
 P14 Ga1 P12 107.29(11) 2_657 . ?
 P14 Ga1 P12 107.29(11) . 2_657 ?
 P12 Ga1 P12 111.24(18) . 2_657 ?
 P9 Ga4 P9 106.05(19) 2_557 . ?
 P9 Ga4 P11 112.84(10) 2_557 . ?
 P9 Ga4 P11 112.84(10) . 2_557 ?
 P9 Ga4 P11 105.95(11) 2_557 2_557 ?
 P9 Ga4 P11 105.95(11) . . ?
 P11 Ga4 P11 113.12(19) 2_557 . ?
 P3 Ga3 P3 109.5(2) . 2 ?
 P3 Ga3 P15 112.83(10) . 4_556 ?
 P3 Ga3 P15 112.83(10) 2 3_454 ?
 P3 Ga3 P15 102.07(11) . 3_454 ?
 P3 Ga3 P15 102.07(11) 2 4_556 ?
 P15 Ga3 P15 117.7(2) 3_454 4_556 ?
 Ba1 P13 Ba1 78.08(7) 2_658 . ?
 Ba2 P13 Ba1 164.62(10) 2_557 . ?
 Ba2 P13 Ba1 108.22(9) 2_557 2_658 ?
 Si9 P13 Ba1 97.06(13) . 2_658 ?
 Si9 P13 Ba1 103.96(13) . . ?
 Si9 P13 Ba2 89.39(12) . 2_557 ?
 Si9 P13 Si10 103.65(16) . . ?
 Si10 P13 Ba1 154.55(15) . 2_658 ?
 Si10 P13 Ba1 82.65(12) . . ?
 Si10 P13 Ba2 86.85(12) . 2_557 ?
 P3 Si2 P5 111.69(16) . 2_556 ?
 P3 Si2 P7 104.86(16) . . ?
 P9 Si2 P3 107.29(16) 2_556 . ?
 P9 Si2 P5 104.04(16) 2_556 2_556 ?
 P9 Si2 P7 111.75(16) 2_556 . ?
 P7 Si2 P5 116.98(16) . 2_556 ?
 Si2 P3 Si5 104.17(16) . . ?
 Si5 P3 Ba3 91.42(13) . 2_656 ?
 Si5 P3 Ga3 107.35(16) . . ?
 Si5 P3 Si3 107.35(16) . . ?
 Ga2 P3 Si5 104.17(16) . . ?
 Si11 P16 Ba2 97.82(12) . 1_655 ?
 Si11 P16 Si9 104.33(16) . 2_657 ?
 Si11 P16 Si13 105.80(16) . 2_657 ?
 Si9 P16 Ba2 84.35(12) 2_657 1_655 ?
 Si9 P16 Si13 107.48(16) 2_657 2_657 ?
 Si13 P16 Ba2 149.58(14) 2_657 1_655 ?
 Ba2 P10 Ba1 116.55(10) . 1_454 ?
 Si13 P10 Ba1 91.38(12) . 1_454 ?
 Si13 P10 Ba2 96.30(13) . . ?
 Si13 P10 Si12 104.01(16) . . ?
 Si12 P10 Ba1 135.85(15) . 1_454 ?
 Si12 P10 Ba2 102.76(14) . . ?
 Si1 P8 Ba1 91.87(9) . 2_657 ?
 Si13 P8 Ba1 143.55(14) . 2_657 ?
 Si13 P8 Si1 109.18(14) . . ?
 Si8 P8 Ba1 93.50(12) . 2_657 ?
 Si8 P8 Si1 102.71(17) . . ?
 Si8 P8 Si13 109.61(17) . . ?
 P16 Si11 P15 99.49(16) . . ?
 P16 Si11 P1 103.72(16) . 3_546 ?
 P14 Si11 P16 115.75(17) . . ?
 P14 Si11 P15 115.87(17) . . ?
 P14 Si11 P1 115.45(17) . 3_546 ?
 P1 Si11 P15 104.53(17) 3_546 . ?
 Si8 P9 Ba3 90.66(13) . 2_657 ?
 Si8 P9 Ga4 107.04(15) . . ?
 Si8 P9 Si2 103.00(17) . 2_556 ?
 Si8 P9 Si4 107.04(15) . . ?
 Si6 P5 Ba2 87.96(12) . 3 ?
 Si6 P5 Si2 103.95(15) . 2_556 ?
 Si7 P5 Ba2 95.07(13) . 3 ?
 Si7 P5 Si2 106.44(17) . 2_556 ?
 Si7 P5 Si6 104.03(16) . . ?
 Si11 P15 Ba2 100.33(13) . 1_655 ?
 Si11 P15 Ga3 105.31(14) . 3_546 ?
 Si11 P15 Si10 105.61(16) . 2_657 ?
 Si10 P15 Ba2 84.09(11) 2_657 1_655 ?
 Si10 P15 Ga3 103.32(14) 2_657 3_546 ?
 Ga1 P14 Ba1 100.09(11) . . ?
 Si11 P14 Ba1 136.90(14) . . ?
 Si11 P14 Ga1 108.14(15) . . ?
 Si11 P14 Si10 107.38(17) . . ?
 Si10 P14 Ba1 96.97(12) . . ?
 Si10 P14 Ga1 102.81(14) . . ?
 Si9 P11 Ba1 95.01(12) . 2_658 ?
 Si9 P11 Ga4 105.90(14) . . ?
 Si9 P11 Si13 112.57(16) . 2_557 ?
 Si9 P11 Si4 105.90(14) . . ?
 Si13 P11 Ba1 86.21(12) 2_557 2_658 ?
 Si13 P11 Ga4 105.20(14) 2_557 . ?
 Si13 P11 Si4 105.20(14) 2_557 . ?
 P8 Si1 P8 104.2(2) . 2_556 ?
 P7 Si1 P8 106.57(11) 2_556 2_556 ?
 P7 Si1 P8 109.27(11) 2_556 . ?
 P7 Si1 P8 109.27(11) . 2_556 ?
 P7 Si1 P8 106.57(11) . . ?
 P7 Si1 P7 119.9(2) . 2_556 ?
 Si1 P7 Ba1 88.09(12) . 2_657 ?
 Si1 P7 Si2 104.42(16) . . ?
 Si1 P7 Ga2 104.42(16) . . ?
 Si7 P7 Ba1 96.34(13) . 2_657 ?
 Si7 P7 Si2 104.97(17) . . ?
 Si7 P7 Si1 103.99(16) . . ?
 Si7 P7 Ga2 104.97(17) . . ?
 Si6 P2 Ba2 89.58(8) . 3 ?
 Si6 P2 Si10 110.18(14) . 3_454 ?
 Si5 P2 Ba2 89.01(12) . 3 ?
 Si5 P2 Si6 102.42(17) . . ?
 Si5 P2 Si10 108.60(15) . 3_454 ?
 Si10 P2 Ba2 149.10(15) 3_454 3 ?
 P5 Si6 P5 119.0(2) . 2_556 ?
 P2 Si6 P5 108.95(11) 2_556 2_556 ?
 P2 Si6 P5 109.05(10) . 2_556 ?
 P2 Si6 P5 108.95(11) . . ?
 P2 Si6 P5 109.05(10) 2_556 . ?
 P2 Si6 P2 100.2(2) 2_556 . ?
 Si11 P1 Si12 105.29(16) 3_454 3 ?
 Si5 P1 Si11 102.24(16) . 3_454 ?
 Si5 P1 Si12 110.24(14) . 3 ?
 P13 Si9 P16 112.71(17) . 2_657 ?
 P13 Si9 P11 101.86(16) . . ?
 P13 Si9 P12 107.83(17) . . ?
 P16 Si9 P11 108.49(17) 2_657 . ?
 P12 Si9 P16 119.08(17) . 2_657 ?
 P12 Si9 P11 105.24(17) . . ?
 P3 Si5 P1 102.79(16) . . ?
 P2 Si5 P3 115.60(18) . . ?
 P2 Si5 P1 114.04(16) . . ?
 P4 Si5 P3 110.39(17) . . ?
 P4 Si5 P2 110.67(17) . . ?
 P4 Si5 P1 102.33(17) . . ?
 Ba3 P4 Ba2 97.92(9) . 3 ?
 Si5 P4 Ba2 87.12(13) . 3 ?
 Si5 P4 Ba3 160.74(16) . . ?
 Si5 P4 Si7 106.49(17) . . ?
 Si7 P4 Ba2 94.20(14) . 3 ?
 Si7 P4 Ba3 91.74(13) . . ?
 P16 Si13 P11 112.70(16) 2_657 2_557 ?
 P10 Si13 P16 109.90(16) . 2_657 ?
 P10 Si13 P8 111.49(17) . . ?
 P10 Si13 P11 104.82(16) . 2_557 ?
 P8 Si13 P16 107.36(16) . 2_657 ?
 P8 Si13 P11 110.63(16) . 2_557 ?
 P13 Si10 P15 111.59(17) . 2_657 ?
 P13 Si10 P14 107.36(17) . . ?
 P13 Si10 P2 104.77(15) . 3_546 ?
 P15 Si10 P2 111.16(16) 2_657 3_546 ?
 P14 Si10 P15 119.61(17) . 2_657 ?
 P14 Si10 P2 100.92(16) . 3_546 ?
 Ga1 P12 Ba3 131.54(12) . 2_657 ?
 Si9 P12 Ba3 121.06(14) . 2_657 ?
 Si9 P12 Ga1 102.77(15) . . ?
 Si9 P12 Si8 106.47(17) . . ?
 Si8 P12 Ba3 81.58(12) . 2_657 ?
 Si8 P12 Ga1 106.30(15) . . ?
 Ba3 P6 Ba1 99.27(10) . 2_657 ?
 Si7 P6 Ba1 94.86(15) . 2_657 ?
 Si7 P6 Ba3 93.29(13) . . ?
 Si8 P6 Ba1 88.46(14) . 2_657 ?
 Si8 P6 Ba3 159.71(17) . . ?
 Si8 P6 Si7 104.78(18) . . ?
 P5 Si7 P7 118.92(18) . . ?
 P4 Si7 P5 103.92(18) . . ?
 P4 Si7 P7 111.30(18) . . ?
 P6 Si7 P5 110.92(18) . . ?
 P6 Si7 P7 104.18(19) . . ?
 P6 Si7 P4 107.22(16) . . ?
 P8 Si8 P9 116.78(18) . . ?
 P8 Si8 P12 113.97(17) . . ?
 P9 Si8 P12 99.44(18) . . ?
 P6 Si8 P8 107.90(19) . . ?
 P6 Si8 P9 114.20(18) . . ?
 P6 Si8 P12 103.73(17) . . ?
 P10 Si12 P10 123.3(3) 2_556 . ?
 P10 Si12 P1 107.70(11) . 4_546 ?
 P10 Si12 P1 104.81(11) . 3_445 ?
 P10 Si12 P1 107.70(11) 2_556 3_445 ?
 P10 Si12 P1 104.81(11) 2_556 4_546 ?
 P1 Si12 P1 107.8(2) 3_445 4_546 ?
 P9 Si4 P9 106.05(19) 2_557 . ?
 P9 Si4 P11 112.84(10) 2_557 . ?
 P9 Si4 P11 112.84(10) . 2_557 ?
 P9 Si4 P11 105.95(11) 2_557 2_557 ?
 P9 Si4 P11 105.95(11) . . ?
 P11 Si4 P11 113.12(19) 2_557 . ?
 P3 Si3 P3 109.5(2) . 2 ?
 P3 Si3 P15 102.07(11) 2 4_556 ?
 P3 Si3 P15 112.83(10) . 4_556 ?
 P3 Si3 P15 102.07(11) . 3_454 ?
 P3 Si3 P15 112.83(10) 2 3_454 ?
 P15 Si3 P15 117.7(2) 3_454 4_556 ?
 P3 Ga2 P5 111.69(16) . 2_556 ?
 P3 Ga2 P7 104.86(16) . . ?
 P9 Ga2 P3 107.29(16) 2_556 . ?
 P9 Ga2 P5 104.04(16) 2_556 2_556 ?
 P9 Ga2 P7 111.75(16) 2_556 . ?
 P7 Ga2 P5 116.98(16) . 2_556 ?

_shelx_res_file
;
TITL 1_a.res in C2
    1.res
    created by SHELXL-2018/3 at 20:10:44 on 22-Dec-2023
REM Old TITL 1 in C2
REM SHELXT solution in C2
REM R1 0.120, Rweak 0.030, Alpha 0.005, Orientation as input
REM Flack x = 0.241 ( 0.008 ) from Parsons' quotients
REM Formula found by SHELXT: Si17 P36 Ga Br4 Ba4
CELL 1.54178 11.8942 25.0228 10.2739 90 115.29 90
ZERR 4 0.0003 0.0005 0.0003 0 0.003 0
LATT -7
SYMM -X,+Y,-Z
SFAC Ba Br Ga P Si
UNIT 12 4 4 64 40
EADP Ga4 Si4
EADP Ga3 Si3
EADP Si2 Ga2
EXYZ Ga4 Si4
EXYZ Ga3 Si3
EXYZ Si2 Ga2
SUMP 0.5 0.0001 0.5 2 0.5 3 1 4

L.S. 4
PLAN  12
SIZE 0.08 0.12 0.18
TEMP -0.15
CONF
list 4
MORE -1
fmap 2
acta
OMIT -12 18 6
OMIT -11 21 2
OMIT -6 26 7
OMIT -4 28 6
OMIT -4 30 4
OMIT -3 29 5
OMIT -1 -13 2
OMIT -1 31 2
OMIT -1 31 3
REM <olex2.extras>
REM <HklSrc "%.\\1.hkl">
REM </olex2.extras>

WGHT    0.093100    0.461700
FVAR       0.09058   0.40097   0.34684   0.12610
PART 1
BA1   1    0.666739    0.473877    1.450164    11.00000    0.01648    0.01465 =
         0.01457   -0.00155    0.00886    0.00084
PART 0
BA2   1   -0.168741    0.292172    0.773615    11.00000    0.01879    0.01474 =
         0.01384    0.00016    0.00563    0.00025
BA3   1    0.604790    0.635364    0.800075    11.00000    0.01101    0.02827 =
         0.05827    0.00572    0.00466   -0.00064
BR1   2    0.500000    0.562456    1.500000    10.50000    0.04234    0.01437 =
         0.05166    0.00000    0.03818    0.00000
BR2   2    0.000000    0.208328    1.000000    10.50000    0.04728    0.01856 =
         0.02122    0.00000    0.00121    0.00000
GA1   3    0.500000    0.442497    1.000000    10.50000    0.01656    0.01819 =
         0.01841    0.00000    0.00780    0.00000
PART 3
GA4   3    0.000000    0.533426    1.000000    20.50000    0.01029    0.00863 =
         0.00631    0.00000    0.00430    0.00000
PART 5
GA3   3    0.000000    0.736330    0.000000    30.50000    0.01103    0.01091 =
         0.00580    0.00000    0.00237    0.00000
PART 0
P13   4    0.376164    0.392281    1.310309    11.00000    0.01173    0.00949 =
         0.00725    0.00037    0.00397    0.00352
PART 7
SI2   5    0.000730    0.635458    0.251202   -41.00000    0.01276    0.00831 =
         0.00815   -0.00130    0.00483   -0.00001
PART 0
P3    4    0.129054    0.683607    0.185308    11.00000    0.01243    0.00902 =
         0.00858   -0.00138    0.00322   -0.00050
P16   4    0.873232    0.378646    1.062175    11.00000    0.01061    0.00604 =
         0.00855    0.00038    0.00505    0.00088
P10   4   -0.125659    0.378034    0.574831    11.00000    0.00905    0.01101 =
         0.01004   -0.00234    0.00295   -0.00052
P8    4    0.121509    0.479927    0.679152    11.00000    0.00961    0.00953 =
         0.00780    0.00119    0.00342   -0.00101
SI11  5    0.742723    0.337342    1.137543    11.00000    0.00759    0.00816 =
         0.00431    0.00172    0.00228    0.00090
P9    4    0.127941    0.588891    0.943871    11.00000    0.01170    0.01175 =
         0.00805   -0.00031    0.00283    0.00376
P5    4    0.128733    0.688857    0.696604    11.00000    0.01181    0.00858 =
         0.01019    0.00037    0.00524    0.00215
P15   4    0.638834    0.283880    0.943743    11.00000    0.01032    0.00811 =
         0.00749   -0.00011    0.00179   -0.00211
P14   4    0.624842    0.391079    1.201328    11.00000    0.00818    0.00785 =
         0.00989   -0.00024    0.00398    0.00085
P11   4    0.130113    0.482593    1.193178    11.00000    0.00919    0.00983 =
         0.00858    0.00149    0.00455    0.00254
SI1   5    0.000000    0.535605    0.500000    10.50000    0.00835    0.00424 =
         0.00624    0.00000    0.00132    0.00000
P7    4    0.128504    0.580799    0.428979    11.00000    0.01314    0.00757 =
         0.01017    0.00052    0.00533    0.00020
P2    4    0.113134    0.792429    0.436240    11.00000    0.00897    0.00822 =
         0.00562   -0.00027    0.00244   -0.00051
SI6   5    0.000000    0.734667    0.500000    10.50000    0.00767    0.00490 =
         0.00670    0.00000    0.00283    0.00000
P1    4    0.368641    0.780663    0.311723    11.00000    0.01119    0.00656 =
         0.00858   -0.00086    0.00606   -0.00147
SI9   5    0.250722    0.434790    1.113214    11.00000    0.00763    0.00890 =
         0.00560   -0.00058    0.00258    0.00100
SI5   5    0.232197    0.737762    0.376093    11.00000    0.01082    0.00637 =
         0.00853    0.00047    0.00454    0.00022
P4    4    0.355601    0.690769    0.562581    11.00000    0.00860    0.01286 =
         0.01538    0.00819    0.00265    0.00117
SI13  5   -0.000691    0.429518    0.749907    11.00000    0.00656    0.00775 =
         0.00813   -0.00040    0.00359   -0.00089
SI10  5    0.485909    0.339711    1.235529    11.00000    0.00893    0.00962 =
         0.00518    0.00164    0.00410    0.00133
P12   4    0.364597    0.496160    1.061113    11.00000    0.00977    0.00818 =
         0.00814    0.00144    0.00220   -0.00077
P6    4    0.358355    0.580694    0.786320    11.00000    0.00897    0.01422 =
         0.01910    0.00932    0.00393    0.00002
SI7   5    0.234361    0.635163    0.614303    11.00000    0.00949    0.00744 =
         0.00931    0.00149    0.00343   -0.00006
SI8   5    0.233750    0.536692    0.855586    11.00000    0.00931    0.00722 =
         0.00870    0.00196    0.00235    0.00073
SI12  5    0.000000    0.335934    0.500000    10.50000    0.00824    0.01155 =
         0.00611    0.00000    0.00189    0.00000
PART 4
SI4   5    0.000000    0.533426    1.000000   -20.50000    0.01029    0.00863 =
         0.00631    0.00000    0.00430    0.00000
PART 6
SI3   5    0.000000    0.736330    0.000000   -30.50000    0.01103    0.01091 =
         0.00580    0.00000    0.00237    0.00000
PART 8
GA2   3    0.000730    0.635458    0.251202    41.00000    0.01276    0.00831 =
         0.00815   -0.00130    0.00483   -0.00001
HKLF 4


REM  1_a.res in C2
REM wR2 = 0.138301, GooF = S = 1.02604, Restrained GooF = 1.02582 for all data
REM R1 = 0.054325 for 4661 Fo > 4sig(Fo) and 0.055521 for all 4788 data
REM 287 parameters refined using 2 restraints

END

WGHT      0.0931      0.4617

REM Highest difference peak  2.149,  deepest hole -2.255,  1-sigma level  0.395
Q1    1   0.6038  0.4742  1.3208  11.00000  0.05    2.15
Q2    1  -0.2350  0.2917  0.6477  11.00000  0.05    2.05
Q3    1  -0.1032  0.2918  0.9014  11.00000  0.05    2.04
Q4    1   0.4468  0.4408  0.8783  11.00000  0.05    2.01
Q5    1   0.7357  0.5182  1.5132  11.00000  0.05    1.99
Q6    1   0.7312  0.4306  1.5154  11.00000  0.05    1.94
Q7    1   0.5836  0.4323  1.3765  11.00000  0.05    1.84
Q8    1  -0.2183  0.3407  0.7210  11.00000  0.05    1.83
Q9    1   0.7109  0.4743  1.5659  11.00000  0.05    1.82
Q10   1  -0.2294  0.2479  0.7162  11.00000  0.05    1.76
Q11   1   0.6798  0.6796  0.8724  11.00000  0.05    1.57
Q12   1   0.5490  0.6339  0.6714  11.00000  0.05    1.55
;
_shelx_res_checksum                31691
_shelx_hkl_file
;
  -2   0   0   11.89    1.76
  -2   0   0   13.11    2.67
   2   0   0   11.18    2.13
  -4   0   0 1436.09  164.34
   4   0   0 1332.98  163.70
  -4   0   0 1552.54  163.34
  -6   0   0 1356.93  152.84
  -8   0   0 3483.28  387.18
  10   0   0    7.86    2.00
 -10   0   0    7.87    1.55
  12   0   0   63.77    7.15
  12   0   0   56.26    7.00
  -1   1   0   59.45   11.04
  -1  -1   0  130.71   11.02
  -3  -1   0  398.63   42.19
  -3   1   0  392.94   42.55
   3   1   0  384.38   42.06
  -3   1   0  399.34   41.55
   3  -1   0  291.76   41.66
  -3  -1   0  384.18   41.64
   5   1   0   41.63    5.18
   5  -1   0   36.82    4.76
  -5   1   0   40.39    5.91
  -5  -1   0   25.57    5.60
  -5  -1   0   28.71    4.20
  -7   1   0    4.00    1.05
  -7  -1   0    3.36    1.04
   7  -1   0    3.60    2.13
   9  -1   0  356.90   35.95
  -9   1   0  326.31   35.32
   9   1   0  357.04   35.88
  -9  -1   0  270.63   35.22
  11   1   0  229.08   25.24
  11  -1   0  212.11   25.24
  13  -1   0   12.57    1.80
  13   1   0    9.57    1.36
   0   2   0    0.80    0.20
   2   2   0  210.80   22.17
  -2  -2   0  227.17   22.02
   2  -2   0  193.29   22.24
  -2   2   0  215.53   22.37
   2  -2   0  165.94   21.69
   4  -2   0    3.07    1.60
  -4  -2   0    2.78    1.09
   4   2   0    7.86    2.16
  -4  -2   0    1.73    2.25
  -4   2   0    5.02    3.00
  -6   2   0  217.29   22.04
  -6  -2   0  153.83   20.57
  -6  -2   0  153.41   22.15
   8   2   0   40.83    5.44
  -8   2   0   39.26    4.98
  -8  -2   0   40.35    4.96
  10   2   0  103.22   13.22
  10  -2   0  135.10   13.64
 -10   2   0  108.49   12.89
  12  -2   0   14.26    1.98
  12   2   0   16.57    2.22
  12  -2   0   12.97    2.25
   1  -3   0    2.91    1.09
  -3   3   0  950.18   98.11
   3  -3   0  979.90   98.20
  -3  -3   0  829.73   97.69
   3  -3   0  879.70   97.51
   3   3   0  776.37   98.00
   5  -3   0 1090.52  101.22
   5   3   0  851.33  101.89
  -5  -3   0  806.38  101.05
  -5   3   0  907.79  101.80
  -5  -3   0  835.64  102.00
   7  -3   0  178.90   15.98
   7   3   0  128.08   15.66
  -7   3   0  154.08   15.44
  -7  -3   0  111.15   15.28
   9   3   0  779.99   95.18
  -9   3   0  898.76   94.93
  11  -3   0    5.33    1.78
  11   3   0    4.95    1.40
  11   3   0    3.04    1.47
  13  -3   0   77.09    8.11
  13   3   0   81.01    8.22
  13   3   0   72.63    7.93
  13  -3   0   59.72    7.91
   0  -4   0   20.73    2.53
   0  -4   0   27.53    3.26
  -2   4   0  172.61   23.73
   2  -4   0  226.00   24.42
  -2  -4   0  229.62   24.11
   2   4   0  268.67   24.50
  -4   4   0   85.03   10.02
   4  -4   0   95.40   10.38
   4   4   0   60.17   10.17
  -6  -4   0  716.71   88.56
  -6  -4   0  675.57   89.83
  -6   4   0  867.06   89.40
   8   4   0  200.11   22.59
  -8  -4   0  150.12   22.15
  10  -4   0  209.25   22.79
 -10   4   0  205.64   22.20
  10   4   0  173.28   22.37
  12   4   0  141.39   15.64
  12  -4   0  135.37   15.31
  12   4   0  126.24   15.24
   1  -5   0  184.92   21.24
  -3   5   0  368.68   44.23
   3  -5   0  393.69   43.95
   3   5   0  398.69   44.92
  -3  -5   0  392.78   44.43
  -3  -5   0  356.39   44.30
   3  -5   0  473.34   44.75
  -5   5   0  131.62   17.31
   5  -5   0  170.79   16.86
   5   5   0  107.96   17.68
   7   5   0    2.15    1.09
  -7   5   0    1.56    1.05
   9   5   0   28.02    4.42
  -9   5   0   39.44    4.42
  11  -5   0   52.57    7.33
  11   5   0   63.59    7.40
 -11   5   0   58.77    6.86
  13  -5   0   16.26    1.67
  13   5   0   11.73    1.82
  13   5   0    9.02    1.58
  13  -5   0   14.64    1.73
   0  -6   0 1127.61  126.26
   0  -6   0 1179.95  126.97
   2  -6   0  475.72   55.28
   2   6   0  554.73   56.03
  -2  -6   0  472.37   55.57
   4  -6   0 1018.05  103.73
  -4  -6   0  799.76  104.22
   4   6   0  800.59  104.85
   4  -6   0 1085.79  104.55
  -4  -6   0  863.02  104.11
   6   6   0   91.67   11.11
  -6   6   0   72.21    8.87
  -6  -6   0   61.37    9.33
   6  -6   0   85.36    8.91
  -8   6   0  173.65   19.82
 -10   6   0    2.47    1.09
  10  -6   0    4.73    2.00
  12   6   0  217.37   24.35
  12  -6   0  221.51   24.15
  12   6   0  201.94   24.10
  -1   7   0  155.14   16.84
   1  -7   0  119.17   17.37
  -1  -7   0  151.86   16.73
   3  -7   0 1052.60  129.00
  -3  -7   0 1102.47  129.31
   3  -7   0 1295.52  129.46
   3   7   0 1271.35  130.10
   5   7   0   52.01    8.09
  -5  -7   0   47.15    7.36
   5  -7   0   52.43    6.33
  -7   7   0   -0.16    0.91
  -7   7   0    2.04    1.20
  -9   7   0   85.29   10.02
  11  -7   0  112.29   11.60
 -11   7   0   88.20   10.93
  11   7   0  101.91   11.47
  13   7   0   10.13    1.33
  13  -7   0    7.66    1.18
   0  -8   0    4.78    2.31
   2  -8   0   13.37    2.24
  -2  -8   0   12.97    3.07
   2  -8   0   10.87    2.56
   4  -8   0  497.71   56.08
  -4  -8   0  459.68   56.74
  -4  -8   0  480.23   56.79
   4  -8   0  568.88   56.77
   4  -8   0  504.51   56.39
   4   8   0  480.07   57.72
  -6  -8   0  350.35   55.50
  -6   8   0  508.20   54.97
  -6   8   0  501.78   55.03
   6  -8   0  497.65   54.99
   6  -8   0  527.09   55.03
  -8   8   0   15.57    2.47
  -8   8   0   16.49    2.36
  10   8   0  145.64   15.00
 -10   8   0  117.13   14.28
  12   8   0   96.16   11.02
  12   8   0   91.40   10.87
  12  -8   0   94.09   10.89
  -1   9   0   74.10    7.16
  -1  -9   0   55.54    6.98
  -1  -9   0   73.09    8.53
   3  -9   0  118.91   14.88
   3  -9   0  126.29   14.84
  -3  -9   0  123.86   15.24
  -5   9   0 3911.03  436.97
   5  -9   0 4134.36  437.88
  -5  -9   0 3465.19  437.89
   5  -9   0 4020.56  436.95
   5  -9   0 4136.43  436.97
  -5  -9   0 3215.51  438.09
  -7   9   0   95.18   11.44
  -7   9   0   98.40   11.35
   7  -9   0  100.54   11.40
  -9   9   0  523.78   58.66
 -11   9   0  174.90   21.11
  11   9   0  214.16   21.66
  11  -9   0  180.54   21.57
  11   9   0  211.00   21.80
  13  -9   0  600.45   66.81
   0 -10   0  563.48   64.12
   2 -10   0  552.50   67.78
  -2 -10   0  552.30   66.83
  -2  10   0  652.26   67.08
   2 -10   0  653.22   67.14
   4 -10   0 6166.00  714.32
   4 -10   0 6325.87  714.76
  -4 -10   0 6534.96  715.40
   4 -10   0 7322.93  714.89
  -4 -10   0 5969.46  715.11
  -6  10   0  871.62  101.45
   6 -10   0  915.52  101.51
  -6  10   0  901.32  101.53
   6 -10   0  960.79  101.53
  -8  10   0   35.64    4.53
  -8  10   0   34.41    4.36
  10  10   0  717.42   80.81
 -10  10   0  719.33   80.21
  12  10   0  662.82   73.27
  12 -10   0  666.37   73.27
  12  10   0  640.38   73.25
  -1 -11   0   48.77    6.53
  -1 -11   0   39.95    4.55
   3 -11   0   42.10    5.67
  -3  11   0   29.37    4.91
   3 -11   0   46.50    5.98
  -5  11   0  507.60   54.92
  -5 -11   0  455.19   54.76
   5 -11   0  506.25   54.88
   5 -11   0  508.89   54.90
  -7  11   0    2.89    1.29
   7 -11   0    2.62    1.15
  -7  11   0    2.87    1.16
  -9  11   0    5.93    1.47
   9  11   0    5.15    1.96
   9  11   0    9.11    2.29
  11 -11   0   41.79    6.53
 -11  11   0   57.77    6.18
  11  11   0   53.46    6.62
   0 -12   0 1309.25  147.32
  -2 -12   0    8.89    1.47
   2 -12   0   12.07    1.98
   2 -12   0    6.78    2.66
  -2  12   0   10.66    1.75
   4  12   0  547.75   55.74
  -4  12   0  371.59   56.05
   4 -12   0  476.41   55.65
  -4 -12   0  493.63   57.06
  -4  12   0  562.10   55.81
  -6  12   0  125.55   15.17
  -6 -12   0  136.33   15.15
   6 -12   0  130.79   15.15
   6 -12   0  152.23   15.24
  -6  12   0  120.15   15.08
   8  12   0    0.80    1.71
  -8  12   0    0.33    1.16
   8  12   0    0.60    1.60
   8 -12   0    0.40    0.96
  -8  12   0    0.87    0.89
 -10  12   0   68.50    7.91
  10  12   0   62.50    8.29
  10  12   0   71.16    8.49
  12  12   0   21.02    3.06
  12 -12   0   44.44    3.47
   1 -13   0  551.35   73.03
  -1 -13   0  789.52   74.16
   3 -13   0  596.14   62.83
   3 -13   0  611.07   64.30
  -3 -13   0  646.75   65.05
   3 -13   0  563.97   62.83
  -3  13   0  470.95   63.03
   5  13   0   10.37    1.84
   5 -13   0    8.18    1.65
  -5  13   0   11.07    1.84
   7  13   0  169.59   19.79
  -7  13   0  169.59   19.44
  -7  13   0  172.41   19.37
   7 -13   0  166.01   19.42
   7  13   0  173.94   19.73
   9  13   0   12.17    2.71
  -9  13   0   14.28    2.04
   9  13   0    9.17    2.24
  -9  13   0   12.04    1.78
 -11  13   0   66.65    7.87
  11  13   0   87.85    8.40
  11  13   0   63.34    8.04
   0 -14   0  344.64   40.75
  -2 -14   0   51.97    8.91
   2 -14   0   63.14    7.16
   2 -14   0   59.50    8.75
   2 -14   0   57.72    7.15
  -4  14   0   12.75    2.31
   4 -14   0   13.17    2.27
   4 -14   0   18.57    2.33
   4  14   0   14.00    2.15
  -6  14   0   10.26    1.95
   6 -14   0   13.35    2.15
   6  14   0   12.64    2.35
   6 -14   0   11.98    2.00
  -6  14   0   11.38    2.07
   8 -14   0   58.88    7.24
   8  14   0   56.94    7.46
   8  14   0   51.01    7.58
  -8  14   0   63.08    7.16
  -8  14   0   66.99    7.35
 -10  14   0   42.04    4.46
  10  14   0   29.15    4.51
  10  14   0   36.30    4.86
   1 -15   0  139.48   15.55
   1 -15   0  117.33   17.35
   3 -15   0  334.62   39.08
   3  15   0  329.84   38.88
   3 -15   0  389.09   39.10
  -5  15   0  113.26   13.57
   5 -15   0  130.28   13.58
   5  15   0  107.73   13.53
  -7  15   0    5.84    1.60
  -7  15   0    2.86    1.31
   7  15   0    2.71    1.73
  -9  15   0  557.06   56.39
   9  15   0  496.56   56.46
   9  15   0  425.53   56.61
  -9  15   0  506.85   56.21
 -11  15   0   -0.25    0.42
  11 -15   0    1.09    0.91
   0 -16   0   59.70    6.64
   0 -16   0   50.19    6.67
   2 -16   0  203.34   28.24
  -2 -16   0  279.99   28.20
   2 -16   0  264.86   28.33
   4 -16   0   18.46    2.33
   4 -16   0   16.20    2.27
  -6  16   0  377.81   45.81
   6  16   0  423.82   46.06
   6 -16   0  422.16   45.88
  -6  16   0  419.60   45.92
  -8  16   0  326.77   36.41
  -8  16   0  322.13   36.24
   8 -16   0  315.56   36.33
   8  16   0  331.60   36.70
  10  16   0   74.45    9.60
  10 -16   0   93.27    9.73
 -10  16   0   80.14    9.35
   1 -17   0  217.17   25.77
   1 -17   0  219.91   25.77
  -1 -17   0  241.84   25.70
   3 -17   0   11.80    1.93
   3 -17   0   14.93    1.85
   5  17   0  197.87   23.31
   5 -17   0  214.07   23.37
  -5  17   0  203.73   23.37
   7  17   0   32.22    4.51
  -7  17   0   34.24    4.24
   7 -17   0   30.70    4.31
  -7  17   0   35.90    4.40
  -9  17   0  158.85   18.53
   9  17   0  150.52   18.91
  -9  17   0  184.92   18.71
  11 -17   0    0.69    0.62
   0 -18   0  657.39   75.58
   0 -18   0  694.41   75.60
  -2 -18   0   72.98    7.97
   2 -18   0   73.92    8.06
   2 -18   0   52.25    8.00
   4 -18   0  331.28   36.19
   4 -18   0  310.44   36.10
   6  18   0   46.34    5.69
  -6  18   0   48.24    5.69
  -6  18   0   41.61    5.53
  -8  18   0   11.60    1.82
   8  18   0    8.66    1.89
   8 -18   0    7.80    1.67
  -8  18   0    7.91    1.45
 -10  18   0    1.18    0.60
  10 -18   0    2.16    1.00
   1 -19   0  310.53   42.77
  -1 -19   0  410.13   42.83
   1 -19   0  427.29   42.84
   3 -19   0  674.01   67.96
   3 -19   0  615.76   67.92
  -3  19   0  524.76   67.98
   5 -19   0    6.07    1.65
   5 -19   0    6.20    1.51
  -5  19   0    3.27    1.58
  -7  19   0  177.50   21.88
  -7  19   0  197.11   21.99
   7 -19   0  210.87   22.02
  -9  19   0 1121.60  124.82
   0 -20   0 4338.28  532.33
   0 -20   0 5227.46  532.31
  -2 -20   0   40.64    5.29
   2 -20   0   36.02    5.27
   2 -20   0   46.06    5.29
   4 -20   0  432.40   45.41
   4 -20   0  378.08   45.32
  -6  20   0   42.35    5.06
  -6  20   0   36.88    4.89
  -8  20   0 1253.24  132.50
  -8  20   0 1147.36  132.37
  10 -20   0    1.27    0.71
  10  20   0    3.40    0.65
  -1 -21   0   25.95    4.02
   1 -21   0   24.26    3.93
   1 -21   0   32.73    3.91
   3 -21   0   44.74    4.24
   3 -21   0   43.97    4.13
   5 -21   0  592.32   68.03
   5 -21   0  625.35   68.08
  -7  21   0   36.10    4.20
  -7  21   0   30.33    4.02
  -9  21   0   36.24    3.96
   9  21   0   25.53    3.91
   0 -22   0  370.88   41.95
   2 -22   0   69.03    7.38
  -2 -22   0   62.90    7.44
   2 -22   0   80.10    7.40
   4 -22   0   58.25    6.60
   4 -22   0   48.54    6.55
   6 -22   0  406.83   44.24
  -6  22   0  376.39   44.17
  -6  22   0  403.23   44.24
  -8  22   0   14.78    2.02
  -8  22   0   18.11    2.20
   1 -23   0   39.64    4.84
  -1  23   0   37.28    5.27
  -1 -23   0   30.51    4.98
   1 -23   0   42.81    5.06
   3 -23   0   44.41    5.62
  -3  23   0   35.81    5.64
   3 -23   0   52.50    5.66
   5 -23   0  152.52   16.00
  -5  23   0  128.26   15.91
  -7  23   0  107.27   11.46
  -7  23   0   94.34   11.35
  -9  23   0   29.41    3.40
   0 -24   0  216.46   24.73
  -2  24   0    6.78    2.31
   2 -24   0   10.77    2.11
   2 -24   0   11.98    1.96
  -4  24   0   30.01    4.46
   4 -24   0   37.79    4.44
  -6  24   0    0.40    0.78
  -6  24   0    1.69    1.15
  -8  24   0    2.18    0.69
   1 -25   0  268.61   29.97
  -1  25   0  237.53   30.11
   1 -25   0  274.30   29.90
  -1 -25   0  270.68   30.01
   3 -25   0  301.93   28.48
  -3  25   0  204.93   28.42
  -5  25   0   35.52    3.80
   5 -25   0   24.60    3.67
  -7  25   0   31.86    3.95
  -7  25   0   37.37    4.07
   0 -26   0  232.06   24.93
   0  26   0  201.78   25.15
  -2  26   0   13.53    3.00
   2 -26   0   27.53    3.04
  -4  26   0   14.69    3.09
   4 -26   0   38.21    3.35
   6 -26   0   14.51    1.98
  -6  26   0   14.89    1.95
   1 -27   0    9.78    1.60
   1  27   0    6.16    1.98
  -1  27   0    7.18    1.93
   3 -27   0  230.57   26.11
   3  27   0  245.15   26.46
  -3  27   0  224.91   26.19
  -5  27   0    6.98    1.31
   5 -27   0    5.42    1.24
  -7  27   0   12.27    1.51
   0  28   0   75.18    8.97
   2  28   0  218.18   21.53
  -2  28   0  178.21   21.29
   2 -28   0  180.60   21.19
  -4  28   0  142.48   15.88
   4 -28   0  133.21   15.80
  -4  28   0  147.26   15.91
   6  28   0   77.27    7.69
  -6  28   0   63.07    7.53
  -1  29   0   31.75    3.87
   1  29   0   29.02    3.87
  -3  29   0   87.83   12.18
  -3  29   0   90.34   12.20
  -5  29   0  660.97   80.09
  -5  29   0  811.23   80.16
   0  30   0   97.24   11.11
  -2  30   0   10.87    1.60
  -4  30   0  521.64   52.57
  -4  30   0  433.33   52.54
  -1  31   0   10.49    1.22
  -1  31   0    5.53    1.00
  -3  31   0   56.85    6.46
  12   0   1   37.50    4.40
  12   0   1   33.01    4.58
  10   0   1  358.77   39.33
  10   0   1  337.19   39.08
   8   0   1   97.38   11.91
  -6   0  -1  202.76   24.84
  -4   0  -1 1024.92  117.35
  -4   0  -1 1051.26  116.44
  -2   0  -1   31.04    3.67
   0   0  -1    8.47    1.29
   2   0  -1  156.32   20.06
  -2   0   1  196.42   20.08
   4   0  -1  285.54   40.48
  -4   0   1  396.94   40.32
  -4   0   1  405.93   41.57
   6   0  -1    4.20    2.27
  -6   0   1    5.26    2.78
  -6   0   1    3.87    1.33
  -8   0   1  769.81   96.31
  -8   0   1  839.86   96.29
  10   0  -1  178.85   20.51
 -10   0   1  174.76   20.13
  12   0  -1  145.97   17.24
 -12   0   1  153.83   17.08
  14   0  -1   28.19    3.38
  13  -1   1   12.38    1.87
  13   1   1   19.97    1.98
  11   1   1  206.35   23.04
  11  -1   1  180.96   22.89
  11   1   1  221.98   23.26
  11  -1   1  224.95   23.31
   9   1   1  101.71   12.04
   9  -1   1   96.20   12.09
   7   1   1  761.46   85.45
  -5  -1  -1  138.37   15.86
  -5  -1  -1  161.19   17.42
  -5   1  -1  126.82   17.26
  -3   1  -1  670.94   70.01
  -3  -1  -1  584.17   69.83
  -1  -1  -1   22.31    2.82
  -1  -1   1   74.54    6.26
   1   1  -1   30.73    6.20
  -3  -1   1  237.75   22.69
   3  -1  -1  158.85   22.55
  -3   1   1  203.24   23.11
  -3   1   1  209.84   22.57
   3   1  -1  185.80   22.93
  -5  -1   1  248.44   30.66
  -5   1   1  245.17   30.64
  -5  -1   1  247.88   31.97
  -5   1   1  312.45   31.84
   5  -1  -1  312.15   31.86
   5  -1  -1  311.85   31.41
   5   1  -1  277.72   31.50
   7   1  -1  340.17   25.44
   7  -1  -1  333.64   25.33
  -7   1   1  183.36   24.15
  -7  -1   1  190.76   24.15
  -9   1   1  321.86   32.61
  -9  -1   1  256.01   32.51
   9   1  -1  335.59   33.13
  -9  -1   1  243.97   32.55
  -9   1   1  332.95   32.71
  11   1  -1  172.19   22.64
 -11   1   1  191.45   22.48
  11  -1  -1  207.69   22.86
 -11  -1   1  222.29   22.55
  13   1  -1   56.06    5.66
  13  -1  -1   41.83    5.51
  12   2   1   86.78    9.27
  12  -2   1   69.59    9.38
  12   2   1  103.71    9.75
  12  -2   1   70.98    9.47
  10  -2   1   32.57    3.86
  10   2   1   23.99    4.02
  10   2   1   25.70    3.98
  10  -2   1   31.86    4.35
   8   2   1  204.29   30.22
   8  -2   1  397.29   31.06
   6   2   1   92.14   10.89
  -6   2  -1   88.85   11.91
  -4  -2  -1  223.02   23.55
  -4   2  -1  195.00   23.80
  -4  -2  -1  194.91   22.79
  -2  -2  -1  510.16   67.28
  -2   2  -1  788.56   67.67
   0   2  -1  134.48   15.20
   2   2  -1  182.85   22.15
  -2   2   1  152.03   21.99
   2  -2  -1  221.62   22.09
  -4  -2   1  429.24   45.55
  -4   2   1  409.74   46.04
   4  -2  -1  431.49   45.63
   4  -2  -1  524.07   46.55
  -6  -2   1  590.99   80.32
  -6   2   1  839.96   81.56
  -6  -2   1  631.44   81.76
   6   2  -1  883.48   81.96
   6  -2  -1  847.11   81.18
   8   2  -1  214.95   19.09
  -8  -2   1  134.13   17.89
  -8   2   1  148.63   17.98
  -8  -2   1  150.32   17.97
   8  -2  -1  250.50   19.02
  -8   2   1  159.12   17.95
  10   2  -1  144.75   13.68
 -10  -2   1   85.01   13.08
 -10   2   1  160.54   13.46
  10  -2  -1   94.83   13.53
  12  -2  -1  138.92   17.28
 -12   2   1  158.26   17.08
  14  -2  -1   55.10    5.47
  14   2  -1   40.73    5.44
  11   3   1   83.25    9.06
  11  -3   1   63.52    9.04
  11   3   1   79.01    8.97
   9  -3   1  492.90   40.79
   9   3   1  286.65   39.99
   7   3   1   79.27    9.64
  -5   3  -1  375.14   53.81
  -5  -3  -1  531.80   54.25
  -5  -3  -1  501.27   53.19
  -3  -3  -1  193.40   20.84
  -3   3  -1  162.14   21.29
   1  -3   1  650.31   80.65
  -1  -3  -1  629.69   80.91
  -1  -3   1  145.73   12.55
  -1  -3   1  128.97   12.33
   3   3  -1 1487.26  165.52
  -3  -3   1 1820.99  165.94
   3  -3  -1 1759.14  166.01
   3  -3  -1 1480.35  165.05
  -3   3   1 1200.57  165.10
   5   3  -1  509.05   68.36
   5  -3  -1  683.03   68.61
  -5  -3   1  517.58   67.61
  -7  -3   1   65.03    9.55
   7  -3  -1   85.69   10.51
  -7   3   1   92.51    9.73
  -7   3   1   88.12    9.64
   9   3  -1   31.06    4.84
  -9  -3   1   31.26    4.66
  -9   3   1   42.48    4.82
  -9   3   1   43.39    4.69
  11  -3  -1   15.89    3.46
 -11  -3   1   15.97    3.00
  13   3  -1  104.42   12.51
  13  -3  -1  113.37   12.47
  13   3  -1  111.29   12.78
  12  -4   1  109.26   14.15
  12   4   1  139.90   14.11
  12  -4   1  120.13   14.18
  10   4   1   48.39    7.20
  10   4   1   56.65    7.35
   8   4   1  145.12   16.98
   6   4   1   37.72    5.38
   6  -4   1   48.44    5.18
  -6   4  -1   35.26    5.96
  -4   4  -1  246.72   31.62
  -4  -4  -1  278.76   31.71
  -4  -4  -1  293.87   31.33
  -2  -4  -1 1325.70  121.35
   2  -4   1  911.05  120.64
   0  -4   1  110.67   10.98
   0   4  -1  137.48   10.91
   2  -4  -1 1461.73  163.57
  -2  -4   1 1479.00  163.77
   4   4  -1  763.55   95.45
   4  -4  -1  924.80   95.65
   4  -4  -1  860.90   94.82
  -4  -4   1  815.07   95.53
  -4   4   1  863.15   95.16
  -6   4   1   34.37    3.86
  -6  -4   1    1.91    1.35
   6   4  -1   24.51    4.11
   6  -4  -1   -0.36    2.05
   6  -4  -1    2.13    1.78
  -8   4   1  106.20   10.06
   8  -4  -1  101.22   10.58
   8   4  -1  103.20   11.17
  -8  -4   1   78.03    9.97
  -8   4   1  113.26   10.22
 -10   4   1  539.75   49.08
 -10  -4   1  367.48   48.86
  12  -4  -1   70.61    6.36
 -12   4   1   41.95    5.76
  11   5   1  141.75   16.73
  11   5   1  152.57   17.17
   9  -5   1  225.62   20.79
   9   5   1  148.99   20.02
   7   5   1  334.31   43.63
  -7   5  -1  427.44   43.48
  -5  -5  -1   71.87   11.89
  -5   5  -1  125.88   12.17
  -3   5  -1  813.11   76.16
  -3  -5  -1  563.57   76.03
  -1  -5  -1  276.10   29.95
   1  -5   1  252.52   29.64
  -1   5   1  110.96   14.13
  -1  -5   1  144.43   14.33
  -1  -5   1  131.19   14.91
   3  -5  -1  775.70   91.98
   3  -5  -1  828.82   92.34
   3   5  -1  753.57   92.53
  -3  -5   1  883.03   92.33
  -3  -5   1  889.45   92.43
  -5  -5   1  115.64   15.18
   5  -5  -1  148.57   15.02
  -5  -5   1  123.79   14.15
   5  -5  -1  142.35   14.17
  -7  -5   1  351.92   48.95
   7   5  -1  499.45   49.95
  -7   5   1  487.52   49.15
  -7   5   1  495.96   49.10
  -9   5   1  315.56   30.17
  -9   5   1  320.67   30.28
 -11  -5   1   30.93    2.76
  11  -5  -1   35.93    3.62
  13  -5  -1   42.77    4.62
  13   5  -1   34.62    4.64
  13   5  -1   37.04    4.84
  12  -6   1   10.80    1.45
  12   6   1    6.20    1.22
  12  -6   1    7.31    1.25
  12   6   1    5.93    1.49
  10  -6   1  300.60   34.04
  10   6   1  331.28   33.99
  10   6   1  274.50   33.68
   8   6   1   98.45   13.62
  -8   6  -1  130.35   13.48
   6   6   1  424.66   50.54
  -6   6  -1  492.50   50.45
   6  -6   1  432.64   50.35
  -4   6  -1  435.22   41.48
  -4  -6  -1  306.60   41.28
   2  -6   1  124.02   15.44
  -2  -6  -1  155.34   16.08
   0   6  -1   53.15    5.67
   0   6  -1   55.39    6.46
   0  -6   1   62.63    6.91
   2  -6  -1   72.79    6.58
  -2  -6   1   78.41    6.96
   4  -6  -1  539.04   60.50
  -4  -6   1  553.91   60.88
  -4  -6   1  532.66   61.16
   4   6  -1  495.47   61.43
   4  -6  -1  558.61   61.37
   6   6  -1  146.55   18.26
   6  -6  -1  152.64   17.35
   6   6  -1  161.54   16.69
  -6  -6   1  122.91   18.00
  -6  -6   1  116.84   16.53
  -8   6   1  686.67   72.10
  -8  -6   1  565.01   72.05
  -8   6   1  704.89   72.19
 -10   6   1  188.83   17.33
 -10   6   1  178.27   17.15
 -12   6   1  144.95   14.91
  12   6  -1  150.86   15.31
  11   7   1  265.92   29.22
  11  -7   1  225.88   29.21
  11   7   1  294.76   29.53
   9  -7   1  309.34   28.99
   9   7   1  286.52   28.77
  -9   7  -1  277.16   28.10
  -7   7  -1  531.55   54.52
   7   7   1  472.90   54.68
   7  -7   1  457.90   54.43
  -5  -7  -1   83.85   10.44
   3  -7   1  834.65   88.80
   3  -7   1  787.86   88.60
  -3  -7  -1  736.56   89.36
   1  -7   1   37.48    6.29
   1  -7   1   58.46    5.95
  -1  -7  -1   41.08    6.51
   1   7  -1   97.89   11.46
  -1  -7   1  120.58   11.82
  -1   7   1   84.98   10.69
   3  -7  -1  989.21  112.29
   3   7  -1  916.18  112.91
  -3  -7   1 1025.52  112.55
  -3  -7   1 1082.17  112.82
   5  -7  -1   65.19    8.13
   5  -7  -1   56.72    7.24
  -5  -7   1   56.68    8.46
   5   7  -1   45.74    8.47
   7  -7  -1  209.69   23.42
  -7   7   1  219.20   23.53
  -7  -7   1  198.76   23.37
  -7   7   1  203.44   23.42
  -9   7   1  229.99   23.37
  -9   7   1  244.88   23.53
  11  -7  -1  395.71   43.21
 -11   7   1  373.94   42.73
  13   7  -1    3.46    1.13
  13   7  -1    4.18    1.13
  12  -8   1    0.98    0.96
  12   8   1   26.90    1.78
  10   8   1   30.13    4.55
  10  -8   1   30.77    4.56
  10   8   1   32.44    4.91
  -8   8  -1  268.57   27.13
   8   8   1  222.26   27.26
   8   8   1  213.18   27.51
   6  -8   1  105.71   11.97
  -6   8  -1  102.84   11.98
   6  -8   1  102.49   11.95
  -4  -8  -1  289.18   30.90
  -4  -8  -1  243.48   30.73
   2  -8   1  773.04  120.77
  -2  -8  -1 1024.78  121.26
   0  -8   1  215.64   22.77
   0  -8  -1  187.25   21.71
  -2  -8   1  459.66   55.30
  -2  -8   1  430.40   55.76
  -2   8   1  552.59   55.21
   4   8  -1  354.12   54.48
  -4  -8   1  526.02   54.50
   4  -8  -1  518.96   53.77
   4  -8  -1  409.44   54.25
  -4  -8   1  546.84   54.46
  -6  -8   1  615.91   61.63
   6  -8  -1  631.91   63.14
   6   8  -1  387.09   63.50
   6   8  -1  375.01   61.94
  -6   8   1  516.22   61.61
   6  -8  -1  670.43   61.72
  -6  -8   1  539.11   62.67
  -6   8   1  540.17   61.67
  -8  -8   1   31.82    4.64
  -8   8   1   39.68    4.82
  -8   8   1   41.86    4.73
 -10   8   1  225.66   22.95
 -10  -8   1  162.77   22.80
 -10   8   1  222.40   22.80
  12   8  -1  295.63   34.79
  12  -8  -1  359.12   34.84
 -12   8   1  289.65   34.44
  12   8  -1  319.02   34.92
  11  -9   1   95.93   14.62
  11   9   1  200.53   15.17
  11  -9   1  114.60   14.88
  11   9   1  181.56   15.26
  -9   9  -1   78.83    8.87
   9   9   1   63.41    9.57
   9   9   1   79.27    9.53
   7  -9   1   38.21    4.93
  -7   9  -1   41.41    5.02
   5  -9   1  247.84   27.91
  -5  -9  -1  194.47   28.66
   5  -9   1  242.06   27.91
  -5   9  -1  276.63   27.99
   3  -9   1   71.69    8.40
  -3  -9  -1   60.67    8.93
  -1   9  -1 1157.18  124.79
   1  -9   1 1274.57  124.97
  -1  -9  -1 1100.25  125.99
   1  -9   1  773.66  125.39
  -1  -9  -1 1103.52  124.91
   1   9  -1  413.02   37.24
  -1  -9   1  376.97   37.26
   3   9  -1 1281.19  125.82
  -3  -9   1 1159.71  125.20
   3  -9  -1 1082.32  124.35
  -3   9   1 1044.15  124.29
  -3  -9   1 1145.98  124.77
   5  -9  -1  415.69   44.79
   5   9  -1  373.88   45.97
   5  -9  -1  386.39   44.06
  -5  -9   1  368.97   45.19
  -7   9   1    7.82    2.07
   7  -9  -1   29.06    2.56
  -7  -9   1   25.04    2.42
  -7   9   1    7.89    2.16
  -9   9   1   45.17    5.66
  -9  -9   1   45.03    5.78
  -9   9   1   49.99    5.82
 -11   9   1    7.56    1.55
  13   9  -1   25.66    3.02
  13  -9  -1   31.24    3.09
  13   9  -1   35.73    3.20
  12  10   1  165.47   18.04
  12 -10   1  154.34   18.08
  10  10   1    6.55    1.93
  10  10   1    3.96    1.84
  -8  10  -1   24.26    3.07
   8  10   1   16.20    3.62
   6 -10   1  144.97   16.42
   6  10   1  131.50   16.71
   6 -10   1  142.46   16.40
  -6  10  -1  151.24   16.46
   4 -10   1  100.47   11.93
  -4 -10  -1   95.45   13.17
   4 -10   1   96.27   11.95
   4  10   1  125.62   12.18
  -2 -10  -1  689.47   81.54
  -2 -10  -1  792.16   82.87
  -2  10  -1  531.77   81.38
   2 -10   1  828.47   82.41
   2 -10   1 1026.85   81.61
   0 -10   1  562.15   61.47
   0 -10  -1  582.57   60.25
   0 -10  -1  394.36   61.07
   2 -10  -1  587.27   83.12
  -2 -10   1  940.53   83.94
  -2 -10   1  676.74   81.92
  -2  10   1  962.79   82.61
   2  10  -1 1076.57   84.34
   4 -10  -1   39.13    4.71
   4 -10  -1   32.91    3.66
  -4 -10   1   43.68    5.11
  -4 -10   1   40.72    4.82
  -6  10   1  314.91   39.17
  -6  10   1  317.02   39.13
   6 -10  -1  392.03   39.24
  -6 -10   1  379.18   39.17
  -8  10   1    8.80    1.84
  -8 -10   1    4.64    1.60
  -8  10   1   10.22    1.67
 -10  10   1   49.46    5.78
 -10 -10   1   42.83    5.87
 -10  10   1   52.85    5.96
 -12  10   1   55.30    5.80
  12  10  -1   61.96    6.22
  11  11   1  337.13   36.22
  11  11   1  307.89   36.17
   9  11   1    3.87    1.95
  -9  11  -1    2.91    1.02
  -7  11  -1   81.85    6.82
   7  11   1   62.48    7.18
   7  11   1   73.87    7.40
   5  11   1  476.37   53.19
   5 -11   1  452.10   52.92
   5 -11   1  451.59   52.90
   5  11   1  498.81   53.19
  -5  11  -1  499.72   52.97
  -3 -11  -1  229.66   29.93
   3 -11   1  270.72   29.41
  -1 -11  -1  171.85   20.59
   1 -11   1  201.96   20.60
   1 -11   1  149.48   21.48
  -1 -11   1  673.99   58.26
   1 -11  -1  398.54   57.32
  -3 -11   1  128.95   16.08
   3 -11  -1  122.84   16.57
   3 -11  -1  151.43   17.60
  -3 -11   1  141.04   17.17
  -5 -11   1  102.35   15.44
  -5  11   1  106.69   14.53
   5 -11  -1  132.11   13.80
  -5 -11   1  124.60   13.69
   5 -11  -1  112.35   13.73
   5 -11  -1  119.29   14.86
  -7  11   1  265.59   29.77
   7 -11  -1  266.46   29.75
  -7 -11   1  260.92   29.71
  -7  11   1  259.99   29.70
  -9 -11   1  101.98   11.35
  -9  11   1   96.96   11.31
  -9  11   1   92.31   11.18
  11  11  -1   74.87    8.71
 -11  11   1   72.72    8.24
  11  11  -1   63.19    8.53
  13 -11  -1   48.74    5.62
  12  12   1    8.64    1.18
 -10  12  -1  275.72   31.97
  10  12   1  241.35   32.30
  -8  12  -1  373.99   35.33
   8  12   1  314.20   35.79
  -6  12  -1  211.38   23.19
   6  12   1  209.58   23.51
   6 -12   1  186.11   23.09
   6  12   1  224.11   23.57
  -6  12  -1  206.73   23.08
   6 -12   1  200.07   23.15
   4 -12   1  456.37   39.55
   4 -12   1  472.70   39.55
   4  12   1  296.89   39.43
  -4  12  -1  315.95   39.43
   4  12   1  276.78   39.35
   2 -12   1  197.05   16.91
  -2 -12  -1  199.74   17.86
  -2 -12  -1  169.21   15.38
   0 -12  -1  379.78   40.21
   0 -12   1  311.73   39.68
  -2  12   1   99.05   10.13
   2 -12  -1   59.23   10.78
  -2 -12   1  101.85   11.78
  -2 -12   1   73.63   10.33
  -4 -12   1  241.41   33.70
   4 -12  -1  186.51   32.90
   4 -12  -1  246.95   33.35
  -4  12   1  269.36   32.88
  -4  12   1  503.20   32.68
   4 -12  -1  263.03   32.19
   4 -12  -1  269.96   32.21
  -4 -12   1  233.33   33.39
   4  12  -1  554.53   37.46
  -6  12   1  192.09   18.46
  -6  12   1  180.58   18.39
  -8 -12   1  332.40   34.41
   8 -12  -1  360.74   34.39
  -8  12   1  278.78   34.32
  -8  12   1  264.66   34.21
  10  12  -1   41.55    6.42
 -10  12   1   52.43    6.02
 -10  12   1   52.77    6.15
  10  12  -1   52.50    6.64
  12  12  -1  255.83   30.82
 -12  12   1  302.87   30.77
  12 -12  -1  197.96   30.90
  11  13   1  117.35   15.88
  11 -13   1  197.16   16.20
   9  13   1   70.90    9.71
   9  13   1   72.72    9.84
  -9  13  -1   89.20    9.37
   7  13   1  345.99   45.06
   7  13   1  408.49   45.14
   7 -13   1  439.79   44.79
  -7  13  -1  383.03   44.63
  -7  13  -1  407.13   44.75
   5 -13   1   55.03    7.36
   5 -13   1   45.81    7.33
   5  13   1   78.89    7.80
   5  13   1   74.96    7.66
  -5  13  -1   75.09    7.56
  -3 -13  -1  766.30   84.41
   3 -13   1  735.95   84.11
   3  13   1  760.68   84.05
  -1 -13  -1  234.22   27.28
   1 -13   1  273.03   28.99
  -1 -13   1  115.69   12.80
   1 -13  -1   72.12   11.91
  -3  13   1  410.29   46.52
   3 -13  -1  417.11   46.92
  -3 -13   1  434.58   47.63
  -3  13   1  386.85   46.79
   3 -13  -1  464.95   48.28
   5 -13  -1  182.65   20.89
   5 -13  -1  185.29   20.93
   7 -13  -1  174.23   24.26
  -7 -13   1  165.81   24.28
  -7  13   1  295.54   24.59
  -7  13   1  276.90   24.48
  -9  13   1  206.93   22.24
   9  13  -1  186.21   22.55
  -9  13   1  215.96   22.37
   9  13  -1  161.08   22.55
  11  13  -1  438.08   41.35
 -11  13   1  426.51   40.95
 -10  14  -1   35.57    4.16
  10  14   1   40.04    4.73
  10  14   1   24.88    4.29
  -8  14  -1   77.72    8.57
   8  14   1   62.08    8.95
   8  14   1   73.87    8.91
   6 -14   1  533.04   52.92
  -6  14  -1  444.55   52.74
   6  14   1  464.41   53.12
  -6  14  -1  450.39   52.83
   6 -14   1  489.70   52.85
   6  14   1  455.41   53.01
   4  14   1    1.47    1.02
  -4  14  -1    1.75    1.27
   4 -14   1    2.80    1.16
   2 -14   1  161.36   19.44
   2 -14   1  180.23   19.46
   0 -14  -1  243.66   28.81
   0 -14   1  230.00   28.53
   2 -14  -1  329.11   34.44
  -2 -14   1  254.61   34.72
  -2 -14   1  340.84   36.48
   2 -14  -1  296.49   35.88
  -4 -14   1  317.11   43.15
   4 -14  -1  396.40   41.72
   4 -14  -1  381.81   41.70
  -4  14   1  348.19   41.73
  -6  14   1  488.43   55.66
  -6  14   1  500.89   55.72
   6  14  -1  502.82   55.83
  -8  14   1   87.25    8.26
  -8  14   1   81.12    8.09
   8  14  -1   65.18    8.40
 -10  14   1  106.00   11.27
 -10  14   1   96.78   11.37
  10  14  -1   84.40   11.67
  12 -14  -1  136.06   13.00
 -12  14   1   99.56   12.69
  12  14  -1  140.12   13.00
  11 -15   1   60.16    6.96
   9 -15   1   25.50    3.46
   9  15   1   21.42    3.40
  -9  15  -1   23.86    2.86
   9  15   1   17.73    2.96
  -7  15  -1    7.75    1.64
  -7  15  -1    6.53    1.38
   7  15   1    6.91    1.69
   7  15   1    5.84    2.00
   5  15   1  173.59   23.39
   5 -15   1  236.02   23.40
  -5  15  -1  174.36   23.29
   5 -15   1  249.23   23.44
   3  15   1    5.60    1.33
  -3  15  -1    3.75    1.65
   1 -15   1  700.89   79.49
   1 -15   1  693.94   77.61
   1 -15   1  693.85   77.52
  -1 -15   1  349.57   35.95
  -1 -15   1  189.67   37.26
   3 -15  -1  350.92   32.79
   3 -15  -1  316.29   32.79
   5  15  -1  111.64   11.84
   5 -15  -1   98.04   11.80
   5 -15  -1   95.16   11.80
  -7  15   1  287.65   32.01
   7  15  -1  288.54   32.19
  -7  15   1  275.14   31.91
  -9  15   1    1.29    1.22
   9  15  -1    1.82    1.58
  -9  15   1    0.65    0.89
 -11  15   1   19.29    2.58
  11  15  -1   23.15    2.96
  10 -16   1   42.66    5.22
   8  16   1   19.35    3.15
  -8  16  -1   17.42    2.60
   8  16   1   19.73    2.71
   6 -16   1    9.24    2.09
  -6  16  -1   14.73    2.11
   6  16   1   19.51    2.62
  -6  16  -1   19.24    2.38
   6 -16   1    9.78    2.20
   4 -16   1  203.22   18.51
   4  16   1  165.10   18.40
   2 -16   1  355.57   39.12
   2 -16   1  338.70   39.10
   0 -16   1   71.69    8.58
   0 -16  -1   74.89    8.60
   0 -16   1   71.14    8.47
   2 -16  -1  395.25   39.92
   2 -16  -1  315.20   39.90
   4 -16  -1   43.59    5.11
  -4  16   1   40.19    5.20
   4 -16  -1   37.42    5.04
   6 -16  -1   66.59    7.04
  -6  16   1   51.99    6.93
   6  16  -1   55.37    7.02
  -8  16   1   22.19    3.13
   8 -16  -1   27.66    3.22
   8  16  -1   22.48    3.36
  -8  16   1   17.78    2.96
  10  16  -1   73.94   11.44
 -10  16   1  102.65   11.20
 -10  16   1  112.31   11.37
   9 -17   1    5.66    2.49
  -9  17  -1   36.68    2.66
   7  17   1   26.80    4.07
  -7  17  -1   25.44    3.73
  -7  17  -1   25.99    3.60
  -5  17  -1   94.05   10.13
   5 -17   1   71.58    9.95
   5  17   1   97.14   10.26
  -3  17  -1  314.42   35.48
   3 -17   1  346.73   35.39
   3 -17   1  281.43   35.33
   1 -17   1   88.60   11.29
   1 -17   1  103.87   11.29
  -1 -17   1    9.29    1.67
  -1 -17   1    8.47    1.55
   1 -17  -1    7.04    1.73
   3 -17  -1  497.74   50.34
  -3  17   1  385.56   50.37
   3 -17  -1  454.93   50.30
  -5  17   1   10.46    2.07
   5 -17  -1    7.87    1.85
   5  17  -1   11.24    1.67
   5 -17  -1    8.22    1.87
  -7  17   1   87.72   10.40
   7  17  -1   84.72   10.55
  -7  17   1   94.13   10.51
  -9  17   1  223.46   23.68
   9  17  -1  192.27   23.80
  -9  17   1  207.85   23.55
  11 -17  -1   67.38    6.71
 -11  17   1   51.50    6.40
  10 -18   1  101.29   13.00
  10  18   1  133.15   13.09
  -8  18  -1  399.87   44.75
   6 -18   1   68.79    8.09
  -6  18  -1   65.85    8.02
   6 -18   1   67.74    8.02
  -6  18  -1   66.70    7.93
  -4  18  -1  218.37   21.69
   4 -18   1  167.03   21.49
   2 -18   1  218.20   21.80
   2 -18   1  165.57   21.71
   0 -18   1  434.89   48.52
   0 -18   1  454.13   48.43
   0 -18  -1  403.34   48.48
  -2 -18   1  208.42   24.20
   2 -18  -1  227.69   24.31
   2 -18  -1  205.49   24.35
  -4  18   1  373.52   46.94
   4 -18  -1  465.61   46.97
   4 -18  -1  415.05   46.88
  -6  18   1   74.50    9.49
   6 -18  -1   97.71    9.66
   6  18  -1   73.70    9.46
  -8  18   1  302.43   34.61
  -8  18   1  314.45   34.72
   8  18  -1  308.00   34.81
 -10  18   1   60.21    7.35
 -10  18   1   65.28    7.24
   9 -19   1   15.89    2.62
  -9  19  -1   22.39    2.47
  -7  19  -1  674.45   80.89
   7 -19   1  821.03   81.07
  -7  19  -1  714.78   81.01
  -5  19  -1   35.12    3.78
   5 -19   1   20.48    3.51
   3 -19   1   80.94   10.26
   3 -19   1   72.36   10.24
   1 -19   1  237.28   26.79
   1 -19   1  233.24   26.79
  -1 -19   1  162.52   18.40
  -1 -19   1  158.97   18.26
   1 -19  -1  156.23   18.37
  -3 -19   1   10.38    1.80
   3 -19  -1    8.17    1.82
   3 -19  -1   10.40    1.87
  -5  19   1  455.84   55.46
   5 -19  -1  534.33   55.48
   7 -19  -1   63.43    9.71
   7  19  -1   99.73    9.93
  -7  19   1   88.25    9.82
  -7  19   1   91.43    9.91
  -9  19   1  200.71   21.86
  -9  19   1  188.18   21.75
 -11  19   1   78.80   10.24
  11 -19  -1  133.28   10.47
   8 -20   1   49.55    4.07
  -8  20  -1   22.51    3.51
   6 -20   1  134.44   13.13
  -6  20  -1  102.89   12.95
  -6  20  -1  108.53   13.06
   4 -20   1  118.28   14.11
  -4  20  -1  125.84   14.20
   2 -20   1   21.02    3.42
   2 -20   1   24.77    3.38
   0 -20   1  251.10   28.82
   0 -20  -1  267.39   28.90
   0 -20   1  243.17   28.79
  -2  20   1    1.22    1.58
   2 -20  -1    1.31    1.44
  -2 -20   1    2.04    1.27
   2 -20  -1    0.84    1.16
   4 -20  -1  172.34   18.44
  -4 -20   1  162.34   18.39
  -4  20   1  151.43   18.48
   4 -20  -1  154.54   18.37
   6 -20  -1  167.59   20.33
  -6  20   1  189.61   20.37
  -8  20   1  184.87   22.13
  -8  20   1  212.26   22.29
  10 -20  -1   76.52    7.84
 -10  20   1   61.77    7.58
   9 -21   1   18.64    2.45
   9  21   1   16.89    2.45
  -9  21  -1   24.66    2.42
  -7  21  -1  123.17   13.35
   7  21   1  123.26   13.42
  -7  21  -1  108.47   13.18
   7 -21   1  117.15   13.31
  -5  21  -1   49.06    6.56
   5  21   1   46.84    6.44
   3 -21   1  102.40   12.91
   3 -21   1  119.62   12.95
   1 -21   1  210.69   21.97
   1 -21   1  172.23   21.95
  -1 -21   1   19.53    2.93
  -1 -21   1   16.88    2.82
   1 -21  -1   17.73    2.87
  -3 -21   1  236.06   27.10
   3 -21  -1  266.12   27.13
  -3  21   1  215.89   27.20
   3 -21  -1  233.91   27.10
  -5  21   1  176.30   21.28
   5 -21  -1  195.94   21.28
   7 -21  -1   52.45    6.11
  -7  21   1   48.34    6.06
  -9  21   1   22.24    2.69
  -9  21   1   19.79    2.55
  -8  22  -1    3.98    0.84
   8 -22   1    4.87    0.87
  -6  22  -1  119.06   13.40
  -6  22  -1  123.57   13.31
   6 -22   1  106.76   13.35
  -4  22  -1  467.55   49.50
   4 -22   1  404.82   49.35
   4 -22   1  455.73   49.43
   2 -22   1  371.32   39.99
   2 -22   1  337.08   40.01
   0 -22   1  275.47   38.64
   0 -22  -1  385.72   38.77
   0 -22   1  375.14   38.72
   2 -22  -1  242.64   30.22
  -2  22   1  350.59   30.73
   2 -22  -1  271.63   30.24
  -2 -22   1  240.19   30.30
  -4 -22   1  140.24   15.20
  -4  22   1  112.89   15.11
   4 -22  -1  139.72   15.13
  -6  22   1  150.06   17.11
  -6  22   1  159.77   17.09
   6 -22  -1  138.88   17.02
  -8  22   1   68.08    8.11
  -8  22   1   73.16    8.20
  10 -22  -1   31.99    3.89
 -10  22   1   34.77    3.86
  -7  23  -1   95.25   11.77
  -7  23  -1  125.80   11.97
  -5  23  -1   52.06    6.35
  -5  23  -1   52.45    6.26
   3 -23   1  124.99   15.28
   3 -23   1  141.04   15.35
   1 -23   1  246.73   25.70
   1 -23   1  203.34   25.73
  -1 -23   1  300.80   40.32
   1 -23  -1  363.41   40.26
  -1  23   1  428.86   40.77
  -1 -23   1  362.81   40.26
  -3 -23   1  341.44   40.53
  -3  23   1  352.37   40.55
   3 -23  -1  379.99   40.44
   5 -23  -1  129.90   14.42
  -5  23   1  119.71   14.46
   7 -23  -1  316.51   34.12
  -7  23   1  292.51   34.08
  -9  23   1   20.88    2.27
  -9  23   1   14.35    2.13
  -8  24  -1   19.04    2.24
  -6  24  -1  212.84   22.80
  -6  24  -1  195.11   22.69
   4 -24   1   19.13    2.45
  -4  24  -1   11.04    2.36
   4 -24   1   16.13    2.38
   2 -24   1  102.53   12.06
   2 -24   1   92.87   12.06
  -2  24  -1  122.04   12.40
   0  24   1  191.71   23.00
   0 -24   1  223.53   22.73
   0 -24   1  177.96   22.77
   2 -24  -1   25.02    3.09
  -2  24   1   17.00    3.22
  -2 -24   1   18.26    3.24
  -4  24   1  126.55   13.08
   4 -24  -1  100.98   12.84
  -6  24   1   95.05   11.02
  -6  24   1   95.11   10.98
  -8  24   1   57.57    6.80
  -8  24   1   62.14    6.89
  -7  25  -1  254.46   28.42
   5 -25   1   45.83    5.11
  -5  25  -1   38.70    5.02
  -5  25  -1   43.52    5.13
   3 -25   1  145.12   15.75
   3 -25   1  129.79   15.71
   1 -25   1   29.15    3.69
  -1  25  -1   24.17    4.13
   1  25   1   26.88    4.15
   1 -25   1   27.77    3.82
  -1 -25   1   49.12    6.20
   1 -25  -1   55.65    6.02
  -1  25   1   38.57    6.15
  -3  25   1   18.29    2.84
   3 -25  -1   18.60    2.51
  -3 -25   1   12.09    2.58
  -5  25   1  140.86   15.68
  -5  25   1  135.41   15.66
   5 -25  -1  134.46   15.60
  -7  25   1   79.90    9.15
  -6  26  -1   42.23    3.80
  -6  26  -1   27.13    3.60
  -4  26  -1   30.88    4.31
   4 -26   1   42.10    4.44
  -2  26  -1  174.98   20.31
   2 -26   1  163.37   20.15
   2 -26   1  179.38   20.17
   2  26   1  201.76   20.51
   0  26   1   26.60    4.02
   0 -26   1   30.91    3.96
   0 -26   1   35.55    3.78
  -2  26   1   29.37    4.31
  -2 -26   1   33.77    4.33
   2 -26  -1   33.44    4.11
   4 -26  -1  127.44   15.69
  -4  26   1  153.30   15.86
  -6  26   1   29.17    3.49
  -6  26   1   27.13    3.55
  -5  27  -1   26.19    2.33
  -5  27  -1   30.86    2.49
   3 -27   1   73.72    8.58
   1  27   1   62.70    7.67
   1 -27   1   69.01    7.44
  -1  27  -1   53.05    7.60
   1 -27   1   65.03    7.53
  -1  27   1  118.66   11.46
   1  27  -1   87.07   11.46
  -1 -27   1   88.22   11.17
   3 -27  -1  383.76   46.68
  -3  27   1  471.70   46.86
  -5  27   1  126.44   14.08
  -5  27   1  128.15   14.09
   5 -27  -1  118.29   13.98
  -7  27   1   61.81    7.44
  -7  27   1   71.85    7.51
   4 -28   1  310.11   35.32
  -4  28  -1  323.07   35.32
   4  28   1  314.76   35.41
   2 -28   1  292.80   32.61
  -2  28  -1  287.83   32.68
   0  28  -1  125.80   14.18
   0  28   1  141.33   14.11
   0 -28   1  108.16   13.89
  -2  28   1  258.03   27.80
   2  28  -1  229.89   27.99
  -4  28   1   39.01    5.35
   4  28  -1   35.35    5.55
  -6  28   1  164.08   19.15
  -6  28   1  178.99   19.19
  -5  29  -1   49.65    5.64
  -3  29  -1  174.27   18.46
   3 -29   1  147.43   18.40
  -3  29  -1  176.72   18.49
  -1  29  -1  141.12   12.93
   1 -29   1   98.00   12.64
  -1  29   1  135.62   15.29
   1  29  -1  132.91   15.44
   3  29  -1  170.30   20.06
  -3  29   1  170.63   19.95
  -3  29   1  187.69   19.95
  -5  29   1   74.38    8.40
  -5  29   1   73.32    8.40
   2 -30   1   99.60   13.42
  -2  30  -1  142.66   13.58
  -2  30  -1  142.26   13.58
   0  30  -1    4.86    1.11
  -2  30   1   38.41    4.04
   2  30  -1   26.02    3.95
  -2  30   1   33.99    3.87
  -4  30   1   76.70    8.69
  -1  31  -1   48.74    5.09
  -1  31  -1   39.79    5.04
   1  31  -1   26.11    4.36
  -1  31   1   67.43    4.60
  -3  31   1   10.66    1.38
  12   0   2   49.70    5.84
  10   0   2    6.56    1.95
  10   0   2    5.22    1.24
  10   0   2    4.51    2.13
   8   0   2    0.65    1.75
   8   0   2    1.35    1.24
   6   0   2   71.49    8.91
  -4   0  -2  387.14   44.08
  -2   0  -2  759.19   80.85
  -2   0  -2  697.47   80.83
   0   0  -2   24.42    3.24
   2   0  -2   30.31    4.24
  -2   0   2   30.04    3.73
  -4   0   2  908.27   94.29
  -4   0   2  755.90   94.53
   6   0  -2  674.75   67.05
  -6   0   2  625.62   66.94
  -6   0   2  509.94   65.87
   6   0  -2  624.49   67.07
  -8   0   2   16.35    2.42
  -8   0   2   15.97    2.49
  10   0  -2    7.53    3.07
 -10   0   2    7.71    1.53
 -10   0   2    4.69    1.56
 -12   0   2   25.08    3.35
  14   0  -2   19.33    2.33
  11   1   2   14.57    2.29
  11   1   2   10.02    1.93
  11  -1   2   12.66    2.22
  11  -1   2   11.13    2.05
  11   1   2   10.35    1.55
   9   1   2  214.82   26.50
   9  -1   2  283.49   26.86
   9   1   2  192.03   26.17
   9  -1   2  256.59   26.24
   7  -1   2  218.69   24.86
   7   1   2  209.78   24.75
   5   1   2  185.49   19.62
  -5  -1  -2  169.68   20.39
  -5   1  -2  130.82   20.24
   5  -1   2  175.47   19.68
  -3   1  -2  815.29   98.07
  -3  -1  -2  894.45   97.62
  -3  -1  -2  891.65   98.14
  -1   1  -2  622.22   69.28
  -1  -1   2  117.42   15.57
   1   1  -2  143.70   15.22
   1  -1  -2  103.29   15.46
  -1   1   2  130.06   15.28
   3   1  -2  400.32   44.70
  -3  -1   2  379.70   44.23
  -3   1   2  313.82   44.03
   3  -1  -2  365.35   44.08
  -3   1   2  375.90   44.06
   5   1  -2 1125.38  125.31
  -5   1   2 1133.31  124.68
  -5  -1   2 1146.35  124.68
  -5   1   2 1175.93  125.40
   5  -1  -2 1328.85  125.75
  -5  -1   2  843.87  125.04
   7  -1  -2  222.78   19.31
  -7  -1   2  142.86   17.62
   7   1  -2  212.64   19.49
   7  -1  -2  107.11   21.17
  -7   1   2  221.20   19.39
  -7   1   2  117.51   16.82
  -7  -1   2  154.30   16.89
   7   1  -2  266.36   21.37
   9  -1  -2  225.35   19.93
  -9  -1   2  140.72   18.84
  -9   1   2  162.68   18.86
  -9  -1   2  164.27   18.86
   9   1  -2  206.62   19.95
  -9   1   2  161.21   18.91
  11  -1  -2  295.05   36.35
 -11   1   2  366.65   36.24
 -11  -1   2  268.70   36.08
 -11   1   2  356.84   36.12
 -13  -1   2    5.36    0.96
 -13   1   2    4.09    0.93
  12   2   2   91.27    9.06
  12  -2   2   70.16    8.91
  10   2   2  114.55   14.55
  10   2   2  129.39   15.15
  10  -2   2  139.61   15.04
  10   2   2  133.01   14.91
   8   2   2   74.10    9.47
   8  -2   2   78.85    9.33
   8   2   2   71.18    9.66
   8  -2   2   92.03   10.04
   6   2   2  389.78   46.04
   6  -2   2  430.51   46.28
  -4   2  -2  562.73   66.23
  -4  -2  -2  584.57   65.25
  -4  -2  -2  605.09   66.07
  -2   2  -2  103.71   11.75
  -2  -2  -2   98.36   11.67
   0  -2   2  518.96   58.05
  -2  -2   2  551.31   55.01
   2   2  -2  305.16   55.43
  -2  -2   2  706.76   55.57
  -2   2   2  400.25   55.06
  -2  -2   2  574.05   55.63
  -4  -2   2  181.38   18.17
  -4  -2   2  166.87   17.29
   4  -2  -2  164.30   17.42
   4   2  -2  107.20   17.29
   4   2  -2  123.28   17.48
  -6  -2   2  688.70   95.54
   6  -2  -2  957.68   96.80
  -6  -2   2  764.04   96.62
  -6   2   2 1065.46   96.87
   6   2  -2  899.48   96.82
   6  -2  -2  963.17   96.40
   8   2  -2  389.14   31.75
  -8   2   2  256.03   30.31
  -8   2   2  286.60   30.33
  -8  -2   2  278.98   30.33
   8  -2  -2  427.33   32.75
  -8  -2   2  215.29   30.21
 -10  -2   2   45.03    6.75
 -10  -2   2   52.45    6.76
 -10   2   2   61.59    6.80
  10  -2  -2   57.83    7.46
 -10   2   2   67.19    6.96
  12  -2  -2  175.79   22.60
 -12  -2   2  193.03   22.48
 -12   2   2  226.99   22.57
  14   2  -2   91.34    9.60
  14   2  -2   78.83    9.40
  11   3   2   27.33    3.91
  11  -3   2   33.35    3.86
  11   3   2   22.17    3.35
  11  -3   2   35.55    3.82
   9   3   2  190.80   21.17
   9  -3   2  167.87   21.33
   9   3   2  189.18   21.33
   7   3   2   38.24    6.82
   7  -3   2  102.56    8.04
  -5  -3  -2  106.60   17.77
  -5   3  -2  136.50   18.17
  -3   3  -2   94.14   11.44
  -3  -3  -2   92.76   10.95
  -1   3  -2  120.93   14.37
  -1   3  -2  139.86   14.49
   1   3  -2  223.60   18.66
   1   3  -2  158.99   17.91
  -1  -3   2  208.64   18.73
  -3  -3   2   95.93   13.60
   3  -3  -2  118.00   13.24
   3   3  -2  113.75   13.38
   5   3  -2   71.63   10.73
   5  -3  -2   83.71   10.97
   5  -3  -2   83.92   10.11
  -5  -3   2   75.45   11.00
  -5  -3   2   66.67    9.78
  -5   3   2  104.80   10.77
   7   3  -2  102.65   12.33
   7  -3  -2   47.04   17.35
  -7  -3   2   87.67    9.71
   7   3  -2  125.57   13.24
  -7  -3   2   91.40   10.60
  -7   3   2   73.18    9.66
  -7   3   2   63.54    9.62
  -7  -3   2  105.51    9.80
   7  -3  -2  126.02   11.73
  -9  -3   2   16.86    3.53
  -9  -3   2   17.18    3.53
  -9   3   2   46.28    4.04
  -9   3   2   42.48    3.91
   9   3  -2   62.90    6.09
   9  -3  -2   30.24    4.76
 -11   3   2   99.71   12.78
 -11  -3   2  141.62   13.09
 -11   3   2  103.91   12.91
  13  -3  -2    6.91    1.40
 -13   3   2   11.80    1.45
  12  -4   2   86.72    9.78
  10   4   2  552.93   62.50
  10  -4   2  636.31   62.74
  10   4   2  512.14   62.36
   8  -4   2  355.81   36.86
   8   4   2  383.16   36.62
   6   4   2 1047.80  117.09
  -4  -4  -2   73.49    8.91
  -4   4  -2   82.07    9.67
  -4  -4  -2   70.03    9.40
  -2   4  -2  428.29   49.70
  -2  -4  -2  455.44   49.75
   0  -4   2  780.08  110.91
   0   4  -2 1279.50  111.07
  -2  -4   2 1228.94  127.59
  -2  -4   2 1108.59  126.91
  -2  -4   2 1405.92  127.82
   2   4  -2 1060.26  127.26
   4  -4  -2  441.13   60.30
   4   4  -2  608.38   60.77
  -4  -4   2  552.88   60.08
  -4  -4   2  520.75   60.97
   4  -4  -2  540.00   59.96
   6  -4  -2  119.91   14.75
  -6  -4   2  116.29   15.33
   6   4  -2  102.05   14.98
  -6  -4   2  117.24   13.98
  -8   4   2  683.39   76.01
   8   4  -2  467.52   76.49
  -8   4   2  668.12   76.05
  -8  -4   2  798.78   76.10
  -8  -4   2  619.36   75.98
 -10  -4   2  225.82   30.24
 -10   4   2  281.85   30.37
 -10   4   2  274.38   30.26
  10  -4  -2  318.09   30.77
 -12   4   2  722.22   75.58
  12  -4  -2  626.62   75.74
 -12  -4   2  668.66   75.52
  14   4  -2  178.03   20.04
  14   4  -2  179.32   20.13
  11  -5   2   52.46    6.42
  11  -5   2   56.26    6.58
  11   5   2   52.52    6.33
   9  -5   2  492.27   50.50
   9   5   2  390.36   50.10
   9   5   2  470.39   50.21
   7   5   2  552.50   56.54
   7   5   2  456.77   56.37
   5   5   2 3128.76  347.97
  -3   5  -2 1210.72  123.28
  -3  -5  -2  998.10  123.26
  -1   5  -2 7857.13  937.02
   1  -5   2 9021.48  937.18
  -1  -5  -2 9130.72  937.75
   1  -5  -2  235.99   29.55
   1   5  -2  346.26   30.24
   3  -5  -2 7888.63  902.36
  -3   5   2 9938.12  902.30
   3  -5  -2 8725.87  902.30
  -5  -5   2 1132.22  138.66
   5  -5  -2 1286.42  137.46
   5   5  -2 1169.35  138.32
  -5  -5   2 1251.40  137.53
   5  -5  -2 1225.98  138.15
  -7   5   2 3437.44  317.80
  -7  -5   2 2926.00  317.71
   7   5  -2 3303.36  320.64
  -7   5   2 3318.23  317.82
  -7  -5   2 3231.65  317.75
  -7  -5   2 2727.91  318.64
  -9   5   2  739.37   69.63
   9  -5  -2  630.02   69.87
  -9   5   2  725.36   69.56
   9   5  -2  874.90   70.85
 -11   5   2  412.45   47.39
 -11  -5   2  414.95   47.50
 -11   5   2  446.79   47.55
  13   5  -2   76.74    8.82
 -13   5   2   75.29    8.55
  13  -5  -2   71.87    8.64
  12   6   2   49.50    5.26
  12  -6   2   40.99    5.20
  10  -6   2  467.52   55.96
  10   6   2  516.45   56.34
  10  -6   2  503.42   56.12
  10   6   2  514.14   55.97
   8   6   2  115.69   11.42
   8   6   2   76.58   11.04
   6   6   2  405.25   37.90
   6  -6   2  335.84   37.39
   6   6   2  273.03   37.68
  -4  -6  -2   38.48    3.58
  -4   6  -2    9.67    2.35
  -2  -6  -2  183.65   21.42
   0  -6  -2  776.92   88.45
   0  -6   2  798.52   88.92
   0   6  -2  813.60   88.69
  -2  -6   2 1400.34  106.33
   2   6  -2 1189.93  106.15
  -2   6   2 1083.57  105.25
  -2  -6   2  906.85  104.69
  -2  -6   2  758.22  105.51
  -4  -6   2  121.35   18.64
  -4  -6   2  161.25   17.95
   4  -6  -2  159.28   17.73
   4   6  -2  170.99   18.91
   4  -6  -2  133.21   17.86
   6  -6  -2   19.82    3.56
  -6  -6   2   14.24    4.96
   6  -6  -2   19.44    4.22
  -6  -6   2   14.68    3.36
   8  -6  -2  524.87   55.12
  -8   6   2  488.94   54.08
  -8  -6   2  479.05   54.05
  -8   6   2  466.54   54.03
 -10   6   2   87.60    9.82
 -10  -6   2   64.87    9.66
 -10   6   2   84.09    9.71
 -12   6   2  301.54   32.81
 -12  -6   2  282.25   32.79
  12  -6  -2  292.23   33.06
  14   6  -2    1.53    0.51
  14   6  -2    1.73    0.53
  11  -7   2   36.48    5.02
  11  -7   2   44.32    5.33
   9   7   2  246.82   29.53
   9   7   2  260.83   29.19
   7   7   2  106.76   13.35
   7   7   2  116.53   13.31
   5  -7   2   23.02    3.04
   5  -7   2   24.42    3.07
   5   7   2   21.93    3.40
   5   7   2   25.22    3.33
  -3  -7  -2  103.15   12.67
  -1  -7  -2  857.10   96.44
  -1  -7   2 1176.50  118.60
  -1  -7   2 1266.95  117.57
   1  -7  -2  812.85  117.58
   1   7  -2 1041.62  118.18
   3  -7  -2  484.67   58.34
  -3  -7   2  370.16   58.79
   5  -7  -2  280.45   27.28
  -5  -7   2  222.64   28.68
  -5  -7   2  257.52   27.53
   5  -7  -2  235.31   27.95
  -7   7   2   45.72    6.29
  -7  -7   2   65.79    6.40
  -7   7   2   49.83    6.36
   7   7  -2   45.46    7.36
  -9   7   2  165.96   14.55
  -9   7   2  177.90   14.71
 -11   7   2  266.83   29.70
 -11  -7   2  273.30   29.73
 -11   7   2  252.08   29.57
  13   7  -2   20.68    2.86
 -13   7   2   19.29    2.53
  13   7  -2   22.15    3.00
  13  -7  -2   20.60    2.69
  12   8   2   56.17    7.38
  12  -8   2   78.43    7.46
  10   8   2  186.00   16.77
  10   8   2  194.31   17.13
   8   8   2  165.17   20.19
   8   8   2  185.98   19.99
   8  -8   2  159.12   20.02
   6   8   2  372.37   44.19
   6  -8   2  474.28   44.03
   6  -8   2  463.66   44.01
  -6   8  -2  365.59   43.92
  -4  -8  -2  380.85   43.61
   2  -8   2   20.09    2.60
  -2  -8  -2   12.37    3.18
   0   8  -2 1225.56  129.15
   0  -8   2 1040.65  129.30
   0  -8  -2 1131.38  128.73
   0  -8  -2 1285.28  129.91
   2   8  -2 1179.48  114.26
  -2  -8   2 1249.71  114.47
  -2   8   2 1270.49  113.49
  -4   8   2   16.42    3.02
   4  -8  -2   14.33    3.13
  -4  -8   2   15.02    4.62
   4   8  -2   21.08    4.38
   4  -8  -2   19.99    3.22
   6   8  -2  414.35   67.32
   6  -8  -2  638.88   67.14
   6   8  -2  445.37   65.90
  -6   8   2  589.48   65.50
  -6  -8   2  651.73   65.47
  -6   8   2  584.61   65.70
   6  -8  -2  671.14   66.58
  -6  -8   2  536.38   68.23
  -6  -8   2  597.03   66.79
  -8   8   2  404.38   41.26
   8   8  -2  441.80   42.39
  -8  -8   2  293.54   41.12
  -8   8   2  406.43   41.32
 -10   8   2  237.17   23.22
 -10   8   2  248.53   23.37
  12  -8  -2  196.54   20.68
 -12  -8   2  188.78   20.35
 -12   8   2  163.14   20.31
  14   8  -2   45.03    5.18
  11  -9   2    1.13    1.04
  11   9   2    8.49    1.36
   9  -9   2  158.74   18.82
   9   9   2  153.86   18.91
   9   9   2  167.12   18.73
   7   9   2  158.50   18.68
   7   9   2  120.15   18.24
  -7   9  -2  161.50   17.93
   7  -9   2  175.76   17.97
   5  -9   2  115.69   13.02
   5   9   2  106.02   13.42
   5  -9   2  111.84   13.00
  -5   9  -2  116.24   13.04
  -3  -9  -2  173.01   20.82
  -1  -9  -2  155.52   19.04
  -1  -9  -2  163.19   20.11
   1  -9   2  193.05   19.77
  -1  -9   2  218.86   22.06
   1   9  -2  196.76   22.75
   1  -9  -2  165.12   21.91
  -1  -9   2  229.29   23.29
  -3  -9   2  172.19   20.04
   3   9  -2  197.25   20.48
   3  -9  -2  151.59   19.08
  -3   9   2  200.00   19.35
   5   9  -2   77.83   10.44
   5  -9  -2   72.16    9.44
  -5  -9   2   73.94   10.46
   5  -9  -2   95.36    8.86
  -7   9   2  114.53   11.60
  -7   9   2  111.93   11.55
  -7  -9   2   83.38   11.37
   7   9  -2   85.72   12.37
  -9  -9   2  147.84   20.31
  -9   9   2  201.07   20.46
  -9   9   2  191.98   20.37
 -11   9   2  153.72   15.69
 -11  -9   2  118.24   15.60
 -11   9   2  139.48   15.55
 -13   9   2    0.24    0.49
  13   9  -2    0.07    0.73
  13  -9  -2    1.09    0.76
  10  10   2   28.60    4.18
  10  10   2   30.75    4.06
   8 -10   2   91.93   10.49
   8  10   2   83.76   10.27
   8  10   2   74.32   10.29
  -6  10  -2  167.16   20.68
   6 -10   2  190.22   20.71
   6  10   2  161.85   21.17
   6 -10   2  203.56   20.77
   4 -10   2  219.95   25.70
  -4 -10  -2  184.70   26.66
   4  10   2  253.30   25.95
   4 -10   2  200.43   25.62
  -4  10  -2  251.84   25.79
   4  10   2  255.63   25.99
   2 -10   2   11.42    2.09
  -2 -10  -2    6.26    1.53
  -2 -10  -2    5.84    2.33
   0 -10  -2  174.98   19.19
   0 -10  -2  183.60   20.64
   0 -10   2  139.64   19.93
  -2 -10   2  123.97   18.51
   2  10  -2  167.87   19.26
  -2 -10   2  180.10   19.55
  -2  10   2  169.83   18.28
  -4 -10   2    4.71    3.04
   4 -10  -2    3.71    1.78
   4 -10  -2    5.67    2.00
   4  10  -2    7.84    3.09
  -4  10   2    8.98    1.95
  -6  10   2  375.92   43.21
   6 -10  -2  407.38   43.06
  -6 -10   2  372.79   42.97
   6  10  -2  340.35   43.53
  -6  10   2  402.25   43.10
  -8  10   2  137.88   12.71
  -8  10   2  132.08   12.62
 -10  10   2  100.76   10.71
 -10 -10   2   77.38   10.64
 -10  10   2   94.98   10.60
  12 -10  -2   52.41    6.87
  12  10  -2   68.12    7.09
  12  10  -2   50.28    6.82
 -12  10   2   56.85    6.60
  11  11   2    8.78    1.40
   9  11   2  447.08   45.81
   9 -11   2  398.94   45.79
   9  11   2  370.21   45.74
   7 -11   2  136.81   15.49
  -7  11  -2  132.33   15.49
   7  11   2  138.57   16.13
   5  11   2  140.53   15.89
   5  11   2  130.91   15.82
  -5  11  -2  143.23   15.55
   5 -11   2  131.68   15.49
   5 -11   2  132.22   15.49
   3  11   2  535.58   47.24
   3 -11   2  373.67   47.04
   3 -11   2  384.25   47.06
  -3 -11  -2  432.06   48.72
  -3  11  -2  421.69   47.15
  -1 -11  -2  243.53   29.90
  -1 -11  -2  257.06   31.26
   1 -11   2  332.64   31.17
   1  11  -2   83.31    9.47
  -1 -11   2   72.99    8.44
   1 -11  -2   48.99    9.31
  -1 -11   2   71.23    9.78
   3  11  -2  449.10   40.79
  -3  11   2  374.63   38.82
   3 -11  -2  336.55   38.70
  -3 -11   2  425.18   40.33
   5 -11  -2  712.74   67.98
   5 -11  -2  451.53   68.99
  -5 -11   2  648.73   67.85
  -5  11   2  692.32   68.01
   5 -11  -2  594.90   68.74
  -5 -11   2  536.95   70.23
  -5  11   2  339.08   68.28
  -7  11   2   84.65   11.71
  -7 -11   2  123.77   11.87
  -9  11   2  215.24   23.93
  -9 -11   2  187.76   23.97
  -9  11   2  231.69   24.04
 -11  11   2  238.81   27.11
  11  11  -2  280.76   27.73
 -11  11   2  251.46   27.24
  11  11  -2  205.31   27.40
  13 -11  -2    9.46    1.18
  13  11  -2    6.98    1.22
 -13  11   2    5.02    0.87
  10  12   2   77.27    7.82
  10 -12   2   54.34    7.66
   8 -12   2   45.64    6.95
   8  12   2   49.86    6.93
  -8  12  -2   57.14    6.33
  -6  12  -2  112.06   15.18
   6  12   2  101.05   15.48
   6 -12   2  167.47   15.38
   6 -12   2  158.55   15.33
   6  12   2  127.29   15.64
   4  12   2  325.13   30.33
   4 -12   2  220.84   29.95
   4  12   2  317.71   30.28
   4 -12   2  224.06   29.95
  -4  12  -2  310.29   30.15
  -2 -12  -2  248.32   28.28
   2  12   2  229.15   27.79
   2 -12   2  259.28   27.88
  -2 -12  -2  262.90   29.84
   2 -12   2  253.26   27.84
   0 -12   2   25.75    5.06
   0 -12  -2   30.81    3.91
  -2 -12   2   91.91   11.78
   2 -12  -2   60.37   11.02
  -2 -12   2   77.83   10.67
  -4 -12   2  254.95   28.44
  -4 -12   2  173.63   29.88
   4 -12  -2  197.94   29.11
  -4  12   2  220.82   29.21
  -6  12   2  269.67   31.15
  -6  12   2  207.35   31.04
  -6 -12   2  340.08   31.21
  -6  12   2  247.93   31.21
   6 -12  -2  351.62   31.28
  -8  12   2  206.91   21.62
  -8  12   2  223.73   21.79
  -8 -12   2  151.84   21.53
 -10  12   2    3.84    1.55
 -10  12   2    3.38    1.16
  12  12  -2   24.46    3.67
  12 -12  -2   35.01    3.84
 -12  12   2   25.91    3.38
  11  13   2    3.51    0.82
  11 -13   2    6.31    0.93
   9  13   2   38.21    6.09
   9 -13   2   70.43    6.58
   7 -13   2   50.74    7.40
   7  13   2   50.79    7.86
   7  13   2   72.58    8.07
  -5  13  -2   54.46    6.84
   5  13   2   54.59    7.13
   5  13   2   57.19    7.13
   5 -13   2   59.01    6.87
   5 -13   2   58.94    6.86
   3 -13   2  346.30   42.10
   3  13   2  438.86   42.23
   3 -13   2  359.94   42.13
  -3  13  -2  346.84   42.17
   3  13   2  390.87   42.08
  -1 -13  -2   73.16    9.44
   1 -13   2   85.94    9.20
   1 -13   2   72.59    9.11
  -1 -13  -2   74.98   11.07
   1 -13  -2   53.92    8.51
  -1 -13   2   58.74    8.77
  -3 -13   2   82.29   13.97
  -3  13   2   98.16   13.37
   3  13  -2  129.26   15.24
  -3 -13   2  161.21   15.80
   3 -13  -2  122.97   15.04
   3 -13  -2  123.02   13.53
  -5  13   2  424.47   43.17
  -5 -13   2  352.63   42.97
   5 -13  -2  387.41   43.06
  -7  13   2   81.32    9.55
   7 -13  -2   77.00    9.51
  -7 -13   2   83.94    9.57
  -9  13   2   48.86    6.44
  -9  13   2   49.74    6.36
  -9 -13   2   62.47    6.69
 -11  13   2   71.45    8.42
  11  13  -2   71.32    8.87
 -11  13   2   76.45    8.57
  13  13  -2   10.37    1.40
  13 -13  -2    9.53    1.36
  10  14   2  509.18   58.61
  10 -14   2  546.68   58.72
  -8  14  -2  145.86   17.29
   8  14   2  135.46   17.64
   6 -14   2 1241.96  123.62
   6 -14   2 1162.66  123.57
   6  14   2 1009.07  123.86
   6  14   2 1054.55  123.80
  -6  14  -2 1042.07  123.51
   4  14   2  104.62   13.97
   4 -14   2  144.26   14.04
   4  14   2  106.13   13.88
   4 -14   2  143.17   14.00
  -4  14  -2  112.20   13.93
   2 -14   2  278.74   31.42
   0 -14   2  489.87   58.92
   0 -14   2  523.24   57.06
   0 -14   2  502.34   57.03
  -2 -14   2   83.38   10.95
   2 -14  -2   64.57   10.42
   4 -14  -2  190.65   21.84
  -4 -14   2  198.36   21.66
  -4  14   2  162.39   21.84
   4 -14  -2  214.87   21.89
  -6  14   2   56.36    6.64
  -6  14   2   51.37    6.64
   6 -14  -2   54.21    6.56
  -8  14   2 1008.38  127.88
  -8  14   2 1291.08  127.90
  10  14  -2  126.62   19.09
 -10  14   2  189.72   19.04
 -10  14   2  175.12   18.88
  12  14  -2  562.83   58.25
  12 -14  -2  588.34   58.28
 -12  14   2  471.10   58.03
   9  15   2  226.69   30.51
   9 -15   2  363.12   30.91
  -7  15  -2  266.37   24.55
   7  15   2  242.52   25.00
   7  15   2  262.54   24.88
   5 -15   2 2505.46  285.74
  -5  15  -2 2579.20  285.67
  -5  15  -2 2627.19  285.76
   5  15   2 2753.59  286.07
   5 -15   2 2375.71  285.72
   5  15   2 2682.30  285.89
   3 -15   2  608.29   64.56
  -3  15  -2  543.91   64.56
   1 -15   2 2913.60  323.95
  -1 -15   2    8.95    1.96
  -1  15   2   24.50    2.20
  -3 -15   2 4519.23  373.67
   3 -15  -2 4751.39  373.90
  -3  15   2 3768.88  373.77
  -3  15   2 4390.26  374.07
  -5  15   2  542.99   57.12
   5 -15  -2  482.59   56.99
  -7  15   2 2392.76  274.79
   7  15  -2 2382.14  274.90
   7 -15  -2 2634.82  274.83
   9  15  -2  209.89   25.60
  -9  15   2  219.53   25.33
  -9  15   2  240.21   25.44
  11  15  -2  264.06   32.53
 -11  15   2  291.34   32.26
 -11  15   2  301.02   32.37
  10  16   2   41.41    5.31
  10 -16   2   47.26    5.27
   8  16   2   34.02    4.22
   8 -16   2   34.01    4.51
  -8  16  -2   31.31    3.98
   6 -16   2   33.61    5.42
   6  16   2   65.52    5.86
   6 -16   2   29.57    5.36
  -6  16  -2   58.57    5.67
   6  16   2   70.36    6.26
   4  16   2  128.13   13.80
   4 -16   2  112.55   13.80
  -4  16  -2  132.51   13.95
   4 -16   2  107.95   13.80
   2 -16   2    5.78    1.25
   2 -16   2    2.16    1.36
   0 -16   2   33.42    4.86
   0 -16   2   33.81    4.78
   2 -16  -2  161.30   15.80
  -2  16   2  105.67   15.78
  -2 -16   2  171.08   15.68
  -2  16   2  113.13   15.58
   4 -16  -2    2.44    1.20
  -4 -16   2    4.51    1.05
   4 -16  -2    4.35    1.35
  -4  16   2    3.26    1.40
  -6  16   2  261.65   29.71
   6  16  -2  234.79   29.59
  -6  16   2  270.63   29.75
   6 -16  -2  292.12   29.75
  -8  16   2   61.27    7.35
   8  16  -2   60.07    7.49
 -10  16   2   81.00    8.49
 -10  16   2   74.45    8.33
  10  16  -2   57.86    8.49
  12 -16  -2   29.79    4.20
 -12  16   2   38.28    4.09
   9 -17   2  192.02   21.73
   7 -17   2   54.83    6.42
   7  17   2   46.50    6.44
  -7  17  -2   53.88    6.42
   7 -17   2   66.83    7.02
   5 -17   2   26.28    2.36
  -5  17  -2    7.91    1.82
  -5  17  -2    6.38    1.60
   5 -17   2   22.82    2.27
   5  17   2    8.37    1.71
  -3  17  -2  221.22   26.15
   3 -17   2  237.73   26.15
   1 -17   2  309.27   35.24
   1 -17   2  314.35   35.17
  -1 -17   2  117.91   13.44
  -1 -17   2  106.53   13.37
  -1  17   2  126.04   13.42
   3 -17  -2  765.68   83.20
   3 -17  -2  725.85   83.16
  -3  17   2  723.27   83.32
  -3 -17   2  756.30   83.07
   5 -17  -2  351.99   36.46
  -5  17   2  294.74   36.44
   7 -17  -2   22.49    3.09
  -7  17   2   20.86    3.09
  -7  17   2   17.82    3.13
   7  17  -2   23.91    3.09
  -9  17   2  146.26   16.53
  -9  17   2  143.84   16.46
   9  17  -2  141.62   16.62
 -11  17   2   69.14    7.46
 -11  17   2   68.08    7.35
  11  17  -2   52.57    7.49
  10  18   2   52.46    6.00
  -8  18  -2   58.50    7.18
   8 -18   2   73.90    7.64
  -6  18  -2   74.19    7.11
   6 -18   2   51.63    7.00
   6 -18   2   52.97    6.96
  -4  18  -2  218.42   26.73
   4 -18   2  254.92   26.79
   2  18   2    3.93    0.96
   2 -18   2    1.13    1.27
   0 -18   2  323.11   36.21
   0 -18   2  319.38   36.32
  -2 -18   2  615.36   64.99
  -2  18   2  519.36   64.96
  -2 -18   2  572.83   64.92
   2 -18  -2  617.45   65.05
  -2  18   2  590.96   65.27
  -4  18   2   27.91    4.71
   4 -18  -2   44.61    4.76
  -6  18   2  227.37   22.59
  -6  18   2  215.62   22.51
   6 -18  -2  163.37   22.31
   8  18  -2   91.96   11.27
  -8  18   2  101.09   11.26
  10  18  -2   55.88    7.64
 -10  18   2   67.54    7.55
 -10  18   2   72.01    7.67
   9 -19   2   17.22    2.15
   9  19   2   21.08    2.31
   9  19   2   13.46    2.22
   7 -19   2   36.62    3.53
   7 -19   2   28.88    3.07
   5 -19   2    0.60    1.11
   5 -19   2    1.96    1.36
  -5  19  -2    0.20    1.05
  -5  19  -2    1.24    0.89
  -3  19  -2   29.68    3.89
   3 -19   2   25.70    3.75
   3  19   2   26.08    3.49
   1 -19   2   30.08    3.84
   1 -19   2   23.33    3.82
  -1 -19   2  276.92   31.19
  -1 -19   2  272.48   31.08
  -1  19   2  276.01   31.08
  -3 -19   2    3.53    1.31
   3 -19  -2    4.40    1.44
  -3  19   2    6.56    2.00
  -3 -19   2    2.78    1.22
   5 -19  -2   12.38    2.53
  -5  19   2   25.04    3.00
   7 -19  -2    0.96    1.13
  -7  19   2    3.16    1.35
  -7  19   2    1.62    1.36
  -9  19   2   31.66    3.71
   9  19  -2   26.97    3.71
 -11  19   2   19.88    2.44
   8 -20   2   55.23    5.78
  -8  20  -2   50.59    5.58
   8  20   2   38.22    5.76
  -6  20  -2   82.63   10.24
  -6  20  -2   90.92   10.40
   6  20   2   92.22   10.60
   6 -20   2   95.54   10.42
   6 -20   2   94.73   10.64
   4 -20   2  215.58   25.04
  -4  20  -2  229.75   25.10
   4  20   2  217.73   25.02
   2 -20   2    7.38    2.27
   2 -20   2   11.84    2.27
   0 -20   2  457.75   55.14
   0 -20   2  522.93   55.14
  -2 -20   2  257.97   30.77
   2 -20  -2  273.56   30.71
  -2 -20   2  258.34   30.66
  -2  20   2  311.33   31.10
   4 -20  -2   23.28    3.51
  -4  20   2   28.90    3.84
  -4 -20   2   28.00    3.62
  -6  20   2   88.60   11.98
  -6  20   2   92.58   11.95
  -8  20   2  193.00   21.88
 -10  20   2   20.29    2.58
 -10  20   2   22.29    2.71
  -7  21  -2   97.69   13.22
   7  21   2   94.34   13.35
   7 -21   2  140.08   13.40
   7 -21   2  148.94   13.35
   5  21   2   22.11    3.26
  -5  21  -2   21.26    3.13
  -5  21  -2   21.29    3.27
   3 -21   2  155.85   18.91
  -3  21  -2  177.85   19.09
   1 -21   2  237.02   29.08
   1 -21   2  275.34   29.11
  -1  21   2  185.21   20.60
  -1 -21   2  169.36   20.37
  -1 -21   2  177.12   20.28
  -3 -21   2   75.23   10.78
  -3 -21   2   87.36   10.75
   3 -21  -2   80.74   10.69
  -5 -21   2  129.13   11.73
   5 -21  -2  116.02   11.64
  -7  21   2   26.71    2.86
  -7  21   2   27.11    2.98
  -9  21   2   78.32    9.00
 -11  21   2   90.09   10.09
   8  22   2   42.04    5.11
   6  22   2   17.15    2.51
   6 -22   2   22.77    2.58
  -6  22  -2   17.33    2.49
   4 -22   2  153.68   12.37
  -4  22  -2   77.27   12.02
   2 -22   2   14.18    2.29
   2 -22   2   10.53    2.38
  -2  22  -2   11.75    2.56
   0 -22   2   51.59    6.35
   0  22   2   39.24    6.35
   0 -22   2   54.68    6.26
  -2 -22   2  115.29   16.44
   2 -22  -2  145.46   16.38
  -2 -22   2  138.10   16.46
  -4 -22   2   64.74    7.36
   4 -22  -2   56.54    7.22
  -4  22   2   58.86    7.36
  -6  22   2  103.29   10.02
   6 -22  -2   68.48    9.75
  -6 -22   2   71.87    9.80
  -6  22   2  106.25   10.04
  -8  22   2    5.78    1.33
  -8  22   2    5.62    1.47
 -10  22   2   84.52   10.17
 -10  22   2  102.33   10.26
  -7  23  -2   54.88    6.27
  -5  23  -2   27.59    3.82
  -5  23  -2   28.75    3.95
   3 -23   2  135.99   17.60
  -3  23  -2  144.72   17.68
   3 -23   2  188.21   17.75
   1 -23   2  184.01   24.75
   1  23   2  243.10   25.10
   1 -23   2  231.84   24.73
  -1 -23   2   36.41    5.07
  -1 -23   2   34.12    5.18
  -1  23   2   49.65    5.47
   3 -23  -2  371.32   42.10
  -3 -23   2  357.43   42.23
  -3  23   2  398.23   42.32
  -5 -23   2  166.43   19.11
  -5  23   2  176.59   19.09
   5 -23  -2  158.05   18.99
  -7  23   2   34.97    4.49
  -7  23   2   35.50    4.42
  -9  23   2  110.91   12.51
  -6  24  -2  640.57   59.41
   6 -24   2  454.59   59.32
  -4  24  -2   25.19    4.04
  -4  24  -2   25.35    4.15
   2 -24   2  416.55   39.84
   2 -24   2  370.94   39.83
  -2  24  -2  282.98   39.77
   0 -24   2   72.23   11.87
   0 -24   2   83.40   11.80
  -2 -24   2  631.93   56.65
  -2 -24   2  537.97   56.72
  -4  24   2  435.88   43.39
   4 -24  -2  346.02   43.17
  -4 -24   2  392.07   43.43
  -6  24   2    2.20    1.69
  -6  24   2    5.44    1.73
  -8  24   2  484.67   55.88
  -8  24   2  521.18   55.94
  -5  25  -2  491.41   57.14
  -5  25  -2  549.44   57.26
   3 -25   2  128.55   13.44
  -3  25  -2   97.93   13.37
   3 -25   2  126.06   13.42
   1 -25   2 1337.71  139.84
   1 -25   2 1171.71  139.84
  -1 -25   2   25.82    4.26
  -1  25   2   34.30    4.35
  -1 -25   2   32.59    4.11
  -3  25   2 1076.53  106.11
  -3 -25   2  846.06  106.09
   3 -25  -2  936.98  105.89
   5 -25  -2  144.79   16.97
  -5  25   2  154.68   17.08
  -7  25   2  907.27   95.91
  -7  25   2  821.05   95.85
   6  26   2   79.12    9.57
  -6  26  -2   83.89    9.31
   4 -26   2  169.83   15.53
  -4  26  -2  123.82   15.38
  -4  26  -2  126.53   15.46
   2 -26   2   21.26    3.20
   2 -26   2   21.93    3.16
   0 -26   2   99.84   11.40
   0  26   2   95.78   11.38
   0 -26   2  122.08   11.38
  -2 -26   2   81.07    8.67
  -2  26   2   63.90    8.44
   4 -26  -2   42.70    4.58
  -4  26   2   34.02    4.71
  -4 -26   2   36.50    4.80
  -4  26   2   34.04    4.66
  -6  26   2   18.26    2.47
  -6  26   2   17.11    2.45
  -8  26   2   93.62   11.02
  -8  26   2  103.49   11.06
   5  27   2   43.30    5.42
  -5  27  -2   45.68    5.18
  -3  27  -2  173.30   22.17
   3 -27   2  250.90   22.29
   3  27   2  188.81   22.37
  -3  27  -2  190.32   22.22
   1 -27   2  196.69   22.57
   1 -27   2  203.20   22.62
  -1 -27   2    0.51    0.87
  -1  27   2   10.26    1.53
   1  27  -2    6.60    2.00
  -1 -27   2    0.53    1.27
  -3  27   2  186.32   22.73
  -3 -27   2  220.18   22.88
  -5  27   2   93.87   10.78
  -7  27   2   10.49    1.40
  -7  27   2    9.86    1.38
   4  28   2   44.37    4.20
   4 -28   2   45.75    4.06
  -4  28  -2   47.10    4.09
   2 -28   2    8.13    1.35
   2  28   2    6.82    1.20
   0 -28   2   57.74    7.02
   0 -28   2   55.45    7.15
  -2 -28   2   17.24    2.11
  -2  28   2   11.35    1.96
   2  28  -2   11.02    2.45
  -4  28   2    5.56    1.31
  -4  28   2    6.60    1.25
  -6  28   2   81.49    8.82
  -6  28   2   73.49    8.82
  -3  29  -2   21.40    2.62
   3 -29   2   17.11    2.62
  -1  29  -2   21.80    3.40
   1  29   2   18.84    3.29
  -1  29   2    0.62    0.93
   1  29  -2    1.38    1.25
  -1 -29   2    1.76    0.73
  -3  29   2   54.92    6.22
   3  29  -2   44.74    6.44
  -3  29   2   58.52    6.33
  -5  29   2   70.43    5.87
  -5  29   2   69.98    5.80
  -2  30  -2   22.84    2.95
   2 -30   2   27.53    2.96
   0 -30   2  132.60   12.02
   0  30  -2  109.80   12.11
   2  30  -2   94.42   11.75
  -2  30   2  109.84   11.69
  -4  30   2    8.86    1.25
  -1  31  -2    0.09    0.45
  -1  31  -2    0.62    0.35
   1  31  -2   14.71    1.87
  10   0   3    2.80    1.56
  10   0   3    3.66    1.65
   8   0   3  104.93   13.04
   8   0   3  108.38   12.53
   6   0   3    8.37    1.80
   6   0   3   10.38    2.35
  -4   0  -3    8.26    2.22
  -2   0  -3   38.08    4.20
  -2   0  -3   32.84    4.16
   0   0  -3  657.11   73.56
  -2   0   3  332.79   42.32
   2   0  -3  461.14   42.75
   2   0  -3  398.69   42.86
  -4   0   3  512.82   46.77
   4   0  -3  481.90   47.48
  -6   0   3   45.99    6.86
   6   0  -3   35.73    6.64
  -6   0   3   43.19    6.07
   6   0  -3   43.21    6.69
  -8   0   3   12.46    2.13
  -8   0   3   15.91    2.27
   8   0  -3   10.09   18.29
 -10   0   3    9.17    2.00
 -10   0   3   11.42    2.16
  10   0  -3   14.18    3.76
 -12   0   3    6.78    1.67
 -14   0   3  168.01   18.82
  11  -1   3   53.72    6.66
  11   1   3   60.70    6.75
   9   1   3   28.75    4.06
   9  -1   3   22.24    3.84
   9   1   3   25.40    3.84
   9   1   3   22.04    3.11
   9  -1   3   20.97    3.76
   7   1   3  247.99   24.75
   7  -1   3  194.82   24.95
   7  -1   3  216.73   24.55
   7   1   3  194.12   24.91
   5   1   3  102.76   13.04
   5   1   3  130.13   13.48
  -3  -1  -3   65.52    7.53
  -3   1  -3   74.81    8.35
  -1   1  -3  745.93   82.60
  -1  -1  -3  733.09   82.80
   1   1  -3  276.79   35.13
   1   1  -3  350.32   35.61
   1  -1  -3  332.48   35.62
   1  -1  -3  333.17   35.24
   3  -1  -3  483.08   52.85
  -3   1   3  489.10   52.46
  -3  -1   3  455.06   52.34
   3   1  -3  434.29   53.14
   5   1  -3   38.50    8.06
   5  -1  -3   92.63    9.80
   5  -1  -3   69.25    8.44
  -5  -1   3   86.72    8.55
  -5  -1   3   40.68    8.09
   5   1  -3   68.65    8.98
  -7   1   3  211.60   29.95
   7  -1  -3  402.03   32.82
  -7  -1   3  262.25   30.02
  -7  -1   3  311.51   30.10
  -7  -1   3  292.25   31.26
   7   1  -3  375.57   33.04
   9  -1  -3   38.42   14.33
  -9  -1   3   34.66    3.56
  -9   1   3   18.46    3.36
  -9   1   3   21.24    3.38
  -9  -1   3   27.97    3.53
   9   1  -3   20.69   10.78
 -11  -1   3   48.90    7.56
 -11   1   3   84.07    7.82
  11   1  -3   85.69    8.86
 -11  -1   3   48.19    7.60
 -11   1   3   91.62    7.97
  11  -1  -3   51.41    8.18
 -13  -1   3  351.68   34.50
 -13   1   3  272.50   34.39
  10   2   3  558.42   56.03
  10  -2   3  437.60   55.76
  10  -2   3  520.44   55.92
   8   2   3  230.46   26.17
   8  -2   3  228.59   26.57
   8   2   3  218.31   26.50
   8   2   3  243.04   26.82
   6   2   3  201.47   21.19
   6   2   3  163.72   21.26
   4  -2   3  238.81   31.35
  -4  -2  -3  185.89   31.50
  -2   2  -3  398.23   29.73
  -2  -2  -3  188.38   29.33
   0  -2  -3  186.03   21.44
   2   2  -3  147.30   21.51
  -2   2   3  168.01   21.31
   2  -2  -3  196.33   21.37
  -2  -2   3  235.59   22.19
  -2  -2   3  208.42   21.22
  -4  -2   3  928.07  102.56
   4  -2  -3  814.74  102.40
   4   2  -3  878.64  102.80
  -4   2   3  924.32  102.07
  -4  -2   3 1020.81  102.62
   6   2  -3   17.98    4.20
   6  -2  -3   18.71    4.58
   6   2  -3   11.93    4.06
  -6  -2   3   20.82    4.47
  -6  -2   3   23.08    3.67
   8  -2  -3   63.63   28.70
  -8  -2   3  171.63   20.60
  -8   2   3  178.65   20.62
  -8   2   3  162.32   20.59
   8   2  -3  314.80   27.59
  -8  -2   3  219.15   20.71
  10  -2  -3  414.82   43.01
 -10  -2   3  354.95   42.32
 -10   2   3  420.27   42.41
 -10  -2   3  293.38   42.26
 -10   2   3  415.16   42.46
  10   2  -3  460.84   43.37
 -12   2   3   97.67   12.26
 -12   2   3   93.09   12.35
  12  -2  -3  119.08   12.53
 -12  -2   3  126.26   12.49
  14   2  -3   10.18    2.02
 -14   2   3    8.80    1.87
  11  -3   3   17.33    2.11
  11  -3   3   23.62    2.44
   9   3   3  355.68   39.66
   9   3   3  341.44   39.30
   9  -3   3  323.58   39.55
   9  -3   3  348.50   39.68
   9   3   3  393.49   39.92
   7   3   3  216.69   20.57
   7   3   3  139.92   20.46
   5   3   3  173.56   18.68
   5  -3   3  101.42   18.59
  -3   3  -3   56.12    8.47
  -3  -3  -3   79.25    8.31
  -1   3  -3  581.39   64.81
   1   3  -3  216.51   18.28
   1   3  -3  165.14   17.69
   1   3  -3  162.06   17.53
  -3   3   3  513.44   55.10
  -3  -3   3  516.74   54.81
  -3  -3   3  602.80   55.96
   5   3  -3  468.30   69.83
  -5  -3   3  636.18   70.32
   5  -3  -3  701.36   70.19
  -5  -3   3  750.06   70.16
   5   3  -3  565.63   70.34
   7   3  -3  320.80   34.57
  -7  -3   3  295.32   33.04
  -7   3   3  221.49   31.81
  -7  -3   3  294.56   31.88
   7  -3  -3  366.79   33.97
  -7  -3   3  331.15   31.93
   9   3  -3  541.40   50.15
  -9   3   3  436.60   48.92
  -9  -3   3  368.45   48.81
  -9   3   3  443.15   48.88
  -9  -3   3  446.86   48.94
  11  -3  -3  162.48   21.62
 -11   3   3  204.51   21.37
 -11  -3   3  156.68   21.31
 -11   3   3  229.80   21.53
 -13  -3   3  218.67   23.59
 -13   3   3  199.76   23.55
  10  -4   3  321.38   32.46
  10  -4   3  280.94   32.19
  10   4   3  259.81   32.35
   8   4   3  110.51   12.51
   8   4   3  100.76   11.84
   8   4   3   90.69   12.02
   6  -4   3  213.31   28.48
   6   4   3  252.13   28.33
   6   4   3  278.67   28.55
   4  -4   3  920.32  118.00
   4   4   3 1067.39  117.86
   4   4   3 1294.92  118.06
  -4  -4  -3  905.21  118.42
  -2   4  -3  362.66   43.12
  -2  -4  -3  412.18   43.39
   0   4  -3  336.19   31.15
   0  -4   3  380.30   31.46
   2   4  -3 1476.55  142.59
  -2  -4   3 1267.48  142.52
   2   4  -3 1153.78  142.12
   4  -4  -3   71.12   10.15
  -4  -4   3   56.68   10.00
  -6  -4   3   19.19    4.02
   6  -4  -3   22.02    5.00
  -6  -4   3   30.73    5.46
   6  -4  -3   27.00    4.47
   6   4  -3   34.79    5.84
  -8  -4   3  780.85   82.85
  -8   4   3  618.87   82.78
  -8   4   3  709.32   82.81
  -8  -4   3  900.34   82.94
  10   4  -3   75.85   11.11
  10  -4  -3  112.51   10.93
 -10   4   3   83.11   10.06
 -10   4   3   77.34    9.95
 -10  -4   3   85.87   10.06
 -12  -4   3  112.86   13.77
 -12   4   3  124.22   13.69
 -12   4   3  124.06   13.82
  12  -4  -3  114.95   13.93
  14   4  -3   85.23    6.47
 -14   4   3   74.01    6.20
  11   5   3   72.70    9.60
  11  -5   3   97.85    9.71
   9  -5   3   12.91    2.11
   9   5   3    4.73    1.67
   7   5   3  145.33   13.55
   7   5   3  114.17   13.49
   5   5   3  530.13   71.50
   5   5   3  752.86   71.81
   5  -5   3  696.47   71.98
  -3   5  -3   38.53    5.13
  -3  -5  -3   38.90    5.18
  -1  -5  -3  446.11   46.68
  -1   5  -3  438.17   45.70
  -1   5  -3  370.52   45.72
   1   5  -3  989.68  101.76
  -1  -5   3  788.81  102.44
   1   5  -3  856.29  101.73
   1   5  -3 1012.59  102.44
   3  -5  -3  503.43   65.01
  -3  -5   3  766.64   65.08
  -3  -5   3  471.50   64.17
  -3  -5   3  727.71   65.68
   3   5  -3  783.28   65.92
   3   5  -3  750.31   65.05
  -5  -5   3  244.62   25.82
   5  -5  -3  179.47   25.88
  -5  -5   3  198.00   25.90
   5  -5  -3  226.11   25.55
   5   5  -3  241.33   26.53
   7   5  -3  677.30   57.26
  -7   5   3  540.26   55.50
  -7   5   3  366.14   55.01
  -7  -5   3  582.03   55.16
  -7   5   3  457.30   55.10
  -7  -5   3  552.57   55.14
   9  -5  -3   41.83   15.57
  -9  -5   3   36.70    4.76
  -9   5   3   37.48    4.78
  -9   5   3   35.88    4.69
 -11   5   3  175.89   14.48
 -11  -5   3   86.85   14.20
 -11   5   3  156.94   14.53
  11  -5  -3  100.80   14.48
 -13  -5   3  207.45   22.17
 -13   5   3  245.39   22.24
  10  -6   3   27.55    3.66
  10  -6   3   24.50    3.26
   8   6   3  247.52   27.53
   8  -6   3  293.36   27.73
   8   6   3  193.34   27.46
   6  -6   3    1.15    1.89
   6   6   3   -1.56    1.40
   6   6   3    1.09    1.33
   4   6   3   27.15    3.98
   4   6   3   31.41    4.27
   4   6   3   33.10    4.09
  -2  -6  -3   35.06    5.06
   0  -6   3  449.02   55.16
   0  -6  -3  374.70   54.83
   0   6  -3  513.20   55.03
   0   6  -3  570.54   54.66
   2   6  -3  254.30   25.84
  -2  -6   3  185.85   25.68
  -2   6   3  222.58   25.13
  -4  -6   3  536.51   72.87
   4  -6  -3  703.52   73.03
   4  -6  -3  676.70   72.83
  -4   6   3  665.61   72.67
   6  -6  -3  105.64   13.37
  -6  -6   3  129.22   13.95
   6  -6  -3  127.28   12.80
   6   6  -3  100.00   13.78
  -6  -6   3  108.13   12.67
  -8  -6   3   17.18    2.29
  -8   6   3   10.87    2.13
   8   6  -3   14.93    5.33
 -10   6   3   24.60    3.53
 -10  -6   3   26.57    3.64
 -10   6   3   21.69    3.58
 -12  -6   3    4.06    1.45
 -12   6   3    9.40    1.45
 -12   6   3    6.60    1.62
  14   6  -3  124.33   11.82
  14   6  -3   99.96   11.75
 -14   6   3   97.58   11.60
  11   7   3  118.37   11.55
  11  -7   3  116.95   11.55
  11   7   3   88.22   11.31
   9   7   3   61.14    7.40
   9  -7   3   61.57    7.31
   9   7   3   56.26    7.80
   7   7   3   97.42   15.38
   7   7   3  119.57   15.26
   7   7   3  121.60   15.29
   5   7   3  139.99   23.55
   5   7   3  180.43   23.90
   5   7   3  198.16   23.73
   3   7   3   63.83    6.96
   3   7   3   53.05    6.76
  -3  -7  -3   51.48    7.40
  -1  -7  -3  430.04   57.34
  -1  -7  -3  476.50   58.01
   1  -7   3  606.71   57.34
  -1  -7   3   47.75    7.80
   1  -7  -3   48.68    7.09
  -3   7   3  338.60   48.35
  -3  -7   3  625.51   49.92
  -3  -7   3  694.07   49.12
  -3  -7   3  418.11   47.83
   3   7  -3  351.73   49.06
  -5  -7   3  152.83   21.20
   5  -7  -3  158.72   20.97
   5  -7  -3  195.09   20.89
   5   7  -3  192.92   22.11
  -5  -7   3  224.35   21.55
  -5   7   3  148.57   20.44
  -7   7   3  379.36   40.53
  -7   7   3  395.49   40.26
  -7   7   3  386.50   40.24
   7   7  -3  392.41   41.68
  -7  -7   3  298.40   40.06
   9   7  -3   54.83    7.66
  -9   7   3   56.85    6.16
  -9   7   3   49.26    6.18
  -9  -7   3   43.01    6.04
 -11   7   3  117.24    7.91
 -11   7   3  105.53    7.64
 -13  -7   3   69.81    7.22
 -13   7   3   61.34    7.18
  13  -7  -3   53.52    7.22
  10   8   3  224.37   25.51
   8   8   3   98.29   16.95
   8   8   3  113.73   16.77
   8  -8   3  218.58   17.62
   8  -8   3  191.98   17.00
   6   8   3  189.11   22.86
   6  -8   3  166.79   23.00
   4   8   3  517.45   62.57
   4  -8   3  547.33   62.34
   4  -8   3  592.09   62.36
   4   8   3  564.53   62.76
  -2  -8  -3  252.24   29.48
   0  -8  -3   18.04    3.51
   0   8  -3   29.01    3.11
   0   8  -3   31.13    3.87
   0  -8   3   20.97    4.07
  -2  -8   3  507.76   46.43
   2   8  -3  335.97   45.68
  -4  -8   3  375.56   49.48
   4  -8  -3  420.11   49.17
  -4  -8   3  436.40   48.37
   4   8  -3  426.60   50.23
  -4   8   3  440.88   49.21
   4  -8  -3  444.46   49.54
  -4  -8   3  491.72   50.10
   6  -8  -3   37.01    4.42
   6   8  -3   22.19    6.60
   6  -8  -3   51.10    5.93
  -6   8   3   31.22    4.42
  -6   8   3   22.28    4.96
   6  -8  -3   36.66    6.58
  -6  -8   3   42.83    6.82
  -6  -8   3   41.50    4.40
   8   8  -3  446.61   40.33
  -8   8   3  413.14   39.15
  10  -8  -3  258.15   35.88
 -10   8   3  459.95   36.17
 -10   8   3  417.15   36.01
 -10  -8   3  226.68   35.75
 -12  -8   3   81.27   10.04
 -12   8   3   87.76   10.02
 -12   8   3   87.56    9.91
 -14   8   3   72.65    8.17
  11   9   3   53.30    6.35
  11   9   3   60.48    6.46
   9   9   3  109.00   13.75
   9   9   3  128.15   13.64
   9  -9   3  109.95   13.66
   7   9   3  140.82   19.35
   7   9   3  143.15   19.15
   5  -9   3  184.23   19.37
   5   9   3  161.37   19.82
   5   9   3  134.31   19.55
   5  -9   3  185.38   19.35
  -3  -9  -3  338.11   41.61
   3  -9   3  344.21   40.48
   3   9   3  397.61   40.68
   3   9   3  450.73   40.83
   3  -9   3  314.33   40.46
  -1  -9  -3   32.77    5.87
  -1  -9  -3   32.88    5.06
   1  -9  -3   28.84    3.95
  -1  -9   3   22.91    4.53
   3   9  -3   43.01    6.73
  -3  -9   3   46.01    5.91
  -3   9   3   45.26    5.87
  -3  -9   3   38.41    6.51
   5  -9  -3  187.27   18.20
   5  -9  -3  158.57   18.20
  -5  -9   3  126.28   18.35
  -5   9   3  111.75   17.42
   5   9  -3  137.22   18.93
  -5  -9   3  197.34   18.89
   7   9  -3   42.61    8.37
  -7   9   3   57.79    8.00
  -7  -9   3   70.65    7.53
  -7   9   3   59.66    7.53
  -7   9   3   69.58    7.64
  -9   9   3  558.81   67.28
  -9  -9   3  651.73   67.41
   9   9  -3  606.56   68.23
 -11  -9   3   32.02    4.89
 -11   9   3   39.61    4.76
 -11   9   3   42.88    4.95
  13  -9  -3  121.68   12.20
  13   9  -3  114.18   12.27
 -13   9   3  105.02   12.02
  13   9  -3   89.40   12.07
  10  10   3   52.74    6.04
  10 -10   3   46.34    5.98
   8  10   3  205.22   23.02
   8 -10   3  248.46   23.29
   6 -10   3  540.02   55.54
   6 -10   3  542.79   54.77
   6  10   3  441.84   55.25
   6  10   3  356.99   54.97
   6 -10   3  530.60   54.76
   4 -10   3   67.70    5.46
   4 -10   3   62.92    5.44
  -2 -10  -3  285.49   38.81
   2 -10   3  304.33   38.22
   2  10   3  397.25   38.42
   2  10   3  392.30   38.41
  -2 -10  -3  285.58   39.50
   0 -10   3  139.17   14.26
   0  10  -3  102.49   13.51
   0 -10  -3  120.88   14.88
   0 -10  -3  109.20   13.33
   2  10  -3   64.05    8.69
  -4 -10   3  221.31   28.46
  -4  10   3  249.13   28.11
   4 -10  -3  248.13   28.50
   4 -10  -3  218.60   27.91
   4  10  -3  276.76   29.53
  -4 -10   3  270.47   29.11
  -6  10   3  284.80   41.41
   6 -10  -3  378.63   41.33
  -6  10   3  408.31   41.43
  -6 -10   3  407.80   41.32
   6  10  -3  337.51   41.86
   6 -10  -3  367.30   42.48
   8  10  -3  156.57   20.19
  -8  10   3  195.11   19.44
  -8 -10   3  153.50   19.28
 -10  10   3   82.65    7.84
 -10  10   3   90.32    8.00
 -12 -10   3  134.10   14.24
 -12  10   3  118.20   14.04
 -12  10   3  122.57   14.17
  14  10  -3   29.26    3.44
   9 -11   3   19.82    3.16
   9  11   3   22.84    3.27
   7  11   3  212.31   29.08
   7  11   3  270.41   29.37
   7 -11   3  304.29   29.57
   5 -11   3  218.78   17.75
  -5  11  -3  126.55   17.48
   5  11   3   98.73   17.68
   5  11   3  127.57   17.88
   5 -11   3  220.27   17.75
   3  11   3   15.62    2.25
   3 -11   3   10.62    2.07
   3  11   3   15.69    2.25
   3 -11   3   12.55    2.13
  -3  11  -3   14.55    2.20
  -1 -11  -3  709.01   83.67
   1 -11   3  767.44   81.83
  -1 -11  -3  659.59   82.34
   1 -11  -3   11.33    3.47
   1 -11  -3   11.37    1.93
   1  11  -3    9.33    2.36
  -3 -11   3  263.39   25.99
   3  11  -3  166.85   26.50
  -5  11   3  677.03   61.72
   5 -11  -3  431.24   62.52
  -5 -11   3  559.33   61.48
   5 -11  -3  544.46   61.54
   5 -11  -3  549.30   62.76
  -5  11   3  575.85   61.63
   7  11  -3   52.95    7.97
  -7 -11   3   49.23    6.98
   7 -11  -3   47.08    6.93
  -7  11   3   71.50    7.20
  -7  11   3   70.01    7.58
  -7  11   3   69.87    7.18
  -9  11   3  412.38   37.17
  -9 -11   3  264.61   37.01
 -11  11   3  242.88   23.55
 -11  11   3  252.13   23.66
  13  11  -3  149.75   16.22
 -13  11   3  138.57   16.02
  13 -11  -3  141.72   16.15
  10  12   3   37.90    4.18
  10 -12   3   27.44    4.07
  10  12   3   37.15    4.15
   8 -12   3  126.04   13.26
   8  12   3   97.91   13.08
   6 -12   3  352.01   38.15
   6 -12   3  334.82   38.12
   6 -12   3  364.55   38.82
   6  12   3  306.18   38.55
   4 -12   3  193.03   21.57
   4  12   3  158.48   21.71
   4 -12   3  200.80   21.59
   4  12   3  198.13   21.84
  -4  12  -3  195.07   21.59
   2  12   3  252.33   29.06
   2  12   3  237.95   28.95
   2 -12   3  284.58   29.13
   2 -12   3  269.16   29.11
   0 -12   3  161.30   17.37
   0 -12  -3  141.84   19.40
   0 -12  -3  138.26   17.80
   2  12  -3  103.49   13.37
   4 -12  -3  396.07   54.61
   4 -12  -3  399.22   54.15
  -4  12   3  453.73   53.48
  -4  12   3  593.18   53.68
  -4  12   3  473.43   54.45
  -6  12   3  229.17   32.86
  -6 -12   3  288.03   32.77
  -6  12   3  362.66   32.95
   6 -12  -3  278.01   32.77
   6  12  -3  326.80   33.37
  -8 -12   3   21.44    3.33
  -8  12   3   24.75    3.46
  -8  12   3   23.66    3.38
 -10  12   3  197.63   20.79
 -10  12   3  173.74   20.64
 -10 -12   3  175.32   20.80
 -12  12   3    1.56    0.98
  12  12  -3    1.64    1.36
 -12  12   3    1.38    0.75
   9  13   3    9.07    1.78
   9 -13   3   12.47    2.05
   7 -13   3   80.12    7.35
   7  13   3   54.23    7.67
   7 -13   3   93.54    8.27
   7  13   3   43.66    7.20
   5 -13   3  254.68   26.68
  -5  13  -3  215.60   26.59
   5 -13   3  258.81   26.70
   5  13   3  210.62   26.93
   3 -13   3  102.11   13.58
  -3  13  -3  124.80   13.73
   3  13   3  138.75   13.84
   3 -13   3  100.25   13.58
   3  13   3  126.33   13.68
   3  13   3  125.40   13.55
   1 -13   3  586.65   60.32
   1 -13   3  609.83   60.32
   1  13   3  496.23   60.21
   1  13   3  499.83   60.19
  -1 -13   3  294.01   37.22
  -1  13   3  382.63   37.30
   3 -13  -3  120.53   13.58
  -3 -13   3  141.02   12.69
  -5  13   3  123.64   15.58
   5 -13  -3  140.44   15.58
  -5  13   3  142.55   15.66
  -5 -13   3  136.71   15.51
  -7  13   3   82.80   12.66
  -7  13   3   84.03   12.49
  -7 -13   3  158.59   12.86
   7 -13  -3  157.21   12.84
  -7  13   3   91.73   12.57
  -9  13   3  221.49   24.97
  -9 -13   3  217.66   25.06
 -11  13   3  191.14   20.97
  11  13  -3  150.26   21.19
 -11  13   3  208.42   21.11
 -13  13   3    3.49    0.69
  13  13  -3    3.91    0.84
  13 -13  -3    3.00    0.80
  10 -14   3  147.41   12.57
  10  14   3  145.92   12.64
   8  14   3  272.25   35.41
   8 -14   3  374.47   35.66
   6  14   3   70.69    8.49
   6 -14   3   71.38    8.09
   6  14   3   70.05    8.15
   6 -14   3   67.94    8.64
   6 -14   3   57.72    8.00
  -6  14  -3   76.34    8.09
   4  14   3  104.16   15.06
   4 -14   3  197.56   15.31
   4  14   3  103.55   14.93
   4 -14   3  202.29   15.33
  -4  14  -3  107.73   15.00
   2  14   3  370.26   40.35
   2 -14   3  333.53   40.43
   2  14   3  380.08   40.32
   2 -14   3  345.37   40.43
   0  14   3  136.39   17.26
   0 -14   3  214.66   17.48
   0  14   3  125.08   17.20
   0  14   3  135.82   17.28
   0 -14   3  210.44   17.48
  -2 -14   3  435.69   43.08
  -2  14   3  341.24   43.03
  -4 -14   3  686.12   84.83
  -4  14   3  810.00   84.96
  -4  14   3  785.23   85.03
   4 -14  -3  657.81   84.91
  -6 -14   3   59.48    7.15
  -6  14   3   82.03    7.58
  -6 -14   3   55.65    7.31
   6 -14  -3   57.92    7.33
  -6  14   3   54.81    7.55
  -8  14   3  337.60   36.04
  -8 -14   3  318.27   35.99
  -8  14   3  302.49   35.93
 -10  14   3  149.06   15.20
  10  14  -3  110.67   15.35
  12  14  -3   53.08    6.56
 -12  14   3   53.97    6.33
 -12  14   3   58.05    6.46
   9  15   3    6.29    1.65
   9 -15   3   39.92    2.44
   7  15   3  144.97   18.51
   7 -15   3  183.72   18.80
   7 -15   3  161.39   18.26
   5  15   3  172.05   17.69
   5 -15   3  133.11   17.62
   5 -15   3  138.82   17.62
   5  15   3  170.72   17.93
  -5  15  -3  168.83   17.69
   3  15   3   65.19    9.49
   3  15   3   69.99    9.46
   3 -15   3  116.82    9.87
   3 -15   3  119.42    9.95
  -3  15  -3   72.89    9.66
   1 -15   3  283.83   26.40
   1  15   3  228.57   26.20
   1  15   3  227.75   26.26
   1  15   3  212.60   26.17
  -1 -15   3   73.03    7.80
  -1  15   3   61.21    7.73
  -3 -15   3   38.48    4.47
  -3  15   3   30.26    4.56
  -3  15   3   42.57    4.87
  -5 -15   3  464.21   49.41
  -5  15   3  539.89   49.70
   5 -15  -3  423.18   49.50
  -5  15   3  365.35   49.48
  -7  15   3   50.57    6.24
  -7  15   3   57.59    6.29
   7 -15  -3   43.13    6.07
  -9  15   3  365.85   38.95
   9  15  -3  321.58   39.06
 -11  15   3  115.49   11.31
 -11  15   3  111.22   11.22
 -13  15   3   37.55    4.84
  13 -15  -3   55.97    4.98
   8  16   3   28.71    4.15
   8 -16   3   40.35    4.38
   6 -16   3  239.31   27.59
   6  16   3  247.57   27.80
   6 -16   3  253.37   28.00
   6 -16   3  238.62   27.55
  -6  16  -3  248.90   27.55
   4  16   3   29.31    4.71
   4 -16   3   66.19    5.24
   4 -16   3   61.36    5.16
  -4  16  -3   30.73    4.84
   4  16   3   32.24    4.86
   2 -16   3  194.72   19.26
   2  16   3  151.30   18.91
   2  16   3  168.72   18.95
   0  16   3   17.17    2.33
   0 -16   3   13.66    2.42
   0  16   3   21.60    2.45
  -2  16   3  108.58   11.38
  -2  16   3   83.89   10.97
  -2 -16   3  100.29   11.00
  -4 -16   3   62.41    6.89
  -4  16   3   67.81    7.24
   4 -16  -3   54.72    6.95
  -4  16   3   46.48    7.11
  -6 -16   3   49.26    7.35
   6 -16  -3   46.90    7.44
  -8  16   3   78.47    9.95
   8  16  -3   78.78    9.95
  -8  16   3   99.65   10.17
 -10  16   3   53.39    5.87
  10  16  -3   42.61    5.95
 -12  16   3   71.21    8.20
  12  16  -3   65.03    8.31
 -12  16   3   83.52    8.33
   9  17   3   50.55    4.64
   9 -17   3   32.19    4.36
   7  17   3   80.72    9.64
   7 -17   3   87.25    9.78
   7 -17   3   80.49    9.44
   5 -17   3  198.89   26.91
   5  17   3  329.77   27.28
   5 -17   3  203.29   27.19
   5 -17   3  196.45   26.88
  -5  17  -3  317.56   27.10
   3 -17   3   83.20    7.47
  -3  17  -3   52.63    7.20
   3  17   3   51.34    7.02
   3 -17   3   83.92    7.42
   3  17   3   49.99    7.00
   1  17   3  611.98   72.43
   1 -17   3  650.64   72.59
   1 -17   3  674.34   72.65
   1  17   3  669.08   72.45
  -1 -17   3  389.01   44.66
  -1 -17   3  410.20   44.70
  -1  17   3  396.85   44.64
  -3  17   3   49.21    3.91
  -3 -17   3   36.35    3.46
  -5 -17   3  150.68   19.99
   5 -17  -3  147.21   20.08
  -7  17   3   40.68    3.76
  -7  17   3   54.14    4.07
  -9  17   3  107.47   12.75
   9  17  -3  110.22   12.80
  -9  17   3  113.11   12.82
 -11  17   3   96.40    9.78
 -11  17   3  101.87    9.71
   8  18   3   32.10    5.18
   8  18   3   46.63    5.29
   8 -18   3   49.12    5.13
   6 -18   3   21.04    3.13
   6  18   3   29.13    3.33
  -6  18  -3   25.71    3.16
   6 -18   3   22.88    3.44
   4 -18   3  455.28   48.06
   4  18   3  392.87   47.94
   4 -18   3  480.63   48.06
  -4  18  -3  399.40   47.97
   2  18   3  143.79   18.15
   2  18   3  148.95   18.09
   0 -18   3  264.25   26.26
   0  18   3  210.27   25.99
  -2  18   3  398.47   48.66
  -2 -18   3  417.18   48.66
  -2 -18   3  419.78   48.64
  -2  18   3  566.30   49.14
  -4 -18   3  369.45   43.15
   4 -18  -3  330.82   43.17
  -6  18   3  445.24   48.77
   6 -18  -3  423.13   48.66
  -8  18   3  175.43   21.09
  -8  18   3  196.76   21.20
 -10  18   3   60.96    6.60
  10  18  -3   51.03    6.55
 -12  18   3    1.62    0.47
   7  19   3   24.10    2.93
   7 -19   3   16.71    2.53
   5  19   3   28.70    3.38
   5 -19   3   18.44    2.98
  -5  19  -3   22.95    2.95
   5 -19   3   18.88    2.89
   3  19   3  135.24   12.69
  -3  19  -3  125.35   12.73
   1 -19   3  252.86   30.04
   1  19   3  303.23   29.90
   1  19   3  243.68   29.75
  -1 -19   3  238.42   25.19
  -1 -19   3  231.33   25.08
  -1  19   3  199.65   24.99
  -3 -19   3  262.85   33.13
  -3 -19   3  270.37   33.15
   5 -19  -3  215.44   26.35
  -5 -19   3  228.84   26.33
  -5  19   3  261.45   26.55
  -7  19   3  127.19   14.77
  -9  19   3    0.45    1.16
  -9  19   3    0.51    1.04
 -11  19   3   47.50    5.47
   8  20   3   82.20    7.18
   8  20   3   48.77    7.00
   6 -20   3   26.13    3.67
   6  20   3   33.86    4.06
  -6  20  -3   32.44    3.71
   4 -20   3  132.50   14.08
   4 -20   3  148.61   14.04
  -4  20  -3  105.36   13.86
   4  20   3  106.80   13.97
   2  20   3  138.13   16.15
   2 -20   3  171.52   16.46
   2 -20   3  147.64   16.42
  -2  20  -3  116.31   16.31
   0 -20   3  107.47   13.44
   0 -20   3  120.15   13.40
   0  20   3  114.57   13.22
  -2 -20   3  135.64   16.75
  -2 -20   3  124.48   16.66
  -2  20   3  144.55   16.80
  -4 -20   3  327.91   37.39
  -4  20   3  386.36   37.62
   4 -20  -3  304.13   37.33
  -4 -20   3  327.13   37.39
  -6  20   3   42.41    6.22
  -6  20   3   45.35    6.31
  -8  20   3  117.02   13.62
  -8  20   3  119.18   13.68
 -10  20   3   57.37    6.66
   7  21   3  134.77   12.89
   7  21   3   98.47   12.53
   5 -21   3   74.59    8.44
  -5  21  -3   69.03    8.35
   5  21   3   79.52    8.58
   5 -21   3   67.47    8.37
   3  21   3   49.95    5.51
   3 -21   3   36.75    5.49
  -3  21  -3   47.64    5.64
   1 -21   3   60.17    7.40
  -1 -21   3  135.61   19.84
  -1 -21   3  146.48   19.79
  -1  21   3  191.96   19.91
  -3 -21   3    2.04    1.38
  -3  21   3    2.27    1.51
  -3 -21   3    1.93    1.31
   5 -21  -3  158.41   14.02
  -5  21   3   84.05   13.84
  -5  21   3   91.94   13.84
  -5 -21   3  180.56   14.24
  -7  21   3  149.61   15.71
  -7 -21   3  124.55   15.64
  -9  21   3   20.93    2.84
  -9  21   3   22.84    2.93
  -6  22  -3   67.05    8.66
   6  22   3   67.05    8.78
  -4  22  -3   16.38    2.20
  -4  22  -3   11.47    1.89
   4  22   3   14.89    2.07
   4 -22   3   15.64    2.24
   2 -22   3  118.91   16.73
  -2  22  -3  199.80   17.18
   0 -22   3   45.39    5.66
   0 -22   3   40.30    5.53
  -2 -22   3   86.78   10.98
  -2 -22   3   79.52   11.07
   4 -22  -3  102.58   12.20
  -4 -22   3  111.55   12.38
  -4  22   3  100.47   12.33
  -4 -22   3  107.58   12.44
  -6  22   3  144.17   17.69
  -6  22   3  127.51   17.66
  -8  22   3   15.06    2.44
  -8  22   3   17.68    2.47
 -10  22   3  133.33   15.55
 -10  22   3  145.46   15.60
   7  23   3  139.01   15.80
   5 -23   3   97.45   13.69
  -5  23  -3  153.74   13.80
   3 -23   3   24.19    4.00
   3 -23   3   26.42    4.06
  -1  23  -3  496.87   58.05
   1 -23   3  441.06   57.92
   1 -23   3  621.62   58.01
  -1 -23   3  109.51   10.38
  -1 -23   3  105.65   10.31
  -3 -23   3   46.72    6.93
  -3 -23   3   50.63    6.93
  -5 -23   3  681.21   73.38
  -5  23   3  686.56   73.36
  -5  23   3  707.61   73.34
   5 -23  -3  582.94   73.16
  -7 -23   3   31.48    5.38
  -7  23   3   69.23    5.73
  -9  23   3   50.45    5.67
  -9  23   3   46.63    5.64
  -6  24  -3    1.69    0.38
  -4  24  -3  169.32   18.48
  -4  24  -3  162.39   18.35
   4 -24   3  158.92   18.46
   2 -24   3  281.78   31.15
  -2  24  -3  269.90   31.21
   0 -24   3  232.15   21.99
   0 -24   3  184.21   21.99
   0  24   3  167.65   21.79
  -2 -24   3   67.12    9.95
  -2 -24   3   73.45   10.04
  -4 -24   3  225.49   25.62
  -4  24   3  228.97   25.53
  -4  24   3  219.66   25.57
  -6  24   3   60.17    6.56
  -6  24   3   58.61    6.53
  -6 -24   3   43.43    6.47
  -8  24   3  148.15   16.69
  -8  24   3  147.30   16.71
  -5  25  -3   18.18    2.45
   5 -25   3   25.06    2.55
   5  25   3   15.80    2.93
   3 -25   3   64.36    6.09
  -3  25  -3   40.72    5.91
   1 -25   3   79.20    8.89
   1 -25   3   65.79    8.91
   1  25   3   78.40    9.04
  -1  25  -3   79.49    9.09
  -1 -25   3   21.68    3.04
  -1 -25   3   18.44    3.20
  -3 -25   3  257.44   28.26
  -3  25   3  253.95   28.26
  -3 -25   3  234.19   28.37
  -5 -25   3   20.89    3.33
  -5  25   3   22.79    3.26
  -5  25   3   25.66    3.20
  -7  25   3   26.06    3.29
  -9  25   3   14.95    1.85
  -9  25   3   15.58    1.85
   4  26   3   99.74   10.77
  -4  26  -3   89.31   10.37
   4 -26   3   90.31   10.38
   2 -26   3   33.39    3.09
  -2  26  -3   13.78    2.87
   2 -26   3   29.15    3.06
   2  26   3   16.29    3.09
   0 -26   3   53.57    7.73
   0 -26   3   45.88    7.78
   0  26   3   91.71    7.89
   0  26  -3   95.42    8.37
  -2 -26   3   93.34    9.66
  -2 -26   3   67.81    9.75
  -2  26   3   82.83    9.60
  -4  26   3  222.00   26.20
  -4 -26   3  233.62   26.35
  -4  26   3  238.90   26.17
  -6  26   3   18.04    2.51
  -6  26   3   18.04    2.45
  -8  26   3  159.16   18.13
  -8  26   3  164.34   18.13
   3  27   3   25.84    2.55
  -3  27  -3   19.73    2.15
   1 -27   3  112.80   14.77
   1  27   3  142.30   14.84
   1 -27   3  121.68   14.75
  -1  27  -3  152.55   14.95
  -1 -27   3  129.99   14.40
  -1 -27   3  121.40   14.53
  -3  27   3  138.75   15.51
  -3  27   3  136.55   15.66
  -3 -27   3  132.57   15.71
  -5  27   3  184.90   17.06
  -5  27   3  178.43   17.09
  -7  27   3   91.63   10.37
  -2  28  -3   45.37    5.82
   2  28   3   43.72    5.91
  -2  28  -3   46.06    5.91
   0 -28   3  118.93   13.04
   0  28   3  120.78   13.08
   0 -28   3  103.67   13.08
  -2  28   3  143.83   15.49
  -2 -28   3  163.86   15.53
  -4  28   3   37.44    4.33
  -4  28   3   39.90    4.47
  -4 -28   3   32.81    4.38
  -6  28   3  103.38   11.15
  -6  28   3   94.96   11.06
   3 -29   3   79.54    8.95
  -1  29  -3   10.95    2.27
   1 -29   3   31.57    2.45
  -1 -29   3   90.14   10.38
  -1  29   3   94.09   10.37
   1  29  -3   86.72   10.51
   3  29  -3   39.26    4.62
  -3  29   3   48.57    4.46
  -5  29   3    6.78    0.96
   5  29  -3    3.66    1.16
   0 -30   3   47.64    5.47
   2  30  -3  167.16   16.02
  -2  30   3  148.63   15.80
  -2 -30   3  126.48   15.77
  -4  30   3   12.77    1.29
   4  30  -3    5.64    1.33
   1  31  -3    4.96    0.85
  10   0   4  780.97   87.07
   8   0   4 1012.41  113.24
   8   0   4 1008.94  113.15
   6   0   4   69.96   10.69
   6   0   4  112.02   11.15
   4   0   4  478.25   55.32
   4   0   4  503.20   55.32
  -2   0  -4 4770.89  529.87
   0   0  -4 1484.06  178.09
   0   0  -4 1736.67  178.23
   2   0  -4  683.96   64.27
   2   0  -4  595.30   64.43
   2   0  -4  507.47   63.76
   4   0  -4 1129.18  137.57
  -4   0   4 1267.64  136.66
   6   0  -4 9564.91  957.55
  -6   0   4 8146.89  956.22
  -8   0   4  336.93   37.97
  -8   0   4  291.38   37.92
  10   0  -4   84.41   16.33
 -10   0   4   63.72    8.09
 -10   0   4   68.87    8.11
 -12   0   4 1116.94  123.35
  12   0  -4 1109.05  123.71
 -12   0   4 1094.35  123.29
 -14   0   4  698.54   77.80
   9   1   4   16.60    3.09
   9   1   4   17.60    3.29
   9  -1   4   21.88    3.33
   9  -1   4   24.00    3.16
   7   1   4  263.21   30.01
   7   1   4  251.90   30.51
   7  -1   4  265.86   30.62
   7   1   4  263.66   30.59
   7  -1   4  283.09   30.61
   5   1   4   20.88    3.31
   5   1   4   20.88    3.82
  -3  -1  -4  937.42  123.48
  -3   1  -4  851.24  123.33
   3   1   4 1227.32  123.33
   3  -1   4 1289.53  123.40
   3   1   4 1141.74  123.33
   3  -1   4 1169.20  123.33
  -1  -1  -4   90.18   10.66
   1   1  -4  130.77   13.44
   1  -1  -4  110.86   13.00
   1  -1  -4  126.69   13.51
   1   1  -4   97.58   12.89
   3   1  -4  101.44   11.07
   3  -1  -4   92.69   10.77
  -3   1   4   93.22   10.35
   3   1  -4   94.87   11.17
   3  -1  -4   65.05   10.77
  -3  -1   4   80.98   11.15
  -3  -1   4   84.11   10.18
  -5  -1   4    3.53    2.60
  -5  -1   4    9.57    2.13
   5   1  -4   27.93    4.87
   5  -1  -4    4.49    3.69
  -5   1   4   31.93    3.16
   5  -1  -4    3.86    2.75
  -7   1   4 1199.10  113.78
   7  -1  -4  994.17  115.13
  -7  -1   4 1219.07  113.77
  -7  -1   4  937.31  113.18
  -7   1   4  996.08  113.20
  -7  -1   4  776.79  114.24
   7   1  -4 1115.72  115.73
   9   1  -4   24.91   23.59
  -9   1   4   26.37    2.82
  -9  -1   4   10.47    2.38
   9  -1  -4   23.70   25.75
  11  -1  -4  309.67   30.97
  11   1  -4  260.19   30.90
 -11  -1   4  290.16   30.28
 -11   1   4  248.48   30.15
 -11  -1   4  270.37   30.24
 -11   1   4  245.57   30.19
 -13  -1   4   59.77    7.42
 -13   1   4   65.85    7.47
  10   2   4    3.66    1.05
  10  -2   4    1.60    0.75
   8   2   4  215.15   21.24
   8  -2   4  166.05   21.04
   8   2   4  189.81   21.11
   8  -2   4  161.97   20.84
   6   2   4   27.26    4.00
   6   2   4   29.73    4.67
   6   2   4   22.06    4.40
   4   2   4    1.80    1.47
   4  -2   4    1.16    1.33
   4  -2   4    1.40    1.40
   4   2   4    0.45    0.82
  -2   2  -4  260.28   30.61
  -2  -2  -4  231.80   30.48
  -2  -2  -4  330.06   30.64
   0  -2  -4   32.11    3.89
   0  -2  -4   33.28    4.11
   0   2  -4   21.44    3.56
   2  -2  -4  906.43   99.27
  -2  -2   4  590.63   99.62
   2   2  -4 1080.86   99.91
   2   2  -4  948.26   99.22
   2  -2  -4  849.31   99.84
   2   2  -4  935.04   99.56
   4  -2  -4   69.23    9.80
   4   2  -4   74.50   10.57
  -4   2   4   89.03    9.44
  -4  -2   4   73.67   10.04
  -4  -2   4   72.12    9.04
  -6   2   4  352.70   39.92
   6  -2  -4  346.70   41.08
  -6  -2   4  358.43   40.39
   6  -2  -4  333.53   40.33
  -6  -2   4  327.77   39.61
   6   2  -4  423.20   41.08
   6   2  -4  314.71   40.70
  -8   2   4    1.20    3.55
  -8   2   4   -0.62    1.07
  -8  -2   4   -0.71    0.98
  -8   2   4    0.20    0.96
  -8  -2   4    3.64    2.51
  10   2  -4   79.16   11.22
  10  -2  -4   63.43   18.57
 -10  -2   4   45.04    6.31
 -10   2   4   66.14    6.53
 -10  -2   4   36.39    6.24
 -10   2   4   62.74    6.51
 -12   2   4   75.96    9.29
  12  -2  -4   84.21    9.86
 -12  -2   4   83.96    9.42
 -12   2   4   74.90    9.38
 -14   2   4    7.86    1.87
 -14  -2   4   28.91    2.15
   9   3   4  111.51   14.37
   9  -3   4  150.74   14.98
   9   3   4  145.86   14.91
   9  -3   4  125.06   14.60
   7   3   4   78.01    8.82
   7   3   4   63.41    9.13
   7   3   4   74.01    9.37
   7  -3   4   72.50    9.09
   5   3   4   37.08    5.15
   5   3   4   44.44    5.66
   5  -3   4   42.24    5.66
   5   3   4   35.64    5.58
   5  -3   4   43.90    5.62
   3   3   4   11.57    2.22
   3   3   4   11.38    1.87
   3  -3   4   13.64    2.31
  -1  -3  -4  759.42   66.81
  -1   3  -4  547.00   65.92
   1   3  -4  615.00   56.03
   1   3  -4  451.66   55.52
   1  -3  -4  431.13   56.01
   1   3  -4  521.35   55.48
   1  -3  -4  480.54   55.59
  -3   3   4  753.79   74.03
   3   3  -4  908.89   75.07
   3   3  -4  419.20   74.27
   3  -3  -4  474.14   74.16
   3  -3  -4  812.78   74.41
  -3  -3   4  729.18   74.87
   5   3  -4  833.62  106.38
   5   3  -4  857.95  106.69
  -5   3   4 1030.89  106.02
   5  -3  -4  861.35  106.76
  -5  -3   4  996.06  105.60
   5  -3  -4  981.46  106.55
  -7   3   4    2.33    1.00
  -7   3   4    0.62    3.67
  -7  -3   4    6.46    3.31
  -7  -3   4    3.66    1.04
  -9  -3   4   92.20   12.47
  -9   3   4  123.62   12.64
  -9  -3   4  113.86   12.60
  11   3  -4   83.31   10.00
  11  -3  -4   73.47    9.53
 -11   3   4   75.21    8.78
 -11  -3   4   61.05    8.77
 -11   3   4   81.45    8.87
 -13  -3   4  113.15   10.84
 -13   3   4   78.05   10.67
  10  -4   4  101.40    8.98
  10   4   4  118.91    8.97
   8   4   4   72.25    7.44
   8  -4   4   45.10    6.73
   6   4   4   27.31    4.56
   6   4   4   25.06    3.93
   6   4   4   21.08    4.27
   6  -4   4   35.72    4.76
   6  -4   4   38.93    4.51
   4  -4   4   18.04    3.35
   4   4   4   25.71    3.80
   4   4   4   28.22    3.47
   4  -4   4   17.15    3.46
  -2   4  -4  225.66   27.82
  -2  -4  -4  299.69   28.40
  -2  -4  -4  233.02   28.08
   0  -4  -4   86.47    9.97
   0   4  -4   82.38    9.73
   0  -4  -4   80.70   10.38
   0   4  -4   79.98    9.78
   2   4  -4  584.61   68.58
   2  -4  -4  629.98   68.10
  -2  -4   4  525.76   68.72
   2  -4  -4  460.97   68.52
   4   4  -4  139.15   20.28
  -4  -4   4  165.41   19.49
   4  -4  -4  155.70   20.42
   4  -4  -4  169.41   20.28
   4   4  -4  219.04   21.28
  -4   4   4  183.21   20.06
  -4  -4   4  206.36   21.04
   6   4  -4  302.00   38.44
   6   4  -4  287.96   37.72
  -6  -4   4  358.54   37.02
  -6   4   4  313.78   37.35
  -6  -4   4  249.77   37.53
   6  -4  -4  386.03   38.13
  -6  -4   4  365.28   37.99
  -8  -4   4   63.48    6.66
  -8   4   4   54.86    6.62
  -8  -4   4   66.50    7.27
  -8   4   4   43.48    6.51
  10  -4  -4   28.33   17.97
 -10  -4   4   19.49    3.13
 -10  -4   4   14.49    3.00
 -10   4   4   31.17    3.31
  12  -4  -4    4.89    2.15
 -12  -4   4    2.96    1.47
 -12   4   4    1.78    1.49
 -12   4   4    1.45    1.18
 -14  -4   4  102.58   11.20
 -14   4   4   94.80   11.17
   9   5   4   20.69    2.66
   9   5   4   20.99    3.16
   9  -5   4   17.11    2.62
   7   5   4  181.92   20.71
   7   5   4  141.39   20.82
   7  -5   4  223.51   21.31
   7   5   4  176.14   21.09
   7  -5   4  188.27   20.82
   5   5   4   33.15    4.75
   5   5   4   35.92    4.73
   5  -5   4   44.44    5.00
   5  -5   4   38.72    4.62
   3   5   4  277.14   34.48
   3   5   4  343.19   34.72
   3  -5   4  301.02   34.77
   3   5   4  318.16   34.75
  -1   5  -4    0.15    0.40
  -1   5  -4    0.07    0.84
   1   5  -4  137.19   15.64
   1   5  -4  139.10   16.11
  -1  -5   4  173.94   16.71
   1   5  -4  125.97   15.51
   3   5  -4  182.81   17.57
  -3  -5   4  155.06   18.17
   3   5  -4  198.31   18.46
  -5   5   4   21.55    3.38
  -5  -5   4   17.02    2.58
   5  -5  -4   14.20    3.38
   5   5  -4   15.08    3.53
  -5  -5   4   19.33    3.67
  -7  -5   4  361.21   33.13
  -7  -5   4  305.65   32.44
  -7   5   4  246.41   32.41
  -9  -5   4   24.35    3.55
   9   5  -4   31.26   12.02
  -9   5   4   28.13    3.60
  -9  -5   4   19.17    3.46
  -9   5   4   29.50    3.60
 -11   5   4  230.95   19.82
 -11   5   4  227.20   19.69
 -13   5   4   15.60    2.40
 -13   5   4   14.88    2.20
 -13  -5   4   18.15    2.45
  10   6   4  150.52   18.15
  10   6   4  204.11   18.46
  10   6   4  157.83   18.17
   8  -6   4   65.54    7.91
   8  -6   4   57.79    7.35
   6   6   4  185.32   26.15
   6   6   4  217.38   26.48
   6  -6   4  274.76   26.82
   6  -6   4  272.59   26.46
   4   6   4  837.51  100.53
   4  -6   4  783.05  100.71
   2   6   4  133.11   13.09
  -2  -6  -4   80.56   13.42
   0   6  -4  122.80   15.29
   0   6  -4  112.84   15.46
   2   6  -4  339.37   32.46
   2   6  -4  338.80   33.50
   2  -6  -4  206.53   33.13
  -2  -6   4  206.05   33.17
  -4  -6   4   37.48    4.96
   4  -6  -4   38.61    6.24
  -4  -6   4   54.39    6.98
  -6   6   4   46.26    7.16
  -6  -6   4   80.05    7.27
  -6  -6   4   91.11    8.87
  -6  -6   4   86.52    7.29
  -6  -6   4   52.21    8.67
  -6   6   4   63.03    7.55
   6  -6  -4   91.05    9.38
  -6  -6   4   79.52    7.87
  -6   6   4   34.30    7.07
  -6  -6   4   89.96    9.55
  -8  -6   4  964.95  112.46
  -8   6   4  989.43  112.47
  -8   6   4 1097.61  112.84
  -8   6   4  948.06  112.46
  10  -6  -4  170.18   24.46
 -10   6   4  176.12   19.02
  10   6  -4  202.02   20.39
 -10  -6   4  145.15   18.95
 -12   6   4  105.96   12.55
 -12  -6   4  110.46   12.69
 -12   6   4  110.73   12.64
 -14   6   4  257.06   23.88
  14   6  -4  170.61   23.86
   9   7   4   23.50    3.53
   9  -7   4   36.68    4.07
   7   7   4  266.28   31.33
   7  -7   4  284.76   31.66
   7  -7   4  276.43   31.22
   5   7   4   50.06    6.56
   5  -7   4   53.28    6.89
   3  -7   4  684.01   79.98
   3   7   4  785.08   80.25
   3  -7   4  604.87   80.29
   3   7   4  838.22   80.41
  -1  -7  -4   44.83    5.98
  -1  -7  -4   43.68    6.49
  -1  -7   4    6.84    2.36
   1  -7  -4    5.44    1.56
  -3  -7   4   49.12    8.33
   3   7  -4   75.05    8.80
  -5  -7   4   60.61    7.75
  -5  -7   4   64.21    7.22
  -5  -7   4   57.63    5.78
   5  -7  -4   44.32    6.76
   5  -7  -4   63.39    7.38
  -7   7   4  522.24   61.43
  -7  -7   4  666.84   61.70
  -7   7   4  462.79   61.07
   7   7  -4  588.12   62.85
  -7   7   4  593.23   61.16
   9   7  -4  154.74   16.44
  -9   7   4  131.08   14.78
  -9  -7   4  120.53   14.75
  -9   7   4  124.44   14.80
  11  -7  -4  340.11   35.55
 -11   7   4  343.62   35.33
 -11  -7   4  250.57   35.22
 -11   7   4  338.39   35.39
 -13   7   4   23.46    2.62
 -13  -7   4   17.24    2.71
  13  -7  -4   14.68    2.58
 -13   7   4   26.06    2.80
  10   8   4    2.00    0.85
  10  -8   4    2.11    0.85
  10   8   4    1.87    0.56
   8   8   4    5.80    2.58
   8  -8   4   23.06    3.07
   6   8   4   53.77    6.38
   6   8   4   56.74    6.84
   6  -8   4   36.86    6.38
   4  -8   4   50.28    5.78
   4   8   4   41.57    6.07
   4   8   4   52.86    6.42
   4  -8   4   47.34    6.38
   2  -8   4  300.14   32.73
  -2  -8  -4  228.88   33.62
   2   8   4  307.20   32.95
   0   8  -4  121.78   14.31
   0   8  -4  127.39   13.86
   0  -8   4  143.21   14.75
   0  -8  -4   95.74   14.28
  -2  -8   4   20.91    4.53
   2  -8  -4   25.66    3.76
  -4   8   4  148.64   19.51
   4  -8  -4  160.37   19.62
  -4  -8   4  202.44   20.97
   4   8  -4  167.81   20.68
   4  -8  -4  174.81   20.26
  -6   8   4  308.09   30.15
  -6   8   4  309.95   30.04
  -6  -8   4  197.82   31.11
  -6  -8   4  234.06   30.41
  -6  -8   4  303.20   29.88
  -6   8   4  278.19   29.99
  -8   8   4   56.08    7.93
   8   8  -4   73.14   10.53
  -8  -8   4   59.37    7.15
  -8   8   4   57.70    7.16
  10   8  -4   19.09    4.84
  10  -8  -4   24.08   11.69
 -10   8   4   13.78    2.78
 -10  -8   4   26.33    3.13
 -12   8   4    7.75    1.56
 -12   8   4    6.29    1.40
 -14   8   4    1.29    0.58
  14   8  -4    2.60    0.76
   9   9   4  226.38   24.00
   9  -9   4  225.64   24.13
   9   9   4  225.71   24.13
   9   9   4  190.98   23.80
   7  -9   4 1235.67  115.06
   7   9   4  864.55  114.78
   5  -9   4  172.10   20.20
   5   9   4  166.37   20.60
   5  -9   4  179.23   20.86
   5   9   4  213.98   21.02
   3  -9   4   29.88    3.58
   3   9   4   22.06    3.64
   3   9   4   20.35    3.69
   3  -9   4   35.59    3.64
   3  -9   4   25.11    3.93
   1  -9   4  724.80   79.58
  -1  -9  -4  672.50   81.23
   1   9   4  707.78   79.69
   1   9  -4  174.32   21.35
   1  -9  -4  165.99   21.02
   3  -9  -4  103.69   14.86
  -3  -9   4  119.77   15.38
   3   9  -4  136.71   15.44
   5  -9  -4  799.70   86.43
  -5   9   4  839.56   85.01
  -5  -9   4  926.18   86.42
  -5   9   4  733.09   84.89
  -5  -9   4  849.46   84.87
  -7   9   4   63.97    9.87
  -7   9   4   78.70    9.31
   7   9  -4   62.87   11.33
  -7   9   4   90.22    9.38
  -9   9   4   86.58   11.67
  -9   9   4   86.42   11.69
   9   9  -4   97.18   12.91
 -11   9   4 1126.56  103.56
 -11  -9   4  753.42  103.49
 -13   9   4  141.13   15.97
 -13  -9   4  147.01   16.08
 -13   9   4  149.54   16.08
  13  -9  -4  128.55   16.08
  10  10   4    8.60    1.44
  10  10   4    9.26    1.53
   8 -10   4    3.11    1.58
   8  10   4    5.31    1.87
   6  10   4 2267.85  267.83
   6 -10   4 2556.12  267.96
   4 -10   4  443.15   51.66
   4  10   4  455.13   52.03
   4 -10   4  443.33   52.21
   4 -10   4  470.86   51.68
   4  10   4  507.36   52.17
   2  10   4  661.84   65.79
   2 -10   4  581.68   65.61
   2 -10   4  542.04   65.59
   0  10   4   55.30    5.49
   0 -10  -4   36.33    5.84
   0 -10   4   39.17    5.26
   0 -10  -4   37.02    7.02
   0  10   4   48.04    5.36
   0  10   4   47.79    5.38
  -2 -10   4 6186.33  881.50
   2  10  -4 9999.00  881.83
   4  10  -4   41.77    8.44
  -4  10   4   51.79    7.86
   4 -10  -4   56.81    7.95
  -4 -10   4   55.41    7.97
   4 -10  -4   62.94    8.67
  -4 -10   4   65.88    7.00
  -4 -10   4   66.65    9.27
   6  10  -4  836.49   72.12
  -6  10   4  831.15   71.32
  -6  10   4  952.91   71.36
  -6  10   4  924.00   71.30
  -8  10   4  521.93   59.48
   8  10  -4  474.96   59.99
  -8 -10   4  530.86   59.26
  -8  10   4  557.77   59.32
 -10  10   4 2615.04  274.43
 -10  10   4 2279.11  274.41
 -10 -10   4 2523.59  274.52
 -12  10   4    4.56    1.20
 -12  10   4    2.98    1.42
 -12 -10   4    3.26    1.42
  14  10  -4   13.29    1.55
 -14  10   4   10.40    1.44
   9  11   4   31.15    4.26
   9  11   4   31.21    4.31
   9 -11   4   41.88    4.42
   7  11   4   39.66    4.11
   7  11   4   37.15    4.58
   5 -11   4   53.83    6.49
   5 -11   4   52.57    6.47
   5 -11   4   53.23    7.16
   5  11   4   62.08    7.18
   3 -11   4  189.21   20.69
   3 -11   4  154.43   20.60
   3 -11   4  165.41   20.95
   1 -11   4   21.57    3.02
   1  11   4   24.90    3.13
   1 -11   4   24.50    3.07
   1  11   4   24.75    3.09
   1 -11  -4    2.47    1.31
  -1  11   4    7.35    1.15
  -1 -11   4    4.33    0.98
   1 -11  -4    6.33    2.84
   1  11  -4    7.13    1.96
  -1  11   4    7.87    1.11
  -1  11   4    7.04    1.13
  -1 -11   4    6.69    2.60
  -3  11   4   10.60    1.62
   3  11  -4   12.53    3.16
  -3  11   4   11.00    1.56
  -5  11   4   51.74    2.73
  -5  11   4   50.85    2.60
  -5 -11   4   40.72    2.13
   7  11  -4  229.59   15.73
  -7  11   4  191.38   14.78
   9  11  -4  112.55   16.60
  -9  11   4  143.90   15.86
  -9 -11   4  136.84   15.89
  -9  11   4  141.42   15.89
 -11 -11   4   16.69    2.35
 -11  11   4    6.84    1.76
  13  11  -4   14.37    2.22
 -13  11   4   16.80    2.11
  13 -11  -4   13.37    2.13
 -13  11   4   16.09    1.96
   8  12   4   61.41    7.82
   8  12   4   54.28    7.47
   8  12   4   71.10    7.91
   6 -12   4   90.91   10.07
   6 -12   4   79.81    9.35
   6  12   4   74.63    9.86
   4 -12   4  199.53   26.04
   4 -12   4  238.57   26.60
   4 -12   4  235.79   26.08
   4  12   4  280.54   26.55
   2  12   4   12.55    1.98
   2 -12   4   17.86    2.24
  -2  12  -4    8.78    2.04
   2 -12   4   14.73    2.18
   2  12   4   11.29    2.07
   0  12   4  290.14   29.61
   0 -12   4  259.52   29.48
   0 -12   4  269.88   29.48
   0  12   4  248.88   29.48
   0  12   4  250.99   29.50
  -2  12   4  114.66   12.69
  -2 -12   4  113.64   12.67
   2  12  -4  105.96   14.13
  -2  12   4  108.44   12.67
  -2 -12   4   89.82   14.35
  -2  12   4  113.27   12.71
  -4  12   4  122.51   12.93
  -4  12   4  103.35   12.77
  -6  12   4   73.29    9.49
  -6  12   4   72.01    9.27
  -6  12   4   86.27    9.35
   6  12  -4   82.78    9.86
   8  12  -4  211.24   30.68
  -8  12   4  241.77   30.33
  -8  12   4  263.85   30.22
 -10  12   4   61.56    7.60
 -10  12   4   54.39    7.47
 -10 -12   4   76.54    7.80
 -12  12   4   72.09    7.89
  12  12  -4   58.76    8.07
 -12  12   4   69.30    7.97
   9  13   4    8.11    1.22
   9  13   4    6.55    1.07
   7  13   4  340.50   31.11
   7 -13   4  341.51   31.28
   7  13   4  223.44   30.75
   7  13   4  249.41   31.06
   5 -13   4   31.22    4.46
   5 -13   4   31.99    4.93
   5 -13   4   33.24    4.42
   5  13   4   41.77    5.04
   5  13   4   47.14    4.80
   3 -13   4  166.47   23.13
  -3  13  -4  237.02   23.28
   3  13   4  244.39   23.44
   3 -13   4  182.54   23.42
   3 -13   4  186.45   23.19
   3  13   4  228.40   23.26
   1  13   4  500.69   53.01
   1  13   4  469.21   52.90
   1 -13   4  464.94   52.90
   1 -13   4  456.52   52.88
   1  13   4  477.21   52.88
  -1  13   4   11.62    1.78
  -1  13   4   12.11    1.73
  -1  13   4   12.53    1.76
  -3  13   4    5.56    1.02
  -3  13   4    8.07    1.22
  -3 -13   4    2.20    0.93
  -3  13   4    6.69    1.29
  -5  13   4  531.69    8.49
  -5  13   4  511.89    8.13
   7  13  -4  115.62   15.17
  -7  13   4   88.29   14.75
  -7  13   4  142.04   14.80
  -7  13   4  138.59   14.80
  -7 -13   4  148.15   14.78
  -9  13   4  127.79   13.33
  -9 -13   4   95.94   13.24
  -9  13   4  120.88   13.33
 -11  13   4  374.76   42.04
 -13  13   4    7.89    1.27
 -13  13   4    6.78    1.11
  13  13  -4    8.82    1.31
   8 -14   4   86.80    9.29
   8  14   4   71.74    9.22
   6  14   4  121.22   15.68
   6 -14   4  167.68   16.18
   6 -14   4  139.21   15.57
   6  14   4  132.53   15.97
   4 -14   4   40.53    4.40
   4  14   4   24.08    4.40
   4 -14   4   49.77    5.06
   4 -14   4   42.35    4.44
  -4  14  -4   30.22    4.24
   4  14   4   28.86    4.36
   2 -14   4   16.57    3.64
  -2  14  -4   39.13    4.02
   2 -14   4   12.78    3.55
   2  14   4   47.52    4.00
   2  14   4   47.39    3.93
   0  14   4  152.50   18.48
   0 -14   4  164.88   18.48
   0  14   4  156.10   18.44
   0  14   4  159.94   18.46
   0 -14   4  182.85   18.51
  -2  14   4  150.57   18.24
  -2 -14   4  184.92   18.33
  -2  14   4  157.70   18.48
  -2  14   4  166.01   18.33
  -2  14   4  152.81   18.24
  -4 -14   4  101.67   14.04
  -4  14   4  132.22   14.24
  -6  14   4   19.68    3.95
  -6  14   4   29.91    3.58
  -6  14   4   22.35    3.46
  -8 -14   4   50.57    5.64
  -8  14   4   37.37    5.46
 -10  14   4  131.51   15.17
 -10  14   4  132.08   15.22
 -12  14   4  125.09   13.08
  12  14  -4  101.82   13.17
   7  15   4   12.00    2.67
   7  15   4   12.29    2.47
   7  15   4   12.20    2.42
   5 -15   4   56.59    6.60
   5  15   4   50.48    6.84
   5 -15   4   59.45    7.00
   5 -15   4   58.32    6.56
   5  15   4   49.14    6.60
   3 -15   4   47.61    7.89
   3  15   4   81.23    8.20
  -3  15  -4   84.61    8.15
   3 -15   4   50.25    7.95
   3  15   4   91.71    8.18
   1 -15   4  147.04   13.08
   1  15   4  105.02   12.86
   1 -15   4  161.43   13.09
   1  15   4   88.91   12.69
   1  15   4   94.07   12.73
  -1  15   4  403.02   46.43
  -1  15   4  419.95   46.46
  -1 -15   4  421.53   46.46
  -1 -15   4  428.55   46.48
  -1  15   4  404.85   46.41
  -3 -15   4  508.43   51.17
  -3  15   4  439.79   51.19
  -3  15   4  421.36   51.21
  -5  15   4  114.84    4.24
  -5 -15   4  162.61    4.35
  -5  15   4  143.86    5.00
  -5  15   4  148.30    4.91
  -5  15   4   99.62    4.53
  -7  15   4   66.23   10.46
  -7  15   4   90.02   10.46
  -7 -15   4   98.69   10.29
  -7  15   4   94.20   10.51
  -9  15   4   92.73   11.17
   9  15  -4   89.47   11.17
  -9  15   4  103.60   11.22
 -11  15   4    3.29    1.27
  11  15  -4    3.04    1.15
 -11  15   4    3.60    1.07
 -13  15   4   93.69   10.26
  13 -15  -4   87.45   10.29
   8  16   4   30.26    3.51
   8 -16   4   31.41    3.26
   6  16   4   52.26    6.71
   6 -16   4   55.74    6.53
   6 -16   4   50.41    6.15
   6  16   4   52.83    6.51
   4  16   4  107.55   11.89
   4 -16   4  106.98   11.51
  -4  16  -4   91.20   11.40
   4  16   4   99.36   11.53
   4  16   4   95.73   11.64
   4 -16   4   97.65   11.49
   2  16   4   60.68    6.36
   2 -16   4   40.48    6.16
   2  16   4   58.19    6.16
   2  16   4   52.72    6.15
   2 -16   4   44.77    6.20
  -2  16  -4   44.94    6.26
   0  16   4   30.77    3.91
   0  16   4   25.93    3.89
   0  16   4   26.66    3.80
  -2 -16   4  653.62   64.68
  -2  16   4  520.78   64.50
  -2  16   4  558.88   64.77
  -2  16   4  609.27   64.67
  -4 -16   4   20.49    2.60
  -4  16   4   17.28    2.80
  -4  16   4   14.64    3.06
  -6  16   4  150.23   15.66
  -6 -16   4  144.68   15.42
  -6  16   4  158.75   15.66
  -8 -16   4  135.77   16.17
  -8  16   4  150.32   16.40
 -10  16   4   21.02    3.22
 -10  16   4   30.66    3.40
  10  16  -4   21.46    3.18
  12  16  -4    2.07    0.60
 -12  16   4    2.67    0.67
   7  17   4    3.09    1.42
   7  17   4    5.09    1.60
   7 -17   4    3.95    0.98
   7  17   4    2.86    1.05
   5  17   4   17.77    2.96
   5  17   4   20.02    3.44
   5 -17   4   33.59    3.22
   5  17   4   14.77    3.07
   5 -17   4   34.39    3.46
   5 -17   4   32.57    3.15
  -5  17  -4   18.17    2.87
   3  17   4    3.49    1.27
   3  17   4    1.56    1.24
   3 -17   4    9.18    1.64
  -3  17  -4    1.64    1.31
   3 -17   4   10.77    1.75
   3  17   4    2.18    1.31
   1  17   4   13.71    1.85
   1  17   4   15.91    1.93
   1  17   4   12.31    1.73
   1 -17   4    3.44    1.87
   1 -17   4    5.06    1.80
  -1  17   4   71.49    9.29
  -1 -17   4  103.62    9.60
  -1  17   4   80.50    9.44
  -1 -17   4   95.85    9.55
  -1  17   4   69.65    9.31
  -3 -17   4   61.87    6.91
  -3  17   4   54.97    6.95
  -3  17   4   55.63    7.04
  -5  17   4   15.22    2.09
  -5 -17   4    1.07    1.11
  -5  17   4   20.57    2.16
  -5  17   4   23.46    2.38
   5 -17  -4    0.11    0.85
  -7  17   4   96.71   10.62
  -7  17   4  119.29   10.78
  -7  17   4  115.09   10.77
  -9  17   4    2.15    1.42
  -9  17   4    4.27    1.56
 -11  17   4    1.13    0.98
 -11  17   4    1.25    0.82
   8  18   4   87.38   10.02
   6  18   4   53.94    7.16
   6 -18   4   61.79    6.78
   6  18   4   55.96    6.93
   4  18   4  310.18   33.28
   4 -18   4  288.10   32.99
   4  18   4  298.49   32.97
   4 -18   4  303.29   32.97
   4  18   4  289.76   33.02
  -4  18  -4  275.99   32.88
   2  18   4    6.89    1.40
   2  18   4    6.66    1.55
  -2  18  -4    3.75    1.62
   2 -18   4    2.95    1.67
   2  18   4    7.35    1.31
   2 -18   4    2.18    1.55
   0  18   4   83.69   11.26
   0 -18   4  119.06   11.66
   0  18   4   89.92   11.24
   0 -18   4  118.11   11.57
   0  18   4  100.34   11.38
  -2 -18   4   66.16    7.66
  -2  18   4   61.57    7.73
  -2  18   4   63.39    7.67
  -4  18   4   37.39    4.80
  -4 -18   4   34.79    4.73
  -4  18   4   47.61    5.07
  -4  18   4   32.53    5.02
  -6 -18   4   38.42    4.75
  -6  18   4   42.24    5.07
  -6  18   4   44.24    5.06
  -6  18   4   27.60    4.87
  -8  18   4  342.97   38.64
 -10  18   4   38.72    5.16
 -10  18   4   47.77    5.27
 -12  18   4   62.05    7.02
   7  19   4  166.50   22.82
   7  19   4  264.03   23.08
   5  19   4   14.62    2.89
   5 -19   4   29.71    2.76
   5  19   4   16.20    2.56
   5 -19   4   27.10    2.67
  -5  19  -4   13.88    2.38
   3  19   4 2190.44  238.30
   3 -19   4 2121.97  238.13
   3  19   4 2311.82  238.15
   3  19   4 2120.55  238.10
  -3  19  -4 2140.08  238.13
   3 -19   4 1983.02  238.10
   1  19   4  142.68   15.82
   1 -19   4  167.28   16.11
   1  19   4  122.28   15.71
   1  19   4  133.51   15.68
  -1  19   4   11.29    2.18
  -1  19   4   13.55    1.98
  -3  19   4   85.94   11.64
  -3 -19   4  116.84   11.69
  -3  19   4   77.92   11.46
  -3  19   4  128.33   11.87
  -3 -19   4  108.04   11.66
  -5  19   4  190.82   26.15
  -5  19   4  202.60   26.11
  -7  19   4 2163.43  226.91
  -7 -19   4 1937.68  226.71
  -7  19   4 2058.43  226.86
  -9  19   4   23.29    3.60
  -9  19   4   30.61    3.62
 -11  19   4  190.29   22.53
 -11  19   4  214.91   22.60
   6  20   4   22.80    3.22
   6  20   4   27.02    3.67
   4 -20   4  188.89   22.19
   4 -20   4  191.29   22.15
  -4  20  -4  193.78   22.13
   4  20   4  219.09   22.44
   2 -20   4 1323.92  179.23
   2  20   4 1911.99  179.32
   2  20   4 1648.03  179.27
  -2  20  -4 1593.91  179.34
   0 -20   4   62.96    8.18
   0 -20   4   60.30    8.07
   0  20   4   75.85    8.06
  -2  20   4   90.94   10.06
  -2  20   4   87.09   10.00
  -2 -20   4   83.87   10.02
  -2 -20   4   76.14    9.93
  -4 -20   4   55.30    6.76
  -4  20   4   60.92    6.89
  -4 -20   4   50.32    6.76
  -6 -20   4 2118.82  233.70
  -6  20   4 2017.77  233.79
  -6  20   4 2159.94  233.77
  -8  20   4  184.30   20.97
 -10  20   4    1.07    0.89
 -10  20   4    0.24    0.82
   7  21   4   65.14    9.29
   7  21   4  132.17    9.60
   5  21   4   20.37    2.13
   5  21   4   16.57    2.80
  -5  21  -4   16.40    1.65
   3  21   4   50.32    7.47
   3 -21   4   86.76    7.71
   3 -21   4   80.07    7.64
  -3  21  -4   50.34    7.44
   1 -21   4  116.58   16.42
   1  21   4  150.04   16.29
   1 -21   4  128.66   16.46
  -1  21  -4  127.86   16.55
  -1  21   4   19.02    2.42
  -1  21   4   19.40    2.58
  -3 -21   4   73.12    5.60
  -3 -21   4   74.50    5.53
  -5 -21   4  400.67   39.30
  -5  21   4  315.56   39.23
  -5 -21   4  368.88   39.26
  -5  21   4  316.38   39.15
  -7  21   4   68.74    8.04
  -7  21   4   64.41    8.00
  -9  21   4   15.29    2.44
  -9  21   4   12.33    2.42
 -11  21   4   86.94    9.51
 -11  21   4   81.61    9.53
   6  22   4   71.01    6.55
   6  22   4   46.63    6.06
   4 -22   4   61.39    5.47
   4  22   4   36.10    5.35
  -4  22  -4   34.81    5.22
   4 -22   4   56.79    5.42
   2  22   4  272.30   31.30
  -2  22  -4  273.41   31.41
   2 -22   4  291.03   31.42
   0  22   4  135.55   13.53
   0  22   4  140.01   13.29
  -2 -22   4  429.69   40.61
  -2 -22   4  448.84   40.52
  -4 -22   4  111.09   12.91
  -4  22   4  114.78   12.84
  -4  22   4  105.95   12.95
  -4 -22   4  107.06   12.82
  -6 -22   4  409.94   48.83
  -6  22   4  424.69   48.88
  -6 -22   4  438.88   48.90
  -6  22   4  469.88   48.88
  -8 -22   4  103.85    7.58
  -8  22   4   43.32    7.15
 -10  22   4   25.20    2.86
 -10  22   4   21.55    2.84
   5 -23   4   20.84    2.56
   3  23   4   37.02    4.89
  -3  23  -4   37.50    4.11
   3 -23   4   27.42    4.04
  -1  23  -4  239.66   24.59
   1 -23   4  204.67   24.39
   1  23   4  248.15   24.80
   1 -23   4  187.87   24.40
  -1 -23   4   67.83    7.44
  -1 -23   4   62.43    7.51
  -1  23   4   51.34    7.18
  -3 -23   4   88.11   11.11
  -3 -23   4   86.60   11.02
  -3  23   4  108.31   11.22
  -5 -23   4  282.94   34.13
  -5 -23   4  267.68   34.13
  -5  23   4  317.71   34.21
  -5  23   4  344.41   34.15
  -7  23   4   89.60   11.15
  -7 -23   4  115.47   11.31
  -7  23   4   89.14   11.09
  -9  23   4   10.09    1.49
   6  24   4   41.03    4.89
   4  24   4   45.75    5.96
   4 -24   4   47.97    5.42
  -4  24  -4   45.26    5.36
   2 -24   4    7.93    1.69
  -2  24  -4    7.00    1.55
   2  24   4    9.02    2.25
   2 -24   4    8.40    1.64
   0 -24   4   32.30    3.93
   0  24   4   25.70    3.89
   0  24  -4   27.64    4.11
  -2 -24   4   10.18    2.18
  -2 -24   4   10.24    2.04
  -2  24   4    7.47    1.93
  -4  24   4   39.55    4.49
  -4 -24   4   32.11    4.40
  -4  24   4   38.17    4.24
  -6  24   4   22.79    3.29
  -6 -24   4   22.59    3.33
  -6  24   4   25.37    3.18
  -8  24   4   31.11    3.95
  -8  24   4   33.42    3.93
   3  25   4   74.38    9.33
   3 -25   4   92.87    9.00
  -3  25  -4   69.21    8.89
   1 -25   4  215.80   22.15
   1  25   4  192.98   22.31
  -1  25  -4  177.29   22.15
  -1 -25   4   35.70    3.80
  -1  25   4   28.42    3.71
  -1  25   4   21.22    3.49
  -1 -25   4   29.17    3.89
  -3 -25   4   91.65   10.18
  -3  25   4   70.90   10.07
  -3 -25   4  103.60   10.40
  -5  25   4  184.18   20.95
  -5 -25   4  172.05   20.99
  -5  25   4  193.51   20.88
  -7  25   4   53.66    6.22
  -7 -25   4   47.81    6.26
  -7  25   4   55.52    6.16
   4  26   4   45.23    7.44
   4 -26   4   73.76    7.29
   2 -26   4   41.50    3.44
   2  26   4   36.24    3.76
  -2  26  -4   26.90    3.29
   2 -26   4   35.99    3.38
   0 -26   4   70.99    7.62
   0  26   4   63.23    7.60
   0  26  -4   59.65    7.67
   0 -26   4   62.57    7.64
  -2 -26   4   40.06    3.82
  -2 -26   4   30.17    3.95
  -4 -26   4   19.17    2.91
  -4 -26   4   17.84    3.24
  -6  26   4    2.33    0.75
  -6 -26   4    0.18    1.07
  -6  26   4    1.80    0.96
  -8  26   4   41.32    3.89
  -8  26   4   29.02    3.76
   3  27   4   36.26    3.38
   3 -27   4   22.49    3.02
   1 -27   4   42.24    4.42
   1  27   4   32.59    4.44
  -1  27  -4   34.42    4.40
  -1 -27   4  327.80   29.84
  -1 -27   4  268.27   29.88
  -3  27   4  323.91   30.90
  -3 -27   4  226.22   30.86
  -3 -27   4  274.74   30.73
  -5  27   4   39.52    4.13
  -5 -27   4   27.06    4.13
  -7  27   4    4.51    0.82
  -2  28  -4   18.15    2.20
   0 -28   4   28.20    2.56
   0 -28   4   26.48    2.64
  -2 -28   4  647.53   70.08
  -2  28   4  613.40   70.08
  -2 -28   4  732.18   70.27
   2  28  -4  524.02   70.25
  -4  28   4    7.15    1.02
  -4 -28   4   -0.15    0.89
  -6  28   4   67.01    7.64
  -1  29  -4    9.67    2.27
   1 -29   4   66.85    2.67
  -1 -29   4  249.92   22.20
   1  29  -4  156.68   22.13
  -3 -29   4  119.28   13.48
  -5  29   4   11.67    1.36
   5  29  -4    7.84    1.56
   4  30  -4    5.46    1.04
   8   0   5   20.80    3.07
   6   0   5   50.72    6.27
   6   0   5   53.19    6.86
   4   0   5   34.44    5.15
   4   0   5   43.86    5.49
   2   0   5  292.51   28.93
   2   0   5  331.89   29.13
   0   0  -5  678.77   80.80
   0   0  -5  762.57   80.83
   2   0  -5  504.34   64.43
   2   0  -5  666.17   65.01
   2   0  -5  625.96   65.23
  -4   0   5 1135.69  123.55
   4   0  -5 1110.01  124.55
   4   0  -5 1041.93  124.33
  -6   0   5   22.69    3.00
  -6   0   5   25.37    3.91
   6   0  -5   29.90    5.86
  -6   0   5   22.02    3.76
  -8   0   5  339.80   29.21
  -8   0   5  205.09   28.20
  -8   0   5  284.89   28.81
  -8   0   5  254.57   28.30
  10   0  -5   62.12   30.70
 -10   0   5   69.34    7.47
 -10   0   5   52.81    7.33
  12   0  -5   29.62    5.09
 -12   0   5   32.57    4.16
 -12   0   5   28.59    4.20
 -14   0   5   15.98    2.20
   9   1   5  134.39   16.93
   9  -1   5  164.37   16.93
   7   1   5   33.90    4.46
   7   1   5   38.01    5.31
   7   1   5   39.26    5.16
   7  -1   5   35.15    4.89
   5   1   5   28.44    4.71
   5  -1   5   34.15    5.04
   5  -1   5   40.08    4.91
   3   1   5   94.43   11.51
   3   1   5  105.42   11.66
   3  -1   5  103.96   11.64
   3  -1   5   86.40   11.38
  -1   1  -5   36.19    5.06
   1   1   5   49.43    4.75
   1   1  -5  537.57   60.03
   1  -1  -5  560.53   60.19
   1   1  -5  531.87   59.77
   1  -1  -5  506.78   59.77
   3   1  -5  241.04   25.53
   3  -1  -5  193.42   25.15
   3   1  -5  243.39   25.71
   3  -1  -5  199.60   25.53
  -5   1   5  749.06   79.09
   5   1  -5  690.43   80.52
  -5  -1   5  708.16   78.89
   5  -1  -5  607.03   80.14
  -7   1   5  151.70   21.82
  -7  -1   5  197.65   22.04
  -7  -1   5  202.25   21.22
  -7   1   5  160.12   21.15
  -7  -1   5  212.89   21.99
  -7   1   5  196.45   21.66
  -7  -1   5  205.53   21.20
  -7   1   5  181.16   21.17
   9   1  -5   12.15   24.42
   9  -1  -5    0.65   23.91
  -9  -1   5    5.20    1.67
  -9   1   5    6.60    1.69
  -9  -1   5    5.07    2.73
  -9   1   5    8.22    2.58
  11   1  -5   10.69    7.67
  11  -1  -5    4.67   12.00
 -11  -1   5    4.78    1.75
 -11   1   5   11.86    2.00
 -13   1   5    4.07    1.47
 -13  -1   5    8.11    1.64
  15   1  -5   16.64    2.15
  15  -1  -5   19.04    2.16
  10   2   5   11.73    1.45
   8  -2   5  132.59   15.24
   8   2   5  131.66   15.38
   6   2   5  157.05   21.99
   6  -2   5  202.27   22.20
   6   2   5  196.69   22.09
   6  -2   5  200.62   21.91
   4  -2   5   96.87    9.00
   4  -2   5   75.76    8.60
   2   2   5    6.38    2.04
   2  -2   5   28.97    2.78
   2   2   5    8.89    2.13
   2  -2   5   26.28    2.51
   0   2  -5  328.24   37.82
   0  -2  -5  398.29   38.37
   0   2  -5  311.82   37.90
   0  -2  -5  319.75   38.06
   2  -2  -5  166.07   17.06
   2   2  -5  124.82   17.06
   2   2  -5  132.13   16.78
   2  -2  -5  190.03   18.00
  -4   2   5  149.48   15.88
   4  -2  -5  105.47   16.33
   4   2  -5  108.86   16.82
   4  -2  -5  146.48   16.49
  -4  -2   5  152.59   17.24
  -6   2   5  258.85   21.51
   6   2  -5  266.50   23.91
   6  -2  -5  150.44   23.24
  -6  -2   5  145.57   20.95
  -6   2   5  227.84   21.13
  -6  -2   5  160.50   21.57
  -6  -2   5  145.21   21.55
  -6   2   5  250.24   22.53
  -8   2   5   78.69    7.00
  -8  -2   5   24.55    4.49
  -8   2   5   78.70    6.09
  -8   2   5   17.66    4.46
  -8  -2   5   43.99    6.29
  -8  -2   5   46.75    4.76
  -8   2   5   67.76    5.04
  10   2  -5   80.50   25.51
  10  -2  -5   32.90   32.48
 -10   2   5   65.83    7.47
 -10  -2   5   56.34    7.38
 -10   2   5   58.74    7.42
  12   2  -5  190.18   20.80
  12  -2  -5  174.87   20.55
 -12   2   5  189.09   20.15
 -12  -2   5  178.61   20.17
 -12   2   5  156.35   20.08
 -14  -2   5  164.01   22.60
 -14   2   5  255.86   22.73
   9  -3   5   93.47   11.24
   9   3   5  112.00   11.49
   7   3   5  365.81   38.81
   7  -3   5  348.88   39.24
   7   3   5  383.90   39.28
   7  -3   5  295.18   38.82
   5   3   5  429.24   51.01
   5  -3   5  545.71   51.25
   5  -3   5  587.68   51.05
   3  -3   5  103.85   12.51
   3   3   5  125.60   12.62
   3  -3   5   93.09   12.26
   1   3   5  664.64   74.81
  -1   3  -5  624.16   75.32
  -1  -3  -5  615.63   75.52
   1   3   5  725.60   74.89
   1   3  -5  459.50   48.26
   1   3  -5  290.89   47.74
   1  -3  -5  651.68   49.21
   1  -3  -5  574.68   48.41
   1   3  -5  412.00   47.84
   3   3  -5  125.29   18.80
   3  -3  -5  119.17   18.59
  -3  -3   5  121.04   18.88
  -5  -3   5   99.78   12.11
   5   3  -5  100.18   13.48
   5  -3  -5   72.92   12.95
  -5  -3   5  108.38   13.71
   5   3  -5  120.51   13.95
   5  -3  -5   90.20   13.26
  -5   3   5  132.51   12.87
  -7  -3   5  502.92   39.30
  -7  -3   5  411.51   38.41
  -7  -3   5  452.73   39.37
  -7   3   5  311.51   38.62
  -7  -3   5  380.50   39.37
  -7  -3   5  432.49   38.42
  -7   3   5  295.31   38.28
  -7   3   5  237.13   38.22
  -7   3   5  297.71   38.73
  -9  -3   5  113.78   17.80
  -9  -3   5  177.83   18.28
   9   3  -5   93.69   31.44
  -9  -3   5  172.43   18.00
  -9   3   5  189.40   18.08
  11   3  -5  264.14   25.44
  11  -3  -5  247.30   28.73
 -11   3   5  311.58   24.39
 -13   3   5  537.66   57.65
 -13  -3   5  464.08   57.65
 -13   3   5  547.95   57.72
  15   3  -5   11.38    1.47
   8   4   5  131.28   15.71
   8  -4   5  169.85   16.31
   8  -4   5  129.91   15.73
   8   4   5  141.75   16.06
   6  -4   5   92.78    9.04
   6  -4   5   84.94    8.40
   4   4   5  501.98   49.19
   4  -4   5  411.82   49.01
   4   4   5  416.93   49.01
   4  -4   5  417.82   48.77
   2   4   5  309.98   30.62
   2   4   5  262.28   30.62
   2  -4   5  212.58   30.48
   2   4   5  312.98   30.70
   0   4  -5   58.72    6.42
   0  -4  -5   42.99    6.73
   0  -4  -5   34.42    6.36
   0   4  -5   69.54    6.66
   2   4  -5  381.87   37.15
   2   4  -5  282.98   36.72
   2  -4  -5  319.29   36.42
   2  -4  -5  314.67   37.17
  -4   4   5  205.14   19.57
   4   4  -5  167.48   19.93
   4   4  -5  248.01   21.09
   4  -4  -5  146.84   19.53
   4  -4  -5  112.57   19.53
  -4  -4   5  147.12   20.20
  -6   4   5  167.74   21.08
   6   4  -5  108.71   21.89
  -6  -4   5  251.86   21.06
  -6   4   5  132.82   20.88
  -6  -4   5  279.47   22.37
  -6  -4   5  262.23   21.06
  -6   4   5  145.95   20.86
  -6  -4   5  247.52   21.82
  -8   4   5  228.75   26.24
  -8   4   5  178.36   25.53
  -8   4   5  179.25   25.51
 -10   4   5  347.93   30.37
 -10   4   5  326.20   30.33
  12  -4  -5  163.56   16.69
 -12   4   5  128.71   16.15
 -12  -4   5  170.03   16.37
 -14  -4   5  240.97   20.73
 -14   4   5  148.95   20.57
   9   5   5  168.88   19.17
   7   5   5   10.09    2.38
   7  -5   5    7.20    1.56
   7   5   5    5.87    1.62
   7  -5   5    4.11    2.24
   5  -5   5   61.07    8.17
   5   5   5   65.83    8.18
   5  -5   5   63.03    7.80
   3   5   5  141.10   16.77
   3   5   5  139.46   16.93
   3  -5   5  157.85   17.06
   1   5   5   26.33    3.53
   1   5   5   29.15    3.56
   1   5   5   25.24    3.67
   1   5  -5  411.42   43.53
   1   5  -5  378.32   42.99
   1  -5  -5  350.04   43.88
   1   5  -5  400.31   42.99
   1  -5  -5  354.61   43.28
   3   5  -5  200.09   18.42
  -3  -5   5  124.08   17.89
   3   5  -5  169.58   17.37
   3  -5  -5  103.36   17.42
  -5   5   5   48.77    9.42
  -5  -5   5   97.71    9.31
   5   5  -5   55.14    9.78
   5  -5  -5   85.65   10.51
  -5  -5   5   83.63    9.93
   5   5  -5   61.74   10.67
   5  -5  -5  100.24   11.04
  -5  -5   5  106.91   11.51
  -7   5   5   78.78    8.15
  -7  -5   5   53.34    7.04
  -7   5   5   51.90    7.07
  -7   5   5   77.32    7.58
  -7  -5   5   60.99    9.07
  -7  -5   5   58.06    7.06
  -7   5   5   60.21    7.13
  -9  -5   5  234.95   28.15
  -9  -5   5  295.36   28.24
  -9   5   5  217.66   28.08
 -11  -5   5    5.60    2.18
  11  -5  -5   17.48   13.38
 -11   5   5   15.09    2.53
 -11   5   5   19.20    2.45
 -13   5   5   28.91    3.89
 -13  -5   5   32.81    4.06
 -13   5   5   32.53    4.04
   8   6   5   84.09   10.66
   8   6   5   89.96   10.89
   8  -6   5  111.20   11.11
   6   6   5   14.57    3.42
   6  -6   5   20.44    2.89
   6  -6   5   21.60    3.53
   4   6   5   45.83    4.96
   4   6   5   46.55    5.33
   2   6   5  267.48   27.64
   2  -6   5  278.23   27.68
   2   6   5  199.22   27.42
   0   6   5  182.76   17.68
   0  -6  -5  177.92   19.15
   0   6   5  164.77   17.58
  -2  -6   5  290.11   27.79
   2   6  -5  240.26   25.91
   2  -6  -5  213.31   26.33
   2   6  -5  273.14   27.11
   4   6  -5  684.23   66.74
  -4  -6   5  589.10   66.58
   4   6  -5  568.57   65.36
   4  -6  -5  527.89   65.58
  -6   6   5    9.11    2.16
  -6  -6   5    9.40    1.55
  -6   6   5   10.91    1.67
  -6   6   5    8.18    1.65
  -6   6   5   10.02    2.02
   8   6  -5   38.66   16.18
  -8   6   5   67.99    8.57
  -8  -6   5  108.04    9.86
  -8  -6   5   93.33    8.67
  -8   6   5   53.77    8.44
  10   6  -5   43.57    8.77
  10  -6  -5   19.99   29.42
 -10   6   5   47.68    6.02
 -10   6   5   47.90    6.00
  12  -6  -5  168.52   20.08
 -12   6   5  193.27   19.93
 -12  -6   5  160.70   19.91
 -14  -6   5    0.49    0.76
 -14   6   5    0.05    0.71
   9   7   5   29.21    3.86
   9   7   5   37.12    4.15
   9   7   5   35.79    3.96
   7   7   5  302.56   30.51
   7  -7   5  238.86   30.53
   7   7   5  259.57   30.61
   5   7   5   84.40    8.98
   5  -7   5   60.63    9.15
   3  -7   5   76.78    9.42
   1   7   5    1.18    0.82
   1  -7   5    4.36    0.85
  -1   7   5  138.24   17.80
   1   7  -5  148.70   18.33
   1  -7  -5  199.89   19.82
  -1   7   5  142.53   17.53
  -3  -7   5   13.62    3.87
   3  -7  -5   15.88    3.91
  -5   7   5  252.68   31.24
  -5  -7   5  200.45   31.97
  -5   7   5  331.86   31.53
  -5  -7   5  263.43   31.13
  -5   7   5  316.86   31.24
  -7   7   5  261.94   28.37
  -7   7   5  241.79   28.02
  -7  -7   5  348.61   29.21
  -7  -7   5  327.91   28.08
  -7   7   5  174.56   27.86
  -9   7   5   50.85    7.55
  -9   7   5   55.36    6.80
  11   7  -5   17.13    4.89
  11  -7  -5   42.43   10.06
 -11   7   5   21.82    3.60
 -11   7   5   23.04    3.60
 -11  -7   5   38.75    3.96
 -13   7   5    5.04    1.53
 -13   7   5    5.71    1.44
   8   8   5   60.43    7.58
   8  -8   5   69.14    7.82
   6  -8   5  341.08   38.86
   4   8   5   82.01    7.38
   4  -8   5   38.97    6.98
   2  -8   5   35.88    4.66
   2  -8   5   40.04    4.95
   0  -8   5   83.31    7.49
   0  -8  -5   91.54   10.02
  -2   8   5  106.09   13.35
   2  -8  -5  105.16   15.04
  -2   8   5  119.18   13.44
  -2   8   5  117.40   13.66
  -2   8   5  112.77   13.38
   2   8  -5  130.59   14.75
   2  -8  -5  147.70   14.33
  -4  -8   5   55.06   10.13
  -4   8   5   71.63    8.46
  -4   8   5   85.56    8.80
  -4  -8   5   49.81    9.91
   4   8  -5   89.60   10.86
  -4   8   5   73.94    8.46
  -6   8   5  145.55   13.80
  -6   8   5  112.35   13.64
  -6  -8   5   82.41   14.51
  -6   8   5  136.24   13.86
  -6  -8   5  126.97   13.55
  -6   8   5   91.98   13.49
  -6   8   5  131.44   13.78
  -8   8   5  229.17   30.84
   8   8  -5  323.47   33.73
  -8   8   5  263.85   30.50
  -8  -8   5  324.47   30.55
  -8   8   5  243.12   30.46
  10   8  -5  277.47   24.90
 -10   8   5  237.57   23.57
 -10   8   5  254.99   23.60
  12  -8  -5   77.18    8.27
 -12  -8   5   78.21    8.37
 -12   8   5   56.39    8.04
  14   8  -5   82.94    9.84
 -14   8   5   87.87    9.75
   9   9   5   74.39    8.47
   7   9   5   70.16    9.07
   7  -9   5   82.34    9.31
   5   9   5 1004.47  110.04
   5   9   5  847.33  110.11
   5  -9   5 1144.02  110.46
   3  -9   5   46.59    5.13
   3  -9   5   33.24    5.31
   3   9   5   40.88    5.42
   1  -9   5  320.49   37.33
   1   9   5  343.17   37.53
   1  -9   5  340.35   37.39
  -1   9   5  345.41   37.08
  -1   9   5  369.48   37.15
  -1  -9   5  300.31   36.93
  -3  -9   5    6.04    3.33
  -3   9   5   16.80    2.15
   3   9  -5   19.48    3.86
  -3  -9   5    6.16    4.71
  -3   9   5   17.28    2.51
  -3   9   5   16.57    2.15
  -5   9   5   23.37    4.06
  -5   9   5   30.13    4.24
  -5  -9   5   41.37    7.36
  -5  -9   5   48.97    4.18
  -5   9   5   30.19    4.09
   7   9  -5  365.88   44.86
  -7   9   5  366.21   43.70
  -7   9   5  425.15   43.55
  -7  -9   5  410.07   43.39
  -7   9   5  351.30   43.39
  -9   9   5   67.10    8.93
   9   9  -5   64.90    9.97
  -9   9   5   73.03    8.49
  11  -9  -5  261.94   34.32
 -11   9   5  333.62   34.02
 -11   9   5  342.71   34.08
 -11  -9   5  258.59   34.01
 -13   9   5  238.81   24.95
 -13  -9   5  201.69   25.00
   8  10   5  175.29   18.77
   8  10   5  152.64   18.79
   8 -10   5  195.14   18.88
   8  10   5  148.48   18.60
   6  10   5   74.09    9.17
   6  10   5   80.87    8.95
   6 -10   5   82.11    9.29
   6  10   5   59.99    9.11
   4 -10   5   75.14   10.55
   4 -10   5   84.25   10.11
   2 -10   5  535.02   61.16
   2 -10   5  538.20   61.14
   2  10   5  573.70   61.34
   0  10   5   47.57    5.56
   0 -10   5   46.83    5.36
   0  10   5   42.44    5.46
   0 -10   5   46.99    5.38
   0  10   5   41.61    5.40
  -2  10   5   53.81    5.55
  -2 -10   5   37.66    5.35
  -2  10   5   51.06    5.84
  -2 -10   5   45.21    7.20
  -2  10   5   49.66    5.47
   2  10  -5   43.12    6.56
  -4  10   5  192.52   27.40
  -4 -10   5  322.18   28.59
  -4  10   5  264.59   27.64
  -4 -10   5  303.98   27.46
  -4  10   5  225.98   27.37
  -4  10   5  229.71   27.35
   6  10  -5  242.97   23.06
  -6  10   5  227.35   21.93
  -6  10   5  228.37   21.95
  -6 -10   5  180.45   21.68
  -6  10   5  184.56   21.75
  -6  10   5  198.20   21.86
   8  10  -5   23.39    5.47
  -8  10   5   21.06    4.87
  -8  10   5   22.40    3.53
  -8 -10   5   23.71    3.51
  -8  10   5   29.01    3.58
  10  10  -5  585.47   61.63
 -10  10   5  469.46   60.70
 -10 -10   5  612.20   60.90
 -10  10   5  599.10   60.81
 -12  10   5  105.76   11.15
 -12 -10   5   75.12   11.15
 -12  10   5  108.46   11.22
  14  10  -5   76.21    8.44
 -14  10   5   72.12    8.38
   9  11   5   47.99    5.73
   9  11   5   52.95    5.82
   7  11   5   37.48    5.06
   7 -11   5   41.84    5.00
   7  11   5   29.91    4.67
   5 -11   5  338.88   39.75
   5  11   5  419.76   40.37
   5 -11   5  318.16   40.17
   5  11   5  378.90   40.35
   3 -11   5    7.62    1.45
   3 -11   5    4.73    1.60
   3 -11   5    7.78    1.42
   3  11   5    4.33    1.71
   1  11   5  476.96   51.46
   1 -11   5  453.72   51.25
   1 -11   5  457.43   51.26
   1  11   5  463.66   51.37
   1  11   5  443.77   51.30
  -1  11   5   58.86    7.75
  -1  11   5   57.94    7.75
  -1  11   5   60.12    8.09
  -1  11   5   65.54    7.84
  -3  11   5   33.33    4.42
  -3 -11   5   21.49    5.67
  -3  11   5   36.08    4.15
  -5  11   5  176.18   19.73
  -5  11   5  190.31   19.88
  -5 -11   5  147.92   20.33
  -5  11   5  193.58   19.86
  -5 -11   5  181.90   19.68
  -5  11   5  146.10   19.68
   7  11  -5  164.43   20.57
  -7  11   5  155.39   20.06
  -7  11   5  202.73   19.99
  -7 -11   5  173.43   19.77
  -7  11   5  166.79   19.82
   9  11  -5    4.96    3.44
  -9  11   5    9.87    2.86
   9 -11  -5   -1.64   25.44
  -9  11   5    8.98    2.00
 -11  11   5   89.56    9.86
 -11 -11   5   69.36    9.91
 -11  11   5   90.85    9.93
 -13  11   5   20.79    2.64
  13  11  -5   21.57    2.84
   8  12   5    6.46    1.67
   8  12   5   10.47    1.73
   6  12   5   29.61    4.71
   6  12   5   37.99    4.56
   6  12   5   25.55    4.33
   6  12   5   28.79    4.62
   4 -12   5  114.71   11.95
   4 -12   5  112.44   12.40
   4  12   5   91.29   12.26
   4  12   5   91.76   12.07
   2  12   5  646.66   58.72
   2  12   5  646.13   58.61
   2 -12   5  413.36   58.26
   2 -12   5  447.22   58.28
   2  12   5  590.32   58.48
   0  12   5  326.82   33.41
   0 -12   5  277.14   33.17
   0 -12   5  281.45   33.19
   0  12   5  307.45   33.30
   0  12   5  300.25   33.26
  -2  12   5  186.05   22.89
  -2 -12   5  249.81   22.97
  -2  12   5  178.96   22.89
  -2  12   5  212.11   23.26
  -2  12   5  200.25   22.95
  -4  12   5  427.40   42.77
  -4 -12   5  333.82   42.90
  -4  12   5  417.64   42.77
  -4  12   5  353.55   42.48
  -6  12   5  282.72   34.06
  -6  12   5  341.28   34.21
  -6 -12   5  351.46   34.04
  -6  12   5  297.69   34.06
  -6  12   5  245.26   34.01
  -8  12   5  182.38   24.59
   8  12  -5  184.27   24.91
  -8  12   5  249.41   24.57
  -8  12   5  230.19   24.50
 -10 -12   5  106.82   15.37
 -10  12   5  168.94   15.57
 -12  12   5   68.43    8.24
 -12  12   5   73.27    8.31
 -14  12   5    6.73    0.91
   7  13   5  122.46   16.38
   7  13   5  203.14   16.77
   7 -13   5  182.61   16.51
   7  13   5  115.33   16.18
   5 -13   5  245.84   24.50
   5  13   5  210.07   24.95
   5 -13   5  241.59   24.91
   5  13   5  191.09   24.80
   5  13   5  185.40   24.62
   3  13   5   51.17    8.37
   3 -13   5   92.09    8.35
   3 -13   5  109.89    8.38
   3  13   5   54.15    8.18
   3  13   5   47.94    8.20
   1  13   5   33.35    5.18
   1 -13   5   61.92    5.36
   1 -13   5   51.95    5.31
   1  13   5   33.35    5.11
   1  13   5   35.99    5.13
  -1  13   5  252.55   30.91
  -1  13   5  241.06   30.88
  -1 -13   5  322.42   30.93
  -1  13   5  262.34   31.24
  -1 -13   5  348.88   30.99
  -1  13   5  237.26   30.86
  -3  13   5  128.91   13.06
  -3  13   5  130.50   13.28
  -3  13   5  146.32   13.44
  -3  13   5  139.10   13.13
  -5  13   5  609.43   57.97
  -5  13   5  480.77   57.74
  -5  13   5  486.08   57.76
  -7  13   5  295.36   43.37
  -7  13   5  459.24   43.52
  -7 -13   5  384.65   43.26
  -7  13   5  412.31   43.35
  -9  13   5  136.51   17.62
  -9 -13   5  160.50   17.78
  -9  13   5  167.21   17.75
 -11  13   5   27.48    3.78
 -11  13   5   29.53    3.82
 -13  13   5   12.40    1.49
  13  13  -5    9.31    1.47
   8  14   5   16.13    2.16
   8  14   5   15.09    2.05
   6  14   5   40.86    4.73
   6 -14   5   39.66    4.55
   6  14   5   34.95    4.62
   6  14   5   27.79    4.33
   4  14   5   86.69    8.53
   4 -14   5   56.06    7.73
   4 -14   5   63.56    7.75
   4 -14   5   52.92    7.97
   4  14   5   79.65    8.31
   4  14   5   86.96    8.22
   2  14   5   16.08    2.53
   2  14   5   15.86    2.71
   2 -14   5   14.73    2.58
   2  14   5   18.18    2.64
   2 -14   5   17.06    2.62
   0  14   5  241.93   21.29
   0 -14   5  147.32   20.95
   0  14   5  222.97   21.17
   0 -14   5  145.68   20.95
   0  14   5  227.55   21.19
  -2  14   5   12.40    2.09
  -2  14   5   16.44    2.13
  -2  14   5   12.98    2.53
  -2  14   5   13.57    2.02
  -4 -14   5   84.92    8.15
  -4  14   5   76.01    8.38
  -4  14   5   58.43    8.17
  -4  14   5   58.23    8.11
  -6  14   5  136.84   19.02
  -6  14   5  174.10   19.17
  -6  14   5  195.27   19.19
  -8  14   5   13.48    3.49
  -8  14   5   24.82    3.09
  -8  14   5   18.97    3.15
 -10 -14   5   13.58    2.55
 -10  14   5   39.13    3.31
 -12  14   5   91.85    8.69
 -12  14   5   97.85    8.80
   7  15   5   93.20    8.78
   7 -15   5   75.87    8.71
   5  15   5  359.84   46.37
   5  15   5  312.18   46.54
   5 -15   5  474.19   46.30
   5  15   5  442.50   46.86
   5  15   5  375.08   46.54
   5 -15   5  450.15   46.54
   5 -15   5  443.60   46.23
   3  15   5   38.62    4.07
   3 -15   5   18.69    3.29
   3  15   5   35.01    3.76
   3 -15   5   16.57    3.20
   3  15   5   38.28    3.69
   1  15   5  169.10   18.22
   1 -15   5  162.97   18.15
   1 -15   5  146.17   18.08
   1  15   5  156.32   18.08
   1  15   5  157.68   18.08
  -1  15   5   82.41   10.87
  -1  15   5   79.80   10.86
  -1 -15   5  128.70   11.04
  -1  15   5   82.54   10.84
  -1  15   5   78.07   11.22
  -1 -15   5  125.79   11.04
  -3 -15   5    4.60    1.16
  -3  15   5    2.42    1.33
  -3  15   5    3.78    1.49
  -3  15   5    2.24    0.87
  -3  15   5    2.93    1.16
  -5  15   5   74.76    9.64
  -5  15   5   86.16    9.71
  -5 -15   5   86.85    9.58
  -5  15   5   92.29    9.87
  -5  15   5   69.18    9.78
  -7 -15   5  275.08   27.57
  -7  15   5  265.37   27.79
  -7  15   5  280.41   27.73
  -9  15   5  152.81   15.06
  -9  15   5  161.97   15.11
 -11  15   5  122.84   12.13
 -11  15   5  127.95   12.15
 -13  15   5   32.79    4.16
 -13  15   5   31.62    4.22
   6  16   5   20.73    3.62
   6  16   5   21.29    3.44
   6  16   5   18.77    3.20
   4  16   5  201.29   24.77
   4 -16   5  235.48   24.44
   4  16   5  179.45   24.55
   4 -16   5  243.37   24.40
   4  16   5  203.34   24.51
   2 -16   5  188.74   28.02
   2  16   5  274.99   28.19
   2  16   5  272.79   28.22
   2  16   5  303.25   28.42
   2 -16   5  217.17   28.08
  -2  16  -5  274.99   28.15
   0 -16   5   22.40    3.29
   0  16   5   24.02    3.24
   0  16   5   25.00    3.24
   0 -16   5   20.84    3.18
   0  16   5   24.31    3.13
  -2 -16   5  136.44   14.57
  -2  16   5  112.58   14.51
  -2  16   5  122.35   14.78
  -2 -16   5  162.16   14.64
  -2  16   5  110.53   14.40
  -4 -16   5   48.10    6.82
  -4  16   5   57.45    7.00
  -4  16   5   55.85    7.20
  -6  16   5  104.44   15.13
  -6 -16   5  140.61   15.02
  -6  16   5  133.61   15.20
  -6  16   5  141.79   15.18
  -8  16   5    5.26    2.40
  -8  16   5    4.00    1.75
  -8  16   5    3.60    1.85
 -10  16   5  322.55   36.30
 -12  16   5   86.18    9.98
 -12  16   5   89.74   10.04
   7  17   5   61.99    5.78
   7  17   5   58.43    5.56
   5  17   5   42.26    7.06
   5 -17   5   71.16    6.80
   5  17   5   58.17    7.40
   5 -17   5   69.65    6.73
   5  17   5   50.88    6.93
   5  17   5   44.59    6.76
   3  17   5   61.41    5.16
   3  17   5   52.88    4.75
   3 -17   5   24.15    4.27
   3 -17   5   24.31    4.26
   3  17   5   44.63    4.71
   1  17   5  181.01   18.39
   1 -17   5  113.91   18.18
  -1  17  -5  159.59   18.35
   1 -17   5  118.17   18.15
   1  17   5  206.91   18.35
   1  17   5  209.09   18.40
  -1  17   5   15.02    2.58
  -1  17   5   19.40    2.56
  -1 -17   5   19.19    2.66
  -1  17   5   16.37    2.47
  -1  17   5   19.22    3.15
  -3 -17   5  103.53   12.20
  -3  17   5  127.29   12.53
  -3  17   5  100.64   12.33
  -3  17   5   95.98   12.24
  -5  17   5  208.36   26.44
  -5 -17   5  265.96   26.48
  -5  17   5  263.79   26.71
  -5  17   5  180.40   26.50
  -5  17   5  261.05   26.59
  -7  17   5   11.04    3.13
  -7  17   5   15.88    2.76
  -7  17   5   16.91    3.04
  -9  17   5  115.40   10.64
  -9  17   5  114.22   10.62
 -11  17   5   20.55    2.87
 -11  17   5   24.15    2.93
   6  18   5    6.04    1.47
   6  18   5    5.96    1.22
   6  18   5   10.11    1.85
   4  18   5   12.40    2.05
   4  18   5   15.84    2.45
   4 -18   5   12.22    1.96
   4  18   5   12.82    3.13
   4 -18   5   10.87    1.85
   4  18   5   13.60    2.11
   2  18   5  560.44   58.66
   2  18   5  560.73   58.52
   2 -18   5  462.99   58.43
   2 -18   5  476.77   58.45
   2  18   5  567.84   58.54
  -2  18  -5  527.36   58.46
   0  18   5  340.80   34.50
   0 -18   5  249.12   34.42
   0  18   5  367.74   35.08
   0 -18   5  270.43   34.44
   0  18   5  346.61   34.52
   0  18   5  301.36   34.37
  -2 -18   5  138.24   18.18
  -2  18   5  178.03   18.55
  -2 -18   5  152.77   18.20
  -2  18   5  187.83   18.35
  -2  18   5  155.43   18.09
  -4 -18   5  347.10   39.64
  -4  18   5  461.97   40.04
  -4  18   5  311.51   39.61
  -4  18   5  336.95   39.77
  -6  18   5  119.40   13.46
  -6  18   5  120.33   13.40
  -8 -18   5  430.40   49.21
  -8  18   5  444.42   49.34
  -8  18   5  443.90   49.28
 -10  18   5   62.16    7.35
 -12  18   5   24.48    2.84
 -12  18   5   23.19    2.84
   7  19   5   98.44   11.17
   5  19   5   55.68    4.84
   5  19   5   52.06    4.49
   5  19   5   59.72    5.36
   3  19   5  117.40   13.11
   3 -19   5  116.46   13.06
   3  19   5  116.62   13.29
   3 -19   5  116.22   13.04
   3  19   5  113.67   13.09
  -3  19  -5  104.69   12.93
   1  19   5  328.57   34.84
   1 -19   5  245.79   34.88
   1 -19   5  278.74   34.90
   1  19   5  346.01   35.55
   1  19   5  340.11   34.95
   1  19   5  364.70   34.97
  -1  19  -5  285.43   34.92
  -1 -19   5  313.29   42.61
  -1  19   5  430.40   42.70
  -1  19   5  457.50   43.10
  -1 -19   5  366.21   42.64
  -1  19   5  372.76   42.48
  -3 -19   5  223.44   21.53
  -3  19   5  219.64   21.66
  -3  19   5  153.90   21.37
  -3  19   5  171.78   21.46
  -5  19   5  414.67   59.06
  -5 -19   5  571.61   59.17
  -5  19   5  598.38   59.37
  -5  19   5  573.39   59.23
  -7  19   5  322.07   38.84
  -7 -19   5  272.68   38.73
  -7  19   5  423.95   39.08
  -7  19   5  428.55   39.01
  -9  19   5    6.27    1.47
  -9  19   5    5.84    1.49
 -11  19   5   76.32    8.73
 -11  19   5   76.45    8.75
   6  20   5   10.27    1.76
   6  20   5   16.64    2.07
   4  20   5    4.31    1.58
   4 -20   5   15.11    1.60
   4  20   5    3.86    2.31
   4 -20   5   13.29    1.44
   4  20   5    3.84    1.27
   2 -20   5   57.16    5.47
   2 -20   5   53.63    5.42
   2  20   5   40.13    5.36
   2  20   5   37.81    5.20
   2  20   5   34.61    6.04
   2  20   5   43.99    5.36
  -2  20  -5   35.66    5.22
   0  20   5  220.73   22.86
   0  20   5  228.29   22.40
   0 -20   5  169.48   22.33
   0  20   5  185.16   22.15
  -2 -20   5   45.08    6.16
  -2  20   5   61.92    6.35
  -2  20   5   48.24    6.29
  -2 -20   5   38.19    6.07
  -2  20   5   60.27    6.36
  -4 -20   5  238.62   22.68
  -4  20   5  212.82   22.75
  -4 -20   5  233.88   22.66
  -6  20   5   49.12    6.58
  -6 -20   5   59.63    6.53
  -6  20   5   49.48    6.46
  -8 -20   5   69.27    9.13
  -8  20   5   86.09    9.31
  -8  20   5   84.36    9.26
 -10  20   5    5.22    1.15
 -10 -20   5    6.06    1.18
   5  21   5   46.24    5.89
   5  21   5   56.99    6.31
   3  21   5   43.52    5.07
   3 -21   5   43.83    4.95
   3 -21   5   43.24    4.91
  -3  21  -5   34.95    4.76
  -1  21  -5   67.83    9.75
   1  21   5   77.14   10.27
   1  21   5   77.32    9.77
  -1 -21   5   31.15    3.84
  -1  21   5   19.79    3.66
  -1 -21   5   29.04    3.76
  -1  21   5   22.53    3.49
  -3 -21   5  179.87   21.62
  -3  21   5  242.81   21.88
  -3  21   5  167.34   21.51
  -3  21   5  187.58   21.71
  -5 -21   5    1.76    1.58
  -5 -21   5    3.89    1.56
  -5  21   5    9.87    1.67
  -5  21   5   10.66    1.93
  -7 -21   5   39.24    5.66
  -7  21   5   57.83    5.91
  -7  21   5   46.10    5.66
  -9  21   5   60.61    7.15
  -9  21   5   70.08    7.15
  -9 -21   5   51.70    7.13
 -11  21   5  117.46   10.07
 -11  21   5   73.21    9.98
   4 -22   5   80.00    9.11
   2 -22   5  271.28   29.22
   2  22   5  261.12   29.73
   2 -22   5  285.36   29.22
  -2  22  -5  230.75   29.11
   0 -22   5   32.15    4.56
   0  22   5   41.17    4.96
   0 -22   5   33.66    4.60
   0  22   5   40.46    4.56
   0  22  -5   27.44    4.51
  -2 -22   5  262.08   38.10
  -2  22   5  396.20   38.22
  -2  22   5  341.31   38.17
  -2  22   5  369.66   38.24
  -4 -22   5  187.49   22.40
  -4 -22   5  168.03   22.29
  -6 -22   5   48.61    8.97
  -6  22   5  126.66    9.51
  -6 -22   5   54.88    9.04
  -6  22   5  124.69    9.29
  -8  22   5   27.26    2.80
  -8  22   5   25.79    2.67
 -10  22   5  129.71   14.58
   5  23   5   63.83    7.53
   3 -23   5    5.53    1.07
  -3  23  -5    3.78    0.82
   3  23   5    8.29    2.24
   3 -23   5    5.84    1.02
   1  23   5  278.25   29.44
   1 -23   5  278.21   29.06
  -1  23  -5  229.89   28.97
  -1 -23   5   80.47    9.42
  -1  23   5   73.87    9.37
  -1 -23   5   72.69    9.40
  -1  23   5   86.69    9.44
  -3 -23   5   79.83    9.06
  -3  23   5   65.12    8.86
  -3 -23   5   82.49    9.04
  -5 -23   5  276.96   33.37
  -5 -23   5  301.47   33.44
  -5  23   5  310.13   33.41
  -7  23   5   78.72    7.67
  -7  23   5   72.01    7.49
  -9  23   5   77.16    5.82
  -9  23   5   64.47    5.69
   4 -24   5   11.51    1.44
   2  24   5   25.97    3.06
  -2  24  -5   17.97    2.02
   0 -24   5  139.02   13.88
   0  24   5  119.78   14.04
   0 -24   5  123.35   13.89
   0  24  -5  101.04   13.82
  -2 -24   5   17.77    3.22
  -2  24   5   26.20    3.11
  -4 -24   5  191.36   24.95
  -4  24   5  257.48   25.00
  -4 -24   5  213.42   24.97
  -6 -24   5   70.65    9.60
  -6  24   5   91.63    9.71
  -6 -24   5   89.96    9.78
  -8  24   5   28.91    3.46
  -8  24   5   24.93    3.31
  -8 -24   5   33.50    3.56
   3  25   5    9.58    1.78
   3 -25   5    6.55    1.02
   1 -25   5   34.82    4.31
   1  25   5   45.37    4.75
   1 -25   5   32.28    4.29
  -1  25  -5   34.84    4.31
  -1 -25   5  350.86   35.26
  -1  25   5  308.34   35.22
   1  25  -5  280.10   35.26
  -3 -25   5   57.56    8.18
  -3 -25   5   54.79    8.26
  -5 -25   5   90.54   12.06
  -5  25   5  115.29   12.13
  -5 -25   5  113.46   12.26
  -7  25   5  119.62   14.75
  -7 -25   5  148.32   14.93
  -9  25   5    5.36    0.80
   2  26   5   26.08    2.29
   2 -26   5   18.39    1.65
   0 -26   5   93.31    9.82
   0  26   5   84.18    9.89
   0 -26   5   84.85    9.82
   0  26  -5   78.70    9.80
  -2 -26   5   49.39    6.18
   2  26  -5   39.06    6.16
  -4 -26   5   37.61    5.95
  -4 -26   5   34.72    6.11
  -6 -26   5    9.82    1.45
  -6  26   5    3.46    1.04
  -8  26   5   29.01    3.38
   1 -27   5   37.10    3.49
   1 -27   5   38.79    3.51
   1  27   5   39.72    3.64
  -1 -27   5   41.06    4.95
   1  27  -5   42.92    5.07
  -3 -27   5   46.72    5.64
  -3 -27   5   42.13    5.78
   3  27  -5   60.01    6.02
  -5  27   5   10.31    1.33
  -5 -27   5    6.06    1.49
  -7  27   5   23.80    2.80
   0 -28   5    1.07    0.44
   0  28  -5   -0.16    0.42
  -2 -28   5  214.58   24.35
  -2 -28   5  246.72   24.46
   2  28  -5  193.87   24.46
  -4 -28   5  238.24   22.95
   4  28  -5  167.88   22.97
   6  28  -5   21.26    2.73
  -1 -29   5   82.23    9.27
  -3 -29   5   71.89    6.64
   3  29  -5   44.90    6.62
   8   0   6   23.06    2.93
   6   0   6   71.83    8.77
   4   0   6  240.71   23.37
   4   0   6  207.96   23.88
   4   0   6  164.01   23.39
   2   0   6  262.45   36.19
   2   0   6  342.70   36.42
   0   0   6   14.91    2.09
   0   0   6   13.02    2.42
   0   0   6   13.53    2.05
   2   0  -6   76.34    9.64
  -2   0   6   68.56    9.04
   2   0  -6   79.69    9.86
   2   0  -6   77.03    9.24
   4   0  -6  200.16   23.99
  -4   0   6  189.52   22.73
   4   0  -6  211.29   24.00
  -6   0   6   10.91    1.58
  -6   0   6   12.06    2.49
  -6   0   6    8.57    1.58
  -6   0   6    7.31    2.80
  -8   0   6  239.55   25.71
  -8   0   6  198.62   24.68
  -8   0   6  220.44   25.55
  -8   0   6  230.19   24.73
 -10   0   6  307.02   30.79
 -10   0   6  247.13   30.64
  12   0  -6   57.92    8.49
 -12   0   6   60.63    7.20
 -12   0   6   56.34    7.22
 -14   0   6    5.09    1.20
   9   1   6   15.04    1.89
   7  -1   6  196.02   24.24
   7   1   6  238.84   24.42
   5   1   6   88.16    8.31
   5   1   6   47.94    8.60
   5  -1   6   64.54    8.86
   5  -1   6   77.43    8.51
   5   1   6   55.65    8.38
   3   1   6  240.26   28.77
   3   1   6  324.00   29.48
   3  -1   6  328.28   29.44
   3  -1   6  214.93   28.82
   3   1   6  233.99   28.91
   1   1   6  260.28   29.82
   1   1   6  358.10   30.17
   1  -1   6  339.86   30.21
   1  -1   6  273.70   29.82
   1   1   6  318.49   29.95
  -1   1   6  100.34   12.20
  -1   1   6  100.93   12.26
  -1  -1   6  146.81   12.82
  -1   1   6  104.29   12.57
   1  -1  -6  113.98   13.02
   1  -1  -6  134.44   13.53
   1   1  -6   82.23   12.64
   3  -1  -6   39.48    5.71
  -3  -1   6   35.28    4.73
  -3   1   6   27.30    4.49
   3   1  -6   28.17    5.11
   3  -1  -6   41.17    5.42
   5   1  -6  270.05   34.86
   5  -1  -6  203.05   34.06
  -7  -1   6  218.77   27.24
  -7   1   6  219.22   27.04
  -7  -1   6  248.10   26.46
  -7   1   6  207.62   26.39
  -7  -1   6  267.76   27.30
  -7   1   6  237.30   27.04
  -7  -1   6  262.59   26.44
  -7   1   6  221.57   26.39
  -9   1   6  253.92   23.22
  -9  -1   6  192.22   22.24
  -9  -1   6  246.10   22.91
  -9   1   6  212.36   22.73
  -9  -1   6  231.62   22.31
  -9   1   6  190.85   22.20
  11  -1  -6  186.52   33.13
 -11  -1   6  146.06   16.88
 -11  -1   6  116.53   16.78
 -11   1   6  182.87   17.06
  13   1  -6  116.89   14.89
  13  -1  -6  135.68   14.91
 -15  -1   6    8.64    1.05
 -15   1   6    7.00    1.04
   8  -2   6   48.35    5.98
   8   2   6   58.48    6.18
   6   2   6   10.31    2.24
   6   2   6    8.80    1.73
   6  -2   6    9.91    2.00
   6  -2   6   16.38    2.96
   4   2   6  202.38   20.35
   4  -2   6  185.63   20.75
   4  -2   6  184.18   20.37
   4   2   6  138.53   20.29
   2   2   6  152.24   20.59
   2   2   6  248.44   20.91
   2  -2   6  201.76   21.00
   2  -2   6  136.62   20.51
   2   2   6  222.37   20.93
   0   2   6  116.53   13.17
   0   2   6  122.53   13.42
   0  -2   6  110.89   13.04
   0   2  -6   99.13   13.66
   0   2   6  116.49   13.13
  -2   2   6  234.60   25.48
  -2  -2   6  278.08   26.10
  -2   2   6  166.39   25.64
   2  -2  -6  290.32   27.28
   2   2  -6  217.60   26.00
   2  -2  -6  243.12   26.20
  -4   2   6  343.15   32.57
   4   2  -6  217.02   34.15
   4  -2  -6  294.38   34.04
  -4  -2   6  222.95   32.99
   4  -2  -6  260.45   34.15
  -6  -2   6  192.31   21.39
  -6   2   6  204.34   21.09
  -6  -2   6  168.77   20.75
  -6   2   6  180.60   20.80
  -6  -2   6  177.43   21.55
  -6   2   6  187.98   21.46
  -6  -2   6  176.76   20.73
  -6   2   6  196.31   20.79
  -8  -2   6  444.91   34.90
  -8   2   6  253.90   34.39
  -8  -2   6  334.62   33.81
  -8   2   6  222.09   33.64
  -8  -2   6  387.14   34.84
  -8   2   6  273.63   34.15
  -8  -2   6  360.79   33.84
  -8   2   6  275.25   33.70
 -10   2   6  180.34   24.46
 -10  -2   6  248.57   24.71
 -10   2   6  252.04   24.55
 -10  -2   6  223.53   24.55
 -10   2   6  190.18   24.44
  12   2  -6   17.77    4.22
 -12   2   6   15.48    2.62
 -12   2   6   16.24    2.64
 -14  -2   6   90.45   10.40
   9   3   6   28.31    3.31
   7   3   6   23.31    3.42
   7   3   6   24.11    3.80
   5  -3   6   11.69    2.31
   5   3   6   13.33    2.69
   5   3   6   18.33    2.55
   5  -3   6   13.89    3.09
   3  -3   6   11.69    2.60
   3   3   6   23.97    2.98
   3  -3   6   16.97    3.16
   3   3   6   29.95    3.31
   1   3   6  104.16   12.75
   1   3   6  130.60   13.02
   1  -3   6   93.49   12.78
   1   3   6  116.58   12.80
  -1   3   6   59.21    6.38
  -1   3   6   46.55    6.55
  -1   3   6   55.12    6.29
   1   3  -6   50.48    6.75
   1  -3  -6   42.15    7.15
   3   3  -6  500.63   51.15
   3  -3  -6  508.65   50.95
  -3  -3   6  377.81   49.95
  -3   3   6  413.60   49.79
  -3   3   6  462.23   49.48
   3  -3  -6  445.31   51.12
  -5  -3   6   36.01    4.00
  -5  -3   6   33.93    5.09
  -5   3   6   30.70    4.60
  -7  -3   6  203.62   21.44
  -7   3   6  179.72   20.89
  -7  -3   6  199.22   20.40
  -7   3   6  154.01   20.31
  -7  -3   6  212.82   21.82
  -7   3   6  163.52   20.79
  -7  -3   6  197.47   20.37
  -7   3   6  164.30   20.29
  -9   3   6   32.33    5.93
  -9  -3   6   34.44    3.86
  -9   3   6   18.48    3.56
  -9   3   6   17.26    3.58
  -9  -3   6   44.43    5.58
  -9   3   6   29.55    4.95
  -9  -3   6   40.73    3.93
 -11  -3   6   16.08    2.84
  11  -3  -6    2.18   28.60
 -11   3   6   18.31    2.86
  13   3  -6   20.55    3.76
  13  -3  -6   16.17    3.20
 -13   3   6   20.68    2.78
  15   3  -6   22.35    2.95
 -15   3   6   27.35    2.93
   8   4   6  562.44   62.83
   6   4   6  116.18   12.64
   6  -4   6  135.04   13.29
   6  -4   6   93.58   12.47
   6   4   6  106.75   12.91
   4   4   6  564.28   61.68
   4  -4   6  540.26   61.94
   4  -4   6  587.12   61.57
   4   4   6  490.58   61.72
   2   4   6  111.22   12.57
   2   4   6  157.06   12.91
   2   4   6  139.26   12.80
   0   4   6  231.24   22.22
   0   4   6  219.62   22.15
   0   4   6  209.07   22.37
   0  -4   6  145.77   21.99
  -2   4   6  282.94   30.08
   2   4  -6  263.39   31.10
  -2   4   6  262.75   29.97
  -2  -4   6  515.05   31.30
  -2   4   6  210.05   30.17
   2  -4  -6  458.15   32.77
  -2   4   6  228.77   29.88
   4   4  -6  526.06   46.70
  -4   4   6  524.55   44.72
  -4   4   6  456.08   44.13
  -4   4   6  414.82   44.03
  -6  -4   6   70.79    5.98
  -6   4   6   36.59    5.78
  -6   4   6   42.15    6.38
  -6  -4   6   64.79    5.89
  -6   4   6   42.35    5.76
  -6   4   6   40.30    5.96
  -8   4   6   70.10   12.22
  -8  -4   6  183.40   11.69
  -8   4   6   53.41   11.02
  -8  -4   6  205.98   13.91
  -8   4   6   81.25   11.51
  -8  -4   6  194.11   11.67
  -8   4   6   70.83   11.11
 -10   4   6  640.57   70.05
 -10  -4   6  650.77   70.01
 -10   4   6  600.83   69.96
  12  -4  -6   65.81   11.42
 -12   4   6   90.22   10.22
 -12   4   6   88.60   10.22
 -14  -4   6  453.82   50.70
   7   5   6  281.49   34.70
   7  -5   6  392.90   35.28
   7   5   6  301.13   34.95
   5   5   6  311.78   28.99
   5  -5   6  234.71   29.04
   5   5   6  216.33   28.86
   3   5   6 1464.64  200.13
   3   5   6 2290.00  200.42
   3  -5   6 1571.97  200.33
   3   5   6 2055.56  200.49
   1   5   6  584.41   67.94
   1   5   6  607.63   68.12
   1  -5   6  664.52   68.05
   1   5   6  578.72   67.92
  -1   5   6 3917.92  361.81
  -1  -5   6 3177.83  361.46
  -1   5   6 2402.07  361.75
  -1   5   6 3711.85  361.72
   1  -5  -6 2995.76  362.94
  -3   5   6   22.64    2.84
   3   5  -6   22.97    4.53
  -3  -5   6   13.38    3.60
  -3   5   6   24.55    2.93
  -5   5   6 4263.49  458.15
  -5  -5   6 3384.39  458.72
  -5   5   6 4175.02  458.55
  -5  -5   6 4550.21  458.10
  -5   5   6 3804.79  458.10
  -7   5   6  438.62   50.68
  -7  -5   6  476.97   50.39
  -7   5   6  371.08   50.34
  -7  -5   6  482.79   51.48
  -7   5   6  467.01   50.81
  -7  -5   6  474.96   50.37
  -7   5   6  468.92   50.39
  -9   5   6 2152.58  205.60
  -9   5   6 1822.66  205.13
  -9  -5   6 2404.86  205.73
  -9   5   6 1903.04  205.16
  -9  -5   6 2353.50  205.25
  -9   5   6 1399.74  204.98
  11   5  -6  372.79   36.12
  11  -5  -6  274.03   44.12
 -11  -5   6  288.36   34.79
 -11   5   6  309.07   34.82
  13  -5  -6  237.08   30.99
 -13   5   6  294.91   30.93
 -13  -5   6  269.17   30.97
 -13   5   6  293.56   30.95
   8   6   6  117.15   10.58
   8   6   6  103.47   10.47
   6   6   6  298.82   31.28
   6  -6   6  319.71   31.62
   6   6   6  223.51   31.26
   4   6   6  146.37   20.35
   4   6   6  185.16   20.33
   4  -6   6  216.44   20.88
   4   6   6  174.94   20.57
   2   6   6   53.81    7.51
   2   6   6   59.85    7.71
   2   6   6   55.19    7.55
   0   6   6  415.05   43.61
   0  -6   6  404.76   43.28
   0   6   6  309.49   43.63
   0   6   6  395.58   43.52
  -2   6   6  427.44   44.95
  -2  -6   6  417.89   44.74
  -2  -6   6  498.83   45.57
  -2   6   6  351.73   45.12
  -2   6   6  395.69   44.86
  -2   6   6  359.52   44.79
  -4  -6   6  218.75   32.08
  -4   6   6  328.69   32.02
  -4   6   6  279.25   31.50
  -4   6   6  286.92   31.55
  -6   6   6  316.44   35.61
  -6  -6   6  256.81   36.50
  -6   6   6  359.64   36.06
  -6  -6   6  308.74   35.50
  -6   6   6  324.22   35.59
  -8  -6   6   17.57    3.27
  -8   6   6   33.71    6.31
  -8   6   6   29.33    3.62
  -8   6   6   37.92    4.07
  -8  -6   6   23.60    6.80
  -8   6   6   25.33    3.47
 -10   6   6  153.74   14.93
 -10  -6   6  105.18   14.73
 -10   6   6  128.51   14.82
  12   6  -6  410.25   41.83
  12  -6  -6  313.85   41.35
 -12   6   6  373.76   41.10
 -12   6   6  372.76   41.10
 -14  -6   6  199.14   22.40
   7   7   6  121.31   16.00
   7   7   6  124.71   16.15
   5  -7   6   72.58   10.80
   5   7   6   85.52   10.87
   3   7   6    7.64    2.25
   3   7   6   13.17    2.53
   3   7   6   12.04    2.55
   1   7   6  108.60   16.20
   1  -7   6  172.23   16.13
   1   7   6  111.31   16.38
   1  -7   6  182.85   16.49
   1   7   6  129.64   16.24
  -1   7   6  397.07   40.55
  -1  -7   6  339.86   40.24
  -1   7   6  307.16   40.66
  -1   7   6  395.61   40.48
  -1   7   6  368.63   40.41
  -3  -7   6   96.45   11.87
  -3   7   6  111.20   11.60
  -3   7   6   91.12   11.13
  -3  -7   6   97.14   13.29
  -3   7   6   95.18   11.09
   3   7  -6  100.45   12.78
  -5   7   6  477.65   53.88
  -5  -7   6  388.20   54.74
  -5   7   6  515.31   54.25
  -5  -7   6  549.28   53.85
  -5   7   6  433.84   53.81
  -7   7   6   58.77    8.11
  -7   7   6  105.80    8.84
  -7  -7   6   55.46    7.98
  -7   7   6   84.54    8.18
  -7   7   6   96.14    8.69
  -9  -7   6   10.95    2.44
   9   7  -6   28.62   18.95
  -9   7   6   18.33    2.58
  -9   7   6   17.80    2.67
  11   7  -6  144.99   17.49
  11  -7  -6  153.41   29.04
 -11   7   6  141.37   16.48
  13  -7  -6   52.25    9.86
 -13   7   6  135.44   10.13
 -13  -7   6   67.81    9.97
 -13   7   6  133.46   10.20
   8   8   6   83.89    9.38
   8   8   6   87.20    9.31
   8   8   6   75.74    9.20
   6   8   6   65.34    7.44
   6  -8   6   72.99    7.64
   4   8   6  146.81   18.17
   4   8   6  200.76   18.31
   4  -8   6  120.02   18.06
   4   8   6  169.25   18.29
   2   8   6  199.98   23.91
   2   8   6  213.09   24.10
   2  -8   6  212.55   23.93
   0   8   6    9.64    2.15
   0   8   6    6.80    2.40
  -2   8   6  468.75   48.95
  -2  -8   6  398.41   48.70
  -2  -8   6  459.28   49.32
  -2   8   6  456.55   48.84
  -4  -8   6  552.81   53.14
  -4   8   6  489.72   52.41
  -4   8   6  434.20   51.97
  -6  -8   6   15.88    1.65
  -6   8   6    2.33    1.33
  -6  -8   6   21.62    7.38
  -6   8   6    3.95    1.82
  -6   8   6    2.31    2.05
   8   8  -6  209.02   34.70
  -8   8   6  327.89   32.21
  -8  -8   6  303.94   32.79
  -8  -8   6  292.49   32.02
  -8   8   6  248.46   31.97
  10   8  -6  169.54   20.13
 -10   8   6  161.26   18.80
 -10  -8   6  200.05   19.00
 -10   8   6  141.24   18.73
 -12   8   6   46.01    5.31
 -12   8   6   48.92    5.36
  14   8  -6  117.09   13.29
   7   9   6   32.73    3.78
   7   9   6   25.40    3.67
   5   9   6   28.81    4.06
   5   9   6   27.26    3.75
   5  -9   6   23.97    3.96
   3   9   6   36.41    5.04
   3   9   6   44.43    5.31
   3  -9   6   31.46    4.86
   1   9   6   66.16    7.84
   1  -9   6   65.81    7.53
   1   9   6   54.68    8.02
  -1  -9   6   42.63    5.33
  -1   9   6   48.88    5.95
  -1  -9   6   47.34    5.36
  -1   9   6   42.93    5.46
  -3  -9   6  394.41   45.04
  -3  -9   6  474.32   46.08
  -3   9   6  439.24   45.55
  -3   9   6  387.78   45.10
  -3   9   6  390.21   45.14
  -5   9   6   35.72    4.96
  -5   9   6   42.15    5.35
  -5  -9   6   39.21    9.20
  -5  -9   6   51.34    5.00
  -5   9   6   34.12    4.91
  -7   9   6  239.81   21.84
  -7   9   6  205.00   21.44
  -7  -9   6  156.03   22.39
  -7   9   6  222.57   21.71
  -7  -9   6  206.22   21.35
  -7   9   6  169.14   21.28
  -7   9   6  206.31   21.62
   9   9  -6   33.22    8.55
  -9   9   6   29.13    5.18
  -9   9   6   25.70    3.78
  -9   9   6   23.71    3.64
  -9  -9   6   29.02    3.84
  11   9  -6   52.46    7.55
  11  -9  -6   65.23   18.99
 -11   9   6   51.21    6.44
 -13   9   6   44.54    5.24
 -13  -9   6   38.61    5.31
 -13   9   6   47.12    5.27
   8  10   6   14.80    1.87
   6  10   6    4.35    1.62
   6 -10   6    3.44    1.49
   6  10   6    5.82    1.51
   4  10   6   40.55    6.71
   4 -10   6   53.65    6.80
   2  10   6   56.57    7.69
   2 -10   6   63.76    7.40
   2  10   6   67.81    8.04
   2  10   6   61.68    7.62
   2  10   6   58.08    7.56
   0 -10   6  265.28   28.79
   0  10   6  209.09   29.19
   0 -10   6  281.61   28.82
   0  10   6  278.48   29.01
   0  10   6  225.15   28.86
  -2 -10   6  226.44   22.51
  -2  10   6  189.67   22.57
  -2  10   6  200.42   22.99
  -2  10   6  212.78   22.68
  -2  10   6  171.41   22.51
  -4 -10   6  215.87   23.93
  -4  10   6  231.62   22.75
  -4  10   6  191.14   22.26
  -4  10   6  183.50   22.26
  -6  10   6  239.93   31.37
  -6 -10   6  205.76   32.22
  -6  10   6  314.89   31.68
  -6 -10   6  304.69   31.39
  -6  10   6  297.52   31.50
  -8  10   6   59.77    8.09
   8  10  -6   47.03    9.75
  -8  10   6   69.88    7.18
  -8 -10   6   46.50    6.89
  -8  10   6   59.28    7.00
  10  10  -6  152.81   17.33
 -10  10   6  147.15   16.38
 -10 -10   6  127.17   16.35
 -10  10   6  149.88   16.37
 -12 -10   6    0.11    1.36
  12 -10  -6    1.29    1.25
 -12  10   6    0.64    1.24
 -12  10   6    0.87    1.15
 -14  10   6   23.77    2.84
   7  11   6  105.18   10.80
   7  11   6   93.60   10.78
   7  11   6   83.78   10.62
   5  11   6   85.89   11.97
   5  11   6  104.04   11.91
   5 -11   6  128.42   12.13
   5  11   6   90.49   12.02
   5  11   6   97.84   11.87
   3  11   6   78.25   10.38
   3 -11   6   97.62   10.02
   3  11   6   87.65   10.66
   3 -11   6   79.56   10.26
   3  11   6   80.36   10.38
   3  11   6   83.47   10.27
   1 -11   6  356.55   34.84
   1  11   6  219.24   35.02
   1 -11   6  325.69   34.81
   1  11   6  312.02   34.95
   1  11   6  305.56   34.88
  -1  11   6  175.18   17.44
  -1  11   6  158.05   17.31
  -1 -11   6  135.04   17.09
  -1 -11   6  150.12   17.15
  -3  11   6   70.27    8.93
  -3 -11   6   85.47    8.93
  -3 -11   6   85.16   10.64
  -3  11   6   83.80    9.42
  -3  11   6   70.03    8.91
  -5  11   6  123.62   17.57
  -5 -11   6  179.67   19.00
  -5  11   6  189.91   17.97
  -5  11   6  159.30   17.60
   7  11  -6  261.86   26.70
  -7  11   6  254.95   26.10
  -7  11   6  264.12   25.93
  -7 -11   6  223.48   25.71
  -7  11   6  182.00   25.64
  -9 -11   6   21.15    4.02
   9  11  -6   34.15    5.49
  -9  11   6   24.53    4.82
  -9  11   6   36.72    4.26
  -9  11   6   35.39    4.16
  11 -11  -6  124.31   21.46
 -11  11   6  189.83   20.02
 -13  11   6  164.59   17.58
  13  11  -6  133.39   17.58
 -13  11   6  172.61   17.62
   8  12   6    8.11    1.13
   6  12   6   20.71    3.75
   6  12   6   23.31    3.95
   4  12   6  126.29   17.77
   4  12   6  164.94   17.88
   4 -12   6  151.30   17.33
   4  12   6  185.56   18.09
   4 -12   6  142.62   17.66
   4  12   6  160.08   17.73
   2 -12   6  208.60   22.48
   2  12   6  168.85   22.93
   2  12   6  214.62   22.73
   2  12   6  187.74   22.60
   0  12   6    4.36    1.64
   0 -12   6   16.98    1.85
   0  12   6    6.44    1.75
   0  12   6    4.56    2.35
   0 -12   6   17.11    1.87
   0  12   6    5.13    1.58
  -2  12   6   63.97    5.26
  -2  12   6   68.30    5.95
  -2  12   6   58.25    5.09
  -4  12   6   19.59    3.00
  -4  12   6   26.28    3.56
  -4  12   6   21.11    3.13
  -6  12   6   21.11    2.75
  -6 -12   6    7.33    3.98
  -6  12   6   14.73    2.58
  -6  12   6   18.13    2.78
  -6  12   6   12.18    3.40
   8  12  -6  191.49   23.35
  -8  12   6  159.68   23.04
  -8  12   6  215.47   22.82
  -8  12   6  237.73   22.97
  -8 -12   6  188.40   22.75
 -10  12   6  176.81   19.73
 -10  12   6  173.72   19.71
 -12  12   6   56.16    5.40
 -12  12   6   61.37    5.46
   7  13   6  112.18   10.24
   7  13   6   78.94    9.93
   7  13   6   86.74   10.13
   5  13   6   24.66    4.67
   5  13   6   35.70    4.67
   5  13   6   28.24    4.58
   5  13   6   27.51    4.40
   3 -13   6  218.93   25.97
   3  13   6  238.86   26.75
   3  13   6  242.52   26.40
   3  13   6  234.11   26.28
   1  13   6   56.74    6.11
   1 -13   6   43.37    5.91
   1  13   6   37.97    6.49
   1 -13   6   38.88    5.82
   1  13   6   49.97    6.09
  -1  13   6   23.55    4.06
  -1 -13   6   45.64    4.15
  -1  13   6   29.70    4.62
  -1 -13   6   47.66    4.18
  -1  13   6   24.71    3.98
  -1  13   6   23.66    4.00
  -3 -13   6   54.85    6.47
  -3  13   6   65.34    7.07
  -3 -13   6   48.30    7.35
  -3  13   6   50.85    6.47
  -5 -13   6   30.24    4.69
  -5  13   6   43.64    5.06
  -5  13   6   42.84    5.16
  -5  13   6   46.15    5.18
  -7  13   6   34.62    5.53
  -7  13   6   43.03    5.06
  -7  13   6   35.28    4.84
  -9  13   6  156.83   20.66
  -9  13   6  193.91   20.60
  -9 -13   6  177.21   20.57
  -9  13   6  186.03   20.51
 -11 -13   6   21.09    3.82
 -11  13   6   65.01    4.51
 -13  13   6   49.83    5.29
 -13  13   6   41.33    5.27
   6  14   6  158.25   15.40
   6  14   6  178.09   15.20
   6  14   6  113.29   15.15
   6  14   6  105.75   15.00
   4 -14   6  523.31   68.74
   4  14   6  766.97   69.61
   4  14   6  669.35   69.25
   4  14   6  706.92   69.16
   2  14   6   49.44    3.58
   2  14   6   46.70    3.26
   2  14   6   32.66    4.00
   2  14   6   47.90    3.20
   0  14   6  399.22   42.33
   0 -14   6  372.05   42.15
   0 -14   6  381.05   42.15
   0  14   6  372.25   42.21
   0  14   6  355.08   42.19
  -2 -14   6   88.22   14.95
  -2  14   6  223.44   16.11
  -2  14   6  195.93   15.40
  -2 -14   6  100.51   14.97
  -2  14   6  193.05   15.37
  -4  14   6   78.60   10.64
  -4  14   6  114.27   11.07
  -6  14   6  278.98   29.91
  -6 -14   6  265.56   29.71
  -6  14   6  296.62   29.97
  -6  14   6  242.61   29.79
  -6  14   6  238.15   29.90
  -8  14   6   21.53    4.38
  -8  14   6   28.39    3.75
  -8  14   6   25.99    3.60
 -10 -14   6  438.29   46.55
 -10  14   6  400.14   46.57
 -10  14   6  404.78   46.55
 -12  14   6   75.52    9.51
 -12  14   6   91.23    9.57
   7  15   6  345.33   30.75
   7  15   6  234.11   30.59
   5  15   6  191.65   18.20
   5  15   6  149.74   17.93
   5  15   6  142.57   17.77
   3  15   6 1062.84  123.33
   3  15   6 1186.75  123.24
   3  15   6 1150.95  123.15
   3 -15   6 1043.04  122.89
   3  15   6 1091.63  123.62
   3 -15   6 1112.98  122.84
   1  15   6  427.31   37.33
   1 -15   6  257.34   36.90
   1  15   6  263.48   37.39
   1 -15   6  258.37   36.86
   1  15   6  429.40   37.22
   1  15   6  428.60   37.21
  -1  15   6 2765.50  299.23
  -1  15   6 2625.24  299.16
  -1 -15   6 2654.65  299.11
  -1  15   6 2690.47  299.63
  -1 -15   6 2721.55  299.12
  -1  15   6 2691.25  299.16
  -3  15   6   27.11    3.76
  -3  15   6   25.30    3.38
  -3  15   6   21.22    3.15
  -5 -15   6 2445.21  278.58
  -5  15   6 2680.96  278.79
  -5  15   6 2421.22  278.72
  -7  15   6  409.34   59.81
  -7 -15   6  606.14   59.77
  -7  15   6  581.47   59.92
  -7  15   6  538.31   59.76
  -9  15   6 1284.61  153.37
  -9 -15   6 1406.01  153.26
  -9  15   6 1464.82  153.37
  -9  15   6 1345.98  153.32
 -11 -15   6   89.34   13.20
 -11  15   6  199.54   13.64
 -13  15   6  296.83   27.37
 -13  15   6  207.69   27.33
   6  16   6   19.79    2.16
   6  16   6   11.18    2.04
   4  16   6    5.91    1.69
   4  16   6    6.69    2.04
   4  16   6    9.71    2.56
   4  16   6    4.35    1.71
   2  16   6    3.18    1.55
   2  16   6    2.95    1.75
   2 -16   6    7.64    1.51
   2  16   6    1.44    2.58
   2  16   6    4.71    1.55
   2 -16   6    7.75    1.40
   0  16   6   48.68    3.76
   0 -16   6    6.31    2.86
   0  16   6   55.86    4.78
   0  16   6   47.23    3.60
   0  16   6   49.46    3.66
   0 -16   6    7.07    2.78
  -2 -16   6   55.50    8.02
  -2  16   6   90.71    8.78
  -2 -16   6   62.12    8.02
  -2  16   6   73.72    8.22
  -2  16   6   73.34    8.11
  -4  16   6   44.24    6.86
  -4  16   6   51.05    7.06
  -4  16   6   48.66    7.04
  -6  16   6   41.55    7.38
  -6  16   6   46.57    7.35
  -8  16   6    4.87    2.47
  -8 -16   6   12.15    1.85
  -8  16   6    7.53    1.78
  -8  16   6    9.24    1.95
 -10  16   6   22.42    2.51
 -10  16   6   24.70    2.45
 -12  16   6   39.43    4.64
   5  17   6   36.92    5.24
   5  17   6   36.92    4.96
   5  17   6   44.54    5.16
   3  17   6    2.98    1.45
   3  17   6    3.93    1.65
   3 -17   6    0.93    0.91
   3  17   6    6.00    2.64
   3 -17   6    0.80    0.78
   3  17   6    7.98    1.55
   1  17   6  177.41   17.91
   1 -17   6  133.24   17.66
   1 -17   6  133.86   17.64
   1  17   6  172.56   17.82
   1  17   6  169.41   17.78
  -1 -17   6  258.06   27.48
  -1  17   6  249.32   27.91
  -1 -17   6  244.92   27.42
  -1  17   6  236.84   27.42
  -1  17   6  227.28   27.35
  -3  17   6   86.00    9.06
  -3 -17   6   63.72    8.51
  -3  17   6   74.21    8.71
  -5  17   6  169.74   20.48
  -5 -17   6  184.21   20.40
  -5  17   6  202.31   20.62
  -5  17   6  160.25   20.42
  -5  17   6  184.27   20.66
  -7  17   6  116.07   12.84
  -7  17   6  101.00   12.64
  -9 -17   6   33.73    4.15
  -9  17   6   32.97    4.27
  -9  17   6   30.86    4.15
 -11  17   6   31.95    4.26
 -11  17   6   38.55    4.27
   4  18   6   67.45    8.04
   4 -18   6   76.94    7.69
   4  18   6   68.88    8.40
   4  18   6   59.65    7.76
   4  18   6   56.99    7.84
   2  18   6  126.75   12.42
   2  18   6  131.48   12.62
   2 -18   6   86.09   12.09
   2  18   6   83.65   12.75
   2 -18   6   92.14   12.07
   2  18   6  141.57   12.49
   0  18   6   70.49    6.84
   0 -18   6   37.95    6.58
   0  18   6   75.16    7.60
   0 -18   6   39.43    6.55
   0  18   6   66.72    6.78
   0  18   6   62.32    6.64
   0  18  -6   48.34    6.64
  -2  18   6  245.64   27.84
  -2 -18   6  253.81   27.48
  -2  18   6  254.21   27.55
  -2  18   6  224.31   27.33
  -4 -18   6   57.56    8.82
  -4  18   6   90.22    9.18
  -4  18   6   80.03    9.13
  -4  18   6   90.43    9.40
  -6  18   6   32.35    5.02
  -6 -18   6   34.84    4.66
  -6  18   6   44.32    5.00
  -8  18   6  184.54   23.13
  -8 -18   6  221.80   23.13
  -8  18   6  213.80   23.17
  -8  18   6  195.29   23.02
 -10  18   6   33.26    4.00
 -10  18   6   30.11    3.89
 -12  18   6   54.77    6.22
   5  19   6   60.97    6.71
   5  19   6   44.30    6.42
   3  19   6  102.89   10.13
   3 -19   6   77.80    9.71
   3  19   6   81.20   10.42
   3 -19   6   69.90    9.62
   3  19   6  102.40    9.98
   3  19   6  101.78    9.97
   1  19   6    3.86    1.38
   1 -19   6    3.16    1.36
  -1  19  -6    1.31    0.93
   1  19   6    3.51    2.58
   1 -19   6    1.96    1.20
   1  19   6    3.06    1.18
   1  19   6    3.51    1.38
  -1 -19   6   54.15    8.24
  -1  19   6   78.63    8.78
  -1 -19   6   57.68    8.15
  -1  19   6   83.49    8.37
  -1  19   6   73.99    8.11
  -3 -19   6    2.93    1.38
  -3  19   6    3.15    1.60
  -3 -19   6    2.76    1.29
  -3  19   6    1.64    2.20
  -5  19   6   35.19    5.42
  -5 -19   6   50.01    5.46
  -5  19   6   43.84    5.49
  -7  19   6    7.16    2.20
  -7 -19   6    2.71    1.35
  -7  19   6    5.11    1.31
  -7  19   6    8.20    1.69
  -9 -19   6   70.07    8.04
  -9  19   6   68.67    8.11
  -9  19   6   67.23    8.02
 -11  19   6   43.52    4.56
 -11  19   6   37.24    4.47
 -11 -19   6   35.64    4.53
   4  20   6  177.56   16.44
   4  20   6  129.20   15.78
   2 -20   6   57.43    5.55
   2 -20   6   57.59    5.49
   2  20   6   35.97    5.49
   2  20   6   33.62    5.40
   0 -20   6   14.28    2.86
   0  20   6   21.02    3.60
   0  20  -6   13.31    2.60
   0 -20   6   18.04    2.80
   0  20   6   24.00    2.91
   0  20   6   17.97    2.53
  -2 -20   6  127.42   16.28
  -2  20   6  144.55   16.55
  -2 -20   6  151.86   16.31
  -2  20   6  141.95   16.35
  -4 -20   6  136.82   12.15
  -4  20   6   96.65   11.93
  -4  20   6   83.11   11.86
  -4  20   6   90.91   11.87
  -4 -20   6  128.39   12.07
  -4  20   6   94.73   12.13
  -6 -20   6   63.05    5.98
  -6  20   6   49.44    5.91
  -8 -20   6  158.26   18.88
  -8  20   6  171.38   18.95
  -8  20   6  169.17   18.84
 -10  20   6   62.57    6.15
 -10  20   6   55.34    6.04
   5  21   6   13.95    2.09
   3 -21   6   24.08    3.00
   3  21   6   22.97    3.75
   3 -21   6   22.39    2.89
   3  21   6   26.50    3.00
   1 -21   6   89.22    6.93
   1  21   6   51.70    7.36
   1 -21   6   96.73    6.95
   1  21   6   51.86    6.76
   1  21   6   42.41    6.51
  -1  21  -6   43.17    6.49
  -1  21   6   45.06    4.84
  -1  21   6   50.59    4.53
  -3  21   6  127.91   14.40
  -3 -21   6  130.28   14.58
  -3  21   6  110.80   14.48
  -3 -21   6  138.22   14.53
  -3  21   6  117.89   14.58
  -5  21   6   79.45   13.58
  -5  21   6  124.62   13.75
  -7 -21   6   65.36    8.98
  -7 -21   6   65.47    9.04
  -9  21   6   11.69    1.47
  -9  21   6   10.73    1.60
  -9 -21   6    5.76    1.60
 -11  21   6   35.53    4.07
   4  22   6    8.89    1.75
   2 -22   6   26.17    3.29
   2  22   6   27.02    4.18
   2 -22   6   26.22    3.24
   0 -22   6   87.52    9.46
   0  22   6   74.30    9.77
   0 -22   6  105.60    9.57
   0  22   6   77.87    9.49
   0  22  -6   64.48    9.29
  -2 -22   6   78.27   11.98
  -2  22   6  133.75   12.35
  -2 -22   6   82.83   11.97
  -2  22   6  146.68   12.37
  -4 -22   6   83.43    8.47
  -4  22   6   61.08    8.17
  -6 -22   6   69.85    9.18
  -6 -22   6   63.27    9.15
  -8 -22   6   28.30    3.76
  -8  22   6   26.17    3.75
 -10  22   6   27.40    3.24
   3 -23   6    2.62    0.47
   1 -23   6  147.93   15.13
   1  23   6  169.99   15.71
   1 -23   6  156.72   15.09
   1  23   6  145.81   15.22
  -1  23  -6  103.36   14.91
  -1 -23   6  121.84   14.80
  -1  23   6  145.06   15.08
  -1 -23   6  109.16   14.78
  -1  23   6  164.67   15.08
   1  23  -6  121.93   14.80
  -3 -23   6  134.77   15.58
  -3  23   6  129.60   15.42
  -3 -23   6  140.86   15.55
  -5 -23   6  162.92   17.93
  -5  23   6  150.17   17.73
  -5 -23   6  157.39   17.89
  -7 -23   6  101.96   13.15
  -7  23   6  123.48   13.15
  -7 -23   6  120.84   13.26
  -9  23   6    3.02    0.67
  -9 -23   6    1.15    0.76
   2 -24   6   28.39    2.58
   2 -24   6   24.95    2.47
   0  24   6  383.32   35.73
   0 -24   6  290.29   35.30
   0  24  -6  311.47   35.28
  -2 -24   6  336.77   24.86
  -2  24   6  183.60   24.51
  -2 -24   6  312.45   24.86
   2  24  -6  142.61   24.48
  -4 -24   6   69.30    8.33
  -6 -24   6  107.86   14.55
  -6  24   6  133.61   14.49
  -6 -24   6  144.73   14.69
  -8  24   6   13.29    2.62
  -8 -24   6   69.90    3.36
   1  25   6   30.22    3.78
   1 -25   6   27.51    3.36
  -1 -25   6  410.27   47.15
  -1  25   6  476.67   47.32
  -1 -25   6  410.40   47.17
   1  25  -6  407.49   47.14
  -3 -25   6   58.41    6.96
  -5 -25   6  736.62   86.07
  -5 -25   6  820.47   86.20
  -7  25   6    2.36    0.67
  -7 -25   6    2.86    1.02
   0 -26   6    0.80    0.65
   0  26   6    1.89    0.95
   0 -26   6    0.98    0.58
  -2 -26   6   26.44    2.27
  -2 -26   6   20.93    2.31
  -4 -26   6   67.74    7.76
  -4 -26   6   65.67    7.89
  -6 -26   6    3.15    1.04
  -1 -27   6  130.04   14.66
  -1 -27   6  130.62   14.68
  -3 -27   6   18.69    2.20
   3  27  -6   15.42    2.31
  -5 -27   6  143.63   11.55
   5  27  -6   72.23   11.40
  -4 -28   6   38.72    2.55
   4  28  -6   11.42    2.36
   6   0   7  101.20   11.69
   4   0   7  147.48   17.09
   2   0   7   55.54    6.35
   2   0   7   46.23    6.33
   0   0   7   17.73    3.00
   0   0   7   24.28    3.69
   0   0   7   25.97    3.13
  -2   0   7   71.74    8.87
  -2   0   7   71.18    8.24
  -2   0   7   68.41    8.15
  -4   0   7   59.05    8.46
  -4   0   7   66.48    7.64
  -6   0   7   49.32    5.76
  -6   0   7   41.46    5.24
  -6   0   7   41.77    6.47
  -8   0   7   50.01    9.98
  -8   0   7   58.30    7.49
  -8   0   7   64.16    9.18
  -8   0   7   69.12    7.55
 -10   0   7   95.27   13.37
 -10   0   7  135.28   13.98
 -10   0   7  128.82   13.55
  12   0  -7    4.82   10.11
 -12   0   7    0.22    1.33
 -14   0   7   41.35    4.95
   7   1   7   15.24    2.00
   5  -1   7  146.41   18.33
   5   1   7  179.52   18.53
   3   1   7  128.33   11.93
   3  -1   7  105.87   11.91
   1  -1   7   77.41    9.24
   1   1   7   59.50    9.17
   1   1   7  101.54    9.73
   1  -1   7   87.40    9.35
   1   1   7   79.47    9.35
  -1  -1   7  373.67   38.79
  -1   1   7  352.10   38.73
  -1  -1   7  329.58   38.22
  -1   1   7  330.08   38.26
  -3  -1   7   86.31    8.49
  -3  -1   7   71.59    9.17
  -3   1   7   51.39    8.82
  -3   1   7   74.72    8.46
  -3   1   7   68.05    8.31
  -5  -1   7   26.00    4.53
  -7  -1   7  120.13   16.08
  -7   1   7  129.86   15.64
  -7  -1   7  125.13   14.68
  -7   1   7  128.31   14.69
  -7  -1   7  128.17   15.71
  -7   1   7  116.31   15.46
  -7  -1   7  128.75   14.64
  -7   1   7  134.35   14.66
  -9  -1   7  123.97   13.62
  -9   1   7  135.84   13.78
  -9  -1   7   82.47   11.86
  -9   1   7   96.42   11.95
  -9  -1   7  104.18   13.35
  -9   1   7  123.04   13.38
  -9  -1   7   89.98   11.87
  -9   1   7  127.97   12.06
  11  -1  -7   27.66   36.44
 -11  -1   7   70.78   10.55
 -11   1   7  131.55   10.93
 -11  -1   7   68.92   10.53
 -11   1   7  114.07   10.80
  13   1  -7  120.35   14.15
  13  -1  -7  118.13   14.08
 -13  -1   7  113.27   13.69
 -13   1   7  125.62   13.73
   8   2   7  140.64   15.49
   8  -2   7  135.68   15.48
   6  -2   7   65.70    9.64
   6   2   7  142.08   10.22
   4   2   7  202.71   21.53
   4  -2   7  217.26   21.60
   4   2   7  147.93   21.53
   2   2   7  294.96   31.84
   2  -2   7  249.92   31.70
   2   2   7  310.58   31.97
   0   2   7   61.19    9.15
   0  -2   7   96.14    9.66
   0   2   7   87.29    9.67
   0  -2   7   82.36    9.15
   0   2   7   74.10    9.18
  -2   2   7    4.82    1.13
  -2  -2   7    2.64    2.20
  -2   2   7    5.87    2.13
  -2   2   7    5.87    1.24
  -4   2   7  138.99   17.04
  -4   2   7  176.50   16.53
  -4   2   7  161.94   16.37
  -6  -2   7  224.13   23.50
  -6  -2   7  178.07   22.84
  -6   2   7  221.29   22.95
  -6   2   7  213.56   23.82
  -8  -2   7   46.15    7.93
  -8   2   7   14.77    7.58
  -8  -2   7   38.22    4.11
  -8   2   7   21.82    3.86
  -8  -2   7   38.57    8.42
  -8   2   7   24.90    4.93
  -8  -2   7   40.13    4.07
  -8   2   7   27.77    3.93
 -10  -2   7  180.34   18.75
 -10   2   7  121.26   18.53
 -10  -2   7  225.22   19.22
 -10   2   7  173.21   18.86
 -10  -2   7  200.94   18.79
 -10   2   7  131.93   18.55
 -12  -2   7  175.19   20.00
 -12   2   7  168.27   19.99
 -14  -2   7    2.15    1.07
 -14   2   7    7.11    1.15
   7   3   7   55.03    6.46
   5   3   7   76.89    7.71
   5  -3   7   53.77    7.51
   5   3   7   67.41    7.91
   3   3   7   59.14    5.49
   3   3   7   44.74    5.46
   1   3   7   43.24    6.42
   1   3   7   63.41    6.91
   1   3   7   54.79    6.51
  -1   3   7  227.59   26.55
  -1   3   7  216.26   26.82
  -1   3   7  211.56   26.44
  -3   3   7    4.36    1.04
  -3   3   7    2.53    2.07
  -3   3   7    5.98    1.24
  -5   3   7  236.68   20.37
  -5   3   7  197.74   19.29
  -7  -3   7   21.15    7.55
  -7   3   7   38.84    5.33
  -7  -3   7   29.06    4.13
  -7   3   7   36.01    4.26
  -7  -3   7   32.61    7.44
  -7   3   7   30.51    5.15
  -7  -3   7   29.44    4.06
  -7   3   7   36.95    4.15
  -9   3   7  161.28   19.31
  -9  -3   7  202.62   18.33
  -9   3   7  104.09   17.93
  -9  -3   7  218.60   19.71
  -9   3   7  153.70   18.88
  -9  -3   7  217.13   18.29
  -9   3   7  142.12   18.04
  11   3  -7   28.99   26.13
 -11   3   7   40.03    4.67
 -11  -3   7   33.42    4.51
 -11   3   7   30.22    4.44
  13  -3  -7  156.68   17.78
 -13  -3   7  161.90   17.53
 -13   3   7  144.43   17.46
   6   4   7  475.52   54.86
   6   4   7  520.78   55.12
   4   4   7   69.88    7.38
   4   4   7   48.99    7.35
   2   4   7   11.55    2.44
   2   4   7   17.13    2.82
   2   4   7   19.11    2.78
   0   4   7  329.46   40.48
   0   4   7  409.64   40.92
   0   4   7  359.06   40.48
  -2  -4   7  505.87   46.66
  -2  -4   7  555.84   47.68
  -2   4   7  285.27   46.97
  -2   4   7  403.54   46.79
  -2   4   7  362.74   46.70
  -4   4   7  135.44   16.15
  -4  -4   7  162.76   17.31
  -4   4   7  145.10   16.26
  -6   4   7  806.90   79.47
  -6   4   7  821.71   80.25
  -6  -4   7  728.11   79.34
  -6   4   7  734.04   79.45
  -8  -4   7  157.57   16.68
  -8   4   7  126.29   16.51
  -8   4   7  108.40   15.20
  -8  -4   7  175.09   17.91
  -8   4   7  127.40   15.82
  -8  -4   7  149.97   15.31
  -8   4   7  133.75   15.24
 -10   4   7   53.01    6.89
  10   4  -7   32.62   32.90
 -10   4   7   37.06    5.31
 -10  -4   7   62.96    6.33
 -10   4   7   37.88    5.51
 -10  -4   7   58.23    5.58
 -10   4   7   30.15    5.18
  12   4  -7  174.07   14.84
  12  -4  -7  110.80   20.04
 -12  -4   7   79.03   13.37
 -12   4   7  160.92   13.68
 -14   4   7   85.29    9.75
   7   5   7    0.15    0.95
   7   5   7   -0.07    0.78
   5   5   7  241.95   24.62
   5   5   7  188.87   24.64
   3   5   7  130.37   15.11
   3  -5   7   95.22   15.11
   3   5   7  128.88   15.22
   1   5   7   11.53    2.44
   1   5   7   20.59    3.15
   1   5   7   17.18    2.66
  -1   5   7  630.87   63.87
  -1   5   7  614.58   63.76
  -1   5   7  464.46   63.94
  -1   5   7  553.86   63.65
  -3  -5   7  172.78   22.55
  -3   5   7  192.14   22.46
  -3   5   7  214.76   22.00
  -3   5   7  185.43   21.86
  -5   5   7   50.72    5.91
  -5   5   7   43.37    4.93
  -7   5   7  714.42   76.58
  -7   5   7  607.23   76.23
  -7   5   7  669.44   76.80
  -7  -5   7  767.24   76.25
  -7   5   7  659.90   76.34
  -9   5   7  102.22   13.80
  -9   5   7   91.80   12.49
  -9  -5   7  119.68   13.98
  -9   5   7  128.10   13.28
  -9  -5   7  114.58   12.57
  -9   5   7  105.75   12.53
  11   5  -7   39.44   12.97
 -11   5   7   41.63    5.60
 -11  -5   7   58.57    5.76
 -11   5   7   36.28    5.49
  13   5  -7  246.81   26.53
  13  -5  -7  219.60   26.22
 -13  -5   7  225.48   26.13
 -13   5   7  237.26   26.08
   6   6   7   42.12    4.84
   6   6   7   43.21    5.09
   6   6   7   33.10    4.96
   4   6   7   70.12    7.18
   4   6   7   44.61    6.96
   2   6   7  201.09   28.35
   2  -6   7  236.37   28.53
   2   6   7  269.54   28.59
   0   6   7  162.92   18.53
   0   6   7  163.08   18.84
   0   6   7  155.99   18.44
  -2   6   7    6.35    1.36
  -2  -6   7    5.62    1.16
  -2  -6   7    7.86    2.60
  -2   6   7    4.26    2.11
  -2   6   7   10.64    1.60
  -4   6   7   41.30    5.67
  -4  -6   7   48.75    6.47
  -4   6   7   41.52    5.06
  -4   6   7   38.73    4.96
  -6   6   7   28.66    4.04
  -6  -6   7   53.34    9.84
  -6   6   7   20.46    4.60
  -6  -6   7   56.59    4.29
  -6   6   7   21.82    4.13
  -8  -6   7   15.60    3.15
   8   6  -7    7.93    6.73
  -8   6   7   36.50    6.24
  -8   6   7   23.33    3.33
  -8  -6   7   14.28    9.17
  -8   6   7   32.44    4.18
  -8   6   7   34.99    3.47
 -10   6   7   69.90    6.84
  10   6  -7   84.36   24.24
 -10   6   7   67.47    5.69
 -10   6   7   47.04    5.33
 -12  -6   7   13.80    2.58
  12   6  -7   18.64    4.11
  12  -6  -7   11.40   11.80
 -12   6   7   17.82    2.56
 -14   6   7   52.30    6.06
   7   7   7   79.00    9.31
   7   7   7   82.61    9.31
   5   7   7  105.87   11.22
   5   7   7   83.20   11.24
   3   7   7   92.38    6.18
   3   7   7   75.61    6.00
   1   7   7   14.09    2.49
   1   7   7   16.55    3.09
   1   7   7   11.31    2.35
  -1   7   7  665.39   67.96
  -1  -7   7  651.50   67.59
  -1   7   7  422.38   67.96
  -1   7   7  636.24   67.83
  -1   7   7  599.74   67.74
  -3  -7   7   66.79    8.33
  -3   7   7   78.18    8.57
  -3  -7   7   86.43    9.53
  -3   7   7   70.34    8.46
  -5  -7   7    5.06    0.98
  -5  -7   7   -0.24    8.18
  -5   7   7    3.24    2.05
  -5   7   7    0.73    1.02
  -7   7   7  267.83   23.82
  -7   7   7  209.96   23.39
  -7   7   7  242.53   24.02
  -7  -7   7  129.39   25.59
  -7  -7   7  164.01   23.20
  -7   7   7  232.68   23.66
  -9  -7   7   21.00    4.04
   9   7  -7   43.55   20.09
  -9   7   7   42.26    7.15
  -9   7   7   42.81    4.40
  -9   7   7   45.77    5.09
  -9  -7   7   15.48    5.33
  -9   7   7   32.55    4.16
  11   7  -7   90.87   10.38
 -11   7   7   84.94    9.00
 -11  -7   7   60.68    8.89
 -11   7   7   75.78    8.87
  13  -7  -7  109.66   15.49
 -13   7   7  168.50   15.57
   6   8   7  101.87   10.87
   6   8   7   97.44   11.00
   6   8   7   82.41   10.89
   4   8   7   65.78    8.04
   4   8   7   71.90    7.91
   4   8   7   54.70    7.95
   2   8   7  232.51   30.06
   2   8   7  298.16   30.46
   2   8   7  274.12   30.17
   0   8   7  175.29   22.89
   0   8   7  144.28   23.06
   0   8   7  178.38   22.82
   0   8   7  169.28   22.77
  -2  -8   7   70.12    8.47
  -2  -8   7   83.47   10.00
  -2   8   7   63.48    9.13
  -2   8   7   82.14    8.75
  -2   8   7   71.94    8.64
  -4   8   7  263.56   26.53
  -4   8   7  207.25   25.82
  -4   8   7  219.91   25.80
  -6   8   7  469.23   48.90
  -6  -8   7  304.27   50.21
  -6   8   7  479.10   49.41
  -6  -8   7  426.69   48.77
  -6   8   7  428.89   48.88
   8   8  -7    8.58   12.82
  -8   8   7   57.90    9.00
  -8   8   7   84.71    9.51
  -8  -8   7  125.75    9.37
  -8   8   7   68.18    8.98
  10   8  -7  261.28   28.04
 -10   8   7  217.86   25.95
 -10  -8   7  286.43   26.13
 -10   8   7  193.36   25.86
  12   8  -7  246.62   22.53
  12  -8  -7  152.03   22.93
 -12   8   7  206.15   21.79
 -12  -8   7  135.39   21.66
 -12   8   7  243.53   21.84
  14   8  -7   13.08    1.91
 -14   8   7   18.89    1.98
   7   9   7    8.84    1.29
   7   9   7    9.09    1.38
   5   9   7   58.86    8.09
   5   9   7   54.63    8.02
   3   9   7   21.82    3.80
   3   9   7   26.15    3.82
   3   9   7   28.51    4.02
   3   9   7   25.33    3.89
   1   9   7   15.57    2.66
   1  -9   7   12.47    2.15
   1   9   7   14.18    3.15
   1   9   7   13.06    2.45
  -1  -9   7  158.41   17.06
  -1   9   7  117.68   17.57
  -1   9   7  158.59   17.26
  -3  -9   7   32.46    5.46
  -3   9   7   73.47    6.75
  -3  -9   7   46.34    9.17
  -3   9   7   68.85    5.87
  -5   9   7   97.85   10.71
  -5  -9   7   97.00   14.60
  -5   9   7   80.36   10.04
  -7  -9   7    5.47    1.36
   7   9  -7    2.00    3.91
  -7   9   7    4.22    1.36
  -7  -9   7    6.33    8.66
  -7   9   7    2.62    2.24
  -7   9   7    3.15    3.33
   9   9  -7   45.19   12.47
  -9   9   7   39.28    5.27
  -9  -9   7   50.85    5.40
  -9   9   7   35.17    5.15
 -11  -9   7   29.30    4.27
  11   9  -7   37.75    5.66
  11  -9  -7   28.35   25.82
 -11   9   7   30.31    4.26
 -11   9   7   33.50    4.18
  13  -9  -7   20.35    2.29
 -13   9   7   13.00    2.18
   6  10   7   48.48    4.98
   6  10   7   33.50    4.89
   4  10   7   13.42    2.55
   4  10   7   11.82    2.67
   4  10   7   15.64    2.62
   2  10   7  168.68   20.42
   2  10   7  197.07   20.79
   2  10   7  169.96   20.33
   0 -10   7   36.37    3.93
   0  10   7   16.44    4.42
  -2 -10   7   14.04    2.47
  -2 -10   7   16.62    2.53
  -4 -10   7  229.26   26.71
  -4 -10   7  252.08   28.73
  -4  10   7  268.47   27.40
  -4  10   7  229.80   26.79
  -6  10   7   29.37    4.07
  -6  10   7   37.35    4.78
  -6 -10   7   30.61    9.69
  -6  10   7   30.64    4.56
   8  10  -7    8.80    6.56
  -8  10   7    7.76    5.33
  -8  10   7    7.24    1.89
  -8  10   7   11.44    2.13
  -8 -10   7   15.35    5.11
  -8  10   7    8.84    2.31
  -8 -10   7   22.71    2.42
 -10  10   7  155.21   17.73
  10  10  -7  148.30   18.04
 -10  10   7  160.94   17.37
 -10 -10   7  141.44   17.35
 -10  10   7  147.52   17.26
 -12 -10   7   13.77    2.05
  12 -10  -7   11.75    2.56
 -12  10   7    8.27    1.64
 -12  10   7    5.60    1.62
 -14  10   7    0.35    0.35
   5  11   7  158.30   14.88
   5  11   7  107.20   14.58
   3  11   7  170.50   22.97
   3  11   7  243.55   23.35
   3  11   7  200.25   22.95
   1 -11   7   78.69   10.53
   1  11   7   91.12   11.29
   1  11   7  109.71   10.91
  -1  11   7  121.48   14.24
  -1 -11   7  126.57   13.95
  -1  11   7   98.18   14.49
  -1 -11   7  137.81   14.00
  -1  11   7  109.71   14.08
  -3 -11   7  259.70   30.99
  -3 -11   7  279.79   32.06
  -3  11   7  315.47   31.73
  -3  11   7  290.61   31.17
  -3  11   7  263.54   31.11
  -5 -11   7  130.55   13.29
  -5  11   7   98.82   13.28
  -5 -11   7  136.86   16.15
  -5  11   7  113.24   13.73
  -7  11   7   30.55    4.84
  -7  11   7   25.51    3.95
  -7  11   7   31.21    4.44
  -7  11   7   28.28    4.98
  -9  11   7  265.54   33.86
   9  11  -7  232.95   33.88
  -9  11   7  338.93   33.61
  -9 -11   7  318.87   33.55
  -9  11   7  297.23   33.44
 -11 -11   7   19.04    3.00
  11 -11  -7   22.68   16.64
 -11  11   7   18.89    2.82
 -11  11   7   21.24    2.93
 -13  11   7   17.11    2.22
   6  12   7    5.91    1.22
   6  12   7   10.00    1.42
   6  12   7    6.11    1.36
   4  12   7   30.93    4.95
   4  12   7   33.02    4.93
   4  12   7   37.06    4.86
   2 -12   7  128.28   17.80
   2  12   7  199.31   18.91
   2  12   7  177.76   18.39
   2  12   7  186.87   18.33
   0  12   7  135.04   11.13
   0 -12   7   64.48   10.29
   0  12   7   93.65   11.26
   0 -12   7   62.45   10.31
   0  12   7  139.13   10.98
   0  12   7  134.75   10.91
  -2 -12   7    6.64    1.45
  -2  12   7    4.93    2.36
  -2 -12   7    7.76    1.40
  -2  12   7    5.62    1.49
  -4 -12   7  166.12   16.80
  -4 -12   7  176.79   18.18
  -4  12   7  157.68   17.28
  -4  12   7  136.68   16.77
  -4  12   7  126.59   16.71
  -6  12   7   35.61    5.55
  -6  12   7   47.46    6.07
  -6  12   7   52.70    6.31
  -8  12   7   46.28    7.11
  -8  12   7   49.99    5.58
  -8  12   7   38.33    5.33
 -10  12   7  124.80   13.28
 -10  12   7  128.97   13.22
 -12  12   7   76.65    7.16
 -12  12   7   81.85    7.13
   5  13   7   69.27    7.29
   5  13   7   75.38    7.11
   5  13   7   50.32    7.09
   5  13   7   47.86    7.00
   3  13   7  148.77   12.09
   3  13   7  118.82   11.51
   3  13   7  123.46   11.42
   1  13   7   26.53    3.96
   1 -13   7   18.26    3.44
   1  13   7   26.08    4.46
   1  13   7   35.50    3.96
   1  13   7   34.48    3.95
  -1  13   7  316.20   35.59
  -1  13   7  300.85   35.46
  -1 -13   7  336.75   35.35
  -1 -13   7  338.06   35.37
  -1  13   7  271.87   35.39
  -3 -13   7   34.72    4.69
  -3  13   7   46.95    5.56
  -3  13   7   37.73    4.82
  -5  13   7   86.23   10.07
  -5  13   7   78.60    9.77
  -7  13   7  392.10   46.17
  -7 -13   7  477.74   45.95
  -7  13   7  380.85   45.94
  -7  13   7  376.76   46.06
  -9  13   7  134.70   18.22
  -9  13   7  175.69   18.00
  -9  13   7  153.03   17.82
 -11 -13   7   83.38   10.91
 -11  13   7  103.42   11.07
 -11  13   7  102.44   11.02
 -13  13   7   14.73    1.85
   6  14   7   72.10    8.29
   4  14   7   16.40    2.35
   4  14   7   20.17    2.80
   4  14   7   14.71    2.44
   2  14   7  652.17   81.07
   2 -14   7  669.55   80.69
   2  14   7  780.01   81.52
   2  14   7  806.65   81.11
   2  14   7  790.36   81.07
   0  14   7  273.56   26.35
   0 -14   7  221.04   25.99
   0  14   7  247.61   26.15
   0  14   7  174.56   26.42
   0 -14   7  208.09   25.95
   0  14   7  254.92   26.15
  -2 -14   7  113.57   10.46
  -2  14   7   76.32   10.87
  -2 -14   7  110.71   10.44
  -2  14   7   59.48   10.27
  -4 -14   7  344.44   40.79
  -4  14   7  465.06   41.46
  -4  14   7  336.64   40.86
  -6  14   7   74.10    7.86
  -6 -14   7   66.56    7.58
  -6  14   7   50.32    7.49
  -6  14   7   70.38    7.91
  -6  14   7   59.52    8.22
  -8  14   7   34.15    7.27
  -8  14   7   52.83    6.60
  -8  14   7   46.64    6.36
 -10 -14   7  443.11   48.84
 -10  14   7  478.21   48.94
 -10  14   7  446.01   48.83
 -12 -14   7   93.83    9.60
 -12  14   7   79.69    9.67
 -12  14   7   77.58    9.64
   5  15   7   48.34    4.84
   5  15   7   48.26    4.64
   5  15   7   31.19    4.47
   5  15   7   29.70    4.56
   3 -15   7  209.95   23.60
   3  15   7  227.55   24.37
   3  15   7  205.73   23.97
   3  15   7  203.91   23.90
   1  15   7   39.90    4.66
   1 -15   7   30.91    4.15
   1  15   7   21.17    4.91
   1 -15   7   30.46    4.04
   1  15   7   37.52    4.44
   1  15   7   30.79    4.35
  -1 -15   7  130.59   14.62
  -1  15   7  125.29   15.28
  -1 -15   7  128.31   14.60
  -1  15   7  119.17   14.66
  -1  15   7  127.86   14.69
  -3 -15   7  263.85   27.33
  -3  15   7  241.70   27.84
  -3 -15   7  267.30   27.35
  -3  15   7  200.76   27.24
  -5  15   7  130.88   14.11
  -5  15   7  108.38   13.93
  -7  15   7   38.52    7.07
  -7  15   7   44.92    6.47
  -9  15   7  119.42   16.46
  -9 -15   7  153.39   16.33
  -9  15   7  149.17   16.35
  -9  15   7  141.97   16.24
 -11  15   7    7.33    1.31
 -11 -15   7    5.40    1.24
 -11  15   7    7.91    1.40
   4  16   7   19.40    3.60
   4  16   7   25.86    3.53
   4  16   7   28.86    3.64
   2  16   7   18.71    2.80
   2  16   7   18.86    2.98
   2 -16   7   13.69    2.31
   2  16   7   21.93    3.67
   2  16   7   18.57    2.80
   0  16   7   24.11    3.35
   0 -16   7   23.00    3.31
   0 -16   7   19.93    3.09
   0  16   7   22.08    3.26
  -2 -16   7   25.75    5.26
  -2  16   7   75.05    6.75
  -2 -16   7   30.35    5.24
  -2  16   7   75.01    5.91
  -2  16   7   67.78    5.71
  -4  16   7    3.86    2.04
  -6  16   7  197.29   21.42
  -6 -16   7  219.77   21.28
  -6  16   7  173.08   21.20
  -6  16   7  165.25   21.28
  -6  16   7  177.36   21.46
  -8  16   7   21.55    4.55
  -8 -16   7   33.37    4.00
  -8  16   7   29.81    4.00
 -10 -16   7   33.41    4.91
 -10  16   7   46.63    5.09
 -10  16   7   43.90    4.93
 -12  16   7   42.32    3.86
 -12  16   7   27.00    3.69
   5  17   7   98.93   11.24
   3  17   7  170.16   20.40
   3 -17   7  179.45   20.02
   3  17   7  204.98   20.79
   3  17   7  170.72   20.26
   3  17   7  175.76   20.29
   1  17   7    5.18    1.73
   1 -17   7    8.97    1.56
   1  17   7    1.15    2.82
   1 -17   7    7.31    1.31
   1  17   7    2.45    1.44
  -1 -17   7  329.55   44.52
  -1  17   7  492.98   45.46
  -1 -17   7  326.68   44.48
  -1  17   7  481.05   44.75
  -1  17   7  461.30   44.66
  -3 -17   7   33.42    5.78
  -3  17   7   96.07    7.07
  -3 -17   7   32.88    5.73
  -3  17   7   98.45    6.62
  -5  17   7  114.33   14.31
  -5  17   7   99.22   14.33
  -7  17   7  306.42   42.13
  -7 -17   7  384.92   42.04
  -7  17   7  428.71   42.15
  -9 -17   7  110.13   11.53
  -9  17   7  100.62   11.51
  -9  17   7   90.94   11.35
 -11  17   7    6.80    1.11
 -11  17   7    7.47    1.25
   4  18   7   75.07   10.84
   4  18   7  106.07   11.02
   2 -18   7   56.83    6.09
   2  18   7   39.61    6.78
   2  18   7   48.97    6.29
   2  18   7   51.79    6.31
   0 -18   7  158.57   18.99
   0  18   7  159.45   19.59
   0 -18   7  171.78   18.97
   0  18   7  164.37   19.06
   0  18   7  171.99   19.02
  -2 -18   7   55.52    5.96
  -2  18   7   50.39    6.47
  -2  18   7   39.13    5.66
  -2 -18   7   51.06    5.86
  -2  18   7   43.37    5.91
  -4  18   7  103.04   15.95
  -4  18   7  106.67   16.02
  -6  18   7  233.57   29.10
  -6 -18   7  271.17   29.01
  -6  18   7  260.28   28.99
  -8  18   7   61.56    8.69
  -8 -18   7   74.14    8.55
  -8  18   7   78.87    8.58
 -10  18   7   87.18    7.98
 -10  18   7   76.27    7.78
 -12  18   7  117.33   13.15
   3  19   7   41.95    3.86
   3  19   7   36.70    3.00
   3  19   7   36.15    2.95
   1 -19   7   81.63   10.42
   1 -19   7   81.23   10.35
   1  19   7  115.33   10.78
   1  19   7  102.29   10.62
  -1 -19   7   22.86    2.71
  -1  19   7   12.46    3.24
   1  19  -7    9.44    2.11
  -1 -19   7   25.66    2.64
  -1  19   7    9.46    2.05
  -1  19   7   14.84    2.53
  -3  19   7   56.86    6.62
  -3 -19   7   43.93    6.06
  -3  19   7   51.95    6.53
  -5  19   7   41.03    4.93
  -5 -19   7   41.83    4.84
  -5  19   7   33.62    4.78
  -5 -19   7   33.50    4.71
  -5  19   7   35.35    5.24
  -7  19   7    1.87    2.02
  -7 -19   7    4.55    1.35
  -7  19   7   -0.47    1.15
  -9 -19   7   48.23    5.87
  -9  19   7   50.28    5.87
 -11  19   7   96.71   10.55
 -11 -19   7   89.14   10.58
   4  20   7   33.50    4.15
   2 -20   7  166.07   18.40
   2  20   7  121.28   18.84
   2  20   7  188.61   18.64
   2  20   7  163.17   18.49
   0 -20   7   69.76    8.86
   0  20   7   83.09    9.64
   0 -20   7   73.76    8.84
   0  20   7   88.36    9.13
   0  20   7   73.45    8.86
  -2 -20   7   72.58    7.95
  -2  20   7   60.48    8.13
  -2 -20   7   70.39    7.89
  -2  20   7   54.06    7.97
  -4  20   7  290.31   33.93
  -4 -20   7  340.31   34.01
  -4  20   7  259.21   33.97
  -4 -20   7  333.40   33.97
  -4  20   7  282.58   34.04
  -6  20   7   63.81    9.73
  -6 -20   7   93.76    9.77
  -6  20   7   88.00    9.64
  -6 -20   7   83.49    9.73
  -8  20   7   21.40    2.29
  -8 -20   7   10.38    2.15
 -10  20   7  159.57   17.57
 -10 -20   7  151.23   17.64
   3  21   7   53.14    6.53
   1 -21   7   21.73    2.58
   1  21   7   22.48    3.53
   1 -21   7   18.22    2.45
   1  21   7   18.42    3.11
  -1 -21   7  160.90   19.66
  -1  21   7  209.31   20.22
  -1 -21   7  170.45   19.66
  -1  21   7  222.86   19.97
   1  21  -7  150.24   19.49
  -3  21   7   28.10    3.71
  -3  21   7   28.93    3.98
  -3 -21   7   25.51    3.73
  -3  21   7   28.44    4.11
  -5 -21   7   85.09    8.67
  -5 -21   7   88.12    8.67
  -7  21   7   80.07    8.82
  -7  21   7   89.76    8.78
  -9  21   7   36.28    4.00
  -9 -21   7   42.12    4.20
   2 -22   7   10.64    1.42
   0 -22   7   24.75    3.11
   0  22   7   33.30    3.93
   0 -22   7   20.51    2.96
   0  22   7   27.86    3.82
  -2  22   7   38.22    3.38
  -2  22   7   40.81    3.89
  -2  22   7   42.28    3.96
  -4  22   7   92.03   12.49
  -4 -22   7  137.82   12.78
  -4  22   7   92.58   12.47
  -4 -22   7  132.48   12.69
  -6 -22   7   85.14    9.98
  -8 -22   7   30.61    4.73
  -8 -22   7   39.97    4.87
   1 -23   7   13.80    1.65
   1 -23   7   10.66    1.51
  -1 -23   7  175.96   22.84
  -1 -23   7  204.13   22.86
  -3 -23   7  284.27   35.50
  -3  23   7  393.63   35.62
  -3 -23   7  284.80   35.50
  -5 -23   7   70.98    8.11
  -5 -23   7   64.88    8.04
  -7 -23   7  121.91   12.38
  -7 -23   7  153.44   12.51
  -9 -23   7   26.24    3.18
   0 -24   7   54.96    6.44
   0 -24   7   49.43    6.36
  -2 -24   7   13.11    1.71
  -2  24   7   12.51    1.91
   2  24  -7    7.15    1.44
  -2 -24   7   12.26    1.75
  -4 -24   7  293.51   32.06
  -4 -24   7  276.03   32.06
  -6 -24   7   98.29   11.29
  -8 -24   7    0.76    0.67
  -1  25   7    0.64    0.76
  -1 -25   7    0.58    0.49
  -3 -25   7   31.82    2.62
  -3 -25   7   29.37    2.67
  -5 -25   7    1.00    0.73
  -7 -25   7   38.77    4.62
  -2 -26   7   15.84    1.89
  -2 -26   7   14.04    1.85
  -4 -26   7   52.08    3.13
  -4 -26   7   52.10    3.29
  -6 -26   7  170.99    8.84
   6  26  -7   45.52    8.49
   6   0   8    7.75    1.38
   4   0   8 1759.31  195.80
   2   0   8  328.80   37.15
   0   0   8  189.87   19.39
   0   0   8  151.30   18.82
  -2   0   8    5.13    1.27
  -2   0   8    6.44    2.78
  -2   0   8    5.02    1.33
  -4   0   8 4582.60  723.13
  -4   0   8 7626.09  722.73
  -6   0   8   39.10    5.40
  -8   0   8  340.62   45.34
  -8   0   8  393.00   44.23
  -8   0   8  416.64   45.17
  -8   0   8  401.92   44.17
 -10   0   8  601.23   74.52
 -10   0   8  726.42   74.99
 -10   0   8  699.85   74.56
 -12   0   8 1495.28  166.48
 -14   0   8    1.31    0.75
   5   1   8  286.90   32.22
   3  -1   8  165.61   16.40
   3   1   8  120.80   16.31
   1   1   8   51.70    5.76
   1  -1   8   35.99    5.18
   1   1   8   41.95    5.36
  -1  -1   8   46.21    6.13
  -1   1   8   55.19    6.36
  -1  -1   8   40.79    5.31
  -1   1   8   49.10    5.47
  -1   1   8   39.61    5.31
  -1  -1   8   37.64    5.24
  -3   1   8    2.11    1.16
  -3  -1   8   50.45    4.62
  -3   1   8    5.27    2.67
  -3  -1   8   42.55    2.45
  -3   1   8    3.89    1.44
  -5  -1   8   19.60    4.06
  -5   1   8    4.84    3.16
  -7   1   8   77.45   10.95
  -7  -1   8   69.07   11.60
  -7   1   8   82.78    9.44
  -7  -1   8   88.23   10.89
  -7   1   8   75.90   10.53
  -9  -1   8  160.28   16.89
  -9   1   8  130.95   17.02
  -9  -1   8  128.10   14.93
  -9   1   8  114.64   14.86
  -9  -1   8  143.95   17.97
  -9   1   8  127.99   17.02
  -9  -1   8  132.91   14.88
  -9   1   8  131.13   14.86
 -11   1   8  114.20   12.46
 -11  -1   8   97.67   12.49
 -11   1   8  136.41   12.55
 -11  -1   8   86.63   12.26
 -11   1   8  106.78   12.35
  13  -1  -8  178.03   22.48
 -13  -1   8  181.78   22.15
 -13   1   8  224.29   22.20
   6   2   8   33.81    4.33
   6   2   8   45.92    4.60
   4   2   8   12.71    2.18
   2  -2   8   27.53    4.06
   2   2   8   38.75    4.44
   0   2   8   87.47   10.49
   0  -2   8   83.80    9.89
   0   2   8   82.43   10.02
  -2  -2   8  145.70   15.11
  -2   2   8  127.75   14.89
  -2   2   8  122.73   14.13
  -2   2   8  111.96   14.02
  -4  -2   8   22.29    4.47
  -4   2   8   18.26    3.96
  -4   2   8   19.37    2.82
  -4   2   8   18.95    2.64
  -6  -2   8   95.07   11.87
  -6  -2   8   93.89   12.26
  -6   2   8   94.63   12.13
  -8   2   8  116.55   16.48
  -8  -2   8   98.45   16.80
  -8   2   8  127.29   14.69
  -8   2   8  151.50   15.75
  -8  -2   8  115.26   17.77
  -8  -2   8  123.51   14.62
  -8   2   8  132.91   14.64
 -10   2   8   37.10    6.06
 -10  -2   8   59.77    7.71
 -10   2   8   53.72    7.76
 -10  -2   8   58.25    6.18
 -10   2   8   50.63    6.09
 -12  -2   8    9.07    1.71
 -12   2   8    7.24    1.65
  12   2  -8    6.44    9.93
 -14  -2   8   32.99    3.33
 -14   2   8   22.46    3.20
   5   3   8  156.99   16.42
   5   3   8  129.60   16.44
   3   3   8    8.44    1.84
   1   3   8  250.12   25.20
   1   3   8  196.65   24.80
  -1  -3   8  220.26   24.15
  -1   3   8  217.24   24.22
  -1   3   8  210.87   23.66
  -1   3   8  192.91   23.57
  -3   3   8    1.24    0.98
  -3  -3   8    2.51    0.80
  -3  -3   8    6.20    2.98
  -3   3   8    1.95    2.45
  -3   3   8    4.33    1.29
  -5  -3   8   17.73    4.56
  -5   3   8   19.66    2.69
  -7   3   8  228.13   25.91
  -7   3   8  221.38   25.28
  -7   3   8  224.09   26.20
  -9   3   8  112.27   15.53
  -9   3   8  100.40   13.08
  -9   3   8  120.40   14.55
  -9  -3   8  116.67   16.29
  -9  -3   8  113.55   13.09
  -9   3   8  122.48   13.11
  11   3  -8   67.96   29.64
 -11   3   8   82.12    8.00
 -11   3   8   70.36    7.87
 -11  -3   8   55.14    7.76
 -11   3   8   58.99    7.75
  13   3  -8  285.01   30.33
  13  -3  -8  252.53   30.17
 -13  -3   8  257.64   29.93
 -13   3   8  272.25   29.90
   6   4   8   34.59    4.11
   4   4   8  157.46   18.13
   2   4   8  155.68   18.18
   2   4   8  188.07   18.35
   2   4   8  134.84   18.09
   0   4   8   64.52    7.71
   0   4   8   57.66    7.15
   0   4   8   53.32    7.06
  -2  -4   8  132.20   17.11
  -2   4   8  137.21   17.20
  -2   4   8  151.86   16.66
  -2   4   8  145.97   16.53
  -4  -4   8   53.94    7.04
  -4   4   8   37.99    6.60
  -4   4   8   43.66    5.76
  -4   4   8   49.90    5.69
  -6  -4   8  117.29   15.57
  -6   4   8  144.90   15.46
  -6   4   8  119.33   14.28
  -8   4   8   35.90    8.33
  -8   4   8   32.01    4.44
  -8  -4   8   35.84   12.46
  -8   4   8   40.92    5.56
  -8  -4   8   35.73    4.44
 -10   4   8  235.28   22.46
  10   4  -8   80.91   38.55
 -10   4   8  138.64   21.04
 -10  -4   8  253.06   22.02
 -10   4   8  188.80   21.60
 -10  -4   8  247.46   21.31
 -10   4   8  158.65   21.04
  12   4  -8  117.98   12.06
  12  -4  -8  100.45   23.48
 -12   4   8  106.67   10.89
 -12  -4   8   67.05   10.67
 -12   4   8  105.75   10.82
 -14  -4   8   73.96    7.91
 -14   4   8   64.90    7.84
   5   5   8   13.00    2.09
   3   5   8   96.60    8.66
   3   5   8   50.41    8.38
   1   5   8  149.39   14.04
   1   5   8  120.91   13.58
   1   5   8  120.18   13.48
  -1   5   8   35.81    5.56
  -1   5   8   38.92    4.89
  -1   5   8   35.33    4.76
  -3  -5   8  294.65   34.77
  -3  -5   8  331.40   35.77
  -3   5   8  264.94   35.55
  -3   5   8  354.50   35.10
  -3   5   8  312.22   34.93
  -5  -5   8  165.30   20.09
  -5   5   8  180.74   19.91
  -5   5   8  162.05   18.93
  -7   5   8  126.42   13.22
  -7   5   8  116.80   12.64
  -7   5   8  119.62   13.64
  -7  -5   8   77.85   16.88
  -7  -5   8   95.47   12.51
  -7   5   8  112.51   13.13
  -9   5   8  179.41   23.40
  -9   5   8  149.48   21.84
  -9  -5   8  238.53   24.24
  -9   5   8  207.82   22.59
  -9  -5   8  249.66   22.08
  -9   5   8  198.62   21.86
  11   5  -8   26.64   16.33
  11  -5  -8   -6.02   37.92
 -11   5   8   19.68    3.20
 -11   5   8   25.48    3.42
 -11  -5   8   28.40    3.51
  13   5  -8   67.98    7.58
  13  -5  -8   52.05    7.26
 -13  -5   8   51.08    6.96
 -13   5   8   68.72    6.98
   6   6   8    3.38    0.95
   6  -6   8    3.46    0.65
   6   6   8    4.04    0.82
   4   6   8   96.23   11.35
   2   6   8   10.44    2.47
   2   6   8   15.42    2.78
   2   6   8   13.91    2.75
   0   6   8  136.30   17.18
   0   6   8  157.68   17.66
   0   6   8  147.55   17.15
   0   6   8  150.84   17.08
  -2  -6   8  174.52   18.35
  -2  -6   8  177.30   19.13
  -2   6   8  109.96   18.89
  -2   6   8  169.67   18.64
  -2   6   8  159.08   18.51
  -4  -6   8  220.77   23.53
  -4  -6   8  228.82   24.70
  -4   6   8  190.32   23.59
  -4   6   8  205.04   23.71
  -6   6   8  144.95   16.20
  -6  -6   8   91.00   18.75
  -6   6   8  134.02   15.38
  -8   6   8  235.57   27.77
  -8   6   8  210.60   26.68
  -8   6   8  242.90   27.31
  -8  -6   8  259.34   26.73
 -10   6   8   65.50    8.35
  10   6  -8   66.19   24.35
 -10   6   8   50.57    6.31
 -10   6   8   58.77    6.98
 -10  -6   8   56.26    7.62
 -10  -6   8   57.79    6.35
 -10   6   8   39.19    6.11
  12   6  -8   57.77    6.87
  12  -6  -8   62.83   19.39
 -12   6   8   55.68    5.93
 -12  -6   8   34.92    5.76
 -12   6   8   52.54    5.82
 -14  -6   8   14.04    2.16
 -14   6   8   28.13    2.33
   5   7   8   58.99    7.06
   3   7   8   22.06    3.35
   3   7   8   18.31    3.40
   3   7   8   25.53    3.35
   3   7   8   20.13    3.33
   1   7   8    7.91    2.27
   1   7   8   11.75    2.44
   1   7   8   13.02    3.00
   1   7   8   11.80    2.33
  -1  -7   8  138.93   17.37
  -1   7   8  139.97   18.20
  -1   7   8  173.68   17.80
  -1   7   8  170.61   17.73
  -3  -7   8  118.42   10.46
  -3  -7   8  125.06   12.17
  -3   7   8   65.96   11.07
  -3   7   8   77.41   10.49
  -3   7   8   75.65   10.42
  -5   7   8   72.99    8.57
  -5   7   8   61.41    7.51
  -7   7   8  296.82   31.04
  -7   7   8  283.56   30.62
  -7   7   8  279.03   31.31
  -7  -7   8  187.61   33.64
  -7  -7   8  260.39   30.55
  -7   7   8  262.15   30.88
   9   7  -8   29.35   19.66
  -9   7   8   56.81   10.33
  -9   7   8   43.99    6.86
  -9   7   8   62.54    7.64
  -9  -7   8   59.30   10.09
  -9  -7   8   73.96    7.09
  -9   7   8   55.77    6.82
 -11  -7   8   15.15    2.58
  11   7  -8   18.75    4.86
  11  -7  -8    9.22   34.08
 -11   7   8   14.55    2.35
 -11   7   8   16.53    2.53
  13  -7  -8   52.86    7.46
 -13   7   8   78.69    7.42
 -13  -7   8   49.66    7.35
 -13   7   8   71.05    7.33
   6   8   8   91.12   10.22
   6   8   8   88.56   10.22
   4   8   8   57.25    6.16
   4   8   8   41.81    6.07
   2   8   8   63.16   10.22
   2   8   8   88.43   10.37
   2   8   8   89.98   10.38
   0   8   8  204.80   22.55
   0   8   8  193.52   22.89
   0   8   8  198.60   22.42
   0   8   8  185.01   22.31
  -2   8   8   61.59   10.89
  -2   8   8   80.21   10.47
  -2   8   8   84.40   10.38
  -4   8   8    1.69    1.13
  -4  -8   8    4.24    1.11
  -4  -8   8   10.26    9.80
  -4   8   8    3.58    2.71
  -4   8   8    2.25    1.22
  -6   8   8  193.51   20.46
  -6   8   8  170.14   19.71
  -8   8   8   99.62   12.97
  -8   8   8   75.34   11.29
  -8   8   8   92.22   11.89
  -8  -8   8  139.53   15.58
  -8  -8   8  156.30   11.66
 -10   8   8  151.59   14.22
  10   8  -8  115.66   16.37
 -10   8   8  116.98   13.08
 -10  -8   8  138.04   13.17
 -10   8   8   85.52   12.84
  12   8  -8   85.38    9.33
  12  -8  -8   41.37   14.84
 -12   8   8   89.16    8.69
 -12  -8   8   52.45    8.55
 -12   8   8   80.60    8.57
   5   9   8  104.09   11.07
   5   9   8   87.91   11.00
   3   9   8   20.28    3.20
   3   9   8   22.53    3.29
   3   9   8   18.49    3.20
   1   9   8 1385.77  161.90
   1   9   8 1685.24  162.37
   1   9   8 1518.56  161.92
   1   9   8 1315.41  161.81
  -1  -9   8   70.72   10.42
  -1   9   8   84.38   11.49
  -1   9   8  127.15   11.06
  -1   9   8  110.44   10.89
  -3  -9   8   42.26    4.95
  -3  -9   8   44.26   10.00
  -3   9   8   35.44    5.11
  -3   9   8   42.03    5.11
  -5  -9   8  150.63   17.02
  -5   9   8  166.99   17.91
  -5  -9   8  149.03   21.64
  -5   9   8  140.44   17.09
  -7   9   8   76.58    8.29
  -7   9   8   79.05    7.67
  -7   9   8   78.18    8.46
  -7  -9   8   72.47   14.18
  -7   9   8   74.52    8.53
   9   9  -8  704.69   85.94
  -9   9   8  735.86   84.71
  -9   9   8  800.25   84.87
  -9   9   8  585.30   84.49
  11   9  -8   39.41    6.00
 -11   9   8   43.81    5.22
 -11  -9   8   46.10    5.29
 -11   9   8   37.90    5.09
  13  -9  -8   69.45   11.33
 -13   9   8  155.50   11.57
 -13  -9   8   78.69   11.31
 -13   9   8  142.84   11.44
   6  10   8  179.43   20.09
   4  10   8    4.62    1.56
   4  10   8    4.46    1.49
   2  10   8  216.69   19.49
   2  10   8  172.58   19.04
   0  10   8 2738.37  292.47
   0 -10   8 2247.97  291.92
   0  10   8 2715.55  292.72
   0  10   8 2846.28  292.29
   0  10   8 2944.84  292.27
  -2 -10   8  316.16   32.75
  -2  10   8  266.25   33.50
  -2  10   8  259.70   32.90
  -2  10   8  300.91   32.95
  -4 -10   8  250.13   29.15
  -4 -10   8  269.96   31.17
  -4  10   8  290.07   30.08
  -4  10   8  254.06   29.26
  -6  10   8  182.50   18.71
  -6  10   8  150.97   18.11
   8  10  -8 2567.61  246.24
  -8  10   8 1828.54  245.32
  -8 -10   8 2345.30  246.06
  -8  10   8 2639.79  245.86
  10  10  -8   98.56   13.88
 -10  10   8  134.91   13.48
 -10  10   8  109.40   13.26
 -12  10   8    0.69    0.73
 -12  10   8    2.51    1.02
   5  11   8   12.98    1.95
   5  11   8   14.48    2.04
   3  11   8   48.19    7.06
   3  11   8   67.83    7.33
   3  11   8   58.77    7.11
   1  11   8  117.86   14.66
   1  11   8  132.84   15.11
  -1 -11   8  107.55   12.57
  -1  11   8   95.85   13.38
  -1  11   8  117.73   12.82
  -3 -11   8   65.83    8.93
  -3  11   8  102.87   10.27
  -3 -11   8   66.19   11.29
  -3 -11   8   72.36    8.95
  -3  11   8   96.11    9.27
  -5 -11   8   77.36    7.35
  -5  11   8   51.10    7.82
  -5 -11   8   81.71   12.35
  -5  11   8   48.61    7.24
  -7  11   8   70.38    9.04
  -7  11   8   84.23    9.77
  -7 -11   8   75.01   12.17
  -7  11   8   87.42    9.95
   9  11  -8   83.72   10.87
  -9  11   8   68.90   11.87
  -9  11   8   97.00   10.47
 -11  11   8   29.88    3.80
 -11  11   8   28.46    3.66
 -13  11   8    0.13    0.42
 -13  11   8    0.84    0.64
   4  12   8    9.24    1.80
   2  12   8   37.92    6.00
   2  12   8   45.90    5.95
   0 -12   8   94.00   10.78
   0  12   8   86.12   11.53
  -2 -12   8   15.28    2.60
  -2 -12   8   15.17    2.55
  -2  12   8   24.53    3.04
  -2  12   8   25.26    3.04
  -4 -12   8  453.52   47.14
  -4 -12   8  439.33   47.83
  -4  12   8  457.41   47.86
  -4  12   8  409.80   47.23
  -4  12   8  370.61   47.15
  -6 -12   8    9.86    2.02
  -6 -12   8   18.77    8.17
  -6  12   8   11.60    2.71
  -6  12   8    9.53    3.58
  -8  12   8  141.86   17.11
  -8 -12   8  145.88   16.02
  -8  12   8  131.42   16.00
  -8  12   8  140.33   16.24
 -10  12   8   34.53    5.07
 -10 -12   8   44.24    4.35
 -10  12   8   30.95    4.16
 -10  12   8   27.28    4.00
 -12  12   8   23.55    2.36
 -12  12   8   22.29    2.20
   5  13   8   14.00    1.95
   5  13   8   17.26    2.07
   3  13   8   59.48    6.73
   3  13   8   50.10    6.47
   3  13   8   49.08    6.44
   1  13   8   21.26    3.29
   1 -13   8   19.19    2.73
   1  13   8   19.20    4.04
   1  13   8   22.89    3.31
  -1 -13   8   95.85   12.64
  -1  13   8   97.93   13.51
  -3 -13   8  126.02   15.66
  -3  13   8  152.79   16.57
  -3 -13   8  129.88   15.66
  -3  13   8  150.06   15.89
  -3  13   8  142.35   15.86
  -5 -13   8  247.46   27.71
  -5  13   8  267.41   28.31
  -5  13   8  228.22   27.86
  -7  13   8  191.38   17.69
  -7  13   8  181.41   17.46
  -9  13   8   28.35    5.64
  -9 -13   8   24.17    3.71
  -9  13   8   31.84    3.80
 -11 -13   8   79.52    9.95
 -11  13   8   92.94   10.00
 -11  13   8   88.78    9.87
 -13  13   8   17.26    2.09
   4  14   8   31.66    3.42
   4  14   8   25.35    3.44
   4  14   8   23.40    3.49
   2  14   8    8.18    2.02
   2  14   8    8.97    2.62
   2  14   8   11.46    2.24
   0 -14   8  110.09   13.06
   0  14   8   80.10   13.66
   0  14   8  132.90   13.37
   0  14   8  119.84   13.29
  -2 -14   8   42.08    6.13
  -2  14   8   73.36    7.69
  -2 -14   8   41.52    6.09
  -2  14   8   78.45    6.64
  -4 -14   8  118.24   14.08
  -4  14   8  142.81   14.95
  -4 -14   8  121.66   14.11
  -4  14   8  118.89   14.24
  -6  14   8  130.60   14.89
  -6  14   8  127.79   15.08
  -6  14   8  120.26   15.18
  -8  14   8   41.48    7.16
  -8 -14   8   33.90    5.35
  -8  14   8   55.34    5.49
 -10  14   8   28.95    3.24
 -10 -14   8   19.48    3.13
 -12 -14   8   72.47    8.17
 -12  14   8   70.89    8.22
   3  15   8    8.82    1.78
   3  15   8   12.71    2.38
   3  15   8   10.35    1.87
   1  15   8  101.53   15.24
   1  15   8  115.27   14.86
   1  15   8  104.80   14.80
  -1 -15   8  139.52   16.02
  -1 -15   8  127.55   15.93
  -1  15   8  163.54   16.26
  -1  15   8  134.06   16.17
  -3 -15   8   52.28    7.67
  -3  15   8   94.80    8.95
  -3 -15   8   58.48    7.69
  -3  15   8   83.32    7.98
  -5  15   8  114.17   14.86
  -5  15   8   99.85   14.88
  -7  15   8  142.62   14.17
  -7 -15   8  132.50   13.48
  -7  15   8   94.96   13.26
  -7  15   8  120.24   13.64
  -9  15   8  105.49   12.24
  -9 -15   8   83.27   11.73
  -9  15   8  124.17   11.87
 -11 -15   8   21.89    2.33
 -11  15   8   13.35    2.24
   4  16   8   67.43    7.76
   2  16   8  140.55   15.42
   2  16   8  127.84   14.95
   2  16   8  125.64   14.95
   0  16   8    9.37    2.18
   0 -16   8    9.06    1.76
   0  16   8    6.86    3.16
   0  16   8   11.82    2.09
  -2 -16   8  120.17   13.51
  -2  16   8  125.48   14.31
  -2 -16   8  111.47   13.44
  -2  16   8  123.08   13.64
  -2  16   8  108.69   13.51
  -4 -16   8   37.59    4.62
  -4  16   8   33.21    5.18
  -4 -16   8   34.70    4.51
  -6  16   8   37.97    5.22
  -6  16   8   33.75    4.96
  -6  16   8   37.66    5.91
  -8  16   8    8.66    3.67
  -8 -16   8   18.89    2.40
  -8  16   8   11.82    2.13
 -10 -16   8   98.16   12.77
 -10  16   8  128.06   12.82
 -12  16   8   58.45    6.64
   3  17   8   34.13    4.60
   3  17   8   35.64    4.62
   1 -17   8   87.32   11.15
   1  17   8   88.32   11.89
   1  17   8  113.04   11.57
   1  17   8  115.75   11.55
  -1 -17   8    8.11    1.73
  -1  17   8    5.29    3.00
  -1 -17   8    7.22    1.49
  -1  17   8    3.36    1.55
  -1  17   8    4.29    1.87
  -3 -17   8  134.06   12.64
  -3  17   8   90.00   13.00
  -3 -17   8  128.06   12.62
  -3  17   8   76.27   12.57
  -5  17   8  123.60   11.98
  -5  17   8  107.58   12.06
  -5 -17   8   84.00   11.57
  -7  17   8   15.71    3.78
  -7  17   8   12.20    2.15
  -9  17   8   66.52    7.51
  -9 -17   8   55.14    7.20
  -9  17   8   63.63    7.18
 -11 -17   8   33.57    5.53
 -11  17   8   86.31    5.75
   2  18   8   23.75    3.29
   2  18   8   19.39    2.67
   2  18   8   15.98    2.51
   0 -18   8   75.18    9.46
   0  18   8   94.71    9.80
   0  18   8   82.07    9.64
  -2 -18   8   85.60   10.51
  -2  18   8  106.38   11.27
  -2 -18   8   77.34   10.42
  -2  18   8  106.51   10.78
  -4 -18   8  159.83   17.26
  -4  18   8  151.86   17.62
  -4 -18   8  162.74   17.24
  -4  18   8  113.87   17.58
  -6  18   8  115.69   14.15
  -6 -18   8  122.75   13.89
  -6  18   8  111.00   13.97
  -6 -18   8  129.59   13.91
  -8  18   8   77.05   10.11
  -8 -18   8   98.09    9.98
  -8  18   8   80.92    9.80
 -10 -18   8   19.48    2.27
 -10  18   8   14.98    2.15
   1 -19   8   26.46    2.95
   1  19   8   17.37    3.69
   1  19   8   27.37    3.38
   1  19   8   20.53    3.06
  -1 -19   8  157.08   19.42
  -1  19   8  166.92   20.00
  -1 -19   8  182.41   19.39
  -1  19   8  175.12   19.62
  -3 -19   8  408.07   43.93
  -3  19   8  371.76   44.21
  -3 -19   8  402.14   43.88
  -3  19   8  369.50   44.06
  -5  19   8  211.16   22.91
  -5  19   8  180.58   22.82
  -5 -19   8  208.65   22.73
  -7  19   8  108.64   14.93
  -7 -19   8  137.97   14.78
  -7 -19   8  134.59   14.78
  -9 -19   8   10.13    1.47
  -9  19   8    7.04    1.25
 -11 -19   8   82.38    9.33
   2  20   8   33.53    4.42
   0  20   8  127.42   12.93
   0  20   8  162.99   12.71
  -2 -20   8   52.37    7.18
  -2  20   8   74.99    7.86
  -2 -20   8   55.26    7.11
  -2  20   8   78.12    7.95
  -4  20   8 2180.13  222.29
  -4  20   8 1952.80  222.35
  -4 -20   8 1844.96  222.15
  -4  20   8 2062.96  222.35
  -6 -20   8  104.73   11.26
  -6 -20   8  108.31   11.26
  -8 -20   8  199.89   20.17
  -8 -20   8  158.61   20.09
 -10 -20   8   48.30    5.62
   1 -21   8  156.48   18.99
   1  21   8  219.33   19.35
  -1 -21   8    8.27    1.35
  -1  21   8    1.33    2.04
  -1 -21   8    7.27    1.13
  -1  21   8   -1.91    3.22
  -3 -21   8   54.17    4.82
  -3  21   8   22.68    4.47
  -3  21   8   27.08    4.69
  -3 -21   8   51.70    4.66
  -3  21   8   26.17    5.58
  -5 -21   8    2.56    1.27
  -5 -21   8    0.78    1.18
  -7  21   8    5.51    1.80
  -7 -21   8   11.07    1.75
  -7 -21   8    9.91    1.69
  -9 -21   8  138.41   18.64
  -9 -21   8  229.55   18.88
   0 -22   8   23.93    2.71
   0  22   8   16.57    3.24
  -2  22   8   31.64    3.75
  -2 -22   8   25.77    3.51
  -2  22   8   29.68    3.95
  -2 -22   8   27.53    3.46
  -4  22   8  141.75   14.66
  -4  22   8  139.93   14.48
  -4 -22   8  157.21   14.53
  -6 -22   8   28.04    3.67
  -6 -22   8   28.75    3.66
  -8 -22   8   23.77    2.98
  -1 -23   8   34.35    3.89
  -1  23   8   29.86    4.20
  -3  23   8   40.03    3.22
  -3 -23   8   15.38    2.78
  -5 -23   8   68.36    8.06
  -5 -23   8   69.36    8.07
  -7 -23   8   11.20    1.71
  -7 -23   8   12.87    1.80
  -2 -24   8   21.15    2.56
  -4 -24   8   50.39    5.93
  -4 -24   8   51.25    5.93
  -6 -24   8    9.02    1.44
  -6 -24   8   12.55    1.60
  -3 -25   8   42.72    4.91
  -5 -25   8   91.47   10.35
   4   0   9   14.88    2.18
   2   0   9   34.75    3.87
   2   0   9   23.77    3.84
   0   0   9  471.28   42.84
   0   0   9  406.98   42.39
  -2   0   9    5.69    1.38
  -2   0   9    5.07    2.95
  -2   0   9    5.89    1.45
  -4   0   9  136.37   16.84
  -6   0   9  470.12   47.46
  -6   0   9  348.19   47.79
  -8   0   9   50.77   12.69
  -8   0   9   71.81   10.97
 -10   0   9   73.25   11.73
 -10   0   9   70.01    8.31
 -12   0   9  234.82   26.48
 -14   0   9   41.53    4.76
   5   1   9   46.35    5.13
   5  -1   9   41.59    5.06
   3   1   9  236.46   28.51
   3  -1   9  200.33   28.39
   1   1   9   11.13    1.98
   1  -1   9    7.62    1.71
   1  -1   9    8.26    1.62
   1   1   9    7.20    1.71
  -1  -1   9  340.68   30.30
  -1   1   9  289.49   30.24
  -1  -1   9  232.82   29.41
  -1   1   9  222.97   29.46
  -1   1   9  247.57   29.48
  -1  -1   9  298.98   29.51
  -3  -1   9  128.39   14.48
  -3   1   9  113.64   14.28
  -3  -1   9  103.25   13.15
  -3   1   9  117.07   13.29
  -3   1   9  118.44   13.17
  -5  -1   9   11.33    3.86
  -5   1   9   11.69    4.09
  -7  -1   9    5.13    8.26
  -7   1   9    6.46    6.24
  -7   1   9   14.57    4.27
  -9  -1   9   65.78   11.29
  -9  -1   9   46.92   14.46
  -9  -1   9   65.83    8.24
 -11  -1   9    0.47    1.09
 -11   1   9    2.87    1.07
  11   1  -9   -3.20   33.26
 -11  -1   9    1.87    3.76
 -11   1   9    2.73    3.31
  13  -1  -9   53.83    7.67
 -13  -1   9   55.50    7.24
 -13   1   9   74.49    7.29
   4   2   9   40.28    4.66
   4   2   9   38.42    4.82
   4  -2   9   37.88    4.75
   2   2   9   27.10    3.58
   2   2   9   29.42    3.75
   2  -2   9   22.35    3.46
   0   2   9  148.50   14.37
   0   2   9  108.15   13.66
   0   2   9  124.91   13.75
   0  -2   9  107.06   13.55
  -2   2   9  119.57   13.18
  -2   2   9  118.97   12.26
  -2   2   9  104.09   12.09
  -4   2   9    3.60    1.13
  -4   2   9    3.18    3.36
  -6   2   9   29.08    4.58
  -6  -2   9   43.37    6.29
  -8  -2   9   55.50   10.95
  -8   2   9   58.83   11.67
  -8  -2   9   62.87   14.20
  -8   2   9   56.17    8.11
 -10   2   9  139.24   15.38
 -10  -2   9   87.71   15.42
 -10  -2   9   93.29   12.78
 -10   2   9  132.51   12.87
  12   2  -9   58.08   10.87
 -12   2   9   43.13    4.20
   5   3   9  224.95   25.22
   3   3   9  141.88   13.15
   3  -3   9  118.15   13.02
   1   3   9  116.69   11.71
   1   3   9  102.25   11.42
   1  -3   9  108.47   11.27
  -1   3   9   83.21   10.04
  -1   3   9   57.63    9.11
  -1   3   9   71.10    9.13
  -3  -3   9  139.52   21.09
  -3   3   9  178.89   21.55
  -3   3   9  193.45   20.66
  -3   3   9  188.36   20.51
  -5  -3   9   25.88    5.29
  -5   3   9   28.79    5.42
  -5   3   9   25.46    3.46
  -7   3   9  295.76   33.64
  -7  -3   9  352.77   35.55
  -7   3   9  262.01   33.86
  -9   3   9  437.71   45.23
  -9   3   9  410.24   43.72
  -9  -3   9  306.71   45.90
  -9   3   9  441.44   44.84
  -9  -3   9  361.57   43.61
 -11   3   9   54.86    6.35
 -11  -3   9   53.86    5.80
 -11   3   9   39.57    5.62
  13   3  -9   44.30    5.60
  13  -3  -9   59.06    5.84
 -13  -3   9   52.03    5.16
   4   4   9   24.26    2.91
   4   4   9   21.08    3.00
   4  -4   9   21.57    2.80
   2   4   9   25.44    3.24
   2  -4   9   15.06    2.69
   2   4   9   23.99    3.07
   0   4   9  110.67   12.58
   0   4   9   93.71   12.04
   0   4   9  101.54   12.04
   0  -4   9  105.20   11.87
  -2   4   9   78.07    8.40
  -2   4   9   74.61    7.29
  -2   4   9   63.16    7.11
  -4  -4   9  101.95   14.44
  -4  -4   9   94.47   15.42
  -4   4   9  129.15   15.80
  -4   4   9  164.94   14.91
  -4   4   9  164.17   14.78
  -6  -4   9  118.11   16.58
  -6   4   9  123.17   15.44
  -6   4   9  124.84   14.40
  -8   4   9   55.26   10.58
  -8   4   9   51.72    6.29
  -8   4   9   52.79    7.53
 -10  -4   9    5.95    1.96
  10   4  -9    5.38   28.19
 -10   4   9   22.02    2.44
 -10  -4   9    8.89    7.95
 -10   4   9   29.59    7.09
  12   4  -9   85.47    9.40
 -12  -4   9   79.38    8.35
 -12   4   9   61.76    8.18
   5   5   9   12.02    1.64
   3   5   9  157.35   17.53
   3  -5   9  194.27   17.44
   1   5   9    4.26    1.69
   1  -5   9    2.53    1.02
   1   5   9    4.38    2.11
   1   5   9    3.87    1.51
  -1   5   9   19.79    3.09
  -1   5   9   17.75    3.98
  -1   5   9   23.93    3.31
  -3  -5   9   45.64    4.66
  -3  -5   9   49.92    6.04
  -3   5   9   20.68    5.78
  -3   5   9   35.99    4.91
  -3   5   9   31.37    4.73
  -5  -5   9   72.50    8.44
  -5  -5   9   66.47   11.07
  -5   5   9   72.12    8.57
  -7   5   9   27.02    5.13
  -7  -5   9   24.44   15.82
  -7   5   9   28.17    5.11
  -7   5   9   26.20    5.24
  -9   5   9   26.31   10.93
  -9   5   9   30.02    4.15
  -9  -5   9   30.35   12.31
  -9   5   9   38.73    6.69
  -9  -5   9   33.75    4.13
  11   5  -9  130.60   16.78
  11  -5  -9   28.40   36.97
 -11   5   9   93.11    9.17
 -11   5   9   81.91    9.18
 -11  -5   9   77.96    9.06
 -11   5   9   64.12    8.87
  13   5  -9   66.99    7.11
  13  -5  -9   46.32    6.89
 -13   5   9   58.19    6.55
   4   6   9   15.73    2.47
   4   6   9   19.06    2.42
   2   6   9  163.12   21.71
   2   6   9  230.00   21.97
   0   6   9  291.94   30.15
   0   6   9  258.43   29.61
   0   6   9  244.53   29.51
  -2   6   9    9.49    1.89
  -2   6   9    8.78    1.98
  -4  -6   9  143.73   15.31
  -4  -6   9  137.99   17.48
  -4   6   9  115.33   16.31
  -4   6   9  134.02   15.51
  -4   6   9  127.35   15.40
  -6   6   9   95.11   11.37
  -6   6   9   83.52   10.24
  -8   6   9   52.30    9.31
  -8   6   9   54.43    5.84
  -8   6   9   57.83    6.98
 -10  -6   9    4.62    1.36
 -10   6   9    2.80    6.67
  10   6  -9   12.98   20.82
 -10   6   9    4.73    1.45
 -10  -6   9    2.00    6.86
 -10   6   9    2.35    5.56
  12   6  -9  235.02   22.71
  12  -6  -9  211.24   29.01
 -12  -6   9  168.65   22.06
 -12   6   9  207.64   22.02
   3   7   9  126.73   13.02
   3   7   9   98.87   12.95
   1   7   9   81.18    8.40
   1   7   9   62.36    7.89
   1   7   9   55.76    7.91
  -1   7   9  271.16   28.02
  -1   7   9  237.84   27.33
  -1   7   9  226.18   27.19
  -3  -7   9   26.17    5.20
  -3   7   9   68.98    7.24
  -3  -7   9   31.28    9.93
  -3   7   9   77.45    6.15
  -3   7   9   76.72    5.93
  -5  -7   9   38.97    4.18
  -5   7   9   31.57    5.49
  -5   7   9   26.02    4.16
  -7   7   9   14.37    3.80
  -7   7   9    7.93    3.33
  -7   7   9   13.48    4.40
   9   7  -9   27.30   17.09
  -9   7   9   48.14   10.38
  -9   7   9   36.77    4.82
  -9   7   9   43.90    6.26
  11   7  -9   64.94    7.71
 -11   7   9   52.26    6.56
  13  -7  -9   93.03    8.22
 -13   7   9   63.34    7.84
   4   8   9   28.86    3.62
   2   8   9   23.35    3.46
   2   8   9   28.04    3.66
   2   8   9   20.57    3.38
   0   8   9  160.68   18.17
   0   8   9  147.48   17.62
   0   8   9  151.12   17.57
  -2  -8   9  130.88   14.35
  -2   8   9  100.00   15.18
  -2   8   9  132.66   14.69
  -2   8   9  122.80   14.55
  -4   8   9    2.36    1.25
  -4  -8   9   -0.09    0.93
  -4  -8   9   -0.40   12.17
  -4   8   9    5.04    1.53
  -6  -8   9  134.51   17.17
  -6   8   9  184.69   18.53
  -6   8   9  174.99   17.62
  -8   8   9   46.52    9.11
  -8   8   9   44.81    5.26
  -8   8   9   43.70    6.15
  -8  -8   9   56.12   13.15
 -10   8   9  127.68   14.57
  10   8  -9  111.93   14.35
 -10   8   9  104.91   12.77
 -10   8   9  116.24   13.42
  12   8  -9    2.93    1.76
  12  -8  -9    4.62   12.51
 -12   8   9    2.02    0.96
   3   9   9   86.00   10.09
   1   9   9   53.10    6.75
   1   9   9   49.17    6.26
   1   9   9   45.97    6.22
  -1   9   9  212.13   25.71
  -1   9   9  233.77   25.15
  -1   9   9  210.24   25.02
  -3  -9   9  355.37   35.70
  -3  -9   9  328.62   36.97
  -3   9   9  255.94   36.46
  -3   9   9  313.53   35.90
  -3   9   9  298.60   35.81
  -5  -9   9   62.74    5.91
  -5  -9   9   50.88   14.51
  -5   9   9   41.79    6.91
  -5   9   9   35.73    5.78
  -7   9   9  446.79   45.92
  -7  -9   9  387.89   45.41
  -7  -9   9  304.31   47.50
  -7   9   9  419.80   46.14
  -7   9   9  417.75   45.75
  -9   9   9  243.88   25.59
   9   9  -9  208.62   24.77
  -9   9   9  177.36   23.60
  -9   9   9  279.03   24.28
  11   9  -9    9.07    2.58
 -11   9   9   13.55    1.98
  13  -9  -9   23.19    3.75
 -13  -9   9   46.17    3.86
   4  10   9    9.44    1.53
   4  10   9   10.06    1.49
   2  10   9   68.38    7.46
   2  10   9   52.25    7.18
   0  10   9  199.63   22.15
   0  10   9  187.25   21.59
   0  10   9  181.70   21.51
  -2 -10   9  223.77   23.59
  -2  10   9  144.63   24.20
  -2  10   9  213.73   23.84
  -2  10   9  218.64   23.77
  -4 -10   9  198.82   20.95
  -4 -10   9  191.71   23.31
  -4  10   9  177.43   21.91
  -4  10   9  168.16   21.04
  -6 -10   9  259.52   28.33
  -6 -10   9  218.98   30.79
  -6  10   9  242.19   29.10
  -6  10   9  249.73   28.60
  -8  10   9    8.18    6.98
  -8 -10   9   17.31    2.67
  -8 -10   9   17.38    9.38
  -8  10   9   15.78    3.27
 -10  10   9  141.37   15.69
  10  10  -9  103.49   14.60
 -10  10   9  137.44   14.42
  12 -10  -9   25.40    7.33
 -12 -10   9   30.19    4.95
   3  11   9   52.95    6.22
   3  11   9   49.79    6.20
   1  11   9   38.66    4.98
   1  11   9   28.06    4.27
  -1 -11   9   85.18    9.13
  -1  11   9   68.59    9.95
  -1  11   9   75.49    9.35
  -1  11   9   71.58    9.31
  -3  11   9   14.68    2.47
  -3 -11   9   15.38    2.20
  -3  11   9   11.44    2.40
  -5 -11   9  179.94   21.86
  -5 -11   9  165.54   23.55
  -5  11   9  228.29   22.97
  -5  11   9  206.20   22.11
  -7 -11   9   59.66    7.53
  -7  11   9   67.90    8.31
  -7 -11   9   51.66   11.75
  -7  11   9   69.38    8.75
  -9  11   9   14.22    2.22
  -9  11   9   18.33    3.49
  11 -11  -9   -6.00   20.66
 -11 -11   9    8.00    1.49
 -11  11   9    6.69    1.35
   4  12   9  135.50   14.48
   4  12   9  121.49   14.46
   2  12   9   63.65    7.86
   0  12   9  204.22   20.53
   0  12   9  157.74   19.73
  -2  12   9   24.26    3.80
  -2 -12   9   29.41    3.64
  -2  12   9   27.40    5.07
  -4 -12   9  337.88   42.23
  -4  12   9  445.62   43.37
  -4 -12   9  361.72   42.23
  -4  12   9  440.19   42.55
  -6 -12   9  107.71   13.78
  -6  12   9  139.26   14.73
  -6  12   9  134.70   14.66
  -8 -12   9   57.16    8.17
  -8  12   9   97.74    8.86
 -10 -12   9   22.44    3.91
 -10  12   9   42.15    4.02
 -12 -12   9  117.15   10.18
 -12  12   9   73.49   10.04
   3  13   9   65.99    7.71
   1  13   9   16.57    3.35
  -1 -13   9  224.78   25.44
  -1  13   9  184.14   26.13
  -1  13   9  250.83   25.71
  -3  13   9  163.37   24.20
  -3  13   9  185.29   23.57
  -5 -13   9   50.59    6.49
  -5  13   9   54.85    7.42
  -5 -13   9   57.14    6.53
  -5  13   9   54.03    7.26
  -7  13   9   46.95    9.62
  -7  13   9   45.48    8.80
  -9  13   9  174.19   18.82
  -9 -13   9  163.74   17.53
  -9  13   9  142.79   17.35
  11 -13  -9    3.04    9.58
 -11 -13   9   23.02    3.93
   2  14   9   46.12    5.29
   2  14   9   42.03    5.00
   2  14   9   35.04    4.95
   0  14   9   22.00    3.56
   0  14   9   18.53    2.49
  -2 -14   9   17.55    2.67
  -2  14   9   18.71    2.95
  -2  14   9   19.08    3.02
  -4 -14   9   42.17    5.15
  -4  14   9   43.70    6.24
  -4 -14   9   41.17    5.09
  -4  14   9   38.39    5.47
  -6  14   9   51.88    7.24
  -6 -14   9   62.87    6.87
  -6  14   9   56.77    7.51
  -6  14   9   43.50    8.07
  -8  14   9   16.35    6.67
  -8  14   9   15.26    2.60
  10 -14  -9   -1.55   18.28
 -10 -14   9   12.46    1.87
 -10  14   9   10.62    1.65
   3  15   9   27.10    3.26
   1  15   9    8.04    1.69
   1  15   9    7.53    2.35
   1  15   9    4.95    1.53
  -1 -15   9  106.75   11.66
  -1  15   9   89.16   12.49
  -1  15   9   98.42   11.84
  -3 -15   9  250.86   29.57
  -3  15   9  306.96   30.51
  -3 -15   9  242.97   29.53
  -3  15   9  289.34   29.82
  -5 -15   9   48.35    6.56
  -5  15   9   63.07    7.51
  -5 -15   9   55.79    6.58
  -5  15   9   66.12    8.00
  -7  15   9   73.41   11.78
  -7  15   9   67.61   10.89
  -9  15   9  102.05   10.66
  -9 -15   9   75.96    9.40
 -11 -15   9    8.73    1.24
 -11  15   9    6.69    1.04
   2  16   9   52.57    6.38
   2  16   9   47.37    6.31
   0 -16   9  148.90   15.33
   0  16   9   98.49   15.91
   0  16   9  131.20   15.66
   0  16   9  134.42   15.58
  -2 -16   9   28.13    4.26
  -2  16   9   59.65    5.91
  -4 -16   9  131.04   15.55
  -4  16   9  139.22   16.18
  -4 -16   9  135.13   15.53
  -4  16   9  144.13   16.09
  -6  16   9  164.08   20.64
  -6 -16   9  195.03   20.28
  -6  16   9  153.34   20.49
  -6 -16   9  204.54   20.28
  -6  16   9  145.21   20.69
  -8  16   9    9.20    5.82
  -8 -16   9    7.11    1.62
 -10 -16   9   27.80    3.47
   1  17   9   18.04    3.18
   1  17   9   21.08    2.86
  -1 -17   9    8.67    1.44
  -1  17   9    9.49    2.11
  -3 -17   9   19.26    2.44
  -3 -17   9   15.02    2.18
  -5  17   9   12.27    2.96
  -5 -17   9   21.75    2.58
  -5  17   9    9.07    2.95
  -5 -17   9   18.28    2.47
  -5  17   9    7.55    4.89
  -7  17   9    5.95    5.47
  -7  17   9   13.49    2.56
  -9 -17   9   12.55    2.02
  -9 -17   9   15.57    2.13
 -11 -17   9    8.91    1.25
   0 -18   9   64.37    8.31
   0  18   9   85.25    9.18
  -2 -18   9    3.40    1.18
  -2  18   9    5.02    2.42
  -4  18   9  339.91   36.15
  -4 -18   9  323.47   35.99
  -4  18   9  305.62   36.32
  -4 -18   9  311.29   35.92
  -6  18   9  218.15   25.19
  -6  18   9  201.67   24.82
  -6 -18   9  233.35   24.73
  -8  18   9   34.64    6.69
  -8 -18   9   51.61    5.95
  -8 -18   9   52.90    5.96
 -10 -18   9   38.95    5.09
 -10 -18   9   51.59    5.20
   1  19   9    5.02    1.55
  -1  19   9  142.61   11.84
  -1  19   9  165.65   11.77
  -3  19   9  366.57   32.33
  -3 -19   9  239.86   32.02
  -3  19   9  331.82   32.57
  -3 -19   9  258.50   31.95
  -3  19   9  326.18   32.51
  -5  19   9  110.76   10.89
  -5 -19   9   83.25   10.20
  -5  19   9   93.18   10.44
  -5 -19   9   80.70   10.11
  -7  19   9   35.82    6.58
  -7 -19   9   44.30    5.13
  -7 -19   9   41.12    5.07
  -9 -19   9  263.85   30.21
  -9 -19   9  276.14   30.22
   0  20   9   40.53    5.35
  -2 -20   9   16.46    2.33
  -2  20   9   21.09    2.76
  -2  20   9   17.38    3.11
  -4 -20   9   33.15    3.93
  -4  20   9   32.08    4.71
  -4  20   9   29.42    4.22
  -4 -20   9   28.17    3.76
  -6  20   9   47.10    7.27
  -6 -20   9   53.28    6.18
  -8 -20   9    9.29    1.51
  -8 -20   9    9.58    1.49
  -1  21   9   45.04    5.62
  -3 -21   9   50.57    4.95
  -3  21   9   33.28    5.47
  -3  21   9   40.72    5.22
  -3 -21   9   38.95    4.75
  -5  21   9   14.29    3.80
  -5 -21   9    8.49    1.42
  -7 -21   9   42.04    5.02
  -7 -21   9   42.13    5.00
  -2 -22   9   54.01    6.15
  -4 -22   9  166.27   16.91
  -4 -22   9  141.01   16.78
  -6 -22   9  113.53   12.40
  -6 -22   9  105.51   12.35
  -5 -23   9   12.80    1.64
   2   0  10   -0.58    0.91
   0   0  10    1.58    1.05
  -2   0  10  586.59   60.10
  -2   0  10  510.00   59.30
  -4   0  10   14.77    4.27
  -6   0  10  123.46   13.42
  -6   0  10   84.51   13.11
  -8   0  10  576.26   63.12
  -8   0  10  523.55   63.54
  10   0 -10   11.47   32.48
 -10   0  10   57.21   11.44
  12   0 -10   73.87   14.08
   3  -1  10   25.24    3.42
   3   1  10   36.57    3.58
   1   1  10   25.75    2.56
   1   1  10   19.91    2.64
  -1  -1  10  144.13   12.64
  -1   1  10  114.84   12.66
  -1  -1  10  123.53   12.09
  -1   1  10  109.73   12.11
  -3  -1  10  132.51   17.33
  -3   1  10  157.32   17.60
  -5  -1  10   70.79    9.66
  -5   1  10   66.54    9.64
  -7  -1  10   81.00   13.53
  -7   1  10   79.54   13.17
  -7  -1  10   87.40   13.09
  -9   1  10  317.27   32.51
  -9  -1  10  247.22   34.64
  -9   1  10  224.28   33.84
  11   1 -10    2.38   27.08
  11  -1 -10   11.00   31.13
 -11  -1  10    0.22    5.13
 -11   1  10    8.35    4.71
  13   1 -10   56.05    6.80
   2   2  10   42.30    5.33
   2  -2  10   45.46    5.22
   0   2  10   59.43    7.51
   0  -2  10   57.88    7.38
   0   2  10   75.07    7.64
  -2   2  10   11.24    2.07
  -2  -2  10   19.15    3.29
  -2   2  10   16.60    3.67
  -2   2  10   11.22    2.11
  -4  -2  10   69.05   10.26
  -4   2  10   91.91   10.87
  -6   2  10   64.57    8.97
  -6  -2  10   79.25    8.11
  -6  -2  10   55.21   10.11
  -6   2  10   42.24    9.31
  -8   2  10   -0.20   10.77
  -8   2  10   10.18    6.29
 -10  -2  10  153.85   20.26
 -10   2  10  158.55   19.91
  12   2 -10   68.27    9.51
   3   3  10   45.24    5.33
   1   3  10  117.15   12.57
   1   3  10  100.20   12.55
  -1   3  10   17.64    2.51
  -1   3  10   16.24    3.58
  -1   3  10   12.71    2.44
  -3  -3  10   98.58   13.55
  -3   3  10  121.17   14.18
  -3   3  10  115.06   12.97
  -5  -3  10   67.27    7.46
  -5  -3  10   54.55    9.27
  -5   3  10   49.61    8.95
  -7   3  10   36.64    7.97
  -7  -3  10   26.08   14.42
  -7   3  10   32.68    6.13
  -9   3  10   82.05   13.11
  -9  -3  10   80.16   17.02
  -9   3  10   73.72   12.58
  11   3 -10   86.20   20.13
 -11   3  10   74.45    9.58
  13   3 -10   27.17    3.00
  13  -3 -10   15.13    2.86
   2   4  10  267.10   25.59
   2   4  10  190.31   25.55
   0   4  10  108.89   10.13
   0   4  10   90.02    9.62
  -2  -4  10  318.40   42.97
  -2   4  10  453.93   43.75
  -2   4  10  369.32   42.70
  -2   4  10  403.16   42.68
  -4  -4  10  156.72   24.68
  -4   4  10  194.36   24.84
  -4   4  10  235.00   23.80
  -6   4  10   62.77   11.77
  -6  -4  10   80.83   17.26
  -8   4  10  190.45   28.11
  -8   4  10  228.75   26.90
 -10   4  10    5.84    7.15
  10   4 -10  -15.66   23.22
 -10  -4  10   25.62    8.40
 -10   4  10   -0.13    7.98
  12   4 -10   95.09   11.82
  12  -4 -10  165.45   19.48
   3   5  10  100.78   11.49
   1   5  10  505.25   59.23
   1   5  10  555.88   59.28
  -1   5  10  232.99   24.59
  -1   5  10  194.27   23.84
  -1   5  10  213.09   23.84
  -3  -5  10 1916.28  201.25
  -3   5  10 1705.55  201.64
  -3   5  10 1735.54  200.84
  -3   5  10 1840.63  200.78
  -5  -5  10   23.44    2.69
  -5  -5  10   17.64   12.04
  -5   5  10   10.71    4.62
  -5   5  10   14.75    2.80
  -7   5  10 2248.01  210.60
  -7  -5  10 1825.56  209.91
  -7   5  10 2247.41  211.06
  -9   5  10  209.18   22.35
  -9   5  10  198.60   21.26
  11   5 -10  769.46   74.50
 -11   5  10  625.44   73.72
  13  -5 -10  130.02   14.78
   2   6  10  126.28   12.17
   2   6  10   88.07   12.09
   0   6  10  205.34   19.80
   0   6  10  143.37   19.19
   0   6  10  176.03   19.26
  -2   6  10   20.53    3.13
  -2   6  10   23.26    4.53
  -2   6  10   21.84    3.31
  -4  -6  10   70.41    9.64
  -4   6  10   82.25   11.42
  -4  -6  10   67.85   14.51
  -6   6  10  226.06   25.86
  -6  -6  10  282.50   25.50
  -6   6  10  175.12   26.33
  -6  -6  10  203.34   30.30
  -6   6  10  178.70   25.62
  -8   6  10   17.09    9.37
  -8   6  10    4.29    3.16
  10   6 -10   99.53   18.82
 -10   6  10  119.51   16.38
  12   6 -10  210.40   23.62
  12  -6 -10  188.41   27.11
   3   7  10   19.89    2.51
   1   7  10   54.14    5.76
   1   7  10   34.77    5.47
   1   7  10   51.14    5.66
  -1   7  10   29.73    5.02
  -1   7  10   29.26    4.15
  -1   7  10   31.35    4.11
  -3   7  10   58.59    9.37
  -3   7  10   68.25    8.37
  -3   7  10   68.07    8.27
  -5  -7  10  279.36   31.48
  -5  -7  10  264.85   34.93
  -5   7  10  282.29   31.66
  -7   7  10  101.24   10.44
  -7  -7  10   64.03    8.47
  -7   7  10   85.54    9.87
  -7  -7  10   63.30   17.24
   9   7 -10    6.67   10.62
  -9   7  10   11.89   10.09
  -9   7  10    4.56    5.66
  11   7 -10   97.60   11.55
  13  -7 -10   10.33    2.02
 -13  -7  10   17.29    1.87
   2   8  10   74.18    7.66
   2   8  10   56.79    7.60
   0   8  10   46.06    5.98
   0   8  10   39.24    5.42
   0   8  10   44.52    5.46
  -2   8  10   47.23    6.44
  -2   8  10   39.08    5.24
  -2   8  10   38.86    5.15
  -4  -8  10  197.27   20.48
  -4  -8  10  185.00   23.15
  -4   8  10  143.68   21.42
  -4   8  10  172.25   20.62
  -6   8  10  155.23   14.15
  -6  -8  10   99.20   13.35
  -6   8  10  122.97   14.69
  -6  -8  10   74.27   19.33
  -6   8  10  134.02   14.17
  -8   8  10   17.35    9.04
  -8  -8  10    7.71    1.76
  -8  -8  10    5.87   11.17
  -8   8  10   14.89    3.27
 -10   8  10  122.37   13.11
 -10  -8  10  122.71   11.24
 -10   8  10   90.18   12.11
  12  -8 -10   52.52   10.22
   3   9  10   82.74    9.42
   1   9  10  135.46   13.00
   1   9  10  121.77   12.82
  -1   9  10   22.09    3.36
  -1   9  10   24.71    4.64
  -1   9  10   24.08    3.47
  -3  -9  10  135.81   14.29
  -3   9  10   96.49   15.17
  -3   9  10  121.37   14.44
  -5  -9  10   39.15    5.20
  -5  -9  10   50.99   11.37
  -5   9  10   43.75    6.84
  -5   9  10   50.12    5.78
  -7   9  10   51.70    7.82
  -7  -9  10   44.23    5.60
  -7  -9  10   30.79   11.98
  -7   9  10   49.30    6.75
  -9   9  10   47.88   11.95
  -9  -9  10   69.81    7.66
  -9   9  10   48.68    8.87
  11  -9 -10   19.57   22.49
   2  10  10   66.36    7.35
   2  10  10   59.52    7.35
   0  10  10   87.52    9.46
   0  10  10   68.19    8.82
   0  10  10   73.65    8.86
  -2  10  10  106.65   15.48
  -2  10  10  137.37   14.91
  -2  10  10  129.46   14.82
  -4 -10  10   84.12    8.38
  -4 -10  10   61.77    9.78
  -4  10  10   58.48    8.44
  -6 -10  10   82.32   11.47
  -6  10  10  109.58   12.75
  -6 -10  10   80.60   14.44
  -6  10  10  113.35   12.53
  -8  10  10  124.91   17.89
  -8 -10  10  142.57   15.44
  -8  10  10  122.33   15.84
 -10 -10  10   48.17    5.96
 -10  10  10   45.10    6.58
  12 -10 -10   25.77    6.18
 -12 -10  10   69.56    6.04
   1  11  10   17.98    2.33
   1  11  10   17.91    2.60
   1  11  10   10.44    2.13
  -1  11  10   95.31   11.24
  -1  11  10   82.32   10.46
  -1  11  10   92.11   10.47
  -3 -11  10   30.39    3.98
  -3  11  10   23.75    5.33
  -3  11  10   35.92    4.36
  -5 -11  10   17.51    2.22
  -5  11  10    5.95    3.73
  -5  11  10    7.58    3.51
  -7  11  10  102.13   13.88
  -7 -11  10  107.31   12.46
  -7  11  10  113.44   13.20
  -9  11  10  102.60   12.98
  -9 -11  10   81.43    9.86
  -9  11  10   87.71   10.64
  11 -11 -10  -14.80   14.49
   0  12  10    6.60    1.62
   0  12  10    5.44    2.47
   0  12  10    6.73    1.58
  -2  12  10  116.82   17.55
  -2  12  10  166.88   17.11
  -4 -12  10    6.56    1.44
  -4  12  10    6.75    3.42
  -4  12  10    6.07    2.29
  -6  12  10   63.27    6.46
  -6 -12  10   39.70    5.35
  -6 -12  10   40.90    5.29
  -6  12  10   62.52    7.38
  -8 -12  10  176.90   20.29
  -8  12  10  182.05   20.60
  10 -12 -10    9.66   21.60
 -12 -12  10   18.91    2.27
   1  13  10   41.83    3.93
   1  13  10   22.40    3.51
  -1  13  10   83.83   12.00
  -1  13  10  106.93   11.57
  -3 -13  10   61.79    8.44
  -3  13  10   94.29    8.89
  -5 -13  10  166.94   19.44
  -5  13  10  178.85   20.31
  -5  13  10  175.98   20.06
  -7 -13  10   61.77    7.06
  -7  13  10   42.12    7.33
  -7 -13  10   65.83    7.00
  -9 -13  10  156.48   17.77
 -11 -13  10   28.93    3.49
   0  14  10   24.53    3.82
  -2  14  10  144.35   14.20
  -2  14  10  173.16   13.60
  -4  14  10   48.90   11.09
  -4  14  10   57.17   11.11
  -6 -14  10   43.81    6.22
  -6  14  10   77.58    7.35
  -6 -14  10   50.05    6.18
  -6  14  10   84.96    8.11
  -8  14  10   25.31    8.62
  -8 -14  10   32.42    3.87
  -8  14  10   17.91    3.93
  -8 -14  10   38.68    3.86
  10 -14 -10   -2.51   12.93
 -10 -14  10   42.04    4.91
   1  15  10  625.33   69.70
  -1  15  10   82.81   10.24
  -3  15  10  932.00   81.80
  -3  15  10 1042.51   81.27
  -5  15  10  245.86   24.51
  -5 -15  10  193.82   24.06
  -5  15  10  220.64   24.71
  -5  15  10  219.04   24.71
  -7  15  10 1041.36  141.64
  -7 -15  10 1390.57  141.37
  -7  15  10 1066.70  141.46
  -7 -15  10 1440.21  141.33
  -9  15  10   57.86    5.44
  -9 -15  10   22.26    3.15
   0  16  10  136.24   15.78
   0  16  10  137.42   15.64
  -2 -16  10   82.16    8.62
  -2  16  10   54.15    9.07
  -4  16  10   15.97    2.47
  -4 -16  10    7.82    1.71
  -4  16  10   12.02    2.93
  -4  16  10   14.38    4.62
  -6  16  10    9.53    5.31
  -6 -16  10   18.06    2.44
  -6  16  10   10.66    2.82
  -6 -16  10   18.55    2.29
  -8 -16  10   24.57    3.47
  -8 -16  10   28.00    3.42
 -10 -16  10   91.83   10.18
 -10 -16  10   87.76   10.15
  -1  17  10   55.81    7.33
  -1  17  10   62.34    7.46
  -3  17  10   94.31    9.09
  -3 -17  10   69.36    8.60
  -3  17  10   69.90    9.27
  -3  17  10   76.94    9.66
  -5  17  10   14.49    3.95
  -5 -17  10    6.73    1.53
  -5  17  10   14.29    2.49
  -7  17  10  143.06   18.53
  -7 -17  10  200.05   17.68
  -7  17  10  116.62   17.46
  -7 -17  10  179.45   17.55
  -9 -17  10   33.08    3.73
  -9 -17  10   28.88    3.64
  -2  18  10   18.06    2.53
  -2  18  10   14.26    2.95
  -4  18  10   84.03    7.42
  -4  18  10   67.05    7.13
  -6  18  10  107.56   12.91
  -6 -18  10  132.48   11.78
  -6  18  10   92.93   11.67
  -6 -18  10   92.18   11.55
  -8  18  10   48.59    6.75
  -8 -18  10   56.28    6.27
  -3  19  10   30.35    3.66
  -3  19  10   28.77    3.09
  -5  19  10  129.42   14.26
  -5 -19  10  112.87   13.44
  -5  19  10  121.77   13.53
  -7  19  10    3.18    2.42
  -7 -19  10    3.86    0.95
  -4 -20  10  118.73   13.35
  -6 -20  10   49.08    5.69
  -2   0  11    4.27    3.09
  -4   0  11   31.68    5.26
  -6   0  11    5.44    6.20
  -8   0  11   47.95    5.67
 -10   0  11   32.37    9.02
  12   0 -11    0.75    2.07
  -3  -1  11  166.97   18.00
  -3   1  11  137.04   17.68
  -5   1  11   14.64    5.02
  -5  -1  11   21.44    6.18
  -5   1  11   17.57    4.31
  -7   1  11   26.11   10.00
  -7  -1  11   45.10   13.88
  -7   1  11   41.44    9.84
  -9  -1  11   60.67    7.06
  -9  -1  11   51.68   15.02
  -9   1  11   52.46   14.75
  11   1 -11   74.76   15.91
 -11   1  11   70.47    9.06
   0   2  11  104.64   11.89
  -2   2  11   40.52    5.58
  -4   2  11   23.75    3.67
  -4  -2  11   28.35    8.06
  -4   2  11   25.93    4.86
  -6   2  11   95.62   13.04
  -6   2  11   96.40   12.13
  -6  -2  11   74.52   16.73
  -8   2  11  125.11   20.68
  -8  -2  11  176.58   18.57
  -8  -2  11  124.49   23.86
  -8   2  11  118.78   21.62
  10   2 -11  -16.71   21.37
  10  -2 -11    2.09   31.15
 -10  -2  11   19.60    8.44
 -10   2  11   34.12    8.77
  12   2 -11  110.42   11.78
  12  -2 -11   92.74   12.58
 -12  -2  11   99.36   11.49
  -1   3  11   24.97    3.26
  -1   3  11   20.22    2.86
  -3   3  11  149.95   16.48
  -3  -3  11  111.49   17.53
  -5   3  11    9.09    2.95
  -5  -3  11   11.73   11.29
  -5   3  11    4.56    3.69
  -7   3  11   42.57   10.67
  -7  -3  11   35.92    4.40
  -7  -3  11   20.15   15.48
  -9   3  11   45.72    9.98
  -9  -3  11   60.96    6.91
  -9   3  11   52.32   13.38
  11   3 -11   81.56   11.11
 -11  -3  11   92.00   10.02
 -11   3  11   79.58   10.69
   0   4  11  344.41   38.55
  -2   4  11   40.17    4.98
  -2   4  11   28.68    3.95
  -4  -4  11   30.01   10.20
  -4   4  11    3.87    3.27
  -6   4  11  324.58   33.59
  -6  -4  11  248.46   36.06
  -6   4  11  269.41   33.70
   8   4 -11   -2.89    7.95
  -8   4  11   16.13   10.15
  -8  -4  11    1.15    0.91
  -8  -4  11    9.98   15.15
  -8   4  11   20.29    7.66
  10   4 -11   21.02   11.58
 -10  -4  11   45.54    5.26
 -10  -4  11   48.23    9.11
 -10   4  11   27.90    8.82
  12   4 -11  147.32   18.97
 -12  -4  11  189.23   18.95
   1   5  11   94.93   10.77
  -1   5  11   28.55    3.64
  -1   5  11   21.46    3.07
  -3   5  11  185.67   21.04
  -3   5  11  174.56   20.17
  -5   5  11  263.54   27.68
  -5  -5  11  258.37   30.31
  -5   5  11  202.53   28.08
  -7   5  11   60.27   11.37
  -7  -5  11   57.77    6.78
  -7   5  11   57.17    8.22
  -7  -5  11   41.39   16.24
  -9   5  11  167.01   17.26
  -9  -5  11  134.53   15.13
  -9   5  11  152.10   17.95
  -9  -5  11  109.46   17.95
  11   5 -11   83.81   11.40
 -11  -5  11  113.71   11.35
 -11   5  11   96.87   11.53
   0   6  11    4.58    1.11
  -2   6  11   17.97    3.40
  -2   6  11   14.15    2.27
  -4  -6  11  117.86   16.15
  -4   6  11  101.22   14.64
  -4   6  11  128.24   13.91
  -6  -6  11   45.23    5.80
  -6  -6  11   49.52   13.91
  -8   6  11   70.49   13.18
  -8  -6  11   73.76    8.47
  -8   6  11   82.92   10.35
 -10  -6  11    2.42    0.93
 -10   6  11    3.42    6.20
  12  -6 -11   -0.22    3.46
 -12  -6  11    0.60    0.45
  -1   7  11   18.62    2.96
  -1   7  11   15.26    2.35
  -3   7  11  152.19   18.06
  -3   7  11  150.39   17.26
  -5   7  11   69.14    7.55
  -5   7  11   54.43    8.26
  -5   7  11   56.17    7.78
  -7   7  11  136.73   19.39
  -7  -7  11  161.96   17.37
  -7   7  11  140.61   18.17
  -7  -7  11  129.64   20.24
  -9   7  11   87.65   12.17
  -9  -7  11   78.45    9.11
  -9   7  11   70.81   11.57
  11  -7 -11    4.56   19.19
 -11  -7  11   52.86    6.11
   0   8  11   95.00   10.91
  -2   8  11   35.46    5.27
  -2   8  11   34.30    4.42
  -4   8  11   12.42    4.16
  -4   8  11   21.29    3.29
  -6   8  11  116.11   17.84
  -6   8  11   94.43   17.71
  -6   8  11   97.58   17.57
  -8   8  11  130.08   20.33
  -8  -8  11  165.47   17.88
  -8   8  11  145.37   18.53
 -10  -8  11   26.70    3.09
 -10   8  11    6.09    4.95
 -12  -8  11   83.27    9.40
  -1   9  11   62.23    6.80
  -1   9  11   47.74    6.26
  -3   9  11   42.52    7.07
  -3   9  11   54.17    6.27
  -5   9  11    4.75    2.49
  -5  -9  11   13.11    1.75
  -5   9  11    6.58    4.15
  -7   9  11   11.24    7.76
  -7  -9  11    9.02    1.56
  -7   9  11   12.84    3.20
  -9   9  11   -1.04    6.84
  -9  -9  11    6.02    1.24
  -9   9  11    6.06    5.96
  11  -9 -11    3.04   12.07
 -11  -9  11   14.75    1.91
   0  10  11   26.46    3.33
  -2  10  11   58.45    7.18
  -2  10  11   50.81    6.42
  -4  10  11  115.13   16.06
  -4  10  11  145.19   15.62
  -6  10  11   83.71   12.40
  -6  10  11   66.34   11.87
  -8  10  11  106.18   15.58
  -8 -10  11  111.78   12.91
  -8  10  11  119.13   13.57
  10 -10 -11   -4.16   21.57
 -10 -10  11    9.69    1.49
  -1  11  11   19.31    2.86
  -1  11  11   15.51    2.45
  -3  11  11  306.20   40.90
  -3  11  11  392.27   40.53
  -5 -11  11   24.84    3.20
  -5  11  11   30.08    4.24
  -5  11  11   23.28    4.64
  -5  11  11   23.44    5.35
  -7  11  11   16.64    8.71
  -7  11  11   24.64    5.22
  -9  11  11  144.06   16.17
  -9 -11  11  140.41   14.95
  -9  11  11  103.96   15.44
 -11 -11  11    3.46    0.73
  -2  12  11   27.28    4.53
  -2  12  11   32.90    4.26
  -4  12  11   76.29    8.62
  -4  12  11   61.68    9.04
  -6  12  11   10.93    5.95
  -6 -12  11   22.26    2.47
  -6  12  11    6.67    3.18
  -8  12  11   51.25    9.55
  -8 -12  11   50.30    6.02
  -8  12  11   54.52    7.13
  10 -12 -11    0.95   11.75
 -10 -12  11    6.62    1.07
  -1  13  11    5.66    1.64
  -1  13  11    4.67    2.05
  -3  13  11  101.02   13.73
  -3  13  11  130.33   13.71
  -5  13  11  242.59   23.26
  -5 -13  11  179.30   22.57
  -5  13  11  222.80   23.31
  -5  13  11  213.27   23.17
  -7  13  11   31.21    8.93
  -7 -13  11   53.17    5.42
  -7  13  11   33.82    5.66
  -9  13  11   64.90    6.84
  -9 -13  11   42.12    5.22
  -2  14  11  127.46   13.38
  -2  14  11  100.18   13.46
  -2  14  11  117.95   13.48
  -4  14  11  145.03   16.95
  -4  14  11  132.68   17.11
  -4  14  11  162.68   17.17
  -6  14  11  243.68   27.73
  -8 -14  11  221.02   24.80
  -3  15  11  122.18   14.31
  -5 -15  11   13.33    1.95
  -5  15  11   26.11    3.04
  -7 -15  11    1.27    0.73
  -7  15  11    4.00    2.07
  -9 -15  11  158.88   17.84
  -4  16  11    8.02    3.80
  -4  16  11   10.98    2.13
  -6  16  11   15.88    5.67
  -6 -16  11   14.78    2.02
  -6  16  11   17.37    2.35
  -8 -16  11   60.30    6.93
  -5  17  11   97.05   11.77
  -4   0  12  254.97   29.86
  -6   0  12  110.24   17.02
   8   0 -12    4.31   16.98
  -8   0  12  177.67   16.24
  10   0 -12  550.93  130.13
 -10   0  12 1816.28  130.15
  -3   1  12   76.49   10.20
  -5  -1  12   99.24   15.20
  -5   1  12   94.62   14.33
  -7  -1  12   40.08   13.60
  -7   1  12   57.46   12.87
   9   1 -12    0.78   11.86
  -9   1  12   28.93    9.04
  -4  -2  12   21.77    7.13
  -4   2  12   37.84    7.60
  -6  -2  12   82.96   13.18
  -6   2  12   45.46   11.67
  -8  -2  12   84.18   13.86
  10  -2 -12   11.80   14.98
 -10   2  12   50.92    7.29
  -3   3  12   32.61    5.98
  -5  -3  12    0.09    7.64
  -5   3  12   19.29    5.87
  -7  -3  12   47.92   11.66
  -7   3  12   49.90   11.55
  -9  -3  12   71.12   11.29
  -9   3  12  111.96   12.69
  11  -3 -12    1.00    3.29
  -4   4  12   48.68    6.96
  -6   4  12   36.59    8.04
  -6  -4  12   49.43    9.84
  -6   4  12   45.70    8.22
  -8  -4  12   71.38   12.69
  -8   4  12  128.97   14.57
  10  -4 -12   -6.55   17.13
 -10   4  12   37.41    5.87
  -3   5  12    5.91    3.11
  -5   5  12  145.04   19.06
  -5  -5  12  155.10   18.49
  -5   5  12  182.05   18.93
  -7   5  12  102.67   13.93
  -7  -5  12  115.78   14.31
  -9   5  12   45.50    9.40
  -4   6  12   14.82    4.53
  -4   6  12   24.95    3.84
  -6   6  12   80.52   11.49
  -6   6  12   88.78   10.20
  -6  -6  12   66.61   10.06
  -8   6  12   29.99    6.49
  -8   6  12   55.10    9.49
  10  -6 -12   16.57   15.48
 -10   6  12    8.18    2.71
  -3   7  12    5.44    2.75
  -3   7  12    9.64    2.27
  -5   7  12   29.61    6.91
  -5   7  12   39.01    5.40
  -7   7  12   33.44    8.31
  -7   7  12   43.88    7.67
  -9   7  12   24.48    6.33
  -4   8  12   91.76   11.47
  -4   8  12   96.51   11.33
  -8   8  12  164.37   19.46
  -8   8  12  165.67   19.79
  -3   9  12   33.61    4.40
  -5   9  12  192.67   23.09
  -5   9  12  202.24   22.80
  -7   9  12  105.15   13.71
  -7   9  12  107.91   13.35
  -4  10  12   27.28    4.93
  -4  10  12   26.39    3.87
  -6  10  12 1729.77  206.78
  -6  10  12 2021.93  206.93
  -8  10  12   53.97    7.53
  -8  10  12   56.43    7.82
  -5  11  12    2.62    4.98
  -7  11  12   15.80    5.15
  -7  11  12   16.17    4.58
  -6  12  12   36.57    6.44
  -6  12  12   39.66    5.36
  -7   1  13   13.62    3.89
   0   0   0    0.00    0.00

_computing_structure_solution     'SHELXT 2014/5 (Sheldrick, 2014)'
;
_shelx_hkl_checksum                57888
_olex2_submission_special_instructions  'No special instructions were received'
