# Supplementary material for: Achieving strong optical nonlinearity and wide bandgap of pnictides via ionic motif–driven directed assembly of covalent groups
Source: Sci Adv. 2024 Nov 13;10(46):eadr2389. doi: 10.1126/sciadv.adr2389 (PMC11559624; doi:10.1126/sciadv.adr2389)
Supplement: Supplementary file 2 — Data S1 to S4 [file sciadv.adr2389_data_s1_to_s4.zip › adr2389_data_s4.cif]

data_231015liinsipbabr
_audit_creation_date               2023-12-20
_audit_creation_method
;
Olex2 1.2
(compiled 2018.05.29 svn.r3508 for OlexSys, GUI svn.r5506)
;
_shelx_SHELXL_version_number       '2017/1'
_audit_contact_author_address      ?
_audit_contact_author_email        ?
_audit_contact_author_name         ''
_audit_contact_author_phone        ?
_publ_contact_author_id_orcid      ?
_publ_section_references
;
Dolomanov, O.V., Bourhis, L.J., Gildea, R.J, Howard, J.A.K. & Puschmann, H.
 (2009), J. Appl. Cryst. 42, 339-341.

Sheldrick, G.M. (2015). Acta Cryst. C71, 3-8.
;
_chemical_name_common              ?
_chemical_name_systematic          ?
_chemical_formula_moiety           'Ba3 Br In P16 Si10'
_chemical_formula_sum              'Ba3 Br In P16 Si10'
_chemical_formula_weight           1383.17
_chemical_absolute_configuration   ?
_chemical_melting_point            ?
loop_
  _atom_type_symbol
  _atom_type_description
  _atom_type_scat_dispersion_real
  _atom_type_scat_dispersion_imag
  _atom_type_scat_source
 'Ba' 'Ba' -0.3244 2.2819
 'International Tables Vol C Tables 4.2.6.8 and 6.1.1.4'
 'Br' 'Br' -0.2901 2.4595
 'International Tables Vol C Tables 4.2.6.8 and 6.1.1.4'
 'In' 'In' -0.7276 1.3100
 'International Tables Vol C Tables 4.2.6.8 and 6.1.1.4'
 'P' 'P' 0.1023 0.0942 'International Tables Vol C Tables 4.2.6.8 and 6.1.1.4'
 'Si' 'Si' 0.0817 0.0704 'International Tables Vol C Tables 4.2.6.8 and 6.1.1.4'

_shelx_space_group_comment
;
The symmetry employed for this shelxl refinement is uniquely defined
by the following loop, which should always be used as a source of
symmetry information in preference to the above space-group names.
They are only intended as comments.
;
_space_group_crystal_system        'monoclinic'
_space_group_IT_number             5
_space_group_name_H-M_alt          'C 1 2 1'
_space_group_name_Hall             'C 2y'
loop_
  _space_group_symop_operation_xyz
 'x, y, z'
 '-x, y, -z'
 'x+1/2, y+1/2, z'
 '-x+1/2, y+1/2, -z'

_cell_length_a                     11.9982(16)
_cell_length_b                     25.042(3)
_cell_length_c                     10.3782(14)
_cell_angle_alpha                  90
_cell_angle_beta                   115.538(4)
_cell_angle_gamma                  90
_cell_volume                       2813.6(6)
_cell_formula_units_Z              4
_cell_measurement_reflns_used      7369
_cell_measurement_temperature      273(2)
_cell_measurement_theta_max        27.50
_cell_measurement_theta_min        2.32
_shelx_estimated_absorpt_T_max     0.513
_shelx_estimated_absorpt_T_min     0.308
_exptl_absorpt_coefficient_mu      7.711
_exptl_absorpt_correction_T_max    0.7456
_exptl_absorpt_correction_T_min    0.5058
_exptl_absorpt_correction_type     multi-scan
_exptl_absorpt_process_details
;
SADABS-2016/2 (Bruker,2016/2) was used for absorption correction.
wR2(int) was 0.1056 before and 0.0637 after correction.
The Ratio of minimum to maximum transmission is 0.6784.
The \l/2 correction factor is Not present.
;
_exptl_absorpt_special_details     ?
_exptl_crystal_colour              'dark red'
_exptl_crystal_colour_lustre       .
_exptl_crystal_colour_modifier     dark
_exptl_crystal_colour_primary      red
_exptl_crystal_density_diffrn      3.265
_exptl_crystal_density_meas        ?
_exptl_crystal_density_method      ?
_exptl_crystal_description         block
_exptl_crystal_F_000               2528
_exptl_crystal_size_max            0.2
_exptl_crystal_size_mid            0.15
_exptl_crystal_size_min            0.1
_exptl_transmission_factor_max     ?
_exptl_transmission_factor_min     ?
_diffrn_reflns_av_R_equivalents    0.0403
_diffrn_reflns_av_unetI/netI       0.0615
_diffrn_reflns_Laue_measured_fraction_full  0.993
_diffrn_reflns_Laue_measured_fraction_max  0.991
_diffrn_reflns_limit_h_max         12
_diffrn_reflns_limit_h_min         -15
_diffrn_reflns_limit_k_max         32
_diffrn_reflns_limit_k_min         -32
_diffrn_reflns_limit_l_max         13
_diffrn_reflns_limit_l_min         -13
_diffrn_reflns_number              14626
_diffrn_reflns_point_group_measured_fraction_full  0.994
_diffrn_reflns_point_group_measured_fraction_max  0.992
_diffrn_reflns_theta_full          25.242
_diffrn_reflns_theta_max           27.575
_diffrn_reflns_theta_min           2.324
_diffrn_ambient_temperature        273.15
_diffrn_detector_area_resol_mean   ?
_diffrn_measured_fraction_theta_full  0.993
_diffrn_measured_fraction_theta_max  0.991
_diffrn_measurement_device_type    'Bruker APEX-II CCD'
_diffrn_measurement_method         '\f and \w scans'
_diffrn_radiation_type             MoK\a
_diffrn_radiation_wavelength       0.71073
_diffrn_source                     ?
_diffrn_standards_number           0
_reflns_Friedel_coverage           0.957
_reflns_Friedel_fraction_full      0.995
_reflns_Friedel_fraction_max       0.993
_reflns_number_gt                  5687
_reflns_number_total               6432
_reflns_special_details
;
 Reflections were merged by SHELXL according to the crystal
 class for the calculation of statistics and refinement.
 
 _reflns_Friedel_fraction is defined as the number of unique
 Friedel pairs measured divided by the number that would be
 possible theoretically, ignoring centric projections and
 systematic absences.
;
_reflns_threshold_expression       'I > 2\s(I)'
_computing_cell_refinement         'SAINT V8.40A (?, 2016)'
_computing_data_collection         ?
_computing_data_reduction          'SAINT V8.40A (?, 2016)'
_computing_molecular_graphics      'Olex2 (Dolomanov et al., 2009)'
_computing_publication_material    'Olex2 (Dolomanov et al., 2009)'
_computing_structure_refinement    'ShelXL (Sheldrick, 2015)'
_computing_structure_solution      'SHELXT 2014/5 (Sheldrick, 2014)'
_refine_diff_density_max           1.417
_refine_diff_density_min           -0.464
_refine_diff_density_rms           0.118
_refine_ls_abs_structure_details
;
 Refined as an inversion twin.
;
_refine_ls_abs_structure_Flack     0.01(3)
_refine_ls_extinction_coef         .
_refine_ls_extinction_method       none
_refine_ls_goodness_of_fit_ref     1.036
_refine_ls_hydrogen_treatment      undef
_refine_ls_matrix_type             full
_refine_ls_number_parameters       310
_refine_ls_number_reflns           6432
_refine_ls_number_restraints       1
_refine_ls_R_factor_all            0.0530
_refine_ls_R_factor_gt             0.0439
_refine_ls_restrained_S_all        1.036
_refine_ls_shift/su_max            0.001
_refine_ls_shift/su_mean           0.000
_refine_ls_structure_factor_coef   Fsqd
_refine_ls_weighting_details      
 'w=1/[\s^2^(Fo^2^)+(0.0502P)^2^+3.9307P] where P=(Fo^2^+2Fc^2^)/3'
_refine_ls_weighting_scheme        calc
_refine_ls_wR_factor_gt            0.1016
_refine_ls_wR_factor_ref           0.1064
_refine_special_details
;
 Refined as a 2-component inversion twin.
;
_olex2_refinement_description
;
1. Twinned data refinement
 Scales: 0.99(3)
 0.01(3)
2. Shared sites
{Si2, In2}
{In3, Si3}
3. Uiso/Uaniso restraints and constraints
Uanis(Si2) = Uanis(In2)
Uanis(In3) = Uanis(Si3)
4. Others
 Sof(P7A)=1-FVAR(1)
 Sof(P7)=FVAR(1)
 Fixed Sof: In2(0.3) Ba1A(0.56) In3(0.2) Ba1B(0.3) Ba1C(0.14) Si2(0.2) Si3(0.3)
;
_atom_sites_solution_hydrogens     .
_atom_sites_solution_primary       ?
_atom_sites_solution_secondary     ?
loop_
  _atom_site_label
  _atom_site_type_symbol
  _atom_site_fract_x
  _atom_site_fract_y
  _atom_site_fract_z
  _atom_site_U_iso_or_equiv
  _atom_site_adp_type
  _atom_site_occupancy
  _atom_site_site_symmetry_order
  _atom_site_calc_flag
  _atom_site_refinement_flags_posn
  _atom_site_refinement_flags_adp
  _atom_site_refinement_flags_occupancy
  _atom_site_disorder_assembly
  _atom_site_disorder_group
 Ba3 Ba 0.66751(8) 0.47093(4) -0.05008(9) 0.0312(5) Uani 1 1 d . . . . .
 Ba2 Ba 0.17048(8) 0.29296(4) 0.72648(9) 0.0322(5) Uani 1 1 d . . . . .
 In1 In 0.500000 0.44455(5) 0.500000 0.0293(6) Uani 1 2 d S T P . .
 In2 In 1.000000 0.53578(6) 0.500000 0.0169(6) Uani 0.6 2 d S T P A 4
 Ba1A Ba 0.6028(7) 0.6346(3) 0.3022(7) 0.0488(18) Uani 0.56 1 d . . . A 1
 In3 In 1.000000 0.73165(9) 0.500000 0.0243(7) Uani 0.4 2 d S T P B 5
 Si6 Si 1.000000 0.53459(19) 1.000000 0.0172(10) Uani 1 2 d S T P . .
 Si7 Si 1.000000 0.73360(19) 1.000000 0.0192(11) Uani 1 2 d S T P . .
 Si12 Si 0.000000 0.33231(19) 0.000000 0.0185(10) Uani 1 2 d S T P . .
 P6 P 0.6196(3) 0.39174(14) 0.1920(4) 0.0240(9) Uani 1 1 d . . . . .
 Si13 Si -0.0012(3) 0.42761(15) 0.2462(4) 0.0233(9) Uani 1 1 d . . . . .
 P10 P 0.8775(3) 0.47993(13) 0.8189(4) 0.0247(9) Uani 1 1 d . . . . .
 P3 P 0.1281(3) 0.37779(14) 0.4351(4) 0.0248(9) Uani 1 1 d . . . . .
 P5 P 0.3695(3) 0.38708(14) 0.2917(4) 0.0252(9) Uani 1 1 d . . . . .
 P16 P 0.8882(3) 0.79082(14) 1.0651(3) 0.0235(8) Uani 1 1 d . . . . .
 P1 P -0.1239(4) 0.37608(14) 0.0738(4) 0.0266(9) Uani 1 1 d . . . . .
 Si4 Si 1.0008(4) 0.63592(17) 0.7576(4) 0.0270(9) Uani 1 1 d . . . . .
 P8 P 0.8658(3) 0.47896(14) 0.2982(4) 0.0265(9) Uani 1 1 d . . . . .
 P12 P 0.8721(4) 0.68854(15) 0.8066(4) 0.0271(9) Uani 1 1 d . . . . .
 P4 P 0.3607(4) 0.28324(13) 0.5573(4) 0.0277(9) Uani 1 1 d . . . . .
 P7 P 0.6457(4) 0.4996(2) 0.4361(4) 0.0193(15) Uani 0.871(19) 1 d . . . A 1
 P2 P 0.1345(4) 0.27828(15) 0.1905(4) 0.0280(9) Uani 1 1 d . . . . .
 Si11 Si 0.2557(3) 0.33498(14) 0.3619(4) 0.0230(9) Uani 1 1 d . . . . .
 P14 P 0.8737(4) 0.58088(16) 1.0706(4) 0.0278(9) Uani 1 1 d . . . . .
 Si10 Si 0.5122(3) 0.33802(14) 0.2648(4) 0.0213(9) Uani 1 1 d . . . . .
 Si1 Si 0.7506(4) 0.43415(14) 0.3867(4) 0.0244(9) Uani 1 1 d . . . . .
 Si9 Si 0.7683(3) 0.73620(14) 1.1218(4) 0.0248(9) Uani 1 1 d . . . . .
 Si8 Si 0.7648(3) 0.63451(15) 0.8843(4) 0.0263(9) Uani 1 1 d . . . . .
 P13 P 1.1309(4) 0.68116(17) 0.6944(5) 0.0353(11) Uani 1 1 d . . . . .
 P9 P 0.8665(4) 0.59418(16) 0.5633(4) 0.0333(10) Uani 1 1 d . . . . .
 P11 P 0.6423(4) 0.57835(17) 0.7187(5) 0.0355(10) Uani 1 1 d . . . . .
 Si5 Si 0.7676(4) 0.53806(15) 0.6459(4) 0.0269(9) Uani 1 1 d . . . . .
 P15 P 0.6453(4) 0.69036(17) 0.9331(5) 0.0335(10) Uani 1 1 d . . . . .
 Ba1B Ba 0.6072(18) 0.6328(8) 0.2530(16) 0.074(5) Uani 0.3 1 d . . . A 2
 Ba1C Ba 0.612(2) 0.6381(10) 0.3689(17) 0.064(5) Uani 0.14 1 d . . . A 2
 Br1 Br 0.500000 0.55896(10) 0.000000 0.0694(11) Uani 1 2 d S T P A 2
 Si2 Si 1.000000 0.53578(6) 0.500000 0.0169(6) Uani 0.4 2 d S T P A 3
 Si3 Si 1.000000 0.73165(9) 0.500000 0.0243(7) Uani 0.6 2 d S T P B 6
 Br0A Br 0.500000 0.70922(10) 0.500000 0.0728(12) Uani 1 2 d S T P . .
 P7A P 0.671(2) 0.4725(15) 0.445(2) 0.012(8) Uiso 0.129(19) 1 d . . . A 2

loop_
  _atom_site_aniso_label
  _atom_site_aniso_U_11
  _atom_site_aniso_U_22
  _atom_site_aniso_U_33
  _atom_site_aniso_U_23
  _atom_site_aniso_U_13
  _atom_site_aniso_U_12
 Ba3 0.0321(7) 0.0325(6) 0.0302(6) -0.0021(4) 0.0144(4) 0.0003(4)
 Ba2 0.0344(7) 0.0316(6) 0.0288(6) -0.0003(4) 0.0120(4) 0.0004(4)
 In1 0.0284(9) 0.0289(8) 0.0308(9) 0.000 0.0131(6) 0.000
 In2 0.0182(10) 0.0160(9) 0.0167(9) 0.000 0.0076(7) 0.000
 Ba1A 0.0243(17) 0.0346(15) 0.073(6) 0.005(4) 0.007(4) 0.0009(12)
 In3 0.0243(13) 0.0262(13) 0.0218(12) 0.000 0.0095(10) 0.000
 Si6 0.017(2) 0.016(2) 0.016(2) 0.000 0.0042(18) 0.000
 Si7 0.019(2) 0.020(2) 0.019(2) 0.000 0.0087(19) 0.000
 Si12 0.012(2) 0.025(2) 0.014(2) 0.000 0.0017(17) 0.000
 P6 0.0246(19) 0.0237(16) 0.0231(17) -0.0012(13) 0.0099(14) -0.0054(13)
 Si13 0.0243(19) 0.0209(17) 0.0237(18) 0.0023(13) 0.0092(15) 0.0017(14)
 P10 0.0274(18) 0.0239(18) 0.0242(17) -0.0031(13) 0.0124(14) -0.0024(14)
 P3 0.0255(18) 0.0239(17) 0.0247(18) -0.0004(13) 0.0107(14) -0.0003(14)
 P5 0.0275(19) 0.0243(17) 0.0263(18) 0.0007(14) 0.0139(14) 0.0010(14)
 P16 0.0239(17) 0.0220(15) 0.0230(16) -0.0014(14) 0.0088(13) -0.0014(14)
 P1 0.030(2) 0.0242(17) 0.0250(18) -0.0019(14) 0.0109(15) -0.0018(15)
 Si4 0.0311(19) 0.0232(16) 0.0266(19) 0.0000(14) 0.0123(15) -0.0051(15)
 P8 0.0303(18) 0.0252(18) 0.0272(17) -0.0002(14) 0.0154(14) -0.0024(14)
 P12 0.0268(19) 0.0253(17) 0.0256(18) 0.0024(14) 0.0079(15) -0.0010(14)
 P4 0.0310(18) 0.0224(18) 0.0258(18) 0.0009(13) 0.0085(14) 0.0008(14)
 P7 0.019(2) 0.021(3) 0.015(2) -0.0014(13) 0.0047(15) 0.0009(16)
 P2 0.0300(19) 0.0329(19) 0.0251(18) 0.0041(14) 0.0159(15) 0.0109(15)
 Si11 0.0216(18) 0.0225(16) 0.0250(18) -0.0008(14) 0.0100(14) 0.0011(14)
 P14 0.0272(19) 0.0256(16) 0.0319(19) 0.0024(15) 0.0140(16) 0.0002(15)
 Si10 0.0227(18) 0.0207(16) 0.0210(17) -0.0017(13) 0.0098(14) -0.0041(14)
 Si1 0.0230(19) 0.0239(17) 0.0256(18) -0.0007(14) 0.0100(15) -0.0009(14)
 Si9 0.0250(19) 0.0214(16) 0.0271(19) 0.0003(14) 0.0106(15) 0.0000(14)
 Si8 0.0289(18) 0.0199(16) 0.031(2) -0.0017(15) 0.0136(15) -0.0033(15)
 P13 0.038(2) 0.041(2) 0.033(2) -0.0101(17) 0.0210(18) -0.0107(18)
 P9 0.035(2) 0.038(2) 0.025(2) -0.0043(15) 0.0110(17) -0.0119(16)
 P11 0.0278(19) 0.0326(19) 0.042(2) -0.0092(18) 0.0114(17) 0.0010(16)
 Si5 0.029(2) 0.0239(17) 0.029(2) -0.0007(14) 0.0130(16) -0.0020(15)
 P15 0.028(2) 0.0299(19) 0.042(2) -0.0083(16) 0.0144(17) -0.0032(15)
 Ba1B 0.033(4) 0.061(5) 0.092(10) 0.030(6) -0.005(5) -0.008(4)
 Ba1C 0.036(6) 0.058(8) 0.078(12) 0.024(10) 0.008(10) 0.002(5)
 Br1 0.089(2) 0.0332(13) 0.129(3) 0.000 0.088(2) 0.000
 Si2 0.0182(10) 0.0160(9) 0.0167(9) 0.000 0.0076(7) 0.000
 Si3 0.0243(13) 0.0262(13) 0.0218(12) 0.000 0.0095(10) 0.000
 Br0A 0.092(2) 0.0382(14) 0.0446(16) 0.000 -0.0124(15) 0.000

_geom_special_details
;
 All esds (except the esd in the dihedral angle between two l.s. planes)
 are estimated using the full covariance matrix.  The cell esds are taken
 into account individually in the estimation of esds in distances, angles
 and torsion angles; correlations between esds in cell parameters are only
 used when they are defined by crystal symmetry.  An approximate (isotropic)
 treatment of cell esds is used for estimating esds involving l.s. planes.
;
loop_
  _geom_bond_atom_site_label_1
  _geom_bond_atom_site_label_2
  _geom_bond_distance
  _geom_bond_site_symmetry_2
  _geom_bond_publ_flag
 Ba3 Ba3 4.5651(18) 2_655 ?
 Ba3 P6 3.687(4) 2_655 ?
 Ba3 P10 3.346(4) 1_554 ?
 Ba3 P5 3.152(4) 2_655 ?
 Ba3 P1 3.284(4) 1_655 ?
 Ba3 P8 3.369(4) . ?
 Ba3 P14 3.550(4) 1_554 ?
 Ba3 P11 3.530(5) 1_554 ?
 Ba3 Br1 3.173(2) . ?
 Ba2 Ba2 4.7173(17) 2_556 ?
 Ba2 P6 3.367(4) 2_656 ?
 Ba2 P3 3.548(4) . ?
 Ba2 P16 3.356(3) 3_445 ?
 Ba2 P1 3.153(4) 2_556 ?
 Ba2 P12 3.413(4) 3_445 ?
 Ba2 P4 3.435(4) . ?
 Ba2 P15 3.442(5) 3_445 ?
 Ba2 Br0A 3.1561(19) 3_445 ?
 In1 P5 2.505(4) 2_656 ?
 In1 P5 2.505(4) . ?
 In1 P7 2.529(4) 2_656 ?
 In1 P7 2.529(4) . ?
 In1 P7A 2.45(2) 2_656 ?
 In1 P7A 2.45(2) . ?
 In2 P8 2.469(4) 2_756 ?
 In2 P8 2.469(4) . ?
 In2 P9 2.458(5) 2_756 ?
 In2 P9 2.458(5) . ?
 Ba1A P7 3.607(8) . ?
 Ba1A P13 3.387(8) 2_756 ?
 Ba1A P9 3.314(8) . ?
 Ba1A P11 3.183(8) 2_656 ?
 Ba1A P15 3.241(8) 2_656 ?
 Ba1A Br0A 3.379(6) . ?
 In3 P4 2.382(4) 3 ?
 In3 P4 2.382(4) 4_656 ?
 In3 P13 2.325(5) . ?
 In3 P13 2.325(5) 2_756 ?
 Si6 P10 2.277(4) 2_757 ?
 Si6 P10 2.277(4) . ?
 Si6 P14 2.266(5) 2_757 ?
 Si6 P14 2.266(5) . ?
 Si7 P16 2.257(5) . ?
 Si7 P16 2.257(5) 2_757 ?
 Si7 P12 2.236(4) 2_757 ?
 Si7 P12 2.236(4) . ?
 Si12 P1 2.231(5) 2 ?
 Si12 P1 2.231(5) . ?
 Si12 P2 2.365(4) 2 ?
 Si12 P2 2.365(4) . ?
 P6 Si10 2.210(5) . ?
 P6 Si1 2.223(5) . ?
 Si13 P10 2.290(5) 2_656 ?
 Si13 P3 2.277(5) . ?
 Si13 P1 2.183(5) . ?
 Si13 P8 2.287(5) 1_455 ?
 P10 Si5 2.245(5) . ?
 P3 Si11 2.252(5) . ?
 P3 Si1 2.283(5) 2_656 ?
 P5 Si11 2.226(5) . ?
 P5 Si10 2.220(5) . ?
 P16 Si10 2.291(5) 3_556 ?
 P16 Si9 2.239(5) . ?
 Si4 P12 2.248(6) . ?
 Si4 P14 2.243(5) 2_757 ?
 Si4 P13 2.244(6) . ?
 Si4 P9 2.226(5) . ?
 P8 Si1 2.260(5) . ?
 P8 Si2 2.469(4) . ?
 P12 Si8 2.244(5) . ?
 P4 Si11 2.275(5) . ?
 P4 Si10 2.278(5) 2_656 ?
 P7 Si1 2.255(6) . ?
 P7 Si5 2.250(5) . ?
 P2 Si11 2.250(5) . ?
 P2 Si9 2.277(5) 3_444 ?
 P2 Ba1B 3.74(2) 3_445 ?
 P14 Si8 2.252(5) . ?
 Si1 P7A 1.64(3) . ?
 Si9 P13 2.239(5) 2_757 ?
 Si9 P15 2.200(5) . ?
 Si9 Ba1B 3.817(19) 1_556 ?
 Si8 P11 2.217(5) . ?
 Si8 P15 2.212(6) . ?
 P13 Ba1B 3.19(2) 2_756 ?
 P13 Ba1C 3.59(3) 2_756 ?
 P13 Si3 2.325(5) . ?
 P9 Si5 2.236(6) . ?
 P9 Ba1B 3.514(19) . ?
 P9 Ba1C 3.05(2) . ?
 P9 Si2 2.458(5) . ?
 P11 Si5 2.197(6) . ?
 P11 Ba1B 3.415(19) 2_656 ?
 P11 Ba1C 3.16(2) 2_656 ?
 Si5 Ba1C 3.66(2) . ?
 Si5 P7A 2.51(3) . ?
 P15 Ba1B 3.15(2) 2_656 ?
 P15 Ba1C 3.57(2) 2_656 ?
 Ba1B Ba1B 4.75(3) 2_655 ?
 Ba1B Ba1C 1.19(2) . ?
 Ba1B Br1 3.009(17) . ?
 Ba1C Ba1C 4.57(5) 2_656 ?
 Ba1C Br0A 2.90(2) . ?

loop_
  _geom_angle_atom_site_label_1
  _geom_angle_atom_site_label_2
  _geom_angle_atom_site_label_3
  _geom_angle
  _geom_angle_site_symmetry_1
  _geom_angle_site_symmetry_3
  _geom_angle_publ_flag
 P6 Ba3 Ba3 47.79(6) 2_655 2_655 ?
 P10 Ba3 Ba3 169.57(7) 1_554 2_655 ?
 P10 Ba3 P6 127.69(9) 1_554 2_655 ?
 P10 Ba3 P8 97.16(9) 1_554 . ?
 P10 Ba3 P14 63.82(9) 1_554 1_554 ?
 P10 Ba3 P11 62.06(9) 1_554 1_554 ?
 P5 Ba3 Ba3 110.20(7) 2_655 2_655 ?
 P5 Ba3 P6 62.42(9) 2_655 2_655 ?
 P5 Ba3 P10 66.06(9) 2_655 1_554 ?
 P5 Ba3 P1 69.62(9) 2_655 1_655 ?
 P5 Ba3 P8 133.27(10) 2_655 . ?
 P5 Ba3 P14 129.43(10) 2_655 1_554 ?
 P5 Ba3 P11 91.46(10) 2_655 1_554 ?
 P5 Ba3 Br1 135.33(7) 2_655 . ?
 P1 Ba3 Ba3 120.54(7) 1_655 2_655 ?
 P1 Ba3 P6 100.98(9) 1_655 2_655 ?
 P1 Ba3 P10 68.13(9) 1_655 1_554 ?
 P1 Ba3 P8 63.68(9) 1_655 . ?
 P1 Ba3 P14 97.19(9) 1_655 1_554 ?
 P1 Ba3 P11 130.15(10) 1_655 1_554 ?
 P8 Ba3 Ba3 92.27(7) . 2_655 ?
 P8 Ba3 P6 124.52(9) . 2_655 ?
 P8 Ba3 P14 60.83(9) . 1_554 ?
 P8 Ba3 P11 119.85(9) . 1_554 ?
 P14 Ba3 Ba3 117.90(7) 1_554 2_655 ?
 P14 Ba3 P6 161.31(9) 1_554 2_655 ?
 P11 Ba3 Ba3 109.20(7) 1_554 2_655 ?
 P11 Ba3 P6 110.30(9) 1_554 2_655 ?
 P11 Ba3 P14 59.41(9) 1_554 1_554 ?
 Br1 Ba3 P8 89.25(7) . . ?
 P6 Ba2 Ba2 118.93(6) 2_656 2_556 ?
 P6 Ba2 P3 65.88(8) 2_656 . ?
 P6 Ba2 P12 97.29(8) 2_656 3_445 ?
 P6 Ba2 P4 65.85(9) 2_656 . ?
 P6 Ba2 P15 130.45(9) 2_656 3_445 ?
 P3 Ba2 Ba2 53.60(6) . 2_556 ?
 P16 Ba2 Ba2 173.06(7) 3_445 2_556 ?
 P16 Ba2 P6 65.70(9) 3_445 2_656 ?
 P16 Ba2 P3 131.53(9) 3_445 . ?
 P16 Ba2 P12 65.33(9) 3_445 3_445 ?
 P16 Ba2 P4 98.36(9) 3_445 . ?
 P16 Ba2 P15 64.75(9) 3_445 3_445 ?
 P1 Ba2 Ba2 109.38(7) 2_556 2_556 ?
 P1 Ba2 P6 71.04(10) 2_556 2_656 ?
 P1 Ba2 P3 99.45(9) 2_556 . ?
 P1 Ba2 P16 66.46(9) 2_556 3_445 ?
 P1 Ba2 P12 130.81(9) 2_556 3_445 ?
 P1 Ba2 P4 136.70(10) 2_556 . ?
 P1 Ba2 P15 89.72(10) 2_556 3_445 ?
 P1 Ba2 Br0A 133.36(8) 2_556 3_445 ?
 P12 Ba2 Ba2 117.52(7) 3_445 2_556 ?
 P12 Ba2 P3 119.51(9) 3_445 . ?
 P12 Ba2 P4 60.86(9) 3_445 . ?
 P12 Ba2 P15 61.30(10) 3_445 3_445 ?
 P4 Ba2 Ba2 88.43(7) . 2_556 ?
 P4 Ba2 P3 59.31(8) . . ?
 P4 Ba2 P15 121.43(10) . 3_445 ?
 P15 Ba2 Ba2 110.45(7) 3_445 2_556 ?
 P15 Ba2 P3 163.52(9) 3_445 . ?
 Br0A Ba2 Ba2 41.64(4) 3_445 2_556 ?
 Br0A Ba2 P6 148.17(7) 3_445 2_656 ?
 Br0A Ba2 P3 87.38(7) 3_445 . ?
 Br0A Ba2 P16 136.99(8) 3_445 3_445 ?
 Br0A Ba2 P12 80.57(7) 3_445 3_445 ?
 Br0A Ba2 P4 86.12(6) 3_445 . ?
 Br0A Ba2 P15 76.42(7) 3_445 3_445 ?
 P5 In1 P5 109.88(17) . 2_656 ?
 P5 In1 P7 107.08(13) 2_656 . ?
 P5 In1 P7 109.42(12) . . ?
 P5 In1 P7 109.42(12) 2_656 2_656 ?
 P5 In1 P7 107.08(13) . 2_656 ?
 P7 In1 P7 114.0(2) 2_656 . ?
 P7A In1 P5 103.7(6) . . ?
 P7A In1 P5 95.2(7) 2_656 . ?
 P7A In1 P7A 146.8(18) 2_656 . ?
 P8 In2 P8 109.61(17) . 2_756 ?
 P9 In2 P8 107.92(12) 2_756 2_756 ?
 P9 In2 P8 112.21(12) 2_756 . ?
 P9 In2 P8 107.93(13) . . ?
 P9 In2 P8 112.21(12) . 2_756 ?
 P9 In2 P9 106.98(19) 2_756 . ?
 P13 Ba1A P7 110.0(2) 2_756 . ?
 P9 Ba1A P7 58.09(14) . . ?
 P9 Ba1A P13 62.15(16) . 2_756 ?
 P9 Ba1A Br0A 98.17(19) . . ?
 P11 Ba1A P7 65.52(16) 2_656 . ?
 P11 Ba1A P13 173.2(2) 2_656 2_756 ?
 P11 Ba1A P9 116.7(2) 2_656 . ?
 P11 Ba1A P15 67.53(17) 2_656 2_656 ?
 P11 Ba1A Br0A 73.58(16) 2_656 . ?
 P15 Ba1A P7 128.8(2) 2_656 . ?
 P15 Ba1A P13 114.5(2) 2_656 2_756 ?
 P15 Ba1A P9 172.0(3) 2_656 . ?
 P15 Ba1A Br0A 76.23(16) 2_656 . ?
 Br0A Ba1A P7 108.25(19) . . ?
 Br0A Ba1A P13 113.1(2) . 2_756 ?
 P4 In3 P4 114.3(2) 4_656 3 ?
 P13 In3 P4 111.26(13) 2_756 4_656 ?
 P13 In3 P4 111.25(13) . 3 ?
 P13 In3 P4 103.14(14) . 4_656 ?
 P13 In3 P4 103.14(14) 2_756 3 ?
 P13 In3 P13 114.1(2) 2_756 . ?
 P10 Si6 P10 106.1(3) . 2_757 ?
 P14 Si6 P10 106.90(14) . . ?
 P14 Si6 P10 108.93(13) . 2_757 ?
 P14 Si6 P10 106.90(13) 2_757 2_757 ?
 P14 Si6 P10 108.93(13) 2_757 . ?
 P14 Si6 P14 118.5(3) 2_757 . ?
 P16 Si7 P16 101.2(3) 2_757 . ?
 P12 Si7 P16 108.56(13) 2_757 . ?
 P12 Si7 P16 108.82(13) . . ?
 P12 Si7 P16 108.56(13) . 2_757 ?
 P12 Si7 P16 108.82(13) 2_757 2_757 ?
 P12 Si7 P12 119.4(3) . 2_757 ?
 P1 Si12 P1 121.2(3) . 2 ?
 P1 Si12 P2 104.62(14) 2 . ?
 P1 Si12 P2 104.62(14) . 2 ?
 P1 Si12 P2 108.04(13) 2 2 ?
 P1 Si12 P2 108.04(13) . . ?
 P2 Si12 P2 110.2(3) 2 . ?
 Ba2 P6 Ba3 164.63(11) 2_656 2_655 ?
 Si10 P6 Ba3 83.20(14) . 2_655 ?
 Si10 P6 Ba2 87.15(14) . 2_656 ?
 Si10 P6 Si1 105.5(2) . . ?
 Si1 P6 Ba3 106.18(15) . 2_655 ?
 Si1 P6 Ba2 87.91(14) . 2_656 ?
 P3 Si13 P10 106.3(2) . 2_656 ?
 P3 Si13 P8 113.0(2) . 1_455 ?
 P1 Si13 P10 113.0(2) . 2_656 ?
 P1 Si13 P3 110.5(2) . . ?
 P1 Si13 P8 103.5(2) . 1_455 ?
 P8 Si13 P10 110.79(18) 1_455 2_656 ?
 Si6 P10 Ba3 92.09(11) . 1_556 ?
 Si6 P10 Si13 108.52(18) . 2_656 ?
 Si13 P10 Ba3 141.16(16) 2_656 1_556 ?
 Si5 P10 Ba3 94.77(16) . 1_556 ?
 Si5 P10 Si6 102.59(19) . . ?
 Si5 P10 Si13 111.5(2) . 2_656 ?
 Si13 P3 Ba2 148.86(18) . . ?
 Si13 P3 Si1 108.58(19) . 2_656 ?
 Si11 P3 Ba2 97.70(15) . . ?
 Si11 P3 Si13 106.28(19) . . ?
 Si11 P3 Si1 106.2(2) . 2_656 ?
 Si1 P3 Ba2 82.68(13) 2_656 . ?
 In1 P5 Ba3 97.18(11) . 2_655 ?
 Si11 P5 Ba3 139.02(18) . 2_655 ?
 Si11 P5 In1 107.33(17) . . ?
 Si10 P5 Ba3 96.91(15) . 2_655 ?
 Si10 P5 In1 101.39(17) . . ?
 Si10 P5 Si11 109.4(2) . . ?
 Si7 P16 Ba2 89.51(10) . 3 ?
 Si7 P16 Si10 111.13(17) . 3_556 ?
 Si10 P16 Ba2 147.99(17) 3_556 3 ?
 Si9 P16 Ba2 89.25(14) . 3 ?
 Si9 P16 Si7 102.87(19) . . ?
 Si9 P16 Si10 108.52(19) . 3_556 ?
 Ba2 P1 Ba3 114.44(12) 2_556 1_455 ?
 Si12 P1 Ba3 136.80(16) . 1_455 ?
 Si12 P1 Ba2 103.56(16) . 2_556 ?
 Si13 P1 Ba3 91.38(15) . 1_455 ?
 Si13 P1 Ba2 95.70(16) . 2_556 ?
 Si13 P1 Si12 105.0(2) . . ?
 P14 Si4 P12 118.1(2) 2_757 . ?
 P14 Si4 P13 103.3(2) 2_757 . ?
 P13 Si4 P12 113.7(2) . . ?
 P9 Si4 P12 100.4(2) . . ?
 P9 Si4 P14 114.0(2) . 2_757 ?
 P9 Si4 P13 107.2(2) . . ?
 In2 P8 Ba3 147.68(14) . . ?
 Si13 P8 Ba3 87.43(14) 1_655 . ?
 Si13 P8 In2 104.95(17) 1_655 . ?
 Si13 P8 Si2 104.95(17) 1_655 . ?
 Si1 P8 Ba3 97.67(15) . . ?
 Si1 P8 In2 103.35(16) . . ?
 Si1 P8 Si13 115.32(19) . 1_655 ?
 Si1 P8 Si2 103.35(16) . . ?
 Si2 P8 Ba3 147.68(14) . . ?
 Si7 P12 Ba2 88.40(15) . 3 ?
 Si7 P12 Si4 103.09(19) . . ?
 Si7 P12 Si8 105.1(2) . . ?
 Si4 P12 Ba2 151.35(19) . 3 ?
 Si8 P12 Ba2 95.35(16) . 3 ?
 Si8 P12 Si4 106.5(2) . . ?
 In3 P4 Ba2 149.13(14) 3_445 . ?
 Si11 P4 Ba2 100.42(16) . . ?
 Si11 P4 In3 105.34(18) . 3_445 ?
 Si11 P4 Si10 107.42(18) . 2_656 ?
 Si10 P4 Ba2 84.48(14) 2_656 . ?
 Si10 P4 In3 103.41(18) 2_656 3_445 ?
 In1 P7 Ba1A 127.7(2) . . ?
 Si1 P7 In1 100.4(2) . . ?
 Si1 P7 Ba1A 126.5(2) . . ?
 Si5 P7 In1 102.34(18) . . ?
 Si5 P7 Ba1A 84.1(2) . . ?
 Si5 P7 Si1 109.7(2) . . ?
 Si12 P2 Ba1B 128.5(3) . 3_445 ?
 Si11 P2 Si12 105.98(19) . . ?
 Si11 P2 Si9 103.7(2) . 3_444 ?
 Si11 P2 Ba1B 123.6(3) . 3_445 ?
 Si9 P2 Si12 108.79(17) 3_444 . ?
 Si9 P2 Ba1B 74.3(3) 3_444 3_445 ?
 P3 Si11 P4 99.5(2) . . ?
 P5 Si11 P3 115.7(2) . . ?
 P5 Si11 P4 116.3(2) . . ?
 P5 Si11 P2 112.9(2) . . ?
 P2 Si11 P3 105.40(19) . . ?
 P2 Si11 P4 105.42(19) . . ?
 Si6 P14 Ba3 87.17(15) . 1_556 ?
 Si4 P14 Ba3 152.15(19) 2_757 1_556 ?
 Si4 P14 Si6 104.95(19) 2_757 . ?
 Si4 P14 Si8 105.0(2) 2_757 . ?
 Si8 P14 Ba3 95.82(15) . 1_556 ?
 Si8 P14 Si6 104.41(19) . . ?
 P6 Si10 P5 107.5(2) . . ?
 P6 Si10 P16 104.58(19) . 3_444 ?
 P6 Si10 P4 111.0(2) . 2_656 ?
 P5 Si10 P16 99.45(19) . 3_444 ?
 P5 Si10 P4 121.0(2) . 2_656 ?
 P4 Si10 P16 111.67(19) 2_656 3_444 ?
 P6 Si1 P3 113.3(2) . 2_656 ?
 P6 Si1 P8 100.6(2) . . ?
 P6 Si1 P7 108.0(2) . . ?
 P8 Si1 P3 110.4(2) . 2_656 ?
 P7 Si1 P3 119.2(2) . 2_656 ?
 P7 Si1 P8 103.3(2) . . ?
 P7A Si1 P6 108.5(8) . . ?
 P7A Si1 P8 114.5(11) . . ?
 P16 Si9 P2 114.8(2) . 3_556 ?
 P16 Si9 Ba1B 171.7(3) . 1_556 ?
 P2 Si9 Ba1B 70.6(3) 3_556 1_556 ?
 P13 Si9 P16 115.3(2) 2_757 . ?
 P13 Si9 P2 102.3(2) 2_757 3_556 ?
 P13 Si9 Ba1B 56.5(3) 2_757 1_556 ?
 P15 Si9 P16 110.2(2) . . ?
 P15 Si9 P2 103.1(2) . 3_556 ?
 P15 Si9 P13 110.2(2) . 2_757 ?
 P15 Si9 Ba1B 73.4(3) . 1_556 ?
 P12 Si8 P14 117.2(2) . . ?
 P11 Si8 P12 113.3(2) . . ?
 P11 Si8 P14 103.4(2) . . ?
 P15 Si8 P12 103.3(2) . . ?
 P15 Si8 P14 112.0(2) . . ?
 P15 Si8 P11 107.5(2) . . ?
 Ba1A P13 Ba1C 10.3(2) 2_756 2_756 ?
 Si4 P13 Ba1A 126.5(2) . 2_756 ?
 Si4 P13 In3 103.5(2) . . ?
 Si4 P13 Ba1B 121.1(4) . 2_756 ?
 Si4 P13 Ba1C 131.6(4) . 2_756 ?
 Si4 P13 Si3 103.5(2) . . ?
 Si9 P13 Ba1A 92.5(2) 2_757 2_756 ?
 Si9 P13 In3 108.6(2) 2_757 . ?
 Si9 P13 Si4 104.5(2) 2_757 . ?
 Si9 P13 Ba1B 87.6(4) 2_757 2_756 ?
 Si9 P13 Ba1C 98.6(4) 2_757 2_756 ?
 Si9 P13 Si3 108.6(2) 2_757 . ?
 Si4 P9 In2 102.8(2) . . ?
 Si4 P9 Ba1A 131.3(2) . . ?
 Si4 P9 Si5 104.1(2) . . ?
 Si4 P9 Ba1B 135.2(4) . . ?
 Si4 P9 Ba1C 123.9(5) . . ?
 Si4 P9 Si2 102.8(2) . . ?
 Si5 P9 In2 104.09(19) . . ?
 Si5 P9 Ba1A 91.6(2) . . ?
 Si5 P9 Ba1B 96.8(3) . . ?
 Si5 P9 Ba1C 86.2(5) . . ?
 Si5 P9 Si2 104.09(19) . . ?
 Ba1C P9 Ba1B 19.2(5) . . ?
 Ba1A P11 Ba3 100.92(16) 2_656 1_556 ?
 Ba1A P11 Ba1B 8.4(3) 2_656 2_656 ?
 Si8 P11 Ba3 97.05(18) . 1_556 ?
 Si8 P11 Ba1A 93.2(2) . 2_656 ?
 Si8 P11 Ba1B 89.6(3) . 2_656 ?
 Si8 P11 Ba1C 99.1(4) . 2_656 ?
 Si5 P11 Ba3 90.74(17) . 1_556 ?
 Si5 P11 Ba1A 158.3(2) . 2_656 ?
 Si5 P11 Si8 103.6(2) . . ?
 Si5 P11 Ba1B 165.4(3) . 2_656 ?
 Si5 P11 Ba1C 146.9(4) . 2_656 ?
 P10 Si5 P7 114.1(2) . . ?
 P10 Si5 Ba1C 175.4(4) . . ?
 P10 Si5 P7A 98.2(8) . . ?
 P9 Si5 P10 119.2(2) . . ?
 P9 Si5 P7 97.4(2) . . ?
 P9 Si5 Ba1C 56.2(4) . . ?
 P9 Si5 P7A 102.9(6) . . ?
 P11 Si5 P10 106.0(2) . . ?
 P11 Si5 P7 105.9(2) . . ?
 P11 Si5 P9 113.5(2) . . ?
 P11 Si5 Ba1C 76.2(4) . . ?
 P11 Si5 P7A 116.5(7) . . ?
 P7A Si5 Ba1C 84.2(8) . . ?
 Ba2 P15 Ba1C 90.1(4) 3 2_656 ?
 Ba1A P15 Ba2 98.70(16) 2_656 3 ?
 Ba1A P15 Ba1C 9.7(3) 2_656 2_656 ?
 Si9 P15 Ba2 87.68(16) . 3 ?
 Si9 P15 Ba1A 160.3(2) . 2_656 ?
 Si9 P15 Si8 106.3(2) . . ?
 Si9 P15 Ba1B 152.0(3) . 2_656 ?
 Si9 P15 Ba1C 165.5(4) . 2_656 ?
 Si8 P15 Ba2 95.15(18) . 3 ?
 Si8 P15 Ba1A 91.8(2) . 2_656 ?
 Si8 P15 Ba1B 96.7(4) . 2_656 ?
 Si8 P15 Ba1C 88.1(4) . 2_656 ?
 P2 Ba1B Si9 35.06(19) 3 1_554 ?
 P2 Ba1B Ba1B 81.6(2) 3 2_655 ?
 Si9 Ba1B Ba1B 73.8(3) 1_554 2_655 ?
 P13 Ba1B P2 60.4(3) 2_756 3 ?
 P13 Ba1B Si9 35.9(2) 2_756 1_554 ?
 P13 Ba1B P9 61.9(4) 2_756 . ?
 P13 Ba1B P11 166.6(5) 2_756 2_656 ?
 P13 Ba1B Ba1B 102.3(4) 2_756 2_655 ?
 P9 Ba1B P2 108.5(5) . 3 ?
 P9 Ba1B Si9 97.4(5) . 1_554 ?
 P9 Ba1B Ba1B 149.0(5) . 2_655 ?
 P11 Ba1B P2 123.3(5) 2_656 3 ?
 P11 Ba1B Si9 154.0(6) 2_656 1_554 ?
 P11 Ba1B P9 105.9(4) 2_656 . ?
 P11 Ba1B Ba1B 91.0(5) 2_656 2_655 ?
 P15 Ba1B P2 65.2(4) 2_656 3 ?
 P15 Ba1B Si9 88.4(4) 2_656 1_554 ?
 P15 Ba1B P13 123.2(6) 2_656 2_756 ?
 P15 Ba1B P9 157.6(5) 2_656 . ?
 P15 Ba1B P11 65.7(4) 2_656 2_656 ?
 P15 Ba1B Ba1B 53.4(4) 2_656 2_655 ?
 Ba1C Ba1B P9 57.8(17) . . ?
 Ba1C Ba1B Br1 140(2) . . ?
 Br1 Ba1B P9 120.5(6) . . ?
 P13 Ba1C Si5 99.3(6) 2_756 . ?
 P13 Ba1C Ba1C 151.8(6) 2_756 2_656 ?
 P9 Ba1C P13 62.2(5) . 2_756 ?
 P9 Ba1C P11 126.0(8) . 2_656 ?
 P9 Ba1C Si5 37.5(3) . . ?
 P9 Ba1C P15 162.6(8) . 2_656 ?
 P9 Ba1C Ba1C 106.5(6) . 2_656 ?
 P11 Ba1C P13 152.8(6) 2_656 2_756 ?
 P11 Ba1C Si5 90.3(6) 2_656 . ?
 P11 Ba1C P15 63.8(4) 2_656 2_656 ?
 P11 Ba1C Ba1C 55.3(5) 2_656 2_656 ?
 Si5 Ba1C Ba1C 76.4(4) . 2_656 ?
 P15 Ba1C P13 102.4(5) 2_656 2_756 ?
 P15 Ba1C Si5 153.7(8) 2_656 . ?
 P15 Ba1C Ba1C 90.9(7) 2_656 2_656 ?
 Ba1B Ba1C P9 103(2) . . ?
 Ba1B Ba1C Si5 120(2) . . ?
 Ba1B Ba1C Br0A 136(2) . . ?
 Br0A Ba1C P13 120.7(8) . 2_756 ?
 Br0A Ba1C P9 116.5(6) . . ?
 Br0A Ba1C P11 80.9(6) . 2_656 ?
 Br0A Ba1C Si5 103.6(5) . . ?
 Br0A Ba1C P15 77.7(5) . 2_656 ?
 Br0A Ba1C Ba1C 37.9(5) . 2_656 ?
 Ba3 Br1 Ba3 91.99(7) 2_655 . ?
 Ba1B Br1 Ba3 120.5(4) . . ?
 Ba1B Br1 Ba3 110.3(3) 2_655 . ?
 Ba1B Br1 Ba1B 104.2(7) 2_655 . ?
 P8 Si2 P8 109.61(17) . 2_756 ?
 P9 Si2 P8 112.21(12) . 2_756 ?
 P9 Si2 P8 107.93(13) . . ?
 P9 Si2 P8 107.92(12) 2_756 2_756 ?
 P9 Si2 P8 112.21(12) 2_756 . ?
 P9 Si2 P9 106.98(19) 2_756 . ?
 P4 Si3 P4 114.3(2) 4_656 3 ?
 P13 Si3 P4 103.14(14) 2_756 3 ?
 P13 Si3 P4 111.25(13) . 3 ?
 P13 Si3 P4 111.26(13) 2_756 4_656 ?
 P13 Si3 P4 103.14(14) . 4_656 ?
 P13 Si3 P13 114.1(2) 2_756 . ?
 Ba2 Br0A Ba2 96.72(8) 3 4_556 ?
 Ba2 Br0A Ba1A 122.07(13) 4_556 2_656 ?
 Ba2 Br0A Ba1A 101.79(12) 4_556 . ?
 Ba2 Br0A Ba1A 101.78(12) 3 2_656 ?
 Ba2 Br0A Ba1A 122.07(13) 3 . ?
 Ba1A Br0A Ba1A 112.8(2) 2_656 . ?
 Ba1C Br0A Ba1C 104.2(10) 2_656 . ?
 In1 P7A Si5 97.3(9) . . ?
 Si1 P7A In1 126.6(17) . . ?
 Si1 P7A Si5 123.6(12) . . ?

loop_
  _geom_torsion_atom_site_label_1
  _geom_torsion_atom_site_label_2
  _geom_torsion_atom_site_label_3
  _geom_torsion_atom_site_label_4
  _geom_torsion
  _geom_torsion_site_symmetry_1
  _geom_torsion_site_symmetry_2
  _geom_torsion_site_symmetry_3
  _geom_torsion_site_symmetry_4
  _geom_torsion_publ_flag
 P6 Si1 P7A In1 54.0(16) . . . . ?
 P6 Si1 P7A Si5 -173.0(12) . . . . ?
 P3 Si1 P7A In1 -70.1(14) 2_656 . . . ?
 P3 Si1 P7A Si5 62.9(18) 2_656 . . . ?
 P8 Si1 P7A In1 165.5(10) . . . . ?
 P8 Si1 P7A Si5 -61.6(17) . . . . ?
 P2 Ba1B Ba1C P13 -60.9(6) 3 . . 2_756 ?
 P2 Ba1B Ba1C P9 -108.4(9) 3 . . . ?
 P2 Ba1B Ba1C P11 123.9(5) 3 . . 2_656 ?
 P2 Ba1B Ba1C Si5 -144.6(12) 3 . . . ?
 P2 Ba1B Ba1C P15 65.8(7) 3 . . 2_656 ?
 P2 Ba1B Ba1C Ba1C 104(3) 3 . . 2_656 ?
 P2 Ba1B Ba1C Br0A 45(3) 3 . . . ?
 Si9 Ba1B Ba1C P13 -32.8(8) 1_554 . . 2_756 ?
 Si9 Ba1B Ba1C P9 -80.4(17) 1_554 . . . ?
 Si9 Ba1B Ba1C P11 151.9(9) 1_554 . . 2_656 ?
 Si9 Ba1B Ba1C Si5 -116.5(16) 1_554 . . . ?
 Si9 Ba1B Ba1C P15 93.9(15) 1_554 . . 2_656 ?
 Si9 Ba1B Ba1C Ba1C 132(2) 1_554 . . 2_656 ?
 Si9 Ba1B Ba1C Br0A 73(3) 1_554 . . . ?
 P13 Ba1B Ba1C P9 -47.6(15) 2_756 . . . ?
 P13 Ba1B Ba1C P11 -175.3(4) 2_756 . . 2_656 ?
 P13 Ba1B Ba1C Si5 -83.7(18) 2_756 . . . ?
 P13 Ba1B Ba1C P15 126.7(13) 2_756 . . 2_656 ?
 P13 Ba1B Ba1C Ba1C 165(2) 2_756 . . 2_656 ?
 P13 Ba1B Ba1C Br0A 106(2) 2_756 . . . ?
 P9 Ba1B Ba1C P13 47.6(15) . . . 2_756 ?
 P9 Ba1B Ba1C P11 -127.7(13) . . . 2_656 ?
 P9 Ba1B Ba1C Si5 -36.2(9) . . . . ?
 P9 Ba1B Ba1C P15 174.2(4) . . . 2_656 ?
 P9 Ba1B Ba1C Ba1C -147(4) . . . 2_656 ?
 P9 Ba1B Ba1C Br0A 153(3) . . . . ?
 P11 Ba1B Ba1C P13 175.3(4) 2_656 . . 2_756 ?
 P11 Ba1B Ba1C P9 127.7(13) 2_656 . . . ?
 P11 Ba1B Ba1C Si5 91.6(17) 2_656 . . . ?
 P11 Ba1B Ba1C P15 -58.1(11) 2_656 . . 2_656 ?
 P11 Ba1B Ba1C Ba1C -19(2) 2_656 . . 2_656 ?
 P11 Ba1B Ba1C Br0A -79(3) 2_656 . . . ?
 P15 Ba1B Ba1C P13 -126.7(13) 2_656 . . 2_756 ?
 P15 Ba1B Ba1C P9 -174.2(4) 2_656 . . . ?
 P15 Ba1B Ba1C P11 58.1(11) 2_656 . . 2_656 ?
 P15 Ba1B Ba1C Si5 149.6(10) 2_656 . . . ?
 P15 Ba1B Ba1C Ba1C 39(3) 2_656 . . 2_656 ?
 P15 Ba1B Ba1C Br0A -21(3) 2_656 . . . ?
 Ba1B Ba1B Ba1C P13 -143(4) 2_655 . . 2_756 ?
 Ba1B Ba1B Ba1C P9 169(3) 2_655 . . . ?
 Ba1B Ba1B Ba1C P11 41(4) 2_655 . . 2_656 ?
 Ba1B Ba1B Ba1C Si5 133(3) 2_655 . . . ?
 Ba1B Ba1B Ba1C P15 -17(3) 2_655 . . 2_656 ?
 Ba1B Ba1B Ba1C Ba1C 22(6) 2_655 . . 2_656 ?
 Ba1B Ba1B Ba1C Br0A -38(6) 2_655 . . . ?
 Br1 Ba1B Ba1C P13 148(3) . . . 2_756 ?
 Br1 Ba1B Ba1C P9 100(3) . . . . ?
 Br1 Ba1B Ba1C P11 -27(3) . . . 2_656 ?
 Br1 Ba1B Ba1C Si5 64(4) . . . . ?
 Br1 Ba1B Ba1C P15 -85(3) . . . 2_656 ?
 Br1 Ba1B Ba1C Ba1C -47(5) . . . 2_656 ?
 Br1 Ba1B Ba1C Br0A -107(3) . . . . ?

_shelx_res_file
;
TITL 231015liinsipbabr_a.res in C2
    231015liinsipbabr.res
    created by SHELXL-2017/1 at 16:09:36 on 20-Dec-2023
REM Old TITL 231015liinsipbabr_a.res in C2
REM SHELXT solution in C2
REM R1 0.132, Rweak 0.026, Alpha 0.002, Orientation as input
REM Flack x = 0.458 ( 0.009 ) from Parsons' quotients
REM Formula found by SHELXT: Si28 P25 Br4 In5
CELL 0.71073 11.9982 25.0423 10.3782 90 115.538 90
ZERR 4 0.0016 0.0032 0.0014 0 0.004 0
LATT -7
SYMM -X,+Y,-Z
SFAC Ba Br In P Si
UNIT 12 4 4 64 40
EADP Si2 In2
EADP In3 Si3
EXYZ Si2 In2
EXYZ In3 Si3

L.S. 10
PLAN  1
SIZE 0.1 0.15 0.2
TEMP 0
FREE Ba1A P11
FREE Ba1A P15
FREE Ba1B P15
FREE Ba1B P11
FREE Ba2 P1
FREE Ba3 P5
FREE Ba3 P6
FREE Ba1C P11
FREE Ba1C P15
CONF
LIST 6
MORE -1
fmap 2
acta
TWIN -1 0 0 0 -1 0 0 0 -1 2
OMIT 0 2 4
OMIT 0 0 1
OMIT 0 -2 4
OMIT 4 -4 2
OMIT -2 -2 2
OMIT -2 2 2
OMIT 4 4 2
OMIT -1 -7 4
OMIT -3 7 2
OMIT -1 -1 4
OMIT -2 -2 6
OMIT -1 1 4
OMIT 4 0 3
OMIT -2 10 2
OMIT -2 -14 2
OMIT -5 -1 4
OMIT -3 -7 2
OMIT 0 -12 6
OMIT 3 7 2
OMIT 0 -10 4
OMIT -7 -7 6
OMIT 2 0 0
OMIT 5 1 0
OMIT 1 -1 0
OMIT 1 15 0
OMIT -1 11 2
OMIT 1 -15 0
OMIT -1 -11 2
OMIT -7 -3 2
OMIT 2 -10 2
OMIT -1 -1 1
OMIT 2 20 8
OMIT -5 -3 2
OMIT -6 -26 2
OMIT 3 -9 0
OMIT -1 5 4
OMIT 6 0 1
OMIT 5 -1 0
OMIT -2 -10 2
OMIT -1 -7 6
OMIT -6 26 2
OMIT 2 2 2
OMIT 0 0 3
OMIT -5 3 2
OMIT -5 9 2
OMIT -2 2 1
OMIT -1 5 2
OMIT 0 0 2
OMIT 1 1 0
OMIT 0 2 1
REM <olex2.extras>
REM <HklSrc "%.\\231015LiInSiPBaBr.hkl">
REM </olex2.extras>

WGHT    0.050200    3.930700
SWAT    0.514465    0.0166
BASF   0.01138
FVAR       0.16663   0.87123
BA3   1    0.667507    0.470930   -0.050082    11.00000    0.03211    0.03248 =
         0.03019   -0.00210    0.01441    0.00028
BA2   1    0.170485    0.292960    0.726481    11.00000    0.03437    0.03164 =
         0.02881   -0.00026    0.01204    0.00037
IN1   3    0.500000    0.444547    0.500000    10.50000    0.02842    0.02892 =
         0.03085    0.00000    0.01309    0.00000
PART 4
IN2   3    1.000000    0.535785    0.500000    10.30000    0.01819    0.01596 =
         0.01669    0.00000    0.00761    0.00000
PART 0
PART 1
BA1A  1    0.602835    0.634587    0.302181    10.56000    0.02429    0.03460 =
         0.07277    0.00490    0.00710    0.00093
PART 0
PART 5
IN3   3    1.000000    0.731650    0.500000    10.20000    0.02431    0.02619 =
         0.02177    0.00000    0.00947    0.00000
PART 0
SI6   5    1.000000    0.534588    1.000000    10.50000    0.01694    0.01558 =
         0.01600    0.00000    0.00416    0.00000
SI7   5    1.000000    0.733601    1.000000    10.50000    0.01948    0.02001 =
         0.01874    0.00000    0.00871    0.00000
SI12  5    0.000000    0.332308    0.000000    10.50000    0.01205    0.02519 =
         0.01413    0.00000    0.00167    0.00000
P6    4    0.619612    0.391740    0.191964    11.00000    0.02464    0.02374 =
         0.02312   -0.00124    0.00989   -0.00536
SI13  5   -0.001215    0.427610    0.246233    11.00000    0.02428    0.02091 =
         0.02366    0.00233    0.00924    0.00169
P10   4    0.877487    0.479931    0.818929    11.00000    0.02743    0.02391 =
         0.02422   -0.00309    0.01240   -0.00242
P3    4    0.128102    0.377789    0.435104    11.00000    0.02552    0.02390 =
         0.02471   -0.00043    0.01071   -0.00031
P5    4    0.369502    0.387081    0.291741    11.00000    0.02750    0.02428 =
         0.02633    0.00074    0.01395    0.00101
P16   4    0.888156    0.790820    1.065107    11.00000    0.02391    0.02202 =
         0.02298   -0.00145    0.00875   -0.00143
P1    4   -0.123895    0.376080    0.073787    11.00000    0.02975    0.02422 =
         0.02502   -0.00189    0.01092   -0.00181
SI4   5    1.000771    0.635919    0.757618    11.00000    0.03112    0.02321 =
         0.02662    0.00003    0.01229   -0.00506
P8    4    0.865805    0.478963    0.298200    11.00000    0.03035    0.02522 =
         0.02724   -0.00018    0.01544   -0.00238
P12   4    0.872120    0.688541    0.806644    11.00000    0.02682    0.02533 =
         0.02565    0.00244    0.00794   -0.00102
P4    4    0.360674    0.283238    0.557346    11.00000    0.03100    0.02240 =
         0.02583    0.00091    0.00851    0.00083
PART 1
P7    4    0.645728    0.499591    0.436093    21.00000    0.01885    0.02085 =
         0.01531   -0.00144    0.00469    0.00088
PART 0
P2    4    0.134542    0.278280    0.190531    11.00000    0.03000    0.03292 =
         0.02514    0.00415    0.01585    0.01088
SI11  5    0.255697    0.334982    0.361895    11.00000    0.02158    0.02245 =
         0.02504   -0.00085    0.01003    0.00113
P14   4    0.873724    0.580876    1.070621    11.00000    0.02725    0.02563 =
         0.03190    0.00241    0.01404    0.00022
SI10  5    0.512150    0.338018    0.264819    11.00000    0.02274    0.02069 =
         0.02098   -0.00166    0.00984   -0.00405
SI1   5    0.750568    0.434150    0.386692    11.00000    0.02303    0.02392 =
         0.02563   -0.00074    0.01000   -0.00086
SI9   5    0.768343    0.736203    1.121779    11.00000    0.02499    0.02140 =
         0.02715    0.00031    0.01056   -0.00002
SI8   5    0.764780    0.634514    0.884298    11.00000    0.02889    0.01986 =
         0.03100   -0.00170    0.01363   -0.00332
P13   4    1.130920    0.681163    0.694399    11.00000    0.03811    0.04126 =
         0.03260   -0.01009    0.02099   -0.01068
P9    4    0.866527    0.594177    0.563277    11.00000    0.03482    0.03771 =
         0.02527   -0.00435    0.01098   -0.01188
P11   4    0.642294    0.578348    0.718726    11.00000    0.02776    0.03259 =
         0.04219   -0.00922    0.01140    0.00104
SI5   5    0.767602    0.538056    0.645930    11.00000    0.02903    0.02388 =
         0.02851   -0.00068    0.01304   -0.00199
P15   4    0.645253    0.690364    0.933055    11.00000    0.02777    0.02991 =
         0.04208   -0.00832    0.01438   -0.00317
PART 2
BA1B  1    0.607198    0.632796    0.252983    10.30000    0.03344    0.06127 =
         0.09215    0.02966   -0.00479   -0.00795
BA1C  1    0.611768    0.638119    0.368921    10.14000    0.03646    0.05804 =
         0.07815    0.02362    0.00763    0.00186
BR1   2    0.500000    0.558962    0.000000    10.50000    0.08918    0.03319 =
         0.12908    0.00000    0.08784    0.00000
PART 0
PART 3
SI2   5    1.000000    0.535785    0.500000    10.20000    0.01819    0.01596 =
         0.01669    0.00000    0.00761    0.00000
PART 0
PART 6
SI3   5    1.000000    0.731650    0.500000    10.30000    0.02431    0.02619 =
         0.02177    0.00000    0.00947    0.00000
PART 0
BR0A  2    0.500000    0.709221    0.500000    10.50000    0.09153    0.03817 =
         0.04455    0.00000   -0.01237    0.00000
PART 2
P7A   4    0.670785    0.472511    0.444910   -21.00000    0.01235
HKLF 4


REM  231015liinsipbabr_a.res in C2
REM R1 =  0.0439 for    5687 Fo > 4sig(Fo)  and  0.0530 for all    6432 data
REM    310 parameters refined using      1 restraints

END

WGHT      0.0502      3.9248

REM Highest difference peak  1.417,  deepest hole -0.464,  1-sigma level  0.118
Q1    1   0.0000  0.3217  0.5000  10.50000  0.05    1.42
;
_shelx_res_checksum                58856
_shelx_hkl_file
;
  -2   0   0   65.79    3.60
  -2   0   0   61.79    3.30
   2   0   0   65.69    3.60
   2   0   0   61.39    3.30
  -4   0   0  638.04   27.10
   4   0   0  605.04   27.80
   4   0   0  665.03   27.20
  -4   0   0  695.73   28.00
   6   0   0 1830.42   75.19
   6   0   0 1942.31   76.09
  -6   0   0 1838.82   75.69
  -6   0   0 1774.22   74.39
   8   0   0 3108.59  128.09
   8   0   0 3084.19  125.49
  -8   0   0 3243.58  127.89
 -10   0   0   24.00    4.20
 -10   0   0   25.30    5.20
 -10   0   0   18.90    4.90
 -12   0   0  162.98   10.90
 -12   0   0  133.99   13.10
 -14   0   0   16.70    8.30
  -1  -1   0   42.50    2.20
   1  -1   0   47.30    2.50
  -1   1   0   37.20    2.30
   1   1   0   38.50    2.10
  -3  -1   0  360.26   15.00
  -3  -1   0  377.66   15.90
   3  -1   0  356.56   15.70
   3  -1   0  344.97   16.00
  -3   1   0  358.56   15.70
  -3   1   0  361.16   16.10
   3   1   0  372.76   15.10
   3   1   0  345.27   15.80
   5  -1   0   54.89    4.80
  -5  -1   0   59.29    4.60
  -5  -1   0   48.20    3.70
   5  -1   0   50.79    4.20
  -5   1   0   58.79    4.60
   5   1   0   52.69    4.50
  -5   1   0   49.70    4.30
   5   1   0   57.09    3.90
   7  -1   0    7.10    2.60
   7  -1   0    6.70    2.00
  -7  -1   0    3.90    1.90
  -7  -1   0    5.30    2.20
  -7   1   0    4.50    2.10
   7   1   0    2.60    2.40
   7   1   0    0.50    2.10
  -9  -1   0  243.38   15.60
  -9  -1   0  280.57   14.30
   9  -1   0  266.57   14.30
  -9  -1   0  274.27   16.00
   9   1   0  292.87   13.80
   9   1   0  245.98   16.10
  -9   1   0  270.27   16.00
  -9   1   0  252.87   14.90
 -11  -1   0  102.99   10.40
 -11  -1   0  117.29    8.80
 -11   1   0  121.49   10.70
 -11   1   0   88.09    8.00
 -13  -1   0   24.60    7.80
 -13  -1   0   32.70    6.00
 -13   1   0   15.30    7.10
   2  -2   0  131.59    6.80
  -2  -2   0  143.79    6.40
   2  -2   0  136.99    6.80
  -2   2   0  124.09    6.60
   2   2   0  133.49    7.50
  -2   2   0  138.39    6.80
   4  -2   0   35.40    3.20
  -4  -2   0   34.80    3.00
   4  -2   0   32.30    3.30
  -4  -2   0   34.30    2.40
  -4   2   0   33.80    3.80
   4   2   0   29.10    2.20
  -4   2   0   33.70    3.30
   4   2   0   30.20    2.90
  -6  -2   0  211.68   10.80
  -6  -2   0  223.08   12.20
   6  -2   0  233.38   12.00
   6  -2   0  254.37   13.30
   6   2   0  232.98   12.40
  -6   2   0  224.48   12.10
   6   2   0  217.78   10.60
  -6   2   0  226.28   12.60
  -8  -2   0   43.80    4.60
   8  -2   0   34.10    4.70
  -8  -2   0   39.10    4.90
  -8  -2   0   40.50    5.20
  -8   2   0   40.60    5.90
   8   2   0   35.80    5.50
  -8   2   0   33.40    4.90
   8   2   0   35.90    4.10
 -10  -2   0   44.50    6.70
 -10  -2   0   41.20    5.90
  10  -2   0   48.20    6.30
 -10   2   0   43.20    5.20
 -10   2   0   43.90    6.60
 -12  -2   0   36.90    7.50
 -12  -2   0   31.70    5.80
 -12   2   0   27.80    6.90
 -14  -2   0   11.60    8.80
 -14   2   0    6.70    7.70
   1  -3   0   17.70    1.20
  -1  -3   0   16.80    1.50
   1  -3   0   18.40    1.70
   1  -3   0   16.80    1.50
  -1   3   0   15.30    1.50
   1   3   0   20.10    1.50
  -1   3   0   16.80    1.70
   1   3   0   17.60    1.50
  -1   3   0   18.50    1.20
   3  -3   0  542.05   23.40
   3  -3   0  524.95   23.50
  -3  -3   0  559.54   22.80
  -3   3   0  545.95   23.40
  -3   3   0  546.25   23.50
   3   3   0  528.15   22.60
   5  -3   0  856.11   36.30
   5  -3   0  865.91   37.50
  -5  -3   0  880.91   36.00
  -5   3   0  865.81   36.70
   5   3   0  786.12   35.70
  -5   3   0  823.92   36.20
  -7  -3   0  115.29    7.80
  -7  -3   0  127.59    8.70
   7  -3   0  126.49    8.40
   7  -3   0  136.59   10.00
   7   3   0  133.29    8.90
  -7   3   0  118.39    8.80
  -7   3   0  144.69    9.20
  -9  -3   0  611.44   27.80
   9  -3   0  578.64   28.20
  -9  -3   0  622.64   29.40
  -9   3   0  625.64   30.00
   9   3   0  582.34   29.30
 -11  -3   0   18.30    4.60
 -11  -3   0   23.20    5.60
 -11   3   0   17.70    5.50
 -13  -3   0   63.49    8.80
 -13  -3   0   68.39   10.50
 -13   3   0   45.90   10.00
   0  -4   0   61.29    3.60
   0  -4   0   60.09    3.30
   0  -4   0   62.49    3.40
   0  -4   0   66.69    3.60
   0   4   0   61.49    3.40
   0   4   0   60.69    3.30
   0   4   0   57.39    3.50
   0   4   0   59.79    3.60
   2  -4   0   96.69    5.70
   2  -4   0  101.39    5.90
  -2  -4   0   93.49    5.30
  -2  -4   0  109.59    5.40
  -2   4   0   94.79    5.80
  -2   4   0   95.49    5.60
  -2   4   0   98.59    4.70
   2   4   0  105.39    5.10
   4  -4   0  154.38    8.70
   4  -4   0  144.49    8.70
  -4  -4   0  152.48    7.90
  -4  -4   0  149.29    7.90
  -4   4   0  152.28    8.70
   4   4   0  134.69    7.60
  -4   4   0  147.79    8.60
   6  -4   0  825.52   36.10
   6  -4   0  808.82   35.10
  -6  -4   0  797.62   34.60
  -6  -4   0  809.42   34.30
  -6   4   0  780.22   35.40
  -6   4   0  798.02   35.20
   6   4   0  760.02   34.40
  -8  -4   0  174.98   11.30
  -8  -4   0  181.68   10.70
   8  -4   0  168.38   11.10
  -8   4   0  179.58   12.00
   8   4   0  188.88   11.50
 -10  -4   0   77.99    8.10
  10  -4   0   72.99    7.80
 -10   4   0   72.79    8.30
  10   4   0   78.09    9.00
 -12  -4   0  122.69   12.50
 -12  -4   0  149.49   11.00
 -12   4   0  104.79   11.70
  -1  -5   0  448.86   18.00
  -1  -5   0  437.76   18.30
   1  -5   0  417.76   17.80
  -1  -5   0  440.06   18.00
   1  -5   0  405.16   18.30
   1  -5   0  394.06   18.70
  -1   5   0  428.66   17.80
   1   5   0  468.15   18.10
  -1   5   0  450.65   18.50
  -1   5   0  417.46   18.80
   1   5   0  390.26   17.90
  -1   5   0  422.06   18.60
   1   5   0  419.76   18.20
   1   5   0  457.85   17.80
   3  -5   0   83.29    5.80
  -3  -5   0   90.79    5.20
   3  -5   0   93.49    5.90
  -3  -5   0   88.99    5.30
  -3   5   0   81.09    5.80
  -3   5   0   88.09    4.30
  -3   5   0   83.69    5.60
   3   5   0   69.59    6.00
   5  -5   0    9.50    2.50
  -5  -5   0    7.70    1.70
  -5  -5   0    9.50    2.30
   5  -5   0    5.00    2.00
  -5   5   0    6.00    2.20
   5   5   0    5.50    1.60
  -5   5   0    6.60    1.90
   7  -5   0   14.70    3.30
  -7  -5   0   19.20    3.50
  -7  -5   0   18.00    3.30
   7   5   0   13.80    3.10
  -7   5   0   16.90    3.50
  -9  -5   0  101.99    8.00
   9  -5   0   97.49    8.60
  -9  -5   0   83.39    8.00
  -9   5   0   93.19    8.70
   9   5   0   81.49    8.10
 -11  -5   0  143.29   12.20
 -11  -5   0  127.59   10.70
  11  -5   0  147.19   11.30
  11   5   0  123.89   13.20
 -11   5   0  129.89   11.90
 -13  -5   0   12.20    5.60
 -13  -5   0   11.30    7.50
   0  -6   0  980.40   40.30
   0  -6   0  978.50   40.60
   0  -6   0 1006.90   40.30
   0  -6   0  994.60   40.80
   0   6   0 1063.19   40.50
   0   6   0 1009.30   40.30
   0   6   0  939.11   40.70
   0   6   0 1003.50   40.60
   2  -6   0  495.65   19.80
  -2  -6   0  499.35   20.60
  -2  -6   0  456.05   20.60
   2  -6   0  443.36   21.30
   2  -6   0  473.65   21.10
  -2   6   0  456.55   21.00
   2   6   0  494.45   20.70
  -2   6   0  464.75   21.40
   2   6   0  455.15   19.70
   2   6   0  498.05   20.40
  -2   6   0  504.85   19.90
   4  -6   0  746.43   32.50
  -4  -6   0  735.63   31.60
   4  -6   0  717.63   32.50
  -4  -6   0  748.53   31.30
   4   6   0  720.93   30.80
  -4   6   0  725.13   32.50
  -4   6   0  744.93   32.40
  -4   6   0  757.32   30.00
   6  -6   0   56.49    5.60
  -6  -6   0   56.99    5.10
  -6  -6   0   52.79    5.00
   6   6   0   50.39    4.70
  -6   6   0   61.39    5.60
  -8  -6   0  147.59   10.00
   8  -6   0  151.88   10.70
  -8  -6   0  150.08   10.10
   8   6   0  155.28   10.10
  -8   6   0  143.89   10.80
 -10  -6   0    1.50    3.30
 -10  -6   0    9.20    3.80
  10  -6   0    2.50    3.50
  10   6   0   12.70    5.60
 -10   6   0    3.40    3.40
 -12  -6   0  152.68   12.30
 -12  -6   0  146.69   14.10
 -12   6   0  177.98   14.50
   1  -7   0  154.98    8.50
   1  -7   0  167.98    9.70
  -1  -7   0  161.68    8.20
   1  -7   0  163.98    8.00
   1  -7   0  164.88    8.90
  -1  -7   0  171.18    8.40
  -1  -7   0  174.88    8.00
   1   7   0  176.28    8.60
  -1   7   0  169.28    8.00
   1   7   0  159.18    8.30
   1   7   0  175.08    8.00
  -1   7   0  159.08    8.50
  -1   7   0  157.98    8.80
   1   7   0  169.98    8.20
  -1   7   0  157.88    8.90
   3  -7   0  658.93   29.50
   3  -7   0  682.13   29.30
  -3  -7   0  630.54   28.40
  -3  -7   0  660.33   28.50
   3   7   0  635.14   27.60
  -3   7   0  680.73   29.20
  -3   7   0  662.93   27.20
  -3   7   0  690.93   29.70
  -5  -7   0   39.20    4.30
   5  -7   0   37.80    4.60
  -5  -7   0   42.00    4.00
  -5   7   0   56.89    5.20
   5   7   0   46.20    3.90
  -7  -7   0   14.60    3.30
   7  -7   0   15.80    4.00
  -7  -7   0   16.20    3.40
   7   7   0   15.10    3.00
  -7   7   0   12.60    3.30
  -9  -7   0   37.60    5.60
  -9  -7   0   35.30    5.60
   9  -7   0   38.40    6.50
  -9   7   0   32.70    6.30
   9   7   0   33.50    5.40
  11  -7   0  104.19   10.60
 -11  -7   0  132.19   11.70
 -11  -7   0  119.69   10.20
 -11   7   0   99.19   10.70
 -13  -7   0    9.90    5.80
 -13   7   0   -2.40    5.50
   0  -8   0   15.20    1.90
   0  -8   0   17.10    2.20
   0  -8   0   16.60    2.00
   0   8   0   16.10    1.90
   0   8   0   14.30    2.50
   0   8   0   14.30    2.20
   0   8   0   12.90    2.00
   2  -8   0   27.20    2.40
   2  -8   0   25.30    3.30
  -2  -8   0   25.00    2.60
   2  -8   0   27.90    3.10
  -2  -8   0   27.60    2.90
  -2   8   0   30.10    3.30
   2   8   0   26.10    3.20
  -2   8   0   29.80    3.90
  -2   8   0   25.20    2.30
  -2   8   0   24.50    2.90
   2   8   0   24.60    2.40
   2   8   0   28.10    2.40
   2   8   0   22.50    2.70
  -4  -8   0  510.15   22.70
   4  -8   0  522.05   23.60
  -4  -8   0  500.85   22.60
   4  -8   0  490.35   23.50
  -4   8   0  440.76   20.60
  -4   8   0  519.55   23.40
  -4   8   0  507.95   24.90
   4   8   0  460.35   22.20
  -6  -8   0  421.46   20.50
  -6  -8   0  424.16   20.30
   6  -8   0  419.86   21.50
  -6   8   0  436.36   21.70
   6   8   0  408.06   19.50
  -8  -8   0   10.00    3.70
  -8  -8   0    3.30    2.80
   8   8   0    8.00    2.90
  -8   8   0    6.10    2.80
 -10  -8   0   48.90    7.00
 -10  -8   0   69.49    8.30
  10  -8   0   64.39    8.40
  10   8   0   57.49    7.70
 -10   8   0   48.20    7.40
 -12  -8   0   99.39   11.80
 -12  -8   0   96.59   10.50
 -12   8   0   85.49   17.00
  -1  -9   0  139.89    7.70
   1  -9   0  143.69    8.00
  -1  -9   0  149.39    7.40
   1  -9   0  147.09    8.40
   1  -9   0  139.59    8.40
  -1  -9   0  132.59    8.40
   1  -9   0  146.99    7.60
  -1  -9   0  137.39    7.80
  -1   9   0  126.49    7.70
   1   9   0  143.49    8.50
   1   9   0  124.79    7.60
  -1   9   0  134.49    8.20
  -1   9   0  137.99    7.40
   1   9   0  135.09    7.50
   1   9   0  148.09    7.40
   3  -9   0   78.19    6.20
   3  -9   0   91.09    5.00
  -3  -9   0   88.09    5.80
   3  -9   0   84.99    6.70
  -3  -9   0   93.19    6.10
  -3   9   0   77.69    4.80
   3   9   0   76.49    4.70
   3   9   0   71.09    5.20
  -3   9   0   82.99    6.70
  -3   9   0   83.29    6.20
  -3   9   0   86.99    6.70
  -5  -9   0 3083.79  120.99
  -5  -9   0 2943.71  120.69
   5  -9   0 3001.90  121.99
  -5   9   0 2969.50  118.29
   5   9   0 2848.81  119.09
  -5   9   0 3158.88  121.99
   7  -9   0  107.99    9.90
  -7  -9   0  103.49    8.00
  -7  -9   0   96.09    8.30
   7   9   0   92.59    6.90
  -7   9   0  102.49    8.60
  -9  -9   0  266.87   16.10
  -9  -9   0  276.17   16.10
   9  -9   0  265.57   17.00
   9   9   0  263.57   15.20
  -9   9   0  283.67   17.30
 -11  -9   0  177.38   12.80
  11  -9   0  133.49   12.70
 -11  -9   0  148.59   13.10
 -11   9   0  168.78   13.90
 -13   9   0  464.55   28.70
   0 -10   0  224.18   11.50
   0 -10   0  214.98   11.80
   0 -10   0  218.58   12.10
   0 -10   0  231.88   11.50
   0  10   0  236.18   13.00
   0  10   0  242.98   12.30
   0  10   0  241.28   11.60
   0  10   0  230.18   11.80
   2 -10   0  866.71   38.80
  -2 -10   0  889.81   37.40
  -2 -10   0  888.61   37.90
   2 -10   0  905.71   36.90
   2 -10   0  862.01   38.10
   2  10   0  920.91   37.90
  -2  10   0  918.01   38.40
  -2  10   0  863.31   38.90
   2  10   0  923.21   36.80
   2  10   0  895.21   37.30
  -2  10   0  943.21   39.10
   2  10   0  791.42   36.90
  -2  10   0  898.81   36.90
   4 -10   0 5346.17  209.18
  -4 -10   0 5218.08  207.78
  -4 -10   0 5254.47  207.58
  -4  10   0 5531.35  205.88
   4  10   0 4688.73  207.28
  -4  10   0 5444.46  208.68
   6 -10   0  364.16   19.60
  -6 -10   0  360.76   18.60
  -6 -10   0  352.26   18.40
  -6  10   0  362.26   19.40
   6  10   0  347.87   16.90
  -8 -10   0  139.69   10.40
   8 -10   0  151.88   11.40
  -8 -10   0  128.49   10.80
  -8  10   0  128.49   10.70
   8  10   0  146.59    9.40
 -10 -10   0  626.44   30.40
 -10 -10   0  627.74   31.20
  10 -10   0  586.44   31.40
  10  10   0  568.44   29.00
 -10  10   0  632.74   32.30
 -12 -10   0  452.15   24.20
 -12 -10   0  392.56   25.80
 -12  10   0  393.66   25.40
  -1 -11   0   67.09    5.10
   1 -11   0   61.69    8.00
  -1 -11   0   63.49    5.00
   1 -11   0   68.09    5.20
  -1 -11   0   62.59    5.10
  -1 -11   0   73.99    4.90
   1 -11   0   71.29    5.90
   1 -11   0   68.79    4.90
   1  11   0   70.79    4.90
  -1  11   0   59.89    5.30
   1  11   0   56.59    4.90
  -1  11   0   69.79    6.00
  -1  11   0   65.69    5.10
  -1  11   0   63.29    4.70
   1  11   0   66.09    5.30
   1  11   0   68.49    4.80
  -3 -11   0   65.19    5.40
  -3 -11   0   72.69    5.30
   3 -11   0   70.59    6.30
   3 -11   0   64.39    4.50
  -3  11   0   59.39    5.50
   3  11   0   52.59    4.50
  -3  11   0   65.29    6.20
  -3  11   0   56.89    4.40
   3  11   0   69.19    4.50
  -5 -11   0  298.67   16.00
   5 -11   0  306.07   17.20
  -5 -11   0  286.07   15.90
  -5  11   0  300.97   16.70
  -5  11   0  308.47   13.90
  -7 -11   0   -0.50    2.50
   7 -11   0   -2.00    2.40
  -7 -11   0    1.20    2.20
  -7  11   0   -0.60    1.90
   7  11   0   -1.00    1.80
   9 -11   0   -6.10    3.30
  -9 -11   0    7.30    3.50
  -9 -11   0    6.40    4.40
  -9  11   0   -4.70    2.50
   9  11   0    1.10    3.00
 -11 -11   0   30.10    7.10
  11 -11   0   25.40    6.20
 -11 -11   0   29.00    6.10
 -11  11   0   39.40    8.60
 -13 -11   0   92.69   12.30
 -13  11   0  108.09   13.30
   0 -12   0 2196.78   90.89
   0 -12   0 2288.07   89.99
   0 -12   0 2213.78   89.89
   0 -12   0 2241.88   90.59
   0  12   0 2225.48   90.29
   0  12   0 2226.58   89.89
   0  12   0 2283.57   89.99
   0  12   0 2157.28   90.79
   2 -12   0    8.90    2.70
  -2 -12   0   10.20    2.60
   2 -12   0   12.40    2.30
  -2 -12   0   11.00    2.30
   2  12   0    9.80    2.10
   2  12   0   10.70    2.50
   2  12   0   11.50    2.20
  -2  12   0   11.00    2.70
  -2  12   0   12.60    2.40
  -2  12   0   11.10    3.30
  -4 -12   0  283.17   15.10
  -4 -12   0  300.57   14.90
   4 -12   0  277.87   16.20
   4 -12   0  281.17   13.30
   4  12   0  261.67   13.00
  -4  12   0  285.07   14.10
   4  12   0  247.58   13.90
   4  12   0  307.57   13.60
  -4  12   0  291.07   15.80
  -6 -12   0  178.08   11.50
  -6 -12   0  166.38   11.00
   6 -12   0  172.88   12.40
  -6  12   0  160.88   11.70
  -8 -12   0    9.60    4.20
   8 -12   0    7.60    4.00
  -8 -12   0    6.70    3.60
   8  12   0   16.00    3.30
  -8  12   0    7.30    3.80
 -10 -12   0   66.19   10.00
  10 -12   0   68.99    9.90
 -10 -12   0   70.39    8.50
  10  12   0   61.69    7.50
 -10  12   0   60.59    8.70
 -12 -12   0   25.70    7.10
 -12  12   0   11.90    6.10
  -1 -13   0  530.25   24.70
   1 -13   0  541.35   25.90
   1 -13   0  503.55   24.20
  -1 -13   0  561.94   24.90
   1 -13   0  549.54   25.60
  -1 -13   0  549.54   25.10
  -1  13   0  502.15   24.10
   1  13   0  560.44   24.20
  -1  13   0  554.14   25.00
  -1  13   0  566.04   25.60
   1  13   0  516.65   24.20
   1  13   0  552.24   25.20
  -3 -13   0  499.95   23.20
   3 -13   0  482.05   25.00
  -3 -13   0  463.35   23.60
   3 -13   0  509.15   22.40
  -3  13   0  489.85   24.20
   3  13   0  534.35   22.80
  -3  13   0  507.05   25.20
  -3  13   0  522.05   22.50
   3  13   0  487.35   23.00
   3  13   0  516.25   22.30
  -5 -13   0    6.00    2.70
   5 -13   0    5.40    2.80
  -5 -13   0    8.90    2.90
  -5  13   0    3.90    1.90
  -5  13   0    3.50    2.30
   5  13   0    4.20    1.60
   5  13   0    6.60    1.70
  -7 -13   0   38.20    6.20
  -7 -13   0   37.60    5.70
   7 -13   0   39.60    7.20
   7  13   0   45.70    6.90
  -7  13   0   36.50    6.50
   9 -13   0   23.30    6.40
  -9 -13   0   22.50    8.70
  -9 -13   0   24.50    5.50
   9  13   0   15.40    4.40
  -9  13   0   24.80    5.50
 -11 -13   0   34.30    9.00
  11 -13   0   41.10   10.00
 -11 -13   0   43.40    8.80
 -11  13   0   29.20    7.20
   0 -14   0  191.78   10.80
   0 -14   0  192.48   11.70
   0 -14   0  165.88   13.30
   0  14   0  180.48   10.90
   0  14   0  198.88   10.90
   2 -14   0   23.10    4.40
  -2 -14   0   31.40    3.80
   2 -14   0   26.50    3.30
  -2 -14   0   26.70    3.70
  -2  14   0   29.20    4.90
  -2  14   0   28.50    3.90
   2  14   0   22.50    3.30
  -2  14   0   32.70    4.10
   2  14   0   28.20    4.10
   2  14   0   26.30    3.20
  -4 -14   0   16.50    3.60
  -4 -14   0   15.00    3.30
   4 -14   0   16.70    2.90
   4 -14   0   15.70    4.10
   4  14   0   17.90    2.80
  -4  14   0   10.80    3.10
  -4  14   0   14.90    3.00
   4  14   0   12.80    2.80
   6 -14   0   27.30    5.90
  -6 -14   0   22.10    4.60
  -6 -14   0   20.70    4.60
   6  14   0   28.30    3.60
  -6  14   0   23.00    3.40
   6  14   0   21.60    3.30
  -6  14   0   23.70    5.00
  -8 -14   0    5.00    3.50
   8 -14   0    6.20    3.90
  -8 -14   0    2.20    4.30
   8  14   0    8.00    2.90
  -8  14   0    7.80    3.40
  10 -14   0   19.80    6.20
 -10 -14   0   14.80    5.30
 -10  14   0   20.50    6.00
 -12 -14   0    2.30    5.90
 -12  14   0   -3.20    5.20
  -1 -15   0  297.77   15.40
  -1 -15   0  284.57   15.30
   1 -15   0  278.07   16.20
  -1 -15   0  274.47   15.50
   1 -15   0  268.57   14.70
  -1  15   0  317.57   16.30
   1  15   0  293.87   15.00
  -1  15   0  280.67   15.30
   1  15   0  290.37   14.70
   3 -15   0  347.37   17.10
  -3 -15   0  347.87   19.70
  -3 -15   0  373.86   18.00
   3 -15   0  363.06   21.70
   3  15   0  366.36   16.90
  -3  15   0  359.86   19.20
   3  15   0  342.27   17.50
   3  15   0  340.37   17.40
  -5 -15   0   68.89    7.10
  -5 -15   0   64.49    6.90
   5 -15   0   89.89    8.70
   5  15   0   68.39    5.50
   5  15   0   75.49    5.40
   5  15   0   74.69    5.60
  -5  15   0   68.19    7.50
  -5  15   0   78.39    6.00
   7 -15   0   51.69    8.50
  -7 -15   0   45.00    6.30
  -7 -15   0   43.30    6.80
  -7  15   0   50.19    6.70
   7  15   0   53.19    7.50
   7  15   0   49.90    4.80
  -9 -15   0  454.55   25.50
  -9 -15   0  455.45   25.20
   9 -15   0  436.86   26.50
   9  15   0  445.36   21.90
  -9  15   0  492.25   28.30
  11 -15   0   -4.70    5.10
 -11 -15   0    2.80    5.50
 -11  15   0    4.90    4.70
   0 -16   0   54.99    5.30
   0 -16   0   46.30    5.90
   0 -16   0   43.70    5.20
   0  16   0   48.70    5.00
   0  16   0   54.29    5.70
  -2 -16   0  146.79   11.10
   2 -16   0  129.09    8.60
  -2 -16   0  123.39    8.90
  -2  16   0  142.19   10.40
  -2  16   0  140.89   11.20
   2  16   0  137.39    8.70
   2  16   0  138.69    8.40
  -4 -16   0   25.00    4.90
  -4 -16   0   25.50    4.30
   4 -16   0   37.60    6.60
   4 -16   0   31.60    3.80
  -4  16   0   26.30    4.80
   4  16   0   21.50    3.40
   4  16   0   31.60    4.40
  -6 -16   0  349.27   19.30
  -6 -16   0  322.87   18.50
   6 -16   0  340.57   20.40
  -6  16   0  312.87   16.30
   6  16   0  330.77   16.10
   6  16   0  331.77   16.10
  -6  16   0  344.67   19.90
  -8 -16   0  195.08   14.00
  -8 -16   0  181.78   14.10
   8 -16   0  184.58   15.10
   8  16   0  190.18   10.80
   8  16   0  178.18   10.60
  -8  16   0  190.18   14.40
  10 -16   0   37.50    8.00
 -10 -16   0   31.20    6.60
 -10  16   0   18.70    5.60
 -12 -16   0   97.59   12.70
 -12  16   0  101.69   13.30
   1 -17   0  398.86   20.30
  -1 -17   0  401.36   21.20
  -1 -17   0  438.66   22.00
  -1 -17   0  395.46   21.70
  -1  17   0  446.96   21.90
  -1  17   0  431.06   21.80
   1  17   0  368.16   20.10
   1  17   0  426.76   20.30
   3 -17   0   44.00    4.60
  -3 -17   0   38.60    5.10
  -3 -17   0   36.80    5.10
   3 -17   0   41.80    7.10
  -3  17   0   43.70    5.40
   3  17   0   40.10    4.90
   3  17   0   41.20    4.20
  -5 -17   0  100.69    8.80
   5 -17   0   84.69    9.40
   5 -17   0   96.29    6.90
  -5 -17   0   98.09    8.50
   5  17   0  100.99    6.70
  -5  17   0   97.69    9.00
   5  17   0   98.99    6.90
  -7 -17   0  110.39   10.70
   7 -17   0  135.99   12.20
  -7 -17   0  132.89   11.10
  -7  17   0  136.89   11.80
   7  17   0  124.79    8.00
   7  17   0  130.39    8.10
   9 -17   0  119.59   13.50
  -9 -17   0  137.49   12.10
  -9 -17   0  114.89   12.70
   9  17   0  126.99    8.60
   9  17   0  132.29    8.90
  -9  17   0  123.89   12.30
  11 -17   0   -3.70    5.70
 -11 -17   0    6.10    5.50
 -11  17   0    6.40    5.10
   0 -18   0  324.37   17.40
   0 -18   0  297.07   19.50
   0 -18   0  322.27   18.00
   0  18   0  322.67   17.10
   0  18   0  338.07   17.80
  -2 -18   0  121.79    9.20
   2 -18   0  134.99    8.90
  -2 -18   0  132.59    9.70
   2 -18   0  115.89   10.40
  -2  18   0  137.19   11.30
  -2  18   0  129.89    9.70
   2  18   0  120.59    8.40
   2  18   0  131.09    8.80
   4 -18   0  327.97   17.10
  -4 -18   0  331.37   18.20
  -4 -18   0  355.86   19.30
   4 -18   0  332.87   20.50
   4  18   0  348.77   16.90
   4  18   0  335.27   18.40
  -4  18   0  332.67   19.40
   4  18   0  398.06   23.30
  -6 -18   0   22.40    5.10
  -6 -18   0   33.50    6.00
   6 -18   0   28.30    6.10
   6  18   0   25.60    3.90
  -6  18   0   18.20    4.70
  -8 -18   0   56.29    8.50
   8 -18   0   59.99   10.30
  -8 -18   0   58.39   11.30
  -8  18   0   57.69    8.20
   8  18   0   55.59    5.60
   8  18   0   62.79    5.70
 -10 -18   0   -0.80    5.00
  10 -18   0   -0.70    5.20
 -10  18   0    2.40    4.50
  -1 -19   0  353.16   19.40
  -1 -19   0  367.96   20.20
  -1 -19   0  345.87   19.30
   1 -19   0  363.76   19.00
   1 -19   0  350.16   20.60
   1  19   0  371.96   18.80
  -1  19   0  358.56   20.10
   1  19   0  402.26   19.50
  -1  19   0  360.26   19.50
   3 -19   0  577.14   26.90
  -3 -19   0  598.54   28.60
   3 -19   0  553.84   30.00
  -3 -19   0  589.54   27.90
   3  19   0  617.54   27.50
   3  19   0  497.75   30.50
  -3  19   0  580.64   28.80
  -5 -19   0   32.30    5.80
   5 -19   0   23.90    4.10
  -5 -19   0   24.30    5.10
   5 -19   0   27.30    6.40
   5  19   0   19.80    3.50
  -5  19   0   25.60    5.20
   5  19   0   27.80    5.30
   5  19   0   21.20    4.40
  -7 -19   0  230.28   18.50
  -7 -19   0  185.28   14.60
  -7  19   0  202.28   19.50
   7  19   0  199.58   11.10
   7  19   0  204.88   11.10
  -9 -19   0  775.42   39.40
   9 -19   0  818.12   42.10
  -9  19   0  774.72   40.80
 -11 -19   0   61.79   10.20
 -11  19   0   57.49   10.60
   0 -20   0 3101.09  128.79
   0 -20   0 3110.59  130.29
   0 -20   0 3115.19  129.69
   0  20   0 3206.68  128.69
   0  20   0 3274.17  129.39
   2 -20   0    5.70    2.80
   2 -20   0    8.60    3.80
  -2 -20   0    8.30    3.20
  -2 -20   0    2.40    2.60
   2  20   0    1.60    2.00
   2  20   0   -0.10    2.30
  -2  20   0    4.50    2.60
  -4 -20   0  107.19    9.20
   4 -20   0  112.09   11.10
  -4 -20   0  130.79   10.20
   4 -20   0  119.79    9.20
  -4  20   0  113.59    9.80
   4  20   0   98.09    7.40
   4  20   0   84.29    9.70
  -6 -20   0   10.00    4.50
   6 -20   0    6.20    4.50
  -6 -20   0    6.20    3.40
   6  20   0    6.30    2.70
   6  20   0    8.00    2.50
  -6  20   0    1.90    2.90
   8 -20   0  924.91   45.70
  -8 -20   0  939.71   43.50
  -8 -20   0  748.53   41.40
  -8  20   0  919.61   44.60
 -10 -20   0   30.40    7.90
  10 -20   0   19.40    8.00
 -10  20   0   22.70    6.30
  -1 -21   0   49.40    6.40
   1 -21   0   39.40    5.70
  -1 -21   0   41.90    6.50
   1 -21   0   36.50    6.90
  -1  21   0   37.60    6.40
  -1  21   0   37.30    5.50
   1  21   0   39.10    5.80
   1  21   0   35.50    4.90
   3 -21   0    4.10    2.50
   3 -21   0    7.90    4.00
  -3 -21   0    5.50    4.30
  -3 -21   0    9.60    3.70
   3  21   0   11.30    3.40
  -3  21   0    3.40    2.80
   3  21   0    6.90    2.60
  -5 -21   0  463.55   25.60
   5 -21   0  469.05   27.60
  -5 -21   0  488.55   24.80
   5 -21   0  455.55   24.20
  -5  21   0  496.35   26.70
   5  21   0  457.15   22.40
   5  21   0  483.65   22.20
  -7 -21   0   14.60    6.00
  -7 -21   0   34.10    7.00
   7 -21   0   31.30    7.80
   7  21   0   19.30    3.60
  -7  21   0   27.10    6.20
  -9 -21   0   37.20    8.50
   9 -21   0   45.80    9.60
  -9  21   0   50.29    8.90
   0 -22   0  224.48   15.30
   0 -22   0  215.48   13.90
   0  22   0  190.58   13.00
   0  22   0  213.08   14.10
   2 -22   0   85.29   10.10
  -2 -22   0  106.59    9.40
   2 -22   0  107.99    8.80
  -2 -22   0  120.99    9.80
   2  22   0  110.69    9.00
   2  22   0  104.09    8.20
  -2  22   0  106.99    9.40
  -4 -22   0   72.69    8.30
  -4 -22   0   97.09    9.10
   4 -22   0   90.09   10.50
   4 -22   0   84.09    7.30
   4  22   0   69.79    6.60
  -4  22   0   61.99    8.20
  -6 -22   0  180.38   13.90
   6 -22   0  184.58   15.80
  -6 -22   0  162.78   13.10
  -6  22   0  171.38   14.10
   6  22   0  156.98    9.80
   6  22   0  167.48    9.90
  -8 -22   0   37.20    7.90
   8 -22   0   21.20    7.10
  -8  22   0   32.90    7.80
 -10 -22   0   55.29   10.10
  10 -22   0   50.49   10.80
 -10  22   0   44.00   13.10
  -1 -23   0   12.20    4.20
   1 -23   0   11.70    3.80
   1 -23   0   10.40    4.40
  -1 -23   0   10.60    4.00
   1  23   0    7.90    3.80
   1  23   0   11.40    3.40
  -1  23   0    6.60    2.80
   3 -23   0   15.00    5.30
  -3 -23   0    6.90    3.60
   3 -23   0    5.30    3.10
  -3 -23   0    5.60    3.50
  -3  23   0    6.20    2.90
   3  23   0    2.50    3.50
   3  23   0    7.80    2.80
  -5 -23   0   96.09   10.30
   5 -23   0  108.39   12.10
   5 -23   0   84.49    7.90
  -5 -23   0  112.39   10.80
  -5  23   0  102.39   10.40
   5  23   0   96.99    7.40
   5  23   0   90.49    7.70
  -7 -23   0   26.50    7.10
   7 -23   0   30.20    7.30
  -7  23   0   33.40    7.30
  -9 -23   0    3.50    6.10
   9 -23   0    9.70    6.40
  -9  23   0    6.60    4.90
   0 -24   0  232.48   15.20
   0  24   0  223.98   14.60
   0  24   0  234.08   15.50
  -2 -24   0   25.50    5.70
   2 -24   0   38.60    7.30
   2 -24   0   30.80    5.70
  -2 -24   0   23.10    5.40
   2  24   0   16.10    4.80
  -2  24   0   26.40    5.60
   2  24   0   21.30    4.30
  -4 -24   0   65.09    8.80
   4 -24   0   85.49   10.70
  -4 -24   0   68.99    9.10
   4 -24   0   70.19    7.50
   4  24   0   70.69    6.60
  -4  24   0   74.99    8.80
  -6 -24   0   -0.80    4.40
   6 -24   0   12.30    5.70
  -6  24   0    6.70    4.70
  -8 -24   0   -1.00    5.30
   8 -24   0    7.80    6.10
  -8  24   0    7.50    4.90
  -1 -25   0  187.98   14.00
   1 -25   0  206.88   14.00
   1  25   0  194.68   13.10
   1  25   0  187.88   13.90
  -1  25   0  193.38   13.70
  -3 -25   0  135.19   12.10
   3 -25   0  135.79   13.60
  -3 -25   0  156.68   12.60
   3 -25   0  166.58   11.50
   3  25   0  129.09   11.00
  -3  25   0  139.79   12.20
   3  25   0  135.49   10.00
   5 -25   0   48.20    6.40
   5 -25   0   64.29   10.90
  -5 -25   0   43.20    7.70
  -5 -25   0   38.30    7.80
  -5  25   0   53.89    9.20
   5  25   0   48.90    5.70
  -7 -25   0   25.00    7.30
   7 -25   0   37.10    8.70
  -7  25   0   23.30    6.50
  -9 -25   0   29.20    8.00
  -9  25   0   30.40    8.40
   0 -26   0   50.39    8.40
   0  26   0   44.30    6.80
   0  26   0   57.99    9.30
  -2 -26   0   36.00    7.10
   2 -26   0   31.00    6.20
  -2 -26   0   32.20    6.60
  -2  26   0   33.10    6.30
   2  26   0   37.70    6.20
  -4 -26   0    9.00    5.00
  -4 -26   0   20.70    6.30
   4 -26   0   18.70    6.40
   4 -26   0   21.20    4.80
  -4  26   0   10.40    4.50
   4  26   0   19.30    4.10
   6 -26   0    1.90    5.50
  -6 -26   0   -4.80    4.70
  -6  26   0    3.10    3.90
  -8 -26   0   13.90    6.90
  -8  26   0    6.20    5.20
  -1 -27   0   20.10    5.30
   1  27   0   17.80    4.60
  -1  27   0   17.60    5.10
   3 -27   0  480.05   25.50
  -3 -27   0  457.75   26.40
   3  27   0  490.55   24.30
  -3  27   0  471.15   26.90
   5 -27   0   14.40    4.40
  -5 -27   0   18.50    5.70
   5 -27   0   12.00    5.70
  -5  27   0   15.60    5.30
   5  27   0   10.30    3.50
  -7  27   0   12.40    7.30
   0 -28   0   66.69    9.30
   0  28   0   77.59    8.70
   2 -28   0  102.89   10.30
  -2 -28   0  104.29   11.20
   2  28   0  109.39   11.70
  -2  28   0  100.59   10.80
   4 -28   0   36.00    6.40
  -4 -28   0   30.70    7.30
  -4  28   0   35.10    7.20
   4  28   0   27.80    5.00
  -6 -28   0   96.09   18.70
  -6  28   0   83.99   13.00
  -1 -29   0   -1.60    4.30
   1 -29   0    3.60    4.40
  -1  29   0    3.00    3.80
   1  29   0    3.30    3.80
   3 -29   0  147.89   12.60
  -3 -29   0  176.98   14.50
  -3  29   0  133.59   13.20
   3  29   0  135.79   14.50
   5  29   0  544.65   24.80
  -5  29   0  498.25   30.30
   0 -30   0  188.18   15.10
   0  30   0  202.58   14.90
   2 -30   0   -3.00    4.10
  -2 -30   0   -0.30    4.80
  -2  30   0    0.60    3.80
   2  30   0    3.00    3.70
   4 -30   0  194.08   14.60
  -4  30   0  197.68   16.30
   1 -31   0    3.90    4.60
  -1 -31   0    3.40    4.90
   1  31   0    4.80    4.00
  -1  31   0    2.70    4.00
   3 -31   0  122.29   11.90
   3  31   0  111.59   10.30
  -3  31   0  100.09   12.00
   0 -32   0  202.48   15.70
   0  32   0  150.18   14.00
  -2 -32   0   -2.10    6.30
   2 -32   0   10.30    5.60
   2  32   0    2.40    4.10
  -2  32   0   -2.20    4.10
 -14   0   1   85.89   12.40
 -14   0   1   63.59    8.60
 -12   0   1   18.70    4.80
 -12   0   1   11.90    5.20
 -10   0   1  104.79    9.30
 -10   0   1   85.09    8.40
  -8   0   1  879.21   37.90
   8   0  -1  899.61   41.10
  -8   0   1  890.61   40.00
   6   0  -1   51.39    5.10
  -6   0   1   40.80    3.90
  -6   0   1   51.99    4.70
   4   0  -1   87.49    5.70
  -4   0   1   92.99    5.10
  -4   0   1   88.49    5.70
  -2   0   1  275.77   11.70
   2   0  -1  250.57   11.70
   0   0   1    5.90    0.70
   0   0  -1    6.90    1.00
   0   0   1    7.90    1.00
   2   0   1   97.99    5.20
  -2   0  -1   99.39    5.40
  -2   0  -1  100.29    5.30
   2   0   1   96.29    5.30
  -4   0  -1 1229.58   52.49
  -4   0  -1 1317.97   52.99
  -4   0  -1 1321.97   51.49
   4   0   1 1255.67   52.89
   4   0   1 1328.47   52.69
   6   0   1   42.70    4.40
  -6   0  -1   44.70    4.80
   6   0   1   51.89    5.10
  -6   0  -1   43.70    4.60
   8   0   1   33.80    5.40
  -8   0  -1   33.50    5.00
  -8   0  -1   45.20    6.20
   8   0   1   26.70    4.40
  -8   0  -1   28.10    3.70
  10   0   1  251.87   14.30
 -10   0  -1  250.87   16.20
 -12   0  -1   72.49   10.70
 -13  -1   1   32.70    7.90
 -13  -1   1   29.40    6.30
 -13   1   1   35.20    8.20
 -13   1   1   46.20    6.90
 -11  -1   1  114.39   10.50
 -11   1   1  100.89   10.00
  -9  -1   1  205.78   12.90
  -9  -1   1  183.18   10.90
  -9   1   1  189.28   12.60
  -9   1   1  188.68   11.80
  -7  -1   1  104.89    6.60
   7  -1  -1  105.89    8.10
  -7  -1   1  106.89    7.80
  -7   1   1  104.29    7.80
   7   1  -1  103.09    7.90
  -7   1   1   99.99    7.10
   5  -1  -1  212.58   12.00
  -5  -1   1  237.98   12.20
  -5  -1   1  222.18   10.60
  -5   1   1  237.18   11.40
   5   1  -1  225.68   11.90
  -5   1   1  247.28   12.20
  -3  -1   1  228.38   10.90
   3  -1  -1  230.08   10.90
   3   1  -1  216.98   10.80
  -3   1   1  235.08   10.50
  -3   1   1  237.48   11.00
  -1  -1   1   15.10    1.30
   1  -1  -1   17.20    1.30
  -1  -1   1   13.00    1.40
  -1   1   1   13.40    1.20
   1   1  -1   11.70    1.20
   1   1  -1   13.50    1.40
   1  -1   1   40.10    2.80
  -1  -1  -1   37.20    2.60
   1  -1   1   38.30    2.60
  -1  -1  -1   41.40    2.30
   1   1   1   44.70    2.30
   1   1   1   46.10    2.80
  -1   1  -1   40.70    2.80
  -1   1  -1   40.10    2.70
  -1   1  -1   44.20    2.70
   1   1   1   42.90    2.30
  -3  -1  -1  441.06   18.60
  -3  -1  -1  449.06   18.00
   3  -1   1  413.56   18.90
  -3  -1  -1  423.96   18.50
   3  -1   1  432.36   19.00
   3   1   1  428.96   18.40
   3   1   1  417.06   18.50
  -3   1  -1  423.06   18.90
  -3   1  -1  422.66   18.80
  -5  -1  -1   56.09    4.90
  -5  -1  -1   66.29    4.40
   5  -1   1   73.49    5.40
   5  -1   1   64.39    5.40
  -5  -1  -1   68.59    5.20
  -5   1  -1   72.69    5.50
   5   1   1   68.89    5.30
   5   1   1   70.59    4.90
  -5   1  -1   68.29    5.40
  -7  -1  -1  621.24   26.90
  -7  -1  -1  539.95   27.50
  -7  -1  -1  620.14   28.90
   7  -1   1  614.84   29.40
   7  -1   1  589.44   28.20
   7   1   1  680.93   28.00
   7   1   1  698.83   29.60
  -7   1  -1  598.84   28.30
  -7   1  -1  662.13   29.40
   9  -1   1   48.50    5.80
  -9  -1  -1   47.00    6.30
  -9  -1  -1   49.10    5.00
  -9  -1  -1   48.30    7.20
  -9   1  -1   44.40    6.50
   9   1   1   44.20    5.30
   9   1   1   43.90    6.70
 -11  -1  -1   47.60   12.10
 -11  -1  -1   65.19    6.80
  11  -1   1   87.29    8.30
 -11   1  -1   67.49    8.70
  11   1   1   58.19    7.10
 -13  -1  -1   41.00    9.90
 -13   1  -1   42.50    9.30
 -14  -2   1   38.10    8.10
 -14  -2   1   32.70    9.60
 -14   2   1   41.50    9.70
 -12  -2   1   41.00    6.50
 -12  -2   1   39.40    7.60
 -12   2   1   45.10    7.90
 -10  -2   1   93.19    9.10
 -10   2   1  107.79    9.60
  -8  -2   1  163.38   10.50
   8   2  -1  160.58   10.80
  -8   2   1  142.79   10.00
  -8   2   1  156.78   10.70
   6  -2  -1  342.47   17.30
   6  -2  -1  346.67   16.10
  -6  -2   1  322.77   16.60
  -6   2   1  322.47   16.20
  -6   2   1  338.77   17.00
   6   2  -1  348.97   17.00
   4  -2  -1  317.07   15.00
  -4  -2   1  320.07   14.80
   4  -2  -1  309.67   14.30
  -4   2   1  321.37   15.00
  -4   2   1  324.07   14.70
   4   2  -1  294.07   14.60
   2  -2  -1  143.09    7.10
  -2  -2   1  161.58    7.60
  -2  -2   1  138.49    6.40
  -2   2   1  146.09    7.10
   2   2  -1  134.89    7.30
   2   2  -1  148.99    6.60
   0  -2   1   14.00    1.40
   0  -2  -1   12.00    0.90
   0  -2   1   13.70    1.40
   0  -2   1   12.70    1.20
   0  -2  -1   12.10    1.20
   0   2  -1   18.50    1.50
   0   2  -1   16.30    1.50
   0   2   1   17.90    1.40
   0   2  -1   15.60    1.40
   0   2   1   15.20    1.20
  -2  -2  -1  455.05   19.30
   2  -2   1  474.05   20.40
   2  -2   1  450.85   20.10
  -2  -2  -1  464.25   19.70
  -2  -2  -1  480.15   19.50
  -2   2  -1  481.85   20.20
   2   2   1  496.35   19.70
   2   2   1  448.36   19.40
  -2   2  -1  451.05   20.20
   2   2   1  476.45   19.30
  -4  -2  -1  150.68    8.30
   4  -2   1  142.99    8.80
   4  -2   1  161.98    9.00
  -4  -2  -1  143.69    8.00
  -4  -2  -1  157.08    7.90
   4   2   1  154.48    8.40
  -4   2  -1  171.88    9.50
   4   2   1  167.08    8.10
  -4   2  -1  178.18    9.20
   6  -2   1   22.70    3.70
  -6  -2  -1   20.60    2.80
   6  -2   1   24.20    5.00
  -6  -2  -1   22.20    3.40
  -6  -2  -1   22.50    3.70
   6   2   1   18.80    3.30
   6   2   1   24.40    3.50
  -6   2  -1   18.50    3.40
  -6   2  -1   23.90    3.90
   8  -2   1  197.28   12.00
  -8  -2  -1  170.28   10.90
  -8  -2  -1  202.28   12.20
  -8  -2  -1  206.98   10.70
   8   2   1  183.48   10.60
   8   2   1  183.88   12.20
  -8   2  -1  178.48   12.10
 -10  -2  -1   18.30    5.20
  10  -2   1   15.60    4.40
 -10  -2  -1   14.50    4.60
 -10  -2  -1   13.90    3.60
 -10   2  -1   17.70    5.00
  10   2   1   15.60    5.30
  10   2   1   13.40    3.30
 -12  -2  -1   24.80    6.80
 -12   2  -1   17.40    6.50
 -13  -3   1   96.29   12.50
 -13  -3   1   94.39   10.50
 -13   3   1  114.19   12.30
 -11  -3   1   10.90    4.60
 -11  -3   1   13.60    4.40
 -11   3   1   15.80    5.00
  -9  -3   1   60.79    6.70
   9   3  -1   53.99    6.70
  -9   3   1   51.19    6.00
  -7  -3   1   86.39    7.00
   7  -3  -1   82.09    6.60
   7   3  -1  107.29    7.70
  -7   3   1  102.79    7.60
  -7   3   1  100.49    7.40
   5  -3  -1  366.16   17.50
  -5  -3   1  355.96   16.80
   5  -3  -1  364.46   16.70
  -5   3   1  357.56   16.80
   5   3  -1  314.77   16.50
  -5   3   1  359.26   17.20
  -3  -3   1 1225.58   48.30
   3  -3  -1 1138.89   48.20
   3  -3  -1 1208.98   48.00
  -3   3   1 1213.68   48.20
   3   3  -1 1111.29   48.00
  -1  -3   1  139.69    6.40
   1  -3  -1  113.39    6.00
  -1  -3   1  142.39    6.80
   1  -3  -1  121.29    6.10
  -1   3   1  142.39    6.30
   1   3  -1  133.49    6.20
   1   3  -1  138.49    6.70
  -1   3   1  139.99    6.20
  -1  -3  -1  565.34   23.30
   1  -3   1  599.84   24.20
   1  -3   1  521.35   23.70
   1  -3   1  544.85   24.00
   1   3   1  598.84   23.40
  -1   3  -1  586.94   24.20
  -1   3  -1  528.85   23.80
   1   3   1  538.35   23.20
  -1   3  -1  618.04   24.00
   3  -3   1  211.88   11.40
  -3  -3  -1  220.68    9.80
  -3  -3  -1  222.28    9.70
  -3  -3  -1  206.68    9.60
   3  -3   1  207.98   10.70
  -3   3  -1  190.78   10.50
  -3   3  -1  199.08   10.60
   3   3   1  190.88    9.40
   3   3   1  204.88    9.40
  -5  -3  -1  410.86   18.40
   5  -3   1  437.76   20.20
  -5  -3  -1  434.46   18.80
   5  -3   1  446.46   20.60
  -5  -3  -1  422.66   19.10
  -5   3  -1  394.76   19.90
   5   3   1  419.06   18.30
  -5   3  -1  396.76   19.80
   5   3   1  391.96   19.00
  -7  -3  -1   72.79    5.50
  -7  -3  -1   69.19    6.00
  -7  -3  -1   78.19    5.60
   7  -3   1   68.09    7.00
   7  -3   1   68.59    6.40
  -7   3  -1   56.79    6.00
   7   3   1   52.79    5.50
   7   3   1   65.09    6.10
   9  -3   1  273.67   16.10
  -9  -3  -1  288.87   14.80
  -9  -3  -1  286.57   16.50
  -9   3  -1  277.27   17.10
   9   3   1  265.77   13.90
   9   3   1  302.97   17.20
 -11  -3  -1   63.09    7.00
 -11  -3  -1   66.19    9.00
  11  -3   1   49.60    9.00
 -11   3  -1   57.99    8.90
 -13  -3  -1  150.78   16.90
 -13   3  -1  146.79   15.30
 -14  -4   1  128.59   15.50
 -14  -4   1  120.39   12.90
 -14   4   1  122.19   14.50
 -12  -4   1   84.59   11.00
 -12  -4   1   92.29    9.70
 -12   4   1  108.49   10.80
 -10  -4   1  309.57   17.00
 -10  -4   1  312.67   18.10
 -10   4   1  277.57   17.80
  -8  -4   1  114.49    8.30
   8  -4  -1   95.89    7.60
   8   4  -1   93.39    8.10
  -8   4   1  102.09    8.30
   6  -4  -1    0.80    1.60
  -6  -4   1    0.70    1.30
   6  -4  -1    0.10    1.70
  -6   4   1    3.20    2.10
  -6   4   1   -0.20    1.20
   6   4  -1    1.20    1.70
   4  -4  -1  574.94   25.70
   4  -4  -1  571.24   25.30
  -4  -4   1  581.14   25.40
  -4   4   1  593.04   25.70
   4   4  -1  547.85   25.10
  -4   4   1  601.44   25.60
  -2  -4   1  911.31   37.90
  -2  -4   1  922.71   36.40
   2  -4  -1  937.21   37.40
  -2   4   1  906.51   37.70
  -2   4   1  936.11   36.80
   2   4  -1  871.41   36.30
  -2   4   1  910.81   37.30
   2   4  -1  897.31   37.90
   0  -4   1   26.40    2.10
   0  -4  -1   26.40    2.00
   0  -4  -1   26.20    1.40
   0  -4   1   27.60    2.40
   0  -4   1   29.80    2.40
   0   4   1   21.40    1.30
   0   4  -1   20.80    2.00
   0   4  -1   21.20    2.10
   0   4   1   20.70    1.40
   0   4  -1   17.70    2.00
   0   4   1   21.10    1.90
   2  -4   1 1124.69   48.60
  -2  -4  -1 1164.88   47.90
  -2   4  -1 1232.28   48.90
  -2   4  -1 1217.58   49.20
   2   4   1 1230.58   46.90
  -2   4  -1 1118.99   48.60
   2   4   1 1189.88   48.00
   2   4   1 1231.08   47.70
  -4  -4  -1  261.77   12.40
  -4  -4  -1  281.67   12.30
   4  -4   1  265.57   13.70
  -4  -4  -1  242.88   11.60
   4  -4   1  274.77   13.70
   4   4   1  266.77   11.70
   4   4   1  231.68   13.30
  -4   4  -1  256.47   14.20
  -4   4  -1  257.07   13.40
  -6  -4  -1   37.70    4.10
   6  -4   1   31.30    4.80
  -6  -4  -1   48.70    4.20
   6  -4   1   43.40    5.30
  -6   4  -1   50.29    5.20
   6   4   1   46.00    3.70
   6   4   1   45.00    4.40
   8  -4   1  147.69   11.00
  -8  -4  -1  171.68   10.90
  -8  -4  -1  166.58    9.90
  -8   4  -1  161.68   11.60
   8   4   1  176.18   11.10
  10  -4   1   51.89    9.10
 -10  -4  -1   70.39    6.80
 -10  -4  -1   56.99    7.70
 -10   4  -1   54.19    7.60
  12  -4   1   58.99    8.40
 -12  -4  -1   59.09    8.20
 -12  -4  -1   65.39   14.50
 -12   4  -1   61.09    9.20
 -13  -5   1   -0.10    6.20
 -13  -5   1   -0.90    5.10
 -13   5   1    2.20    7.10
 -11  -5   1   16.80    4.90
 -11  -5   1   18.10    5.80
 -11   5   1    9.20    4.50
  -9  -5   1  247.18   15.10
  -9  -5   1  245.58   14.70
  -9   5   1  249.28   15.40
   9   5  -1  242.68   14.90
   7  -5  -1  456.15   22.30
  -7  -5   1  479.05   22.70
  -7   5   1  449.86   22.90
   7   5  -1  472.45   22.50
  -5  -5   1   75.29    5.70
   5  -5  -1   73.59    6.00
   5  -5  -1   79.59    5.90
  -5   5   1   82.69    6.30
   5   5  -1   71.49    5.50
  -5   5   1   76.29    5.90
  -3  -5   1  584.14   25.30
   3  -5  -1  587.54   25.00
   3  -5  -1  577.14   24.80
  -3   5   1  578.04   23.60
  -3   5   1  572.84   24.70
   3   5  -1  512.85   24.50
  -3   5   1  561.54   25.00
   1  -5  -1   77.19    4.10
   1  -5  -1   73.99    4.20
  -1  -5   1   82.39    4.50
  -1  -5   1   85.89    4.80
  -1   5   1   65.59    4.50
  -1   5   1   68.59    4.00
   1   5  -1   64.59    4.10
   1   5  -1   75.49    4.40
  -1   5   1   69.89    4.10
   1   5  -1   72.49    4.50
   1  -5   1  382.36   17.10
   1  -5   1  381.46   15.50
   1  -5   1  424.36   17.50
   1  -5   1  370.16   16.80
  -1  -5  -1  380.26   16.40
  -1   5  -1  345.27   17.00
  -1   5  -1  379.26   16.90
  -1   5  -1  349.07   16.80
   1   5   1  358.96   16.30
   3  -5   1  680.53   29.10
   3  -5   1  683.13   29.40
  -3  -5  -1  684.23   28.20
   3   5   1  657.93   28.00
  -3   5  -1  655.43   29.40
   3   5   1  677.73   27.20
  -3   5  -1  659.73   29.10
   3   5   1  596.84   26.80
   5  -5   1  104.29    7.60
  -5  -5  -1   96.49    6.10
  -5  -5  -1   97.19    6.30
   5  -5   1  102.29    7.70
   5   5   1   97.19    6.00
  -5   5  -1   95.69    7.50
  -5   5  -1   86.89    7.00
  -7  -5  -1  287.17   15.10
   7  -5   1  282.47   16.20
  -7  -5  -1  277.07   14.50
   7   5   1  280.77   14.90
  -7   5  -1  297.07   16.30
  -9  -5  -1  160.68   10.30
  -9  -5  -1  144.09   10.80
   9   5   1  161.28   11.10
  -9   5  -1  161.28   12.00
  11  -5   1  178.58   14.00
 -11  -5  -1  208.98   14.60
 -11  -5  -1  192.18   12.40
 -11   5  -1  167.38   14.20
 -13  -5  -1   24.80    6.60
 -13   5  -1   17.60    7.50
 -14  -6   1   52.19    8.90
 -14  -6   1   27.20   10.00
 -14   6   1   60.89   10.70
 -12  -6   1   41.10    8.60
 -12  -6   1   49.00    7.70
 -12   6   1   68.39    8.70
 -10  -6   1  118.69   10.40
 -10  -6   1  130.49   10.30
 -10   6   1  122.39   10.80
  10   6  -1  133.59   10.80
  -8  -6   1  380.26   19.30
   8  -6  -1  363.66   18.90
   8   6  -1  345.87   18.60
  -8   6   1  340.37   19.70
  -6  -6   1  119.39    9.00
   6  -6  -1  109.89    7.90
   6   6  -1  105.39    7.40
  -6   6   1  115.59    8.10
  -4  -6   1  400.16   18.50
   4  -6  -1  384.76   18.30
   4  -6  -1  370.36   18.20
  -4   6   1  385.26   18.60
   4   6  -1  355.06   17.60
  -4   6   1  387.06   16.70
  -4   6   1  391.36   18.30
   2  -6  -1   47.00    3.50
  -2  -6   1   49.90    3.20
  -2  -6   1   52.59    3.90
   2  -6  -1   51.29    3.30
   2  -6  -1   49.60    4.00
  -2   6   1   36.70    3.30
  -2   6   1   45.70    3.20
   2   6  -1   41.80    3.60
  -2   6   1   41.70    3.80
   2   6  -1   37.60    2.80
   0  -6   1   62.29    3.80
   0  -6  -1   65.49    4.20
   0  -6   1   63.69    4.60
   0  -6  -1   59.99    3.50
   0  -6   1   65.99    4.60
   0  -6   1   69.09    4.40
   0   6   1   70.59    3.70
   0   6   1   67.49    4.20
   0   6  -1   74.09    4.50
   0   6   1   69.39    3.50
   0   6   1   62.69    4.20
   0   6  -1   61.69    4.40
   0   6  -1   72.49    4.70
  -2  -6  -1   41.60    3.40
  -2  -6  -1   52.09    3.70
   2  -6   1   44.20    4.30
   2  -6   1   50.99    4.10
   2   6   1   44.40    3.10
  -2   6  -1   42.60    4.10
  -2   6  -1   47.10    4.20
   2   6   1   47.70    3.70
  -2   6  -1   45.70    3.90
  -4  -6  -1  210.18   10.00
  -4  -6  -1  211.28   10.80
   4  -6   1  230.08   12.20
   4  -6   1  221.38   12.20
  -4   6  -1  192.38   11.70
  -4   6  -1  200.18   11.70
   4   6   1  197.68    9.70
   6  -6   1  364.66   18.70
  -6  -6  -1  330.47   16.70
  -6  -6  -1  336.17   16.50
   6   6   1  340.47   16.40
  -6   6  -1  350.26   18.40
  -8  -6  -1   69.29    6.20
  -8  -6  -1   69.89    6.60
   8  -6   1   60.79    7.30
   8   6   1   69.89    6.50
  -8   6  -1   68.29    8.10
 -10  -6  -1  147.09   11.70
  10  -6   1  157.88   12.30
 -10  -6  -1  153.18   10.80
  10   6   1  152.28   11.80
 -10   6  -1  155.48   12.60
  12  -6   1   10.40    5.80
 -12  -6  -1   11.90    6.50
 -12  -6  -1   12.00    5.30
 -12   6  -1    7.80    5.40
 -13  -7   1   18.80    6.30
 -13  -7   1   17.50    7.10
 -13   7   1    8.10    5.90
 -11  -7   1  112.49   10.50
 -11  -7   1  116.29   11.40
 -11   7   1  128.09   11.40
  11   7  -1  111.89   11.00
  -9  -7   1  223.48   13.60
   9  -7  -1  204.78   14.20
  -9  -7   1  199.18   13.00
  -9   7   1  187.38   13.40
   9   7  -1  184.28   14.50
  -7  -7   1  122.39    8.60
   7  -7  -1  120.39    8.80
  -7  -7   1  110.39    8.40
  -7   7   1  111.19    8.70
   7   7  -1  116.89    8.20
  -5  -7   1   19.40    3.60
   5  -7  -1   21.80    3.80
   5   7  -1   24.90    3.30
  -5   7   1   33.60    2.80
  -5   7   1   30.50    3.60
  -5   7   1   26.30    4.60
  -3  -7   1  847.02   33.90
   3  -7  -1  848.72   36.00
   3  -7  -1  842.92   35.70
  -3  -7   1  833.62   35.30
  -3  -7   1  833.92   36.00
   3   7  -1  799.52   35.60
  -3   7   1  900.01   34.60
  -3   7   1  853.31   37.30
   3   7  -1  770.42   33.60
  -3   7   1  827.52   35.50
  -1  -7   1   50.69    3.90
  -1  -7   1   54.69    4.00
   1  -7  -1   48.30    3.40
  -1   7   1   48.30    3.60
  -1   7   1   47.00    4.00
   1   7  -1   47.50    3.80
  -1   7   1   47.60    3.50
   1   7  -1   48.80    3.70
   1   7  -1   55.39    3.80
  -1   7   1   43.80    3.30
   1  -7   1  122.69    7.40
  -1  -7  -1  124.09    7.10
   1  -7   1  126.89    6.40
   1  -7   1  125.09    7.90
  -1  -7  -1  127.89    6.00
  -1   7  -1  146.29    8.10
   1   7   1  131.59    7.20
  -1   7  -1  139.29    7.80
  -1   7  -1  132.79    7.90
  -1   7  -1  135.09    6.40
  -3  -7  -1  634.44   29.60
   3  -7   1  664.63   30.60
   3  -7   1  651.63   31.00
  -3   7  -1  722.93   31.50
   3   7   1  712.03   28.80
  -3   7  -1  728.03   31.10
   3   7   1  704.33   28.00
  -3   7  -1  687.53   31.00
   3   7   1  736.73   30.10
  -5  -7  -1   70.99    5.10
   5  -7   1   70.89    6.60
  -5  -7  -1   68.49    5.60
  -5   7  -1   78.79    6.60
   5   7   1   78.19    4.90
  -7  -7  -1  262.57   14.20
  -7  -7  -1  275.27   14.50
   7  -7   1  274.67   16.30
   7   7   1  268.57   14.00
  -7   7  -1  265.37   15.90
   9  -7   1  247.88   16.00
  -9  -7  -1  263.27   14.70
  -9  -7  -1  244.88   14.90
   9   7   1  252.47   14.50
  -9   7  -1  229.28   16.00
 -11  -7  -1  105.39   11.20
  11  -7   1   89.89   10.70
 -11  -7  -1  104.39    9.50
 -11   7  -1   99.39   11.30
 -13  -7  -1   33.70    7.40
 -13   7  -1   41.70    9.30
 -14  -8   1   -0.40    6.70
 -14   8   1   13.60    6.90
 -12  -8   1  205.68   16.40
 -12  -8   1  222.88   15.50
 -12   8   1  180.08   16.10
 -10  -8   1  124.19   10.50
 -10  -8   1  114.09   10.20
 -10   8   1   99.99    7.40
  10   8  -1  114.19   10.20
 -10   8   1  111.69   10.10
   8  -8  -1    1.30    2.60
  -8  -8   1    0.80    2.60
  -8  -8   1    5.60    3.10
  -8   8   1    6.60    2.10
  -8   8   1    6.30    2.50
   8   8  -1    5.50    2.70
  -6  -8   1  398.56   19.90
  -6  -8   1  407.36   19.60
   6  -8  -1  418.46   20.30
  -6   8   1  378.46   19.90
  -6   8   1  370.06   17.30
   6   8  -1  375.86   18.80
   4  -8  -1  421.56   18.70
  -4  -8   1  388.76   17.80
   4  -8  -1  419.46   18.80
  -4  -8   1  372.96   18.30
   4   8  -1  316.57   17.20
  -4   8   1  348.17   18.40
  -4   8   1  342.77   17.70
  -4   8   1  335.47   16.20
  -2  -8   1  566.34   24.40
  -2  -8   1  554.04   23.90
  -2  -8   1  578.74   24.80
   2  -8  -1  568.94   23.80
   2  -8  -1  573.44   25.10
  -2   8   1  545.95   24.20
  -2   8   1  571.74   23.90
   2   8  -1  558.14   24.10
   2   8  -1  555.14   24.50
   2   8  -1  495.75   23.50
   0  -8  -1  174.08    8.60
   0  -8   1  174.38    9.70
   0  -8  -1  178.08    9.10
   0  -8   1  179.38    9.40
   0  -8   1  175.38    8.80
   0  -8   1  192.18    9.90
   0  -8  -1  171.88    8.40
   0   8   1  167.98    9.30
   0   8   1  170.48    8.50
   0   8  -1  183.88    9.80
   0   8  -1  174.18    9.60
   0   8  -1  182.98    9.50
   0   8   1  169.38    8.20
   0   8   1  176.28    9.00
   2  -8   1  682.83   31.30
   2  -8   1  664.33   31.80
   2  -8   1  688.83   29.30
  -2  -8  -1  697.53   30.70
  -2   8  -1  716.93   29.30
  -2   8  -1  768.22   33.00
  -2   8  -1  759.62   31.80
  -2   8  -1  744.33   32.00
   2   8   1  753.72   31.00
  -4  -8  -1  337.47   15.60
   4  -8   1  374.96   18.30
  -4  -8  -1  336.47   16.50
   4   8   1  309.17   14.50
  -4   8  -1  346.17   17.60
  -6  -8  -1   43.90    4.90
  -6  -8  -1   47.70    4.60
   6  -8   1   55.79    6.30
   6   8   1   49.40    4.20
  -6   8  -1   45.80    5.60
  -8  -8  -1  159.98   10.80
   8  -8   1  165.38   12.30
  -8  -8  -1  164.38   11.00
  -8   8  -1  175.28   12.40
   8   8   1  161.08   10.30
  10  -8   1   12.80    5.50
 -10  -8  -1   12.60    4.30
 -10  -8  -1   20.00    5.30
 -10   8  -1   14.70    4.70
  10   8   1   14.50    4.60
 -12  -8  -1  -10.00    4.60
  12  -8   1   -4.70    5.70
 -12   8  -1   -3.60    4.80
 -13  -9   1   23.70    8.70
 -13  -9   1   27.70    8.40
 -13   9   1   23.00    6.50
 -11  -9   1   -3.90    4.30
 -11  -9   1   -1.10    3.90
 -11   9   1    3.00    3.70
  11   9  -1    1.90    6.90
   9  -9  -1   69.09    7.90
  -9  -9   1   57.89    7.50
  -9  -9   1   66.39    7.50
   9   9  -1   63.89    6.90
  -9   9   1   69.09    7.50
  -7  -9   1   10.70    3.40
  -7  -9   1    3.30    2.80
   7  -9  -1    7.10    3.20
   7   9  -1    7.90    2.50
  -7   9   1    8.20    2.90
  -7   9   1    5.90    2.10
  -5  -9   1  254.07   14.40
   5  -9  -1  265.37   15.10
  -5  -9   1  277.47   15.20
   5   9  -1  270.67   14.10
  -5   9   1  290.77   13.20
  -5   9   1  294.07   15.10
  -3  -9   1  949.31   39.90
   3  -9  -1  938.41   40.10
  -3  -9   1  943.21   40.20
   3  -9  -1  999.50   38.90
  -3  -9   1  946.51   38.50
   3  -9  -1  950.80   40.70
   3   9  -1  914.41   40.10
  -3   9   1  933.71   40.90
   3   9  -1  867.01   38.10
  -3   9   1  960.20   38.90
  -3   9   1  911.11   39.90
  -1  -9   1  557.74   22.80
  -1  -9   1  536.95   22.50
   1  -9  -1  480.65   21.60
  -1  -9   1  514.05   21.90
   1  -9  -1  475.65   21.60
  -1   9   1  431.56   21.20
   1   9  -1  470.95   22.10
   1   9  -1  529.15   22.10
   1   9  -1  514.25   22.20
  -1   9   1  445.56   21.70
  -1   9   1  495.25   22.40
   1  -9   1  730.03   31.30
   1  -9   1  661.23   31.00
   1  -9   1  653.43   29.10
   1  -9   1  682.13   30.40
  -1  -9  -1  697.03   28.70
  -1  -9  -1  686.43   30.10
   1   9   1  722.23   28.70
  -1   9  -1  706.53   30.80
   1   9   1  738.23   30.20
  -1   9  -1  675.73   30.90
  -1   9  -1  696.13   29.10
   1   9   1  703.43   28.50
  -1   9  -1  749.92   31.40
   1   9   1  701.73   30.00
   3  -9   1  100.19    7.60
   3  -9   1  110.49    8.30
  -3  -9  -1  113.29    6.90
  -3   9  -1   77.19    4.80
   3   9   1   84.39    5.40
  -3   9  -1  111.89    7.90
  -3   9  -1   94.19    7.10
   5  -9   1  190.18   12.40
  -5  -9  -1  190.18   11.10
  -5  -9  -1  196.48   10.60
  -5   9  -1  185.28   11.80
   5   9   1  185.98    9.30
   7  -9   1    0.10    2.70
  -7  -9  -1    8.50    2.70
   7   9   1    3.70    2.10
  -7   9  -1    7.20    3.30
  -9  -9  -1  127.89   11.20
  -9  -9  -1  137.09   10.40
   9  -9   1  133.49   11.90
   9   9   1  133.19    9.40
  -9   9  -1  127.69   11.30
  11  -9   1   77.59   11.10
 -11  -9  -1   97.39    9.50
 -11  -9  -1   96.89   11.60
 -11   9  -1   84.79   10.70
 -12 -10   1   30.10    6.90
 -12 -10   1   21.80    7.30
 -12  10   1   42.10    8.20
 -10 -10   1  113.79   10.70
 -10 -10   1  147.09   12.00
 -10  10   1  143.59   11.90
  10  10  -1  129.59   10.80
   8 -10  -1   13.80    4.00
  -8 -10   1   22.20    5.00
  -8 -10   1   18.70    4.70
  -8  10   1   23.30    3.50
   8  10  -1   23.60    4.30
  -8  10   1   21.60    4.50
  -6 -10   1  304.47   16.40
   6 -10  -1  316.07   17.20
  -6 -10   1  321.17   17.10
  -6  10   1  278.27   16.50
  -6  10   1  299.17   14.30
   6  10  -1  291.17   15.40
   4 -10  -1   76.99    6.80
  -4 -10   1   81.19    4.80
  -4 -10   1   86.69    6.80
  -4 -10   1   73.49    6.10
   4  10  -1   80.59    6.10
   4  10  -1   83.49    4.80
  -4  10   1   92.79    6.70
   2 -10  -1  370.96   17.30
  -2 -10   1  374.76   17.40
  -2 -10   1  393.76   17.90
   2 -10  -1  378.36   18.30
  -2 -10   1  402.86   18.30
   2 -10  -1  392.66   16.90
  -2  10   1  311.27   17.30
  -2  10   1  337.77   18.10
  -2  10   1  362.56   17.20
   2  10  -1  339.27   17.20
  -2  10   1  362.56   17.40
   2  10  -1  342.07   16.70
   2  10  -1  372.36   17.10
   0 -10  -1  695.43   30.70
   0 -10   1  723.33   31.10
   0 -10  -1  712.13   31.00
   0 -10   1  708.93   32.30
   0 -10   1  746.13   31.80
   0 -10   1  669.63   34.10
   0  10  -1  739.23   31.00
   0  10   1  707.53   30.80
   0  10   1  784.42   31.80
   0  10   1  773.72   30.70
   0  10  -1  789.32   32.60
   0  10  -1  751.12   32.10
   0  10  -1  747.33   32.20
   2 -10   1  827.52   33.00
   2 -10   1  827.72   36.60
  -2 -10  -1  792.72   34.30
   2 -10   1  771.62   35.60
   2  10   1  736.03   33.90
   2  10   1  759.92   33.50
  -2  10  -1  774.32   32.80
   2  10   1  754.52   32.30
  -2  10  -1  851.91   36.00
  -2  10  -1  860.71   35.40
   4 -10   1   37.20    4.90
  -4 -10  -1   36.40    4.20
   4  10   1   25.40    2.20
   4  10   1   30.30    2.30
  -4  10  -1   26.80    4.10
   4  10   1   23.30    2.90
   4  10   1   26.10    2.90
   6 -10   1   44.90    6.50
  -6 -10  -1   44.60    5.30
  -6 -10  -1   51.29    5.20
   6  10   1   46.60    3.90
  -6  10  -1   43.50    9.20
   8 -10   1   90.49    9.40
  -8 -10  -1   92.99    8.20
  -8 -10  -1   90.09    8.20
   8  10   1   91.49    6.90
  -8  10  -1   97.49    9.30
  10 -10   1    9.10    5.40
 -10 -10  -1    6.50    4.20
 -10 -10  -1    2.70    4.60
 -10  10  -1    9.90    4.30
  10  10   1    9.00    4.70
 -12 -10  -1  105.09   11.20
 -12  10  -1  104.39   12.50
 -13 -11   1   26.80    7.90
 -13  11   1   21.40    7.30
 -11 -11   1   57.19    9.30
 -11 -11   1   54.49    8.20
 -11  11   1   44.00   10.30
  -9 -11   1   80.79    8.40
  -9 -11   1   63.19    8.60
   9 -11  -1   87.49    9.00
   9  11  -1   73.49    7.70
  -9  11   1   78.99    8.50
  -7 -11   1  151.88   10.70
   7 -11  -1  151.18   11.20
  -7 -11   1  136.09   11.00
  -7  11   1  148.19   10.90
   7  11  -1  136.79    9.50
  -7  11   1  151.08    8.50
  -5 -11   1   75.89    6.80
  -5 -11   1   79.49    7.20
   5 -11  -1   89.39    7.60
  -5  11   1   87.79    5.80
   5  11  -1   78.69    6.40
  -5  11   1   93.39    7.40
  -3 -11   1  104.09    7.20
  -3 -11   1  110.79    7.60
  -3 -11   1  111.29    7.30
   3 -11  -1  107.89    8.00
   3 -11  -1  105.59    6.50
   3  11  -1   96.29    7.20
   3  11  -1  112.89    6.90
  -3  11   1  102.79    7.30
  -3  11   1  105.89    6.70
  -3  11   1  112.79    8.10
   3  11  -1   97.69    6.40
   1 -11  -1  574.64   26.20
  -1 -11   1  613.84   27.10
  -1 -11   1  606.54   27.20
  -1 -11   1  572.34   26.20
   1 -11  -1  579.84   26.10
  -1 -11   1  610.14   26.40
  -1  11   1  602.74   27.50
  -1  11   1  586.64   26.20
   1  11  -1  574.54   26.70
   1  11  -1  648.14   28.10
   1  11  -1  636.34   26.70
  -1  11   1  573.14   26.40
  -1  11   1  599.04   26.00
  -1 -11  -1   55.39    4.00
   1 -11   1   48.70    4.10
   1 -11   1   62.59    5.40
  -1 -11  -1   47.70    4.50
  -1 -11  -1   45.70    3.60
   1 -11   1   53.99    5.40
  -1  11  -1   62.39    5.30
  -1  11  -1   60.59    5.90
  -1  11  -1   54.89    4.10
   1  11   1   56.89    3.70
   1  11   1   57.29    5.30
   1  11   1   53.09    3.80
  -1  11  -1   60.59    5.70
   3 -11   1  122.39    6.70
  -3 -11  -1  108.69    7.50
   3 -11   1  115.79    8.70
   3  11   1   98.49    6.50
  -3  11  -1  105.79    6.00
  -3  11  -1  108.39    8.10
  -5 -11  -1  289.17   15.00
  -5 -11  -1  297.07   15.70
   5  11   1  306.17   13.20
  -5  11  -1  269.17   16.70
   7 -11   1   65.29    7.80
  -7 -11  -1   52.59    6.30
  -7 -11  -1   61.69    6.60
  -7  11  -1   58.39    6.90
   7  11   1   57.69    4.80
  -9 -11  -1    5.20    3.90
  -9 -11  -1    4.90    3.50
   9 -11   1    2.60    4.00
  -9  11  -1    6.60    3.50
   9  11   1    4.70    2.90
  11 -11   1  203.98   16.30
 -11 -11  -1  177.28   14.00
 -11  11  -1  159.28   14.90
 -12 -12   1  172.18   15.00
 -12 -12   1  176.68   16.80
 -12  12   1  198.58   16.40
 -10 -12   1    5.20    5.10
 -10 -12   1   10.60    4.70
  10  12  -1   11.70    4.50
 -10  12   1    6.10    3.90
  -8 -12   1  344.67   19.40
  -8 -12   1  331.27   19.90
   8 -12  -1  376.16   20.70
   8  12  -1  334.47   18.00
  -8  12   1  353.16   20.10
  -8  12   1  332.27   16.40
   6 -12  -1  128.59   10.10
  -6 -12   1  126.49    9.60
  -6 -12   1  113.89    9.70
   6  12  -1  138.49    8.90
  -6  12   1  136.19    8.00
  -6  12   1  143.39   10.00
   4 -12  -1  297.47   16.70
   4 -12  -1  289.57   14.30
  -4 -12   1  277.27   13.90
  -4 -12   1  277.87   15.60
  -4 -12   1  283.87   15.90
   4  12  -1  282.87   13.80
  -4  12   1  300.87   16.00
   4  12  -1  341.67   15.30
  -4  12   1  321.47   17.10
  -4  12   1  313.37   14.70
   4  12  -1  291.47   15.60
  -2 -12   1  194.38   11.80
  -2 -12   1  206.18   11.60
  -2 -12   1  205.28   11.50
   2 -12  -1  195.68   11.00
   2 -12  -1  193.68   12.20
  -2  12   1  223.38   12.30
   2  12  -1  220.88   11.80
   2  12  -1  224.38   11.60
  -2  12   1  232.48   11.40
  -2  12   1  232.28   11.80
   0 -12  -1  422.96   19.70
   0 -12   1  451.45   19.40
   0 -12   1  412.96   20.60
   0 -12   1  430.66   20.70
   0 -12  -1  403.16   18.70
   0 -12  -1  419.96   19.30
   0  12  -1  411.06   19.90
   0  12   1  388.56   20.00
   0  12   1  404.56   18.70
   0  12   1  408.16   19.00
   0  12  -1  444.26   20.60
   0  12  -1  408.36   20.20
   0  12  -1  398.16   18.90
  -2 -12  -1  153.78    8.10
   2 -12   1  143.39    8.10
   2 -12   1  138.89   10.10
  -2 -12  -1  139.19    9.10
   2  12   1  138.29    7.80
  -2  12  -1  155.88    8.20
   2  12   1  153.28    9.50
   2  12   1  154.68    7.40
  -2  12  -1  161.38   10.50
  -2  12  -1  153.88    9.90
  -4 -12  -1  404.86   20.10
   4 -12   1  413.56   22.00
   4  12   1  410.86   18.40
  -4  12  -1  395.76   21.20
   4  12   1  421.26   18.40
  -4  12  -1  399.06   17.80
  -6 -12  -1   97.09    8.00
  -6 -12  -1   89.69    7.60
   6 -12   1  103.99    9.60
  -6  12  -1   94.29    8.60
  -8 -12  -1  190.48   12.70
  -8 -12  -1  175.48   12.60
   8 -12   1  176.68   14.20
  -8  12  -1  193.18   14.20
   8  12   1  192.88   10.50
  10 -12   1  309.67   20.30
 -10 -12  -1  255.37   23.30
 -10 -12  -1  292.17   17.80
 -10  12  -1  266.97   19.20
  12 -12   1   10.20    7.10
 -12 -12  -1    6.70    5.60
 -12  12  -1    4.40    6.00
 -13 -13   1   21.00    7.70
 -13  13   1   16.00    6.40
 -11 -13   1  196.58   22.30
 -11 -13   1  217.88   16.80
 -11  13   1  200.78   15.90
  -9 -13   1   87.79    8.70
   9 -13  -1   80.69    9.10
  -9 -13   1   67.89    9.30
  -9  13   1   66.49    8.30
   9  13  -1   68.59    7.40
  -7 -13   1  116.69   12.50
  -7 -13   1  133.99   10.60
   7 -13  -1  126.89   11.00
  -7  13   1  146.59    8.70
  -7  13   1  151.18   11.10
   7  13  -1  164.28    9.90
   5 -13  -1  124.59   10.70
  -5 -13   1  137.59   10.00
  -5 -13   1  144.89    9.80
   5  13  -1  123.79    8.80
  -5  13   1  125.39    9.50
  -5  13   1  142.89    8.40
  -3 -13   1  457.35   21.50
  -3 -13   1  465.15   22.40
   3 -13  -1  464.95   21.30
   3 -13  -1  472.35   23.50
  -3 -13   1  490.95   22.80
  -3  13   1  446.36   22.10
   3  13  -1  433.16   22.00
   3  13  -1  441.36   21.40
  -3  13   1  450.55   22.30
   3  13  -1  499.85   21.50
  -3  13   1  494.85   23.40
  -1 -13   1  135.79    9.10
  -1 -13   1  136.39    9.10
   1 -13  -1  138.39    8.40
  -1 -13   1  140.49    8.50
   1  13  -1  144.89    8.70
  -1  13   1  128.69    8.00
  -1  13   1  126.29    8.30
   1  13  -1  130.89    8.60
   1  13  -1  124.09    8.70
   1 -13   1  335.87   16.00
   1 -13   1  331.57   18.00
  -1 -13  -1  350.86   15.60
  -1 -13  -1  341.57   16.90
  -1 -13  -1  352.46   16.10
   1 -13   1  337.97   17.90
   1  13   1  300.07   15.20
  -1  13  -1  329.27   15.90
  -1  13  -1  316.07   17.10
   1  13   1  341.37   15.30
   1  13   1  324.57   16.90
  -1  13  -1  337.47   17.90
   3 -13   1  632.94   26.80
  -3 -13  -1  604.04   28.60
   3 -13   1  642.44   30.70
  -3  13  -1  613.34   27.50
  -3  13  -1  629.84   29.80
   3  13   1  663.73   27.80
   3  13   1  599.34   25.90
   3  13   1  606.34   25.70
  -5 -13  -1   67.49    6.30
  -5 -13  -1   57.29    5.60
   5 -13   1   61.39    7.40
  -5  13  -1   61.09    6.80
  -7 -13  -1  302.97   17.20
   7 -13   1  316.07   19.50
  -7 -13  -1  321.67   17.70
  -7  13  -1  293.47   18.70
   9 -13   1    4.80    4.60
  -9 -13  -1   19.40    4.60
  -9 -13  -1    3.80    4.70
   9  13   1   11.80    3.40
  -9  13  -1   11.70    5.00
 -11 -13  -1   72.99   10.30
  11 -13   1  100.89   12.90
 -11  13  -1   60.29   10.20
 -12 -14   1  120.79   12.90
 -12  14   1  114.49   12.70
 -10 -14   1   80.69   11.20
 -10 -14   1  103.19   10.20
  10  14  -1   74.79    9.30
 -10  14   1   71.89    9.00
   8 -14  -1   -4.90    2.80
  -8 -14   1   -4.50    2.90
  -8 -14   1   -1.00    3.50
   8  14  -1    2.50    2.80
  -8  14   1    2.10    2.40
  -6 -14   1  325.87   18.20
  -6 -14   1  316.47   18.50
   6 -14  -1  336.97   19.20
   6  14  -1  302.87   16.60
  -6  14   1  340.17   18.70
  -4 -14   1  184.08   12.00
   4 -14  -1  183.98   10.40
  -4 -14   1  186.58   10.30
   4  14  -1  187.78   11.60
  -4  14   1  177.38   15.70
   4  14  -1  193.88   10.90
   4  14  -1  208.28   10.40
   2 -14  -1  541.65   24.30
   2 -14  -1  523.15   25.90
  -2 -14   1  533.05   24.90
  -2 -14   1  512.75   24.70
  -2 -14   1  509.45   29.70
   2  14  -1  507.55   24.60
   2  14  -1  539.65   24.50
  -2  14   1  528.35   24.60
  -2  14   1  553.04   25.60
   2  14  -1  537.65   24.70
   0 -14   1  363.96   18.70
   0 -14   1  400.76   20.50
   0 -14  -1  411.76   19.50
   0 -14  -1  406.16   19.20
   0 -14   1  387.16   20.40
   0  14  -1  422.96   20.50
   0  14   1  405.46   18.50
   0  14  -1  402.46   19.70
   0  14   1  366.16   18.60
   2 -14   1  113.79    7.30
  -2 -14  -1  115.49    7.30
  -2 -14  -1  125.29    8.50
   2 -14   1  120.39    9.60
   2  14   1  119.19    7.10
   2  14   1  115.49    6.50
   2  14   1  122.39    8.40
  -2  14  -1  119.59    7.40
  -2  14  -1  122.79    8.90
  -4 -14  -1   13.30    3.50
   4 -14   1   11.60    2.30
   4 -14   1   12.80    4.10
   4  14   1   14.80    3.10
  -4  14  -1   12.70    3.50
   6 -14   1  430.46   23.50
  -6 -14  -1  365.96   19.90
  -6 -14  -1  400.96   21.10
  -6  14  -1  411.96   22.70
  -8 -14  -1   96.09    9.00
   8 -14   1   87.79   10.40
  -8 -14  -1   99.09    9.70
  -8  14  -1   80.49    9.50
  10 -14   1    8.50    6.00
 -10  14  -1   15.90    5.70
  12 -14   1   34.00    8.70
 -12 -14  -1   22.50    7.30
 -12  14  -1   20.70    7.90
 -11 -15   1   49.90    9.60
 -11 -15   1   26.30    7.20
 -11  15   1   29.30    6.90
   9 -15  -1    7.10    4.60
  -9 -15   1   17.90    6.10
  -9 -15   1    7.80    4.40
  -9  15   1   15.10    4.60
   9  15  -1   16.10    4.00
  -7 -15   1  287.17   17.30
   7 -15  -1  319.37   18.80
  -7 -15   1  254.67   18.30
   7  15  -1  276.77   15.30
  -7  15   1  273.67   17.40
  -5 -15   1  145.29   10.50
   5 -15  -1  141.29   11.10
  -5 -15   1  147.59   10.70
   5  15  -1  123.29    9.20
   5  15  -1  142.49    9.10
   5  15  -1  152.48    8.30
  -5  15   1  130.49   10.20
   3 -15  -1  115.79    7.70
  -3 -15   1  100.79   11.80
  -3 -15   1  116.19    8.20
  -3 -15   1  101.29    9.00
   3  15  -1  123.49    8.60
   3  15  -1  116.99    7.90
  -3  15   1  118.79    9.50
   3  15  -1  118.79    8.20
  -3  15   1  128.89    8.80
   1 -15  -1  310.17   15.60
  -1 -15   1  313.57   16.50
  -1 -15   1  290.67   16.20
  -1 -15   1  298.47   15.50
   1  15  -1  302.57   16.00
   1  15  -1  296.27   15.70
  -1  15   1  272.77   15.50
  -1  15   1  287.67   15.00
  -1 -15  -1  871.91   37.00
   1 -15   1  859.21   39.50
  -1 -15  -1  859.71   38.00
   1 -15   1  878.71   39.50
   1 -15   1  837.72   36.90
   1  15   1  852.81   36.10
  -1  15  -1  861.91   38.50
   1  15   1  809.72   36.20
  -1  15  -1  869.21   39.20
  -3 -15  -1   25.30    4.50
  -3 -15  -1   19.60    3.20
   3 -15   1   25.20    5.30
   3 -15   1   19.90    3.30
   3  15   1   30.90    2.80
  -3  15  -1   31.80    3.80
  -3  15  -1   26.00    4.70
   3  15   1   29.30    3.10
   3  15   1   32.00    4.50
   5 -15   1  136.29   11.10
  -5 -15  -1  121.69    8.40
  -5 -15  -1  114.49    9.40
   5  15   1  133.79    7.90
   5  15   1  123.59    8.30
  -5  15  -1  111.09    9.90
   7 -15   1   51.79    8.60
  -7 -15  -1   44.80    6.60
  -7 -15  -1   33.50    6.00
  -7  15  -1   46.30    6.90
  -9 -15  -1    5.50    5.80
  -9 -15  -1    9.90    4.80
  -9  15  -1    7.40    4.30
 -11 -15  -1   55.69    8.80
  11 -15   1   47.70   10.50
 -11  15  -1   69.09   10.90
 -12 -16   1   29.10    7.80
 -12  16   1   22.70    7.10
 -10 -16   1   80.09   10.00
 -10 -16   1   54.29    9.70
 -10  16   1   61.09    9.90
   8 -16  -1   15.50    5.20
  -8 -16   1   25.50    5.60
  -8 -16   1   19.20    6.10
   8  16  -1   15.60    3.70
  -8  16   1   25.90    5.60
  -6 -16   1   29.60    5.20
   6 -16  -1   36.50    6.70
  -6 -16   1   16.50    6.30
  -6  16   1   23.20    5.00
   6  16  -1   20.20    3.80
   6  16  -1   24.80    4.40
   4 -16  -1   49.80    6.40
  -4 -16   1   51.09    6.50
  -4 -16   1   45.20    5.50
   4 -16  -1   44.40    4.70
   4  16  -1   32.90    5.10
  -4  16   1   36.80    5.10
   4  16  -1   48.20    4.90
   4  16  -1   39.10    5.00
   2 -16  -1  249.48   17.20
  -2 -16   1  259.77   15.60
  -2 -16   1  265.87   15.60
   2 -16  -1  267.77   14.80
  -2 -16   1  263.87   15.50
  -2  16   1  292.67   15.30
   2  16  -1  305.97   15.70
  -2  16   1  306.67   16.40
   2  16  -1  310.37   15.40
   0 -16   1   29.00    5.20
   0 -16   1   36.70    4.40
   0 -16   1   40.90    5.40
   0 -16  -1   37.30    4.40
   0  16  -1   21.90    4.50
   0  16  -1   26.50    4.70
   0  16   1   26.50    3.60
   0  16   1   27.40    3.60
   2 -16   1  317.37   18.80
   2 -16   1  300.97   15.90
  -2 -16  -1  340.57   16.30
  -2 -16  -1  318.47   17.40
   2  16   1  329.07   15.70
   2  16   1  322.87   15.10
  -2  16  -1  332.47   18.10
  -4 -16  -1  117.19    7.80
  -4 -16  -1  102.99    8.80
   4 -16   1  113.49   10.30
   4 -16   1  117.99    7.30
   4  16   1  109.59    8.00
  -4  16  -1  120.19    9.80
  -4  16  -1  121.89    7.60
  -6 -16  -1    9.70    3.90
   6 -16   1   14.70    4.80
  -6 -16  -1   11.00    3.60
  -6  16  -1   14.70    4.30
  -8 -16  -1   17.20    5.50
  -8 -16  -1   19.70    5.80
   8 -16   1   29.90    6.90
  -8  16  -1   25.80    6.40
  10 -16   1   21.30    7.30
 -10 -16  -1   16.90    5.50
 -10  16  -1   20.70    6.50
 -11 -17   1   65.69   10.10
 -11  17   1   68.19   10.30
   9 -17  -1  197.28   20.30
  -9 -17   1  188.68   16.00
  -9 -17   1  201.28   15.00
  -9  17   1  210.68   15.40
   9  17  -1  162.98   11.80
   7 -17  -1  167.68   13.00
  -7 -17   1  137.49   12.10
  -7 -17   1  163.48   12.40
   7  17  -1  158.08   10.30
   7  17  -1  133.39    9.90
  -7  17   1  143.99   11.80
   5 -17  -1   13.80    4.40
   5 -17  -1    7.60    2.70
  -5 -17   1   12.00    3.90
   5  17  -1    9.20    3.30
   5  17  -1    7.60    2.70
  -5  17   1    9.30    3.30
   5  17  -1    6.80    3.00
   3 -17  -1  151.98   11.80
  -3 -17   1  147.19   10.30
  -3 -17   1  154.78   10.90
  -3 -17   1  164.18   11.20
   3 -17  -1  150.38    9.90
  -3  17   1  171.58   11.10
   3  17  -1  170.08   11.00
   3  17  -1  169.48   11.00
  -3  17   1  153.58   11.60
  -1 -17   1  125.79    9.60
  -1 -17   1  120.69    8.90
  -1 -17   1  111.99    9.40
   1 -17  -1  112.09    8.70
   1  17  -1  109.99   11.70
   1  17  -1  138.49    9.60
  -1  17   1  133.49    9.20
  -1  17   1  131.69    8.60
   1 -17   1   97.59    7.40
  -1 -17  -1  104.39    7.30
  -1 -17  -1  110.49    8.10
   1 -17   1   97.09    8.90
   1 -17   1   99.09    8.80
   1  17   1   84.79    6.20
   1  17   1   79.09    6.30
  -1  17  -1   71.79    7.30
  -1  17  -1   71.39    9.60
   3 -17   1  250.77   16.00
  -3 -17  -1  239.08   12.60
  -3 -17  -1  245.48   14.30
   3 -17   1  215.88   12.20
   3  17   1  211.18   11.00
  -3  17  -1  239.58   15.10
   3  17   1  226.38   11.60
   5 -17   1  153.78   12.90
  -5 -17  -1  141.19    9.80
  -5 -17  -1  145.19   11.20
  -5  17  -1  153.08    9.20
   5  17   1  171.88    9.60
   5  17   1  156.28   10.20
  -5  17  -1  160.98   12.30
  -7 -17  -1   11.90    4.00
   7 -17   1    4.50    4.20
  -7 -17  -1    5.10    4.10
  -7  17  -1    7.20    3.10
   9 -17   1    5.60    5.40
  -9 -17  -1   -4.60    3.90
  -9  17  -1    1.40    3.90
  11 -17   1   50.19   10.40
 -11 -17  -1   45.20    8.70
 -11  17  -1   35.90    8.90
 -12 -18   1   62.49   11.40
 -12  18   1   71.59   15.40
 -10 -18   1   22.50    9.40
 -10 -18   1   55.89    9.00
  10  18  -1   27.80    5.10
 -10  18   1   43.70    8.30
   8 -18  -1   84.59   11.70
  -8 -18   1   78.89   10.60
  -8 -18   1   78.19   14.80
   8  18  -1   86.79    7.60
   8  18  -1   89.69    7.90
  -8  18   1   90.59   10.20
   6 -18  -1  107.59   10.40
  -6 -18   1  105.09    9.70
  -6 -18   1   90.39    9.70
  -6  18   1   95.49    9.30
   6  18  -1  102.59    7.90
   6  18  -1   96.09    8.20
   6  18  -1  109.49    7.10
  -4 -18   1  266.37   15.70
  -4 -18   1  242.08   15.20
   4 -18  -1  234.58   13.60
   4 -18  -1  248.78   16.50
  -4  18   1  243.38   15.10
   4  18  -1  245.38   13.90
   4  18  -1  267.17   15.30
  -2 -18   1  164.78   11.90
  -2 -18   1  182.38   11.60
  -2 -18   1  205.38   12.60
   2  18  -1  183.28   11.30
  -2  18   1  165.18   11.10
   2  18  -1  170.78   11.50
  -2  18   1  159.98   11.80
   0 -18   1  410.66   22.40
   0 -18   1  414.36   22.80
   0 -18  -1  446.76   22.00
   0 -18   1  411.26   23.50
   0  18   1  404.46   21.00
   0  18   1  456.25   21.00
   0  18  -1  457.05   22.50
   0  18  -1  457.35   23.00
   2 -18   1   75.49    6.30
  -2 -18  -1   80.59    7.40
   2 -18   1   85.59    8.80
  -2 -18  -1   69.09    6.30
   2  18   1   74.69    5.50
  -2  18  -1   69.69    7.10
   2  18   1   67.89    5.80
   4 -18   1  116.89    7.90
   4 -18   1  127.19   11.60
  -4 -18  -1  124.19    9.80
  -4 -18  -1  124.69    8.50
  -4  18  -1  127.89   10.60
  -6 -18  -1   70.89    7.50
  -6 -18  -1   85.69    8.80
   6 -18   1   87.69   10.10
  -6  18  -1  113.89   10.40
  -8 -18  -1  214.98   17.10
   8 -18   1  292.37   20.20
  -8 -18  -1  277.97   17.90
  -8  18  -1  284.67   19.40
  10 -18   1  102.29   13.60
 -10 -18  -1   82.39   11.00
 -10  18  -1   91.29   11.40
 -11 -19   1  112.19   14.00
 -11  19   1  125.99   13.30
  11  19  -1  117.89   10.60
  -9 -19   1   89.09   12.50
  -9 -19   1   81.79   10.90
  -9  19   1   98.99   10.80
   9  19  -1   97.39    8.40
   7 -19  -1   15.30    5.20
  -7 -19   1   35.60    6.70
  -7 -19   1   26.20    6.60
   7  19  -1   32.20    5.10
  -7  19   1   37.50    6.80
   7  19  -1   26.40    4.70
  -5 -19   1  406.76   22.60
  -5 -19   1  400.36   22.60
   5 -19  -1  412.36   23.90
   5  19  -1  419.96   20.70
  -5  19   1  422.76   22.90
   5  19  -1  385.96   19.90
   5  19  -1  437.26   21.50
  -3 -19   1   20.70    4.50
  -3 -19   1   28.40    5.40
   3 -19  -1   27.00    5.70
   3 -19  -1   30.00    4.90
  -3 -19   1   22.70    5.00
   3  19  -1   28.30    4.60
   3  19  -1   20.70    4.60
  -3  19   1   23.60    4.70
  -1 -19   1  182.68   12.90
  -1 -19   1  201.28   12.20
   1 -19  -1  172.28   11.50
  -1  19   1  181.28   12.20
   1  19  -1  181.68   12.00
   1  19  -1  191.38   12.70
  -1  19   1  186.38   11.40
  -1 -19  -1  143.69   10.90
   1 -19   1  169.98   12.90
   1 -19   1  140.29   14.10
  -1 -19  -1  159.58   10.70
   1 -19   1  163.98   12.30
  -1  19  -1  164.48   11.60
   1  19   1  181.98   10.30
   1  19   1  180.18   10.00
  -3 -19  -1   14.60    4.50
  -3 -19  -1   16.60    3.40
   3 -19   1   16.00    3.50
   3 -19   1   18.80    5.30
   3  19   1   13.30    2.40
   3  19   1   16.00    2.90
  -3  19  -1   14.90    4.40
  -5 -19  -1   42.10    5.60
   5 -19   1   35.60    4.60
   5 -19   1   50.59    8.30
  -5 -19  -1   43.90    6.60
  -5  19  -1   42.30    7.30
   5  19   1   51.49    6.50
  -7 -19  -1  536.65   30.00
   7 -19   1  536.35   31.00
  -7  19  -1  528.35   29.80
   9 -19   1   18.80    7.70
  -9 -19  -1   13.80    6.00
  -9  19  -1   29.10    7.70
 -10 -20   1   35.60    8.40
 -10  20   1   32.00    7.50
  10  20  -1   39.20    5.80
  -8 -20   1   93.39   11.60
  -8 -20   1   80.39   10.60
   8  20  -1   59.39   10.20
  -8  20   1   89.49    9.80
   8  20  -1   84.19    7.70
  -6 -20   1  213.38   15.30
  -6 -20   1  189.88   14.80
   6 -20  -1  193.38   15.60
  -6  20   1  232.88   15.50
   6  20  -1  231.78   12.20
   6  20  -1  200.58   13.20
   6  20  -1  222.88   12.90
   4 -20  -1   33.60    6.60
  -4 -20   1   26.90    5.50
  -4 -20   1   27.90    5.60
   4 -20  -1   33.60    5.30
   4  20  -1   32.60    5.10
  -4  20   1   29.90    5.30
   4  20  -1   30.60    5.40
  -2 -20   1    1.60    2.80
   2 -20  -1    4.40    2.90
  -2 -20   1    4.50    3.20
  -2  20   1    3.30    3.40
  -2  20   1    1.90    2.10
   2  20  -1    2.60    2.70
   2  20  -1    0.40    1.90
   0 -20   1  237.58   14.20
   0 -20   1  217.28   15.20
   0 -20  -1  229.68   14.40
   0 -20   1  227.58   15.60
   0  20  -1  223.08   14.40
   0  20  -1  245.28   15.40
   0  20   1  232.78   13.30
   0  20   1  263.77   14.30
  -2 -20  -1   14.40    4.00
  -2 -20  -1   14.70    3.40
   2 -20   1   10.50    4.20
  -2  20  -1   15.70    4.30
   2  20   1   18.10    3.40
   2  20   1   14.10    2.80
   4 -20   1  110.09    7.90
   4 -20   1  118.49   11.50
  -4 -20  -1  111.89    9.70
  -4 -20  -1   92.19    8.10
  -4  20  -1  132.69   10.90
   6 -20   1   63.79   10.10
  -6 -20  -1   58.09    7.10
  -6  20  -1   62.89    8.20
   6  20   1   51.49    6.90
  -8 -20  -1   25.80    6.50
   8 -20   1   26.90    8.10
  -8  20  -1   30.00    7.30
 -10 -20  -1   24.80    7.10
  10 -20   1   38.40    9.10
 -10  20  -1   29.90    7.30
 -11 -21   1    2.20    7.00
  11  21  -1    2.90    4.80
 -11  21   1    4.40    5.30
  -9 -21   1   -4.80    4.80
   9  21  -1    3.30    3.40
  -9  21   1    1.60    3.70
  -7 -21   1   20.80    6.40
  -7 -21   1   21.80    5.90
   7  21  -1   18.80    4.30
   7  21  -1   13.40    4.20
  -7  21   1   25.70    6.30
  -5 -21   1  115.99   11.10
   5 -21  -1  123.79   11.80
   5 -21  -1  122.49    9.00
  -5 -21   1  132.69   11.20
  -5  21   1  132.09   11.00
   5  21  -1  108.79    8.80
   5  21  -1  115.99    9.90
   3 -21  -1  169.78   11.40
  -3 -21   1  184.68   13.00
  -3 -21   1  168.48   12.20
  -3 -21   1  164.58   13.60
   3  21  -1  168.58   12.00
  -3  21   1  162.48   11.90
   3  21  -1  168.18   11.20
   1 -21  -1   38.50    5.40
  -1 -21   1   41.70    7.30
  -1 -21   1   35.30    6.40
  -1 -21   1   47.10    6.00
  -1  21   1   40.00    5.10
   1  21  -1   32.80    5.90
  -1  21   1   33.30    5.70
   1  21  -1   41.30    5.60
   1 -21   1  166.38   13.50
  -1 -21  -1  178.98   12.20
   1 -21   1  159.58   11.10
   1  21   1  173.58   10.80
   1  21   1  162.88   10.20
  -1  21  -1  165.18   12.10
   3 -21   1   34.50    6.20
  -3 -21  -1   27.90    4.80
   3 -21   1   32.80    7.20
  -3 -21  -1   28.50    5.80
   3  21   1   27.70    4.30
  -3  21  -1   49.40    6.50
   3  21   1   35.70    3.90
  -5 -21  -1   35.60   10.00
   5 -21   1   37.80    5.00
  -5 -21  -1   27.80    4.80
   7 -21   1   74.89   11.30
  -7 -21  -1   63.89    9.30
  -7  21  -1   85.09   10.40
  -9 -21  -1   19.90    6.30
   9 -21   1   21.30    7.60
  -9  21  -1   16.60    6.00
 -10 -22   1   54.69    9.70
  10  22  -1   60.39    7.50
 -10  22   1   54.49   10.00
  -8 -22   1   45.90    8.50
  -8 -22   1   28.30    8.20
   8  22  -1   37.90    5.80
  -8  22   1   60.59    8.90
  -6 -22   1  153.58   12.90
  -6 -22   1  142.49   13.20
   6  22  -1  149.99   11.30
  -6  22   1  165.28   13.10
   6  22  -1  143.39   10.40
   4 -22  -1   99.89    8.60
  -4 -22   1  112.99   10.40
  -4 -22   1  122.99   10.50
  -4  22   1  117.19   10.00
   4  22  -1   97.49    9.40
   4  22  -1   97.79    8.50
  -2 -22   1  154.58   11.90
   2 -22  -1  163.38   11.60
  -2 -22   1  168.88   13.00
  -2 -22   1  150.38   12.60
   2  22  -1  150.68   11.40
   2  22  -1  150.78   14.10
  -2  22   1  178.58   13.00
  -2  22   1  184.58   12.00
   0 -22   1  263.37   17.80
   0 -22  -1  256.57   16.10
   0 -22   1  273.67   17.80
   0 -22   1  256.57   15.80
   0  22   1  276.47   15.70
   0  22  -1  261.27   16.30
   0  22   1  255.77   14.80
   2 -22   1  372.76   20.50
  -2 -22  -1  380.66   20.80
   2 -22   1  384.66   23.90
  -2 -22  -1  392.26   22.30
  -2  22  -1  440.56   23.30
   2  22   1  432.76   19.70
  -4 -22  -1  221.28   16.50
   4 -22   1  230.98   19.00
  -4 -22  -1  186.48   12.80
   4 -22   1  195.08   12.20
  -4  22  -1  215.48   16.10
   6 -22   1  147.09   14.20
  -6 -22  -1  159.48   12.80
  -6 -22  -1  113.39   12.70
  -6  22  -1  122.19   12.40
   6  22   1  145.09   10.10
   8 -22   1    2.70    5.70
  -8 -22  -1    0.90    4.60
  -8  22  -1    3.30    4.70
  -9 -23   1   18.00    6.60
   9  23  -1   16.70    4.40
  -9  23   1   12.30    5.00
  -7 -23   1  218.48   17.20
  -7 -23   1  232.18   16.80
   7  23  -1  202.58   13.10
  -7  23   1  233.58   17.00
  -5 -23   1   40.50    7.40
   5 -23  -1   38.80    6.10
  -5 -23   1   52.09    8.00
   5  23  -1   50.29    6.50
  -5  23   1   47.70    7.00
   5  23  -1   48.80    6.80
  -3 -23   1  259.27   16.80
   3 -23  -1  245.18   15.00
  -3 -23   1  259.27   16.30
  -3  23   1  231.68   15.50
   3  23  -1  237.28   14.80
   3  23  -1  227.78   15.30
  -1 -23   1  310.27   18.50
   1 -23  -1  308.47   18.20
  -1 -23   1  317.07   20.00
  -1 -23   1  289.67   19.20
   1  23  -1  325.27   19.30
   1  23  -1  333.97   18.60
  -1  23   1  320.67   17.90
   1 -23   1   79.39    8.00
  -1 -23  -1   91.29    8.70
   1 -23   1   90.39   10.50
  -1  23  -1   68.89    7.90
   1  23   1   70.29    7.30
   1  23   1   91.29    7.20
   3 -23   1   53.09    9.20
  -3 -23  -1   54.39    7.10
   3 -23   1   54.89    6.50
  -3 -23  -1   73.69   12.80
  -3  23  -1   61.69    8.20
   3  23   1   53.19    5.10
   3  23   1   61.69    5.90
  -5 -23  -1  118.39   10.90
   5 -23   1   98.39   12.10
  -5 -23  -1   98.79    9.30
   5 -23   1  106.79    8.10
  -5  23  -1   73.49   10.10
  -7 -23  -1   63.39    9.80
   7 -23   1   58.09   10.70
  -7  23  -1   75.09   10.30
  -9 -23  -1   16.40    7.40
  -8 -24   1   38.60    8.60
   8  24  -1   52.69    6.90
  -8  24   1   71.69   10.00
  -6 -24   1   83.09   11.00
  -6 -24   1   97.19   11.60
   6  24  -1   85.19    8.30
  -6  24   1   98.29   10.40
   4 -24  -1  134.19   10.20
  -4 -24   1  127.99   11.40
  -4 -24   1  116.19   11.80
   4  24  -1  110.59   10.90
   4  24  -1  125.79    9.90
  -4  24   1  124.49   11.10
  -2 -24   1   40.20    7.50
  -2 -24   1   38.80    6.90
  -2 -24   1   27.00    6.10
   2 -24  -1   38.00    6.30
   2  24  -1   25.10    5.90
  -2  24   1   32.60    5.80
   2  24  -1   32.50    5.90
   0 -24   1   80.19   10.60
   0 -24   1   87.39    8.90
   0 -24   1   92.19   10.40
   0 -24  -1   75.09    8.60
   0  24   1  103.69    9.20
   0  24  -1   84.99    8.70
   0  24   1   85.89    7.70
   2 -24   1   83.69    8.40
   2 -24   1  104.69   11.70
   2  24   1   97.39    7.40
  -2  24  -1  117.39   12.30
   4 -24   1   15.00    4.00
  -4 -24  -1   15.70    4.90
   4 -24   1   10.00    5.70
  -4 -24  -1   11.00    4.40
  -4  24  -1   15.00    4.70
  -6 -24  -1  145.19   13.50
   6 -24   1  124.89   14.70
  -6  24  -1  173.38   14.70
   6  24   1  159.48   11.10
   8 -24   1   26.00    8.50
  -8 -24  -1   28.30    6.90
  -8  24  -1   22.60    7.00
  -9 -25   1   14.70    9.50
  -9  25   1   12.10    6.20
  -7 -25   1   97.19   11.90
   7  25  -1   74.49    8.10
  -7  25   1  108.29   11.20
  -5 -25   1   80.39    9.80
  -5 -25   1   39.90    7.90
   5 -25  -1   70.29    7.50
   5  25  -1   53.59    7.00
  -5  25   1   53.89    8.00
  -3 -25   1   -1.10    3.80
  -3 -25   1   -0.20    4.10
   3 -25  -1    1.90    3.00
   3  25  -1    0.70    3.00
  -3  25   1    2.60    3.80
   3  25  -1    2.40    4.40
  -1 -25   1    4.00    3.50
  -1 -25   1    0.50    3.90
  -1 -25   1    0.50    4.10
   1 -25  -1   -0.60    3.10
  -1  25   1    1.90    2.50
   1  25  -1   -0.30    2.60
  -1  25   1    0.60    4.30
   1 -25   1   13.10    5.80
   1 -25   1   13.40    4.10
  -1 -25  -1   19.50    7.30
   1  25   1   10.90    3.50
   1  25   1    9.50    3.80
  -3 -25  -1  102.29   10.40
   3 -25   1   91.39    8.60
   3 -25   1  107.99   12.70
  -3 -25  -1   86.99    9.40
   3  25   1  107.79    7.40
   3  25   1   81.29    7.50
  -3  25  -1  100.79   10.50
   5 -25   1    6.40    5.60
  -5 -25  -1    6.90    4.60
   5 -25   1    7.90    3.60
  -5  25  -1   11.80    4.90
  -7 -25  -1  160.38   15.10
   7 -25   1  213.58   18.50
  -7  25  -1  173.78   15.60
   8  26  -1   22.90    5.00
  -6 -26   1   41.90    8.60
  -6  26   1   23.70    6.30
   6  26  -1   28.00    5.30
  -4 -26   1   99.19   10.90
  -4 -26   1   83.19   11.20
   4 -26  -1   97.59    9.30
   4  26  -1   82.29    8.80
  -4  26   1  100.49   10.40
  -2 -26   1   -3.60    4.20
   2 -26  -1   -2.80    3.40
  -2 -26   1   -2.60    3.70
  -2  26   1    5.60    5.00
   2  26  -1    0.30    2.90
   0 -26   1   52.29    9.40
   0 -26  -1   60.29    8.00
   0 -26   1   60.09    8.10
   0  26   1   50.79    9.90
   0  26   1   46.70    6.40
   0  26  -1   48.00    7.30
   2 -26   1   51.09    9.30
  -2 -26  -1   48.40    8.40
   2 -26   1   49.60    7.40
  -2  26  -1   59.19    8.10
   2  26   1   50.19    5.90
  -4 -26  -1    0.80    3.90
   4 -26   1    0.30    3.50
   4 -26   1    4.00    5.40
  -4  26  -1    2.90    3.90
  -6 -26  -1   54.19    9.00
   6 -26   1   57.89   11.10
   6  26   1   30.10    6.30
  -6  26  -1   37.70    8.20
  -7 -27   1   13.70    7.00
  -7  27   1   16.00    6.00
   7  27  -1   15.20    4.50
   5 -27  -1  162.68   12.50
  -5 -27   1  158.68   18.70
  -5 -27   1  181.38   15.10
  -5  27   1  177.78   14.60
   5  27  -1  175.28   12.30
  -3 -27   1   96.19   10.80
  -3 -27   1   79.89   11.30
   3  27  -1   84.79   14.50
  -3  27   1   90.29    9.80
  -1 -27   1   46.40    7.80
  -1 -27   1   44.30    8.80
   1 -27  -1   50.19    8.00
   1  27  -1   37.80    6.70
  -1  27   1   49.20   11.20
   1 -27   1   96.79   13.10
  -1 -27  -1  130.89   11.60
   1 -27   1  122.89   10.90
   1  27   1  108.19    9.00
  -1  27  -1  101.49   10.60
   3 -27   1   91.39   12.70
  -3 -27  -1  100.99   10.70
   3 -27   1   70.89    8.60
   3  27   1   83.29    6.90
  -3  27  -1  102.09   10.60
   5 -27   1    8.80    6.30
   5 -27   1    7.50    3.90
  -5 -27  -1   11.10    5.20
  -5  27  -1    3.00    4.20
  -7 -27  -1    8.10    6.20
   7 -27   1    4.90    6.90
  -7  27  -1    7.30    5.30
  -6 -28   1   85.39   11.90
   6  28  -1   64.29    8.70
  -6  28   1   68.89   10.40
   4 -28  -1   40.50    7.30
  -4 -28   1   46.00    8.00
  -4 -28   1   33.80    8.30
   4  28  -1   34.00    6.20
  -4  28   1   37.00    7.30
   2 -28  -1  113.19   11.20
  -2 -28   1  129.99   12.70
  -2 -28   1  147.39   14.10
  -2  28   1  145.89   12.00
   2  28  -1  145.49   11.90
   0 -28   1   37.30    7.10
   0 -28   1   39.60    8.70
   0 -28  -1   37.70    7.20
   0  28   1   30.40    8.90
   0  28  -1   41.40    7.70
  -2 -28  -1  160.08   13.70
   2 -28   1  180.98   14.40
   2 -28   1  139.69   15.90
  -2  28  -1  131.19   12.70
   2  28   1  154.38   10.60
  -4 -28  -1  208.48   16.90
   4 -28   1  224.18   14.60
   4 -28   1  231.18   20.20
  -4  28  -1  242.88   18.10
   6 -28   1   -2.80    6.30
  -6 -28  -1   -5.00    5.60
  -6  28  -1    6.30    4.90
  -5 -29   1   20.80    7.20
   5 -29  -1   23.60    6.10
  -5  29   1   29.20    7.70
   5  29  -1   21.60    5.30
  -3 -29   1   57.99    9.40
   3 -29  -1   40.50    7.80
  -3 -29   1   58.39    9.30
  -3  29   1   61.49    8.70
   3  29  -1   54.19    8.00
   1 -29  -1  147.89   12.70
  -1 -29   1  154.78   13.30
   1  29  -1  141.39   12.70
  -1  29   1  140.89   11.90
   1 -29   1   34.50    9.00
   1 -29   1   22.00    6.00
  -1 -29  -1   26.50    6.70
  -1  29  -1   20.00    5.80
   3 -29   1  106.89   14.30
  -3 -29  -1  103.29   11.60
  -3  29  -1  112.99   12.10
   3  29   1  105.39    8.10
   5 -29   1   48.80    7.00
   5 -29   1   44.90   11.60
  -5 -29  -1   34.60    8.30
  -5  29  -1   73.29   11.00
  -4 -30   1   63.79   10.40
   4 -30  -1   47.30    8.30
   4  30  -1   64.39    8.70
  -4  30   1   76.29   10.00
   2 -30  -1   25.20    6.30
  -2 -30   1   20.20    6.50
  -2  30   1   29.60    6.30
   2  30  -1   23.90    6.00
   0 -30  -1    2.80    5.00
   0 -30   1   18.90    5.90
   0  30   1    4.20    3.80
   0  30  -1    2.30    4.30
   2 -30   1   89.29   10.30
  -2 -30  -1   72.29   10.70
   2 -30   1  100.49   13.80
   2  30   1   82.09    8.60
  -2  30  -1   67.19   10.40
   4 -30   1   10.30    4.90
  -4 -30  -1   12.70    5.90
  -4  30  -1   12.10    5.60
   3 -31  -1    6.80    4.80
  -3 -31   1   12.30    6.30
  -3  31   1    9.20    4.70
   3  31  -1    6.00    4.70
  -1 -31   1   26.20    7.20
   1  31  -1    9.50    4.90
  -1  31   1   15.80    5.50
  -1 -31  -1   97.59   11.30
   1 -31   1   96.39   11.00
   1  31   1   96.09    9.60
  -1  31  -1   88.29   11.20
   3 -31   1   21.00    5.80
  -3 -31  -1   17.60    6.40
  -3  31  -1    6.30    5.40
   2 -32  -1   59.19    9.40
  -2 -32   1   58.19   11.90
  -2  32   1   69.89    9.70
   2  32  -1   63.69    9.20
   0 -32  -1    7.80    5.90
   0 -32   1    6.20    5.60
   0  32   1    3.30    4.10
   0  32  -1    2.10    4.80
 -14   0   2   38.30    8.80
 -14   0   2   28.60    7.10
 -12   0   2   58.69    8.80
 -10   0   2    8.90    4.10
 -10   0   2    8.20    4.00
  -8   0   2   65.49    6.30
  -8   0   2   61.59    5.60
   6   0  -2  658.13   28.40
  -6   0   2  650.83   28.20
  -6   0   2  547.05   26.30
  -4   0   2 1252.37   51.49
   4   0  -2 1240.78   51.49
  -2   0   2   17.30    2.10
  -2   0   2   18.90    1.90
   2   0  -2   16.30    2.00
   2   0  -2   11.60    1.60
   0   0   2   12.50    2.10
   0   0  -2   12.80    1.40
   0   0   2    8.60    1.20
   0   0  -2   13.60    1.90
   2   0   2 1030.70   43.70
  -2   0  -2 1097.89   45.40
   2   0   2 1112.29   44.70
   2   0   2 1133.19   45.60
  -2   0  -2 1055.59   44.90
  -2   0  -2 1131.39   44.90
  -2   0  -2 1144.49   43.70
  -4   0  -2  574.54   25.40
  -4   0  -2  574.14   25.70
   4   0   2  601.54   25.90
   4   0   2  550.44   25.30
  -6   0  -2  133.89    9.20
   6   0   2  149.88    9.50
  -6   0  -2  137.59    9.00
   6   0   2  129.99    8.90
   8   0   2   12.90    3.90
  -8   0  -2   12.50    3.70
   8   0   2   14.30    4.20
 -10   0  -2   13.10    4.80
  10   0   2    5.90    3.90
 -12   0  -2   57.19    9.70
  12   0   2   58.79   10.40
 -13  -1   2   10.10    5.10
 -13   1   2    2.10    4.80
 -11  -1   2  278.97   17.80
 -11   1   2  279.57   17.80
  -9  -1   2  152.18    9.40
  -9  -1   2  151.48   11.00
  -9   1   2  162.38   11.30
  -9   1   2  154.48   10.10
   7  -1  -2   55.69    7.30
  -7  -1   2   55.39    5.50
  -7  -1   2   62.99    4.90
   7   1  -2   69.99    6.30
  -7   1   2   67.59    6.00
  -7   1   2   67.59    5.50
  -5  -1   2  922.21   39.00
  -5   1   2  876.31   37.80
  -5   1   2  892.21   38.80
   5   1  -2  942.31   39.10
  -3  -1   2  271.77   12.40
   3  -1  -2  273.37   13.20
  -3  -1   2  288.37   13.60
   3   1  -2  284.47   13.70
  -3   1   2  280.47   13.30
  -1  -1   2  145.29    7.40
   1  -1  -2  149.79    7.40
  -1  -1   2  147.59    7.60
   1  -1  -2  139.79    7.30
  -1   1   2  139.69    7.30
   1   1  -2  137.99    7.30
   1   1  -2  138.29    7.40
  -1   1   2  140.59    7.20
   1  -1   2  456.55   19.10
  -1  -1  -2  434.86   18.40
  -1  -1  -2  452.15   18.30
   1  -1   2  423.86   17.70
   1  -1   2  448.66   19.60
   1  -1   2  414.66   18.60
  -1  -1  -2  468.05   18.20
  -1  -1  -2  438.46   19.40
   1   1   2  442.76   19.40
  -1   1  -2  440.26   18.80
  -1   1  -2  439.76   19.10
   1   1   2  406.96   18.00
  -1   1  -2  400.76   19.20
  -3  -1  -2  585.14   26.10
  -3  -1  -2  600.24   25.70
   3  -1   2  586.84   26.00
  -3  -1  -2  598.84   24.70
   3  -1   2  610.14   26.60
  -3   1  -2  592.94   26.50
  -3   1  -2  637.84   26.30
   3   1   2  577.74   25.50
   3   1   2  594.44   24.80
  -3   1  -2  627.74   26.60
  -5  -1  -2  125.19    6.50
  -5  -1  -2  120.39    7.60
   5  -1   2  119.39    8.00
  -5  -1  -2  114.29    8.60
   5  -1   2  128.19    8.20
   5   1   2  118.79    7.60
  -5   1  -2  115.09    7.80
  -5   1  -2  106.99    7.90
   5   1   2  104.69    7.40
   7  -1   2  221.48   13.30
  -7  -1  -2  188.08   11.80
   7  -1   2  177.68   11.80
  -7  -1  -2  191.58   11.80
   7   1   2  190.88   12.00
   7   1   2  195.78   11.50
  -7   1  -2  181.68   12.00
   9  -1   2  165.58   12.00
  -9  -1  -2  164.78   12.10
  -9   1  -2  163.88   12.60
   9   1   2  185.98   13.10
   9   1   2  191.68   11.80
 -11  -1  -2   21.20    9.70
  11   1   2   18.20    5.00
 -11   1  -2   18.70    6.30
 -14  -2   2   57.19    8.80
 -14  -2   2   60.29   10.50
 -14   2   2   58.59   10.00
 -12  -2   2  189.48   15.10
 -12   2   2  182.58   14.30
 -10  -2   2   46.30    6.80
 -10   2   2   63.49    7.20
  -8  -2   2  226.98   13.80
   8   2  -2  246.28   14.90
  -8   2   2  225.98   13.10
  -8   2   2  239.28   14.10
  -6  -2   2  708.83   31.20
  -6  -2   2  667.33   28.60
   6  -2  -2  716.13   31.30
  -6   2   2  728.13   31.20
  -6   2   2  683.33   30.10
   6   2  -2  624.34   32.90
   4  -2  -2  181.18    9.80
  -4  -2   2  182.58    8.50
  -4  -2   2  174.58   11.80
   4   2  -2  175.98    9.90
  -4   2   2  185.28    9.70
   2  -2  -2  345.57   15.10
  -2  -2   2  320.87   15.80
  -2  -2   2  334.57   15.10
   2   2  -2  329.57   15.00
  -2   2   2  362.06   15.20
   2   2  -2  335.87   15.90
   0  -2  -2  719.73   29.40
   0  -2   2  749.53   29.80
   0  -2  -2  711.73   28.60
   0  -2   2  699.43   29.30
   0  -2  -2  703.63   28.20
   0   2  -2  701.33   29.00
   0   2   2  685.83   28.20
   0   2  -2  692.03   29.30
   0   2  -2  687.93   29.40
   0   2   2  693.63   29.40
   0   2   2  655.63   28.50
   2  -2   2   59.59    4.30
   2  -2   2   63.99    4.90
  -2  -2  -2   55.39    3.70
  -2  -2  -2   64.49    4.60
  -2  -2  -2   63.19    3.70
  -2  -2  -2   60.69    3.60
   2   2   2   58.29    3.50
  -2   2  -2   61.29    4.60
   2   2   2   56.79    3.70
   2   2   2   69.69    4.60
  -2   2  -2   63.09    4.70
  -2   2  -2   65.99    4.50
  -4  -2  -2  436.66   19.90
  -4  -2  -2  429.36   19.40
   4  -2   2  425.06   20.50
   4  -2   2  420.16   20.20
  -4  -2  -2  432.96   18.90
  -4   2  -2  423.76   21.50
  -4   2  -2  414.16   20.20
   4   2   2  471.55   20.00
   4   2   2  425.36   19.30
   6  -2   2  436.86   21.00
   6  -2   2  400.06   25.20
  -6  -2  -2  428.86   20.20
  -6  -2  -2  422.86   18.70
   6   2   2  414.76   19.80
  -6   2  -2  413.36   20.80
   6   2   2  396.36   19.90
   8  -2   2   44.10    6.10
  -8  -2  -2   44.30    5.80
  -8  -2  -2   41.40    4.50
  -8  -2  -2   40.70    5.90
   8  -2   2   38.30    6.20
   8   2   2   36.40    5.50
  -8   2  -2   51.29    6.30
   8   2   2   37.20    5.30
 -10  -2  -2   55.89    8.30
  10   2   2   69.89    7.30
  10   2   2   45.80    9.20
 -10   2  -2   75.99    9.10
  12  -2   2   81.59   10.80
 -12  -2  -2   86.79   12.20
 -12   2  -2   79.09   11.70
 -13  -3   2   13.60    6.50
 -13  -3   2   15.50    5.70
 -13   3   2   14.00    5.90
 -11  -3   2  121.89   11.30
 -11   3   2  112.99   10.70
  -9  -3   2   26.30    4.90
  -9   3   2   34.20    8.80
  -7  -3   2   30.20    4.10
   7   3  -2   20.60    3.90
  -7   3   2   19.60    3.60
  -7   3   2   19.30    3.60
   5  -3  -2   22.30    3.10
  -5  -3   2   17.10    2.00
  -5  -3   2   20.00    3.00
  -5   3   2   21.60    3.30
   5   3  -2   20.60    3.40
  -5   3   2   24.60    3.10
   3  -3  -2  160.68    8.50
  -3  -3   2  177.38    9.70
  -3  -3   2  170.98    8.10
   3   3  -2  150.58    9.00
  -3   3   2  168.38    8.60
   3   3  -2  150.68    7.80
  -1  -3   2  195.08    9.40
  -1  -3   2  194.98    9.50
   1  -3  -2  194.28    8.60
   1   3  -2  155.98    8.90
  -1   3   2  185.18    8.70
  -1   3   2  189.88    8.70
   1   3  -2  177.58    9.00
  -1  -3  -2  171.68    8.70
  -1  -3  -2  168.18    8.10
   1  -3   2  165.58    9.00
   1  -3   2  155.18    8.50
  -1  -3  -2  163.58    7.40
  -1   3  -2  175.88    9.00
   1   3   2  161.68    8.10
  -1   3  -2  179.58    8.90
   1   3   2  175.88    8.90
  -1   3  -2  159.18    8.90
  -3  -3  -2   59.19    3.80
  -3  -3  -2   56.19    4.60
  -3  -3  -2   61.29    4.40
   3  -3   2   67.59    5.40
   3  -3   2   55.39    4.70
  -3   3  -2   60.49    5.10
   3   3   2   63.29    4.60
  -3   3  -2   62.69    5.80
  -3   3  -2   59.39    5.00
   3   3   2   58.19    3.80
   3   3   2   58.09    4.10
   5  -3   2   99.89    7.40
   5  -3   2   94.79    7.30
  -5  -3  -2   83.09    6.50
  -5  -3  -2   92.19    5.80
  -5  -3  -2   91.29    6.20
   5   3   2  101.79    6.40
  -5   3  -2   80.99    7.20
   5   3   2   80.79    5.90
  -5   3  -2   98.69    7.10
   7  -3   2  108.69    9.00
  -7  -3  -2  105.69    6.80
   7  -3   2  111.69    8.80
  -7  -3  -2  109.49    8.00
  -7  -3  -2   92.99    9.40
   7   3   2   94.49    7.20
  -7   3  -2   90.19    8.20
   7   3   2  113.09    8.10
  -9  -3  -2  127.89    8.40
  -9  -3  -2  108.49    9.90
   9  -3   2  117.19   11.80
  -9  -3  -2  121.19   10.10
  -9   3  -2  148.09   11.30
   9   3   2  129.39    9.10
   9   3   2  139.89   10.80
 -11  -3  -2   21.20    6.20
 -11  -3  -2   17.10    4.20
  11  -3   2   13.30    5.20
 -11   3  -2   19.70    6.20
 -14  -4   2  103.09   14.00
 -14  -4   2  111.19   12.10
 -14   4   2  103.39   12.80
 -12  -4   2  465.15   26.60
 -12   4   2  454.95   26.10
 -10  -4   2  224.58   14.90
 -10   4   2  215.68   14.80
  -8  -4   2  667.73   30.50
   8   4  -2  581.44   29.90
  -8   4   2  659.23   30.50
  -6  -4   2   86.99    6.70
   6   4  -2   85.89    6.80
  -6   4   2   83.49    6.60
  -6   4   2   77.39    6.40
   4  -4  -2  503.65   23.10
  -4  -4   2  516.95   21.10
  -4  -4   2  526.25   23.60
   4   4  -2  486.75   23.00
   4   4  -2  452.45   20.70
  -4   4   2  523.75   22.80
  -4   4   2  511.85   22.60
   2  -4  -2 1039.30   40.20
  -2  -4   2 1034.10   40.50
  -2  -4   2 1074.39   41.70
  -2   4   2  965.90   40.10
   2   4  -2  946.01   40.00
  -2   4   2  974.70   40.10
   2   4  -2  861.71   40.90
   0  -4  -2 1114.19   43.40
   0  -4   2  985.10   44.60
   0  -4  -2 1021.50   44.20
   0  -4   2 1093.59   45.40
   0   4  -2 1189.18   45.10
   0   4  -2 1105.29   45.20
   0   4   2 1146.49   44.70
   0   4  -2 1109.99   45.00
   0   4   2 1088.89   44.40
  -2  -4  -2  468.25   20.40
   2  -4   2  435.06   20.90
   2  -4   2  434.86   21.30
   2   4   2  466.15   20.20
   2   4   2  489.45   20.80
  -2   4  -2  489.75   22.30
  -2   4  -2  480.05   21.40
  -2   4  -2  470.35   21.60
  -4  -4  -2   26.50    2.80
   4  -4   2   24.10    3.90
  -4  -4  -2   25.10    2.60
  -4  -4  -2   27.40    3.40
   4  -4   2   20.40    3.90
   4   4   2   26.30    2.50
  -4   4  -2   24.50    3.40
  -4   4  -2   26.30    4.10
   4   4   2   24.20    3.00
  -6  -4  -2  780.12   34.50
   6  -4   2  776.22   36.60
  -6  -4  -2  789.32   34.20
  -6  -4  -2  824.62   35.00
   6  -4   2  760.42   36.50
   6   4   2  841.32   34.60
   6   4   2  832.12   34.90
  -6   4  -2  823.52   36.70
  -8  -4  -2  213.08   12.10
  -8  -4  -2  212.78   13.20
   8  -4   2  244.08   14.80
  -8   4  -2  215.78   14.40
   8   4   2  224.48   12.30
   8   4   2  238.98   13.50
 -10  -4  -2  325.27   19.20
 -10  -4  -2  314.57   16.50
  10  -4   2  319.17   19.10
 -10   4  -2  300.47   19.50
  12  -4   2  133.59   13.20
 -12   4  -2  112.29   13.50
 -13  -5   2   79.39   11.80
 -13  -5   2   97.99   10.90
 -13   5   2   75.59   18.60
 -11  -5   2  276.57   18.80
 -11   5   2  254.27   17.40
  -9  -5   2  471.35   24.50
  -9   5   2  482.25   24.60
   9   5  -2  455.05   24.40
  -7  -5   2 2572.74  106.49
  -7   5   2 2567.24  106.49
   7   5  -2 2682.13  106.89
  -5  -5   2 1236.28   50.79
   5  -5  -2 1221.48   50.29
  -5   5   2 1162.38   49.90
  -5   5   2 1159.98   49.99
   5   5  -2 1150.08   50.09
  -3  -5   2 7832.22  308.37
   3  -5  -2 7699.73  309.07
  -3  -5   2 7930.31  310.57
   3   5  -2 8113.39  310.47
   3   5  -2 7292.27  307.97
  -3   5   2 8109.29  308.57
  -3   5   2 8311.97  309.17
  -1  -5   2   49.99    3.80
   1  -5  -2   44.40    2.80
  -1  -5   2   54.79    4.10
  -1   5   2   42.00    3.30
  -1   5   2   41.30    2.80
   1   5  -2   38.20    3.50
   1   5  -2   41.20    3.40
  -1  -5  -2 8489.35  327.97
   1  -5   2 8920.81  328.87
   1  -5   2 8599.64  329.37
   1  -5   2 8150.28  329.27
   1   5   2 8309.77  327.97
   1   5   2 8611.64  328.27
  -1   5  -2 7729.23  328.57
  -1   5  -2 8356.56  329.17
   3  -5   2 1050.09   45.40
  -3  -5  -2 1044.40   43.50
  -3  -5  -2  974.50   43.10
   3  -5   2 1059.39   44.90
  -3   5  -2 1043.90   44.90
  -3   5  -2 1010.10   45.60
   3   5   2 1142.09   44.70
   3   5   2 1114.29   43.60
  -3   5  -2 1058.39   44.90
   5  -5   2 2385.56   97.89
  -5  -5  -2 2430.86   95.19
   5  -5   2 2407.86   97.79
  -5  -5  -2 2359.16   95.59
  -5  -5  -2 2414.56   95.39
   5   5   2 2314.37   94.89
  -5   5  -2 2359.96   97.49
  -7  -5  -2  555.24   25.00
   7  -5   2  548.85   27.50
  -7  -5  -2  552.34   24.30
  -7  -5  -2  552.44   25.60
  -7   5  -2  545.75   27.20
   7   5   2  484.45   24.10
   7   5   2  598.84   25.50
  -9  -5  -2  265.37   14.50
   9  -5   2  252.97   16.70
  -9  -5  -2  253.07   15.70
  -9   5  -2  258.67   16.90
   9   5   2  287.97   15.90
  11  -5   2   51.09    8.40
 -11  -5  -2   71.39    7.70
 -11  -5  -2   48.00    8.00
 -11   5  -2   52.09    8.90
 -14  -6   2   17.20    8.10
 -14  -6   2    7.70    8.00
 -14   6   2   -1.60    6.00
 -12  -6   2  151.08   13.80
 -12  -6   2  189.48   13.70
 -12   6   2  165.38   14.00
 -10  -6   2   40.00    6.80
 -10   6   2   49.90    7.70
  -8  -6   2  328.97   17.60
  -8   6   2  279.77   23.30
   8   6  -2  303.17   17.10
  -6  -6   2   15.80    3.50
  -6   6   2   13.70    3.70
  -6   6   2   20.70    3.70
   6   6  -2   17.60    3.30
  -4  -6   2  140.89    6.80
   4  -6  -2  139.49    8.30
  -4  -6   2  150.38    9.40
  -4   6   2  131.79    7.30
  -4   6   2  135.69    8.60
  -4   6   2  133.59    8.10
   4   6  -2  122.29    6.60
   4   6  -2  126.29    8.40
   2  -6  -2  841.42   34.30
  -2  -6   2  924.91   36.00
  -2  -6   2  873.51   34.70
   2  -6  -2  814.62   34.10
  -2   6   2  822.62   34.30
   2   6  -2  766.52   34.00
  -2   6   2  797.92   34.00
   2   6  -2  765.02   35.00
   0  -6   2  818.12   35.50
   0  -6   2  820.62   35.00
   0  -6  -2  824.32   33.00
   0  -6   2  851.01   35.70
   0  -6  -2  844.22   34.60
   0   6  -2  873.71   35.40
   0   6  -2  780.02   35.00
   0   6  -2  830.42   35.50
   0   6   2  836.02   34.70
   2  -6   2  191.48   11.10
   2  -6   2  191.18   10.60
  -2  -6  -2  195.38    9.90
   2   6   2  198.18   10.00
  -2   6  -2  190.68   10.70
  -2   6  -2  180.58   10.90
  -2   6  -2  183.38   10.70
   4  -6   2   26.20    4.60
   4  -6   2   27.10    4.00
  -4  -6  -2   25.50    3.10
  -4  -6  -2   28.10    2.90
  -4   6  -2   19.00    3.60
   4   6   2   22.70    3.00
   4   6   2   29.60    3.50
  -6  -6  -2  202.38   11.40
  -6  -6  -2  215.08   10.60
  -6  -6  -2  211.68   11.30
   6  -6   2  213.58   13.60
  -6   6  -2  199.28   12.90
   6   6   2  213.28   10.90
  -8  -6  -2   54.99    5.80
  -8  -6  -2   47.40    5.90
   8  -6   2   49.20    7.40
  -8   6  -2   54.29    7.60
   8   6   2   45.40    5.50
  10  -6   2  302.37   19.00
 -10  -6  -2  298.07   16.40
 -10  -6  -2  271.07   17.80
 -10   6  -2  319.87   19.60
  12  -6   2   -2.30    6.50
 -12  -6  -2    6.60    5.20
 -12   6  -2    9.70    6.40
 -13  -7   2    9.20    5.80
 -13  -7   2    2.90    6.30
 -13   7   2   11.20    5.60
 -11  -7   2  172.78   13.50
 -11  -7   2  164.98   12.70
 -11   7   2  157.18   12.90
  -9  -7   2   61.89    7.20
  -9   7   2   62.29    6.90
   9   7  -2   49.70    7.10
  -7  -7   2   39.80    5.30
  -7   7   2   53.09    5.60
   7   7  -2   54.59    5.90
  -5  -7   2  239.78   13.70
  -5   7   2  232.28   13.10
  -5   7   2  222.78   11.30
  -5   7   2  230.78   12.70
   5   7  -2  228.38   13.00
  -3  -7   2  341.07   15.20
   3  -7  -2  339.47   15.90
  -3  -7   2  348.87   17.10
  -3   7   2  345.97   15.50
   3   7  -2  308.27   16.50
   3   7  -2  305.27   14.70
  -3   7   2  348.17   15.80
  -3   7   2  337.07   16.60
   1  -7  -2  808.02   32.70
   1  -7  -2  758.12   33.30
  -1  -7   2  811.62   34.30
  -1   7   2  805.82   33.60
   1   7  -2  781.32   33.70
   1   7  -2  822.72   34.10
  -1   7   2  809.72   32.50
   1   7  -2  794.02   34.30
   1  -7   2  816.82   35.80
   1  -7   2  779.52   35.30
   1  -7   2  806.02   33.00
  -1  -7  -2  783.02   34.20
   1  -7   2  797.62   35.70
  -1   7  -2  810.52   35.20
  -1   7  -2  859.91   35.50
  -1   7  -2  830.52   35.90
   1   7   2  856.11   35.30
   3  -7   2   96.89    7.10
   3  -7   2   87.49    7.20
  -3  -7  -2   93.59    4.70
  -3  -7  -2   90.29    6.10
   3   7   2   95.79    6.30
  -3   7  -2   90.99    7.00
   3   7   2   95.29    6.10
  -5  -7  -2   12.80    2.30
   5  -7   2   14.60    3.90
  -5  -7  -2   13.30    2.80
   5   7   2   13.20    2.00
   5   7   2   19.20    2.90
  -5   7  -2   14.30    3.20
   7  -7   2  123.49   10.40
  -7  -7  -2  114.09    8.20
  -7  -7  -2  125.09    8.60
   7   7   2  139.89    8.20
  -7   7  -2  125.09   10.00
   9  -7   2  130.89   11.80
  -9  -7  -2  113.59    9.90
  -9  -7  -2  125.39    9.50
  -9   7  -2  127.29   11.10
   9   7   2  134.89    9.70
 -11  -7  -2   67.69   11.80
 -11  -7  -2   54.79    8.00
  11  -7   2   50.69    8.40
 -11   7  -2   54.29    9.30
 -14  -8   2   51.89    9.10
 -14  -8   2   55.99   11.80
 -14   8   2   47.00    9.40
 -12  -8   2  116.29   12.60
 -12  -8   2  139.19   12.10
 -12   8   2  121.99   12.80
 -10  -8   2  139.89   12.20
 -10  -8   2  158.18   12.00
  10   8  -2  164.98   12.40
 -10   8   2  162.58   12.40
  -8  -8   2  358.46   19.80
  -8   8   2  356.66   19.40
   8   8  -2  332.37   18.70
  -6  -8   2  342.27   19.20
   6   8  -2  403.76   19.10
  -6   8   2  363.16   18.80
  -6   8   2  342.67   16.70
   4  -8  -2   26.20    4.70
  -4  -8   2   20.50    2.60
  -4   8   2   29.60    4.70
   4   8  -2   26.30    2.60
   4   8  -2   35.00    4.30
  -4   8   2   32.60    3.50
  -4   8   2   35.30    3.30
  -2  -8   2 1045.70   46.00
   2  -8  -2 1017.60   42.00
  -2   8   2 1021.80   43.10
   2   8  -2 1020.70   41.90
  -2   8   2 1002.30   42.80
  -2   8   2  955.90   41.60
   2   8  -2 1033.70   43.00
   0  -8  -2  976.90   42.90
   0  -8  -2 1018.40   41.50
   0  -8   2  991.40   42.30
   0  -8   2 1023.60   44.40
   0  -8   2 1037.60   43.70
   0  -8   2 1024.80   44.20
   0   8   2 1074.49   43.30
   0   8  -2 1014.10   43.70
   0   8  -2 1082.09   44.40
   0   8   2 1111.49   41.30
   0   8  -2 1066.59   43.90
   2  -8   2   59.49    5.40
   2  -8   2   49.00    5.10
   2  -8   2   54.49    4.90
  -2  -8  -2   51.19    4.40
  -2   8  -2   50.49    5.20
  -2   8  -2   50.29    5.70
  -2   8  -2   52.99    5.00
   2   8   2   48.30    4.30
  -4  -8  -2  320.17   15.50
  -4  -8  -2  274.97   15.80
   4  -8   2  293.57   17.00
   4   8   2  324.57   14.70
  -4   8  -2  320.97   17.00
  -6  -8  -2  293.77   15.10
  -6  -8  -2  308.97   16.20
   6   8   2  328.37   14.50
  -6   8  -2  327.87   18.10
  -8  -8  -2   99.39    8.30
   8  -8   2   96.59   10.10
  -8  -8  -2   96.39    8.00
  -8   8  -2  103.39    9.80
   8   8   2  109.59    7.50
 -10  -8  -2   91.69   10.20
 -10  -8  -2   95.69    8.90
  10  -8   2  101.89   11.30
 -10   8  -2  100.59   11.10
 -12  -8  -2   50.69    7.60
 -12   8  -2   49.00    9.70
 -13  -9   2   -1.70    5.80
 -13  -9   2    4.20    6.30
 -13   9   2    2.30    4.80
 -11  -9   2  102.29   10.10
 -11  -9   2   70.59   10.20
 -11   9   2   91.59    9.90
  -9  -9   2  167.78   11.90
  -9  -9   2  145.99   12.20
  -9   9   2  167.08   12.10
   9   9  -2  150.38   11.40
  -7  -9   2   63.19    6.90
  -7   9   2   51.39    5.90
   7   9  -2   57.79    6.30
  -7   9   2   52.89    4.80
  -5  -9   2   26.40    4.70
  -5   9   2   27.90    3.70
   5   9  -2   24.70    4.10
  -5   9   2   24.10    3.10
   3  -9  -2  148.89    8.30
  -3  -9   2  142.19    8.30
   3  -9  -2  162.18    8.90
  -3  -9   2  139.89   13.10
  -3   9   2  150.78    8.60
   3   9  -2  149.49    9.40
   3   9  -2  129.49    7.70
  -3   9   2  155.08    8.50
  -3   9   2  155.28    9.70
  -1  -9   2  265.87   13.40
   1  -9  -2  241.88   11.70
   1  -9  -2  245.48   12.40
  -1  -9   2  264.37   13.70
  -1  -9   2  266.87   12.40
  -1   9   2  245.88   12.60
  -1   9   2  256.57   11.60
   1   9  -2  265.07   13.50
  -1   9   2  214.68   12.30
  -1   9   2  249.78   13.10
   1   9  -2  262.37   13.10
   1  -9   2  176.08   10.60
   1  -9   2  158.68    8.10
   1  -9   2  164.88   10.40
   1  -9   2  169.48    9.90
  -1  -9  -2  163.98    9.20
  -1   9  -2  161.18   10.20
  -1   9  -2  162.28    9.90
  -1   9  -2  163.58    9.90
   1   9   2  159.18    9.20
  -3  -9  -2  113.89    7.40
   3  -9   2  105.89    8.40
   3   9   2  104.99    9.20
  -3   9  -2  104.29    8.00
  -5  -9  -2   43.60    5.00
   5  -9   2   58.89    6.70
   5   9   2   53.29    4.40
  -5   9  -2   52.79    5.90
   7  -9   2  145.59   12.00
  -7  -9  -2  142.79   10.10
  -7  -9  -2  137.29    9.20
   7   9   2  145.09    8.10
  -7   9  -2  146.99   11.40
  -9  -9  -2  141.09   10.50
   9  -9   2  142.99   12.90
  -9  -9  -2  149.29   11.00
   9   9   2  127.29    9.00
  -9   9  -2  138.89   12.10
 -11  -9  -2    7.30    4.70
  11  -9   2   10.60    6.60
 -11   9  -2   -3.60    4.60
 -14 -10   2   67.59   11.20
 -14  10   2   82.09   12.40
 -12 -10   2   33.60   11.90
 -12 -10   2   25.90    6.90
 -12  10   2   31.90    7.20
 -10 -10   2   53.59    8.20
 -10 -10   2   49.90    7.70
 -10  10   2   44.10    6.80
  10  10  -2   38.20    6.60
  -8 -10   2  141.39   11.50
  -8 -10   2  139.69   10.80
   8  10  -2  163.38   11.60
  -8  10   2  151.08   11.10
  -6 -10   2  443.96   22.90
  -6  10   2  391.36   19.60
   6  10  -2  447.26   21.90
  -6  10   2  449.66   22.00
  -4 -10   2   74.69    5.30
  -4 -10   2   75.09    6.80
   4  10  -2   80.99    6.80
   4  10  -2   71.49    4.80
  -4  10   2   73.89    5.90
  -4  10   2   82.19    5.70
  -2 -10   2   73.49    6.20
   2 -10  -2   67.49    5.10
  -2 -10   2   76.99    5.60
   2 -10  -2   63.69    5.00
  -2 -10   2   69.79    5.60
   2  10  -2   73.39    5.90
  -2  10   2   80.99    5.60
  -2  10   2   72.29    6.20
  -2  10   2   77.19    5.20
   2  10  -2   83.19    5.90
   2  10  -2   76.99    5.50
   0 -10   2  245.38   12.80
   0 -10   2  253.57   11.70
   0 -10  -2  241.68   12.30
   0 -10   2  242.58   13.40
   0 -10  -2  240.48   10.80
   0 -10   2  246.08   13.40
   0  10  -2  227.28   12.70
   0  10  -2  215.48   12.50
   0  10  -2  245.18   13.30
   0  10   2  221.08   10.60
   0  10   2  226.98   10.40
   0  10   2  229.98   12.20
   2 -10   2   50.89    5.70
  -2 -10  -2   66.09    5.30
   2 -10   2   60.49    3.90
   2 -10   2   61.49    6.10
  -2  10  -2   65.99    5.90
  -4 -10  -2  233.28   13.20
   4 -10   2  257.47   15.40
  -4 -10  -2  226.78   14.40
  -4  10  -2  274.37   15.20
  -6 -10  -2  233.08   12.80
   6 -10   2  263.27   16.50
  -6  10  -2  264.87   15.90
  -8 -10  -2   12.00    4.00
  -8 -10  -2   19.70    4.50
   8 -10   2   28.20    6.50
  -8  10  -2   19.80    5.10
   8  10   2   15.60    3.00
 -10 -10  -2   16.70    5.90
 -10 -10  -2    8.00    4.20
  10 -10   2    7.10    5.70
 -10  10  -2   13.50    5.20
  12 -10   2   74.79   11.60
 -12 -10  -2   69.09   10.50
 -12  10  -2   83.99   12.50
 -13 -11   2   15.10    7.10
 -13 -11   2    4.30    7.70
 -13  11   2    7.40    5.80
 -11 -11   2  218.18   15.80
 -11 -11   2  229.38   17.10
 -11  11   2  190.18   17.20
  -9 -11   2  137.59   11.00
  -9 -11   2  156.88   12.10
  -9  11   2  120.99   10.50
   9  11  -2  106.59   10.70
  -7 -11   2   61.09    6.60
  -7 -11   2   50.49    7.00
   7  11  -2   46.80    6.30
  -7  11   2   53.79    6.10
  -5 -11   2  470.55   23.40
  -5 -11   2  463.25   24.40
  -5  11   2  470.95   22.90
   5  11  -2  458.75   20.50
  -5  11   2  515.15   23.70
   5  11  -2  523.75   24.20
  -3 -11   2  358.96   17.80
  -3 -11   2  324.37   16.10
  -3 -11   2  319.77   16.40
   3 -11  -2  338.67   15.80
  -3  11   2  334.67   16.20
  -3  11   2  304.37   15.80
   3  11  -2  318.37   15.50
   3  11  -2  338.47   16.60
   3  11  -2  305.97   16.70
  -1 -11   2   76.39    6.30
  -1 -11   2   73.39    6.20
  -1 -11   2   75.49    5.40
   1 -11  -2   63.89    5.20
   1 -11  -2   62.19    4.60
   1  11  -2   72.49    6.10
   1  11  -2   71.09    5.70
  -1  11   2   60.59    4.70
  -1  11   2   65.49    4.50
   1  11  -2   67.69    5.70
  -1  11   2   69.89    6.00
  -1 -11  -2  226.48   10.40
  -1 -11  -2  230.68   12.40
   1 -11   2  239.28   13.80
   1 -11   2  220.58   11.30
   1 -11   2  224.18   13.70
   1  11   2  248.98   12.60
  -1  11  -2  248.68   13.50
  -1  11  -2  227.28   13.50
  -3 -11  -2  379.06   18.70
   3 -11   2  405.26   20.90
   3  11   2  331.87   17.50
  -3  11  -2  396.46   20.10
   5 -11   2   71.69    8.00
  -5 -11  -2   66.29    5.70
  -5  11  -2   83.79    8.20
  -7 -11  -2   92.69    8.00
   7 -11   2   94.29    9.80
  -7 -11  -2   66.29    6.90
  -7  11  -2  103.49    9.40
   9 -11   2  277.07   19.30
  -9 -11  -2  278.17   16.60
  -9 -11  -2  252.67   16.40
  -9  11  -2  303.37   19.20
 -11 -11  -2   14.10    5.50
  11 -11   2   20.40    7.40
 -11  11  -2   12.30    5.90
 -12 -12   2    4.50    5.50
 -12 -12   2   -3.10    6.10
 -12  12   2    0.40    4.10
 -10 -12   2   10.70    5.00
 -10 -12   2    8.20    4.90
 -10  12   2   10.90    4.30
  10  12  -2    9.60    4.90
  -8 -12   2  171.78   12.70
  -8 -12   2  186.28   13.70
  -8  12   2  173.88   12.60
   8  12  -2  178.28   12.20
  -6 -12   2  226.68   13.90
  -6 -12   2  243.48   14.90
   6  12  -2  221.78   13.70
  -6  12   2  211.38   13.40
  -4 -12   2  303.47   16.70
  -4 -12   2  324.87   17.90
  -4 -12   2  295.67   15.40
   4 -12  -2  311.77   15.60
   4  12  -2  350.96   17.80
   4  12  -2  337.47   15.20
  -4  12   2  315.37   16.50
  -2 -12   2  103.29    7.10
  -2 -12   2  105.59    7.60
  -2 -12   2  107.09    7.90
   2 -12  -2   91.59    6.60
  -2  12   2   79.39    6.50
   2  12  -2  110.09    7.70
   2  12  -2   97.59    7.10
   2  12  -2  110.99    7.20
  -2  12   2   93.69    6.40
   0 -12   2   30.10    4.20
   0 -12  -2   23.80    2.70
   0 -12   2   33.80    5.30
   0 -12  -2   30.00    3.50
   0 -12   2   32.20    3.40
   0  12  -2   34.20    4.50
   0  12   2   23.20    2.60
   0  12  -2   25.40    3.70
   0  12   2   22.00    3.90
   0  12   2   27.70    2.50
  -2 -12  -2  359.06   17.00
   2 -12   2  361.66   16.80
  -2 -12  -2  392.76   18.90
   2 -12   2  390.16   20.70
   2 -12   2  404.86   20.70
  -2  12  -2  369.76   19.70
   2  12   2  371.46   18.20
  -4 -12  -2  276.47   13.30
  -4 -12  -2  245.48   17.10
   4 -12   2  313.07   17.90
  -4  12  -2  312.27   21.60
   4  12   2  297.27   14.60
   6 -12   2   61.39    8.10
  -6 -12  -2   65.29    6.60
  -6  12  -2   72.69    7.70
  -8 -12  -2   89.49    8.30
   8 -12   2   70.09   10.10
  -8 -12  -2   66.29    8.00
  -8  12  -2   99.29    9.80
  10 -12   2   41.80   10.50
 -10 -12  -2   33.70    6.40
 -10  12  -2   44.80    9.50
 -13 -13   2   -6.70    6.50
 -13  13   2   -2.80    4.90
 -11 -13   2  133.59   13.70
 -11 -13   2  103.19   14.70
 -11  13   2  117.89   11.70
  -9 -13   2   43.10    7.70
  -9 -13   2   53.09    7.70
  -9  13   2   51.09    7.10
   9  13  -2   44.90    6.90
  -7 -13   2   20.40    5.30
  -7 -13   2   34.80    6.10
  -7  13   2   28.40    5.40
   7  13  -2   26.30    5.10
  -5 -13   2  218.58   13.20
  -5 -13   2  196.18   13.60
   5  13  -2  203.28   10.40
  -5  13   2  207.38   12.70
   5  13  -2  216.38   13.30
  -3 -13   2   70.59    6.50
   3 -13  -2   80.09    6.10
  -3 -13   2   81.09    6.80
  -3 -13   2   75.69    7.20
   3  13  -2   95.29    7.00
  -3  13   2  101.19    7.60
   3  13  -2  107.49    7.70
   3  13  -2   97.49    6.80
  -3  13   2   81.79    6.40
  -1 -13   2  135.79    8.40
  -1 -13   2  133.69    9.50
  -1 -13   2  140.89    9.60
   1 -13  -2  126.29    8.40
   1  13  -2  135.79    9.00
   1  13  -2  143.99    9.50
  -1  13   2  129.59    7.50
  -1  13   2  113.19    7.70
   1 -13   2   66.29    6.80
  -1 -13  -2   58.09    5.50
  -1 -13  -2   58.39    4.00
   1 -13   2   67.39    4.90
   1 -13   2   64.79    6.50
   1  13   2   52.39    5.60
  -1  13  -2   51.19    5.50
  -3 -13  -2  260.07   19.70
   3 -13   2  285.17   13.40
   3 -13   2  292.07   17.60
  -3  13  -2  296.97   17.90
   3  13   2  295.77   14.70
   3  13   2  292.57   14.80
   5 -13   2   12.90    4.40
  -5 -13  -2   20.70    4.10
   5  13   2   13.80    2.90
  -5  13  -2   11.40    3.80
   5  13   2    9.10    2.60
   7 -13   2   40.00    7.50
  -7 -13  -2   35.20    5.60
  -7  13  -2   39.80    7.00
  -9 -13  -2  100.69    9.40
   9 -13   2   73.69   11.30
  -9 -13  -2   67.89   10.30
  -9  13  -2   88.19   10.90
 -11 -13  -2   11.00    5.60
  11 -13   2   -2.90    6.10
 -11  13  -2   -0.20    5.50
 -12 -14   2  400.06   25.70
 -12 -14   2  416.96   24.90
 -12  14   2  347.87   24.00
 -10 -14   2  126.89   13.30
 -10 -14   2  143.69   12.70
  10  14  -2  115.19   12.60
 -10  14   2  157.78   15.90
  -8 -14   2  813.02   39.50
  -8 -14   2  811.42   40.20
   8  14  -2  829.52   38.10
  -8  14   2  837.32   39.60
  -6 -14   2   36.40    6.10
  -6  14   2   26.40    5.10
   6  14  -2   25.30    4.90
  -4 -14   2  206.18   13.10
  -4 -14   2  192.08   11.10
   4 -14  -2  208.78   11.10
   4  14  -2  181.38   11.40
   4  14  -2  200.88   10.80
   4  14  -2  180.78   12.20
  -4  14   2  182.68   12.00
  -4  14   2  166.68   12.10
  -2 -14   2  170.88   11.60
  -2 -14   2  174.08   11.30
   2 -14  -2  155.08   10.20
  -2 -14   2  171.98   10.70
  -2  14   2  190.58   11.10
   2  14  -2  206.98   16.40
  -2  14   2  203.78   10.50
   0 -14  -2  447.86   20.50
   0 -14   2  426.46   21.90
   0 -14   2  461.75   22.30
   0 -14   2  427.06   19.70
   0  14  -2  399.86   20.90
   0  14   2  373.96   18.40
   0  14  -2  380.76   21.10
   0  14   2  395.26   18.20
   2 -14   2  328.47   18.80
  -2 -14  -2  298.77   14.50
   2 -14   2  308.47   15.20
   2  14   2  346.27   16.90
  -2  14  -2  333.37   21.30
   4 -14   2   65.49    7.80
  -4 -14  -2   54.99    6.20
   4  14   2   67.39    6.00
  -4  14  -2   64.59    7.20
   4  14   2   61.39    5.90
   6 -14   2  816.12   39.40
  -6 -14  -2  810.22   36.40
  -6 -14  -2  707.33   33.90
  -6  14  -2  775.82   38.20
  -8 -14  -2  208.78   13.90
   8 -14   2  174.48   15.60
  -8  14  -2  197.68   15.20
 -10 -14  -2  386.16   23.40
  10 -14   2  424.66   26.70
 -10  14  -2  422.36   26.20
 -13 -15   2   46.00    9.70
 -13  15   2   41.60    8.70
 -11 -15   2  277.77   20.30
 -11 -15   2  269.07   19.20
 -11  15   2  274.77   19.30
  -9 -15   2  177.58   14.50
  -9 -15   2  178.08   13.60
   9  15  -2  138.19   11.90
  -9  15   2  167.68   13.00
  -7 -15   2 1564.54   66.09
  -7 -15   2 1523.25   66.49
  -7  15   2 1467.75   65.19
   7  15  -2 1430.06   63.99
  -5 -15   2  395.46   20.90
  -5 -15   2  356.96   18.30
  -5 -15   2  360.66   21.10
  -5  15   2  413.06   20.60
   5  15  -2  423.46   21.20
   5  15  -2  374.66   18.60
   5  15  -2  376.86   19.80
  -3 -15   2 3041.00  128.29
   3 -15  -2 3049.99  127.09
  -3 -15   2 3131.19  128.09
  -3 -15   2 3128.89  129.39
   3  15  -2 3195.08  128.19
   3  15  -2 3278.27  128.69
  -3  15   2 3184.08  127.59
  -3  15   2 3344.57  128.89
   3  15  -2 3141.59  128.49
   1 -15  -2   28.70    4.00
  -1 -15   2   36.50    5.40
  -1 -15   2   34.20    5.70
  -1 -15   2   35.00    4.20
   1  15  -2   38.00    5.30
  -1  15   2   33.80    4.00
  -1  15   2   30.10    3.50
   1  15  -2   36.60    4.60
  -1 -15  -2 2214.38   93.89
   1 -15   2 2017.40   93.39
   1 -15   2 2153.38   88.49
   1 -15   2 2225.28   92.09
  -1  15  -2 2197.18   93.39
   1  15   2 2244.58   86.69
   1  15   2 2253.07   87.09
   3 -15   2  578.64   29.80
  -3 -15  -2  562.14   27.50
   3 -15   2  578.24   24.90
   3  15   2  542.75   26.40
  -3  15  -2  596.74   29.00
  -5 -15  -2 1791.12   77.79
  -5 -15  -2 1765.52   74.59
   5 -15   2 1811.42   80.79
  -5  15  -2 1941.21   80.29
   5  15   2 1922.31   75.59
  -7 -15  -2  100.09    8.80
  -7 -15  -2   63.09    7.90
   7 -15   2   92.99   10.70
  -7  15  -2   82.79    9.70
   9 -15   2  214.58   17.60
  -9  15  -2  200.98   16.50
 -11 -15  -2   63.59    9.40
  11 -15   2   68.89   11.40
 -11  15  -2   58.49   10.80
 -12 -16   2   15.30    6.90
 -12  16   2   19.00    6.50
 -10 -16   2   53.99    8.70
 -10 -16   2   48.50    9.50
 -10  16   2   37.80    7.00
  -8 -16   2  118.79   10.90
  -8 -16   2  113.99   11.40
  -8  16   2   94.89    9.60
   8  16  -2   96.09    9.30
  -6 -16   2  159.88   12.20
  -6 -16   2  163.88   13.00
  -6  16   2  181.88   12.30
   6  16  -2  169.88   12.10
   6  16  -2  175.78   11.50
  -4 -16   2    7.30    3.20
  -4 -16   2    3.40    2.70
  -4 -16   2    8.00    2.80
   4 -16  -2    9.20    2.60
  -4  16   2    4.00    2.10
   4  16  -2    3.00    2.80
   4  16  -2    2.10    1.90
   4  16  -2    4.50    2.90
  -4  16   2    2.00    2.70
  -2 -16   2  165.48   11.10
  -2 -16   2  157.78   10.20
   2 -16  -2  152.38    9.80
  -2 -16   2  167.28   11.40
   2  16  -2  159.08   12.40
  -2  16   2  145.29    9.30
   2  16  -2  144.79   10.30
  -2  16   2  119.99    9.40
   0 -16  -2   69.29    6.40
   0 -16   2   76.69    7.70
   0 -16   2   77.39    6.30
   0 -16   2   77.59    8.00
   0  16   2   64.09    5.40
   0  16   2   96.39    5.70
   0  16  -2   83.89    7.40
  -2 -16  -2   12.50    3.50
   2 -16   2   14.20    4.10
   2 -16   2   12.90    2.90
  -2  16  -2   16.00    4.10
  -4 -16  -2   67.09    5.20
   4 -16   2   61.49    8.30
  -4 -16  -2   66.89    7.30
  -4  16  -2   89.89    8.60
   4  16   2   81.39    6.80
   4  16   2   72.29    6.60
  -6 -16  -2   57.59    6.90
  -6 -16  -2   45.00    5.80
   6 -16   2   43.50    7.90
  -6  16  -2   74.39    8.40
  -8 -16  -2   25.50    5.70
   8 -16   2   34.80    7.50
  -8  16  -2   28.20    6.20
 -10 -16  -2   54.59    8.90
  10 -16   2   43.80    9.40
 -10  16  -2   58.69   10.60
 -11 -17   2   11.60    6.30
 -11 -17   2   15.80    8.70
 -11  17   2   25.00    6.60
  -9 -17   2  136.89   13.20
  -9 -17   2  122.29   12.10
   9  17  -2  100.39   10.30
  -9  17   2  102.19   10.60
  -7 -17   2   46.20    7.90
  -7 -17   2   36.80    6.90
  -7  17   2   46.70    6.40
   7  17  -2   53.19    7.10
   7  17  -2   56.29    6.50
  -5 -17   2  229.08   15.40
  -5 -17   2  219.88   12.80
   5 -17  -2  232.38   14.00
  -5 -17   2  238.28   14.80
   5  17  -2  211.68   12.10
   5  17  -2  224.88   13.70
  -5  17   2  224.48   14.10
   5  17  -2  226.18   14.70
  -3 -17   2  638.14   30.50
  -3 -17   2  615.54   30.20
  -3 -17   2  658.33   31.70
  -3  17   2  639.04   29.80
   3  17  -2  677.13   31.20
   3  17  -2  621.94   30.10
  -1 -17   2   98.29    8.90
  -1 -17   2   87.39    8.40
   1 -17  -2   75.89    7.00
  -1 -17   2   93.09    7.40
  -1  17   2   84.29    6.80
  -1  17   2   87.99    6.50
   1  17  -2   96.89    8.10
   1  17  -2   98.39    8.40
  -1 -17  -2  347.47   18.30
   1 -17   2  325.97   19.90
   1 -17   2  335.67   19.80
   1 -17   2  338.47   17.00
  -1  17  -2  339.67   19.20
   1  17   2  325.57   15.60
   1  17   2  341.87   15.30
   3 -17   2  272.07   18.40
  -3 -17  -2  278.57   13.70
  -3 -17  -2  288.77   16.60
   3 -17   2  281.67   14.20
  -3  17  -2  296.17   17.70
  -5 -17  -2   15.00    3.10
   5 -17   2   12.30    5.60
  -5 -17  -2   11.30    3.70
  -5  17  -2   12.30    3.80
   5  17   2    8.50    3.60
   5  17   2   15.60    3.80
  -7 -17  -2   31.50    6.30
  -7 -17  -2   25.70    5.20
   7 -17   2   31.60    9.90
  -7  17  -2   14.30    5.00
  -9 -17  -2   76.09    9.90
   9 -17   2   77.89   12.00
  -9  17  -2   87.39   11.30
 -12 -18   2   26.60    8.60
 -12  18   2   23.60    6.90
 -10 -18   2   31.30    7.10
 -10 -18   2   29.20    8.30
 -10  18   2   41.60    7.60
  -8 -18   2   81.99   11.20
  -8 -18   2   77.89   12.50
   8  18  -2   69.09    8.60
   8  18  -2   74.09    8.00
  -6 -18   2   47.30    7.90
  -6 -18   2   38.50    6.80
   6  18  -2   45.70    7.10
  -6  18   2   58.89    6.80
   6  18  -2   51.59    5.60
   6  18  -2   58.19    6.50
  -4 -18   2   19.90    5.10
   4 -18  -2   24.40    4.40
  -4 -18   2   22.30    4.50
  -4 -18   2   22.80    4.70
   4  18  -2   29.50    5.00
   4  18  -2   21.70    5.10
  -4  18   2   27.00    4.80
   2 -18  -2  414.36   21.70
  -2 -18   2  431.66   23.60
  -2 -18   2  458.35   23.50
  -2 -18   2  431.36   22.20
   2  18  -2  443.76   22.50
  -2  18   2  404.26   21.10
  -2  18   2  453.55   22.40
   2  18  -2  443.16   22.80
   0 -18   2  255.87   17.00
   0 -18   2  271.37   17.50
   0 -18  -2  285.27   16.00
   0 -18   2  290.97   15.50
   0  18  -2  292.37   16.80
   0  18   2  289.47   14.10
   0  18   2  276.67   15.70
  -2 -18  -2   13.60    3.70
   2 -18   2   11.60    4.70
   2 -18   2   12.20    3.10
  -2  18  -2   11.30    3.70
  -4 -18  -2   86.59    8.50
   4 -18   2   88.19   10.20
   4 -18   2   90.99    6.40
  -4 -18  -2   89.09    7.90
   4  18   2   97.29    7.70
  -4  18  -2  101.39    9.70
  -6 -18  -2   33.30    4.70
  -6 -18  -2   40.40    6.80
   6 -18   2   25.60    7.00
   6  18   2   37.50    5.40
  -6  18  -2   36.40    6.80
   8 -18   2   60.09   10.40
  -8 -18  -2   49.90    7.90
  -8  18  -2   59.39    9.70
  10 -18   2   44.80   10.30
 -10 -18  -2   48.00    8.50
 -10  18  -2   48.50    9.40
 -11 -19   2   46.40    9.40
 -11  19   2   65.59    9.80
  -9 -19   2   33.90    7.50
  -9 -19   2   17.60    7.40
   9  19  -2   47.60    7.10
  -9  19   2   42.40    7.80
  -7 -19   2    4.70    4.80
  -7 -19   2    1.00    3.60
  -7  19   2    3.50    2.70
   7  19  -2    3.90    2.80
   7  19  -2    1.80    4.20
  -5 -19   2   15.20    4.60
  -5 -19   2   15.00    4.40
   5 -19  -2   15.30    3.80
  -5 -19   2   12.10    3.60
   5  19  -2   11.90    4.00
   5  19  -2   15.90    4.00
  -5  19   2   17.20    4.00
   3 -19  -2   40.70    5.30
  -3 -19   2   55.19    6.80
  -3 -19   2   41.50    7.00
  -3 -19   2   60.59    6.70
   3  19  -2   41.00    5.60
   3  19  -2   46.90    6.60
  -3  19   2   42.60    5.30
  -3  19   2   45.20    6.40
  -1 -19   2  328.77   19.60
   1 -19  -2  317.27   17.90
  -1 -19   2  319.77   17.60
  -1 -19   2  313.77   19.40
   1  19  -2  336.27   18.70
  -1  19   2  357.46   17.70
  -1  19   2  324.27   16.80
   1 -19   2  107.39   10.60
  -1 -19  -2   99.99    8.60
   1 -19   2  102.59    9.70
   1 -19   2  100.79    7.90
   1  19   2   97.09    6.30
  -1  19  -2  105.79    9.20
   1  19   2  113.59    7.00
   3 -19   2   38.80    8.00
  -3 -19  -2   35.80    6.10
   3 -19   2   37.50    4.60
  -3  19  -2   34.70    6.40
   5 -19   2   10.20    5.10
  -5 -19  -2    2.10    2.50
  -5 -19  -2   10.30    4.10
  -5  19  -2    9.30    3.60
   5  19   2   12.10    3.80
   7 -19   2   29.90    7.60
  -7 -19  -2   50.49    7.80
  -7  19  -2   38.10    7.90
   9 -19   2   33.30    8.40
  -9 -19  -2   26.40    7.10
  -9  19  -2   35.50    8.00
 -10 -20   2   11.80    8.40
 -10 -20   2   11.50    6.10
 -10  20   2   16.20    5.80
  10  20  -2   12.20    5.00
  -8 -20   2  202.18   15.40
  -8 -20   2  194.38   16.80
   8  20  -2  186.18   13.10
   8  20  -2  158.28   18.40
  -8  20   2  204.18   15.10
  -6 -20   2   37.90    6.70
  -6 -20   2   32.40    6.80
   6  20  -2   40.20    6.20
  -6  20   2   42.40    7.30
   6  20  -2   24.80    4.70
   6  20  -2   34.60    6.00
  -4 -20   2   63.59    7.30
  -4 -20   2   56.89    7.40
  -4 -20   2   58.79    8.30
   4 -20  -2   58.59    6.30
   4  20  -2   55.69    6.40
  -4  20   2   48.70    6.10
   4  20  -2   40.50    6.60
  -2 -20   2  196.38   13.90
   2 -20  -2  189.88   12.20
  -2 -20   2  206.08   13.90
  -2 -20   2  180.98   12.30
  -2  20   2  167.98   11.20
  -2  20   2  169.68   12.10
   2  20  -2  169.08   12.80
   2  20  -2  172.38   12.40
   0 -20   2  248.38   15.00
   0 -20  -2  257.07   15.50
   0 -20   2  257.17   17.10
   0 -20   2  273.67   17.70
   0  20  -2  249.58   16.10
   0  20   2  264.47   14.00
   2 -20   2   72.59    9.20
   2 -20   2   77.79    6.70
  -2 -20  -2   74.29    7.70
  -2  20  -2   68.89    8.00
   4 -20   2  207.48   11.60
  -4 -20  -2  224.18   14.70
   4 -20   2  219.78   17.00
  -4 -20  -2  197.58   13.70
  -4  20  -2  193.48   15.20
  -6 -20  -2   54.29    7.80
   6 -20   2   43.70    8.90
   6  20   2   53.29    6.60
  -6  20  -2   56.79    8.40
  -8 -20  -2   59.49    9.10
   8 -20   2   48.90   10.10
  -8  20  -2   49.10    9.10
 -11 -21   2  101.39   13.70
  11  21  -2   87.49   10.00
 -11  21   2   96.49   20.50
  -9 -21   2   35.20    9.60
  -9 -21   2   49.20    8.80
   9  21  -2   45.30    6.90
  -9  21   2   49.90    8.70
  -7 -21   2   33.30    7.70
  -7 -21   2   29.80    6.40
  -7  21   2   36.70    7.20
   7  21  -2   35.20    5.60
  -5 -21   2   23.80    5.70
   5 -21  -2   35.70    5.30
  -5 -21   2   16.70    5.80
   5  21  -2   16.70    5.30
   5  21  -2   25.80    5.20
  -5  21   2   21.10    5.00
   3 -21  -2   68.29    7.10
  -3 -21   2   71.79    8.60
  -3 -21   2   63.39    8.30
  -3 -21   2   79.89    8.10
  -3  21   2   63.89    6.70
   3  21  -2   72.29    8.30
   3  21  -2   63.19    7.00
  -3  21   2   65.09    8.20
  -1 -21   2  137.29   11.60
  -1 -21   2  143.09   11.90
   1 -21  -2  124.99   10.10
  -1 -21   2  121.39   10.00
  -1  21   2  127.49    9.00
  -1  21   2  141.89   10.00
   1  21  -2  120.99   10.10
   1 -21   2  154.38   13.00
   1 -21   2  165.18   10.80
  -1 -21  -2  162.08   11.70
   1 -21   2  151.08   13.10
   1  21   2  148.69    8.70
   1  21   2  146.89    9.10
  -1  21  -2  149.88   12.00
   3 -21   2  103.79    7.90
   3 -21   2   88.29   11.10
  -3 -21  -2  103.19    9.70
  -3  21  -2  108.39   10.50
   5 -21   2   30.10    4.50
   5 -21   2   25.40    6.80
  -5 -21  -2   17.00    4.80
  -5 -21  -2   21.60    3.90
  -5  21  -2   23.50    5.90
   5  21   2   18.50    4.70
  -7 -21  -2   80.99   10.10
   7 -21   2   84.09   12.90
  -7  21  -2   75.39   10.50
   9 -21   2   90.09   14.10
  -9 -21  -2   73.19   11.10
  -9  21  -2   92.89   12.90
 -10 -22   2   49.20    9.90
  10  22  -2   60.09    8.70
 -10  22   2   51.69    9.00
  -8 -22   2   15.20    7.30
  -8 -22   2   14.20    6.10
   8  22  -2   19.10    5.20
  -8  22   2   20.60    5.50
  -6 -22   2  190.38   15.90
  -6 -22   2  222.68   15.60
   6  22  -2  183.48   14.00
  -6  22   2  204.38   14.60
   6  22  -2  203.98   13.70
  -4 -22   2   79.09    8.90
  -4 -22   2   90.79   10.10
  -4 -22   2   95.59   10.80
   4 -22  -2   90.59    8.20
  -4  22   2   96.79    8.80
   4  22  -2   86.69    9.90
   4  22  -2   86.79    8.60
  -2 -22   2  269.47   18.00
  -2 -22   2  266.07   17.60
  -2 -22   2  244.48   15.90
   2 -22  -2  237.58   15.40
  -2  22   2  247.48   15.00
   2  22  -2  253.57   16.20
  -2  22   2  304.77   16.90
   0 -22   2   87.89    9.90
   0 -22  -2   77.79    7.80
   0 -22   2   76.69    7.60
   0 -22   2   82.79   11.00
   0  22   2   79.59    6.40
   0  22  -2   56.19    7.40
   0  22   2   68.39    6.50
   2 -22   2   16.10    3.90
  -2 -22  -2   16.30    4.40
   2 -22   2   29.40    7.10
  -2  22  -2   26.10    5.50
   4 -22   2  241.48   13.50
   4 -22   2  272.97   19.40
  -4 -22  -2  236.88   16.40
  -4 -22  -2  227.78   13.50
  -4  22  -2  250.57   17.40
   6 -22   2   55.49   10.20
  -6 -22  -2   57.99    8.60
   6  22   2   65.79    8.00
  -6  22  -2   61.79    9.50
   8 -22   2    4.20    6.80
  -8 -22  -2    5.20    5.60
  -8  22  -2   16.00    5.80
  -9 -23   2   90.39   12.60
   9  23  -2   51.59    7.80
  -9  23   2   73.99   10.10
  -7 -23   2    3.20    4.90
  -7 -23   2   -0.50    6.00
   7  23  -2    3.40    3.80
  -7  23   2    5.80    3.70
  -5 -23   2  116.49   12.50
   5 -23  -2  110.79    9.50
  -5 -23   2  125.59   11.70
  -5  23   2  116.89   15.00
   5  23  -2  114.79   10.10
  -3 -23   2  272.67   16.60
  -3 -23   2  241.18   17.00
  -3 -23   2  241.28   17.30
   3 -23  -2  238.08   15.30
  -3  23   2  252.77   17.00
   3  23  -2  248.58   16.00
   3  23  -2  236.08   16.40
  -3  23   2  260.07   15.70
   1 -23  -2   31.10    6.10
  -1 -23   2   27.90    7.10
  -1 -23   2   18.50    5.60
  -1 -23   2   18.60    5.00
   1  23  -2   25.30    5.30
  -1  23   2   25.20    4.50
  -1  23   2   26.80    5.00
  -1 -23  -2  155.18   11.80
   1 -23   2  140.79   10.70
   1 -23   2  148.79   13.80
  -1  23  -2  147.29   12.10
   1  23   2  134.39    9.10
   1  23   2  134.19    8.60
  -3 -23  -2  123.59   11.20
   3 -23   2  120.39    9.40
   3 -23   2  126.99   13.70
  -3  23  -2  140.29   12.40
  -5 -23  -2    7.40    4.40
   5 -23   2    5.70    3.10
   5 -23   2    4.40    5.20
   5  23   2   10.00    4.60
  -5  23  -2    7.80    4.20
  -7 -23  -2   22.70    6.60
   7 -23   2   15.00    7.30
  -7  23  -2   19.50    6.50
 -10 -24   2  122.19   15.00
 -10  24   2  118.39   13.50
  10  24  -2  108.99   10.70
  -8 -24   2  281.27   29.20
  -8 -24   2  362.56   23.30
   8  24  -2  294.37   19.00
  -8  24   2  335.37   21.70
  -6 -24   2    7.80    5.80
  -6 -24   2    6.40    5.10
  -6  24   2   12.30    4.60
   6  24  -2    5.50    3.80
   4 -24  -2  170.48   12.80
  -4 -24   2  196.68   15.20
  -4 -24   2  177.68   15.30
  -4 -24   2  205.98   14.70
   4  24  -2  188.48   14.90
  -4  24   2  214.38   14.90
   4  24  -2  196.58   13.80
  -2 -24   2  349.17   21.40
  -2 -24   2  325.97   20.90
  -2 -24   2  332.57   19.40
   2 -24  -2  336.77   19.00
  -2  24   2  282.97   22.30
   2  24  -2  291.97   18.70
  -2  24   2  292.77   17.60
   0 -24   2  130.59   13.20
   0 -24   2  126.39   11.00
   0 -24   2  167.58   14.30
   0 -24  -2  135.89   11.50
   0  24  -2  168.48   12.70
   0  24   2  157.88   10.40
   0  24   2  142.79    9.70
   2 -24   2  209.18   13.30
   2 -24   2  220.48   20.10
  -2 -24  -2  206.18   15.00
  -2  24  -2  203.88   15.60
   4 -24   2   41.50    8.80
   4 -24   2   54.69    6.20
  -4 -24  -2   61.39    8.40
  -4  24  -2   30.30    7.70
   6 -24   2  277.77   22.30
  -6 -24  -2  267.37   19.10
  -6  24  -2  274.07   20.50
   6  24   2  303.17   16.70
   8 -24   2  124.49   16.80
  -8  24  -2  116.69   13.60
  -9  25   2    6.60    5.90
   9  25  -2    6.40    5.00
  -7 -25   2  621.94   33.90
  -7 -25   2  575.74   34.10
   7  25  -2  624.64   30.90
  -7  25   2  617.54   33.20
   5 -25  -2   64.89    7.90
  -5 -25   2   62.29   10.00
  -5 -25   2   65.89    9.30
  -5  25   2   80.39    8.90
   5  25  -2   71.99    8.60
  -3 -25   2  498.45   27.70
  -3 -25   2  500.45   27.90
  -3 -25   2  501.35   28.70
   3 -25  -2  493.35   25.80
   3  25  -2  477.65   26.30
  -3  25   2  456.85   25.50
  -1 -25   2    6.10    4.90
   1 -25  -2    6.80    5.60
  -1 -25   2    3.20    3.50
  -1 -25   2    1.30    4.20
  -1  25   2    8.50    3.20
  -1  25   2    1.80    3.50
   1 -25   2  593.64   31.20
   1 -25   2  646.14   47.90
  -1 -25  -2  671.13   33.20
   1  25   2  638.44   29.40
   1  25   2  662.13   29.10
  -1  25  -2  681.83   34.10
  -3 -25  -2   75.69    9.80
   3 -25   2  108.39   12.80
   3 -25   2   87.29    8.20
  -3  25  -2   81.39   10.10
   5 -25   2  369.46   18.10
   5 -25   2  355.16   25.10
   5  25   2  341.47   19.60
  -5  25  -2  309.57   22.20
  -7 -25  -2    7.50    5.60
  -7  25  -2   17.20    8.60
  -8 -26   2  108.29   14.20
   8  26  -2  116.99   11.20
  -8  26   2  145.09   13.70
  -6 -26   2   20.90    7.70
  -6 -26   2   28.30    6.50
  -6  26   2   22.50    5.60
   6  26  -2   15.50    5.50
   4 -26  -2   18.20    5.20
  -4 -26   2   20.80    6.20
  -4 -26   2   13.90    6.50
  -4  26   2    6.10    3.80
   4  26  -2   16.00    5.00
  -2 -26   2   60.19   10.20
  -2 -26   2   60.29    9.70
  -2 -26   2   68.49   10.90
   2 -26  -2   65.19    8.40
   2  26  -2   63.69    8.60
  -2  26   2   62.19    7.40
   0 -26   2   68.59   10.70
   0 -26   2   58.39    8.30
   0 -26  -2   57.59    8.00
   0  26   2   56.29   10.00
   0  26  -2   37.50    6.80
   0  26   2   42.80    5.80
   2 -26   2   22.80    5.50
   2 -26   2   28.60    8.60
  -2 -26  -2   28.80    6.40
  -2  26  -2   41.10    7.50
  -4 -26  -2   99.29   11.30
   4 -26   2   91.29   13.70
   4 -26   2  110.19    9.20
  -4  26  -2  105.79   12.10
   6 -26   2  112.29   16.00
  -6 -26  -2  120.29   12.70
  -6  26  -2  100.99   12.60
  -7 -27   2   32.50    8.40
  -7  27   2   27.20    6.60
   7  27  -2   22.00    6.00
  -5 -27   2   54.79   10.20
   5 -27  -2   79.29    8.90
  -5  27   2   53.79    8.30
   5  27  -2   58.99    8.60
  -3 -27   2  225.38   17.60
  -3 -27   2  209.48   24.50
   3 -27  -2  194.78   14.90
  -3 -27   2  229.48   16.90
  -3  27   2  232.78   15.60
   3  27  -2  251.17   16.50
  -1 -27   2   24.40    7.10
  -1 -27   2   19.00    6.00
   1 -27  -2   23.90    6.00
   1  27  -2   19.50    5.60
  -1  27   2   25.40    5.30
   1 -27   2  120.29   10.80
  -1 -27  -2  146.89   12.00
  -1  27  -2   95.99   10.80
   1  27   2  100.89    8.00
   3 -27   2  183.18   17.40
  -3 -27  -2  161.38   13.90
   3 -27   2  156.18   12.00
  -3  27  -2  163.08   14.50
  -5 -27  -2  106.89   12.40
   5 -27   2   83.59   13.90
   5 -27   2  101.89    9.10
   5  27   2  116.19   11.40
  -5  27  -2  118.89   13.40
  -6 -28   2   21.30    7.50
  -6  28   2   14.60    5.60
   6  28  -2   14.60    5.10
   4 -28  -2    5.90    4.00
  -4 -28   2    7.80    7.60
  -4 -28   2    2.10    5.10
  -4  28   2    2.90    3.60
   4  28  -2    2.40    3.90
   2 -28  -2   20.30    6.10
  -2 -28   2   19.40    6.00
  -2 -28   2    7.70    6.60
  -2  28   2   14.20    4.70
   2  28  -2   17.60    5.30
   0 -28   2    3.00    6.10
   0 -28   2   19.80    5.70
   0 -28  -2    8.80    4.90
   0  28  -2    7.00    4.40
   0  28   2    5.70    3.20
   2 -28   2    9.10    4.40
  -2 -28  -2    7.00    4.70
   2 -28   2   12.30    7.00
  -2  28  -2   12.60    5.10
   4 -28   2   20.60    8.70
   4 -28   2   19.90    5.30
  -4 -28  -2   28.10    7.40
  -4  28  -2   20.60    6.70
  -7 -29   2   13.80    7.50
   7  29  -2    0.70    4.70
  -7  29   2   16.80    5.80
  -5 -29   2   37.30    9.00
   5 -29  -2   46.60    8.00
  -5  29   2   51.49    8.60
   5  29  -2   38.10    7.20
  -3 -29   2   95.49   13.40
  -3 -29   2  117.79   12.40
   3 -29  -2  107.19   11.00
  -3  29   2  103.59   10.60
   3  29  -2  106.59   10.90
  -1 -29   2    8.60    5.30
  -1 -29   2   22.40    8.00
   1 -29  -2   19.10    5.20
  -1 -29   2   16.60    7.70
   1  29  -2   14.60    5.10
  -1  29   2   13.40    4.40
  -1 -29  -2   27.00    6.60
   1 -29   2   27.00    6.50
   1 -29   2   21.90    8.10
  -1  29  -2   37.30    8.00
   1  29   2   23.90    4.40
  -3 -29  -2   44.00    8.20
   3 -29   2   50.49    7.70
   3 -29   2   44.20   10.50
  -3  29  -2   46.10    9.20
  -5 -29  -2   19.30    6.90
   5 -29   2   21.10    5.90
   5 -29   2   13.80    8.70
  -5  29  -2    8.70    5.80
  -6 -30   2   81.59   12.80
  -6  30   2  109.19   11.70
   6  30  -2   82.29   10.40
  -4 -30   2   10.70    6.70
   4 -30  -2    5.90    4.80
  -4  30   2    8.70    4.50
   4  30  -2    5.70    4.50
   2 -30  -2   63.69    9.30
  -2 -30   2   60.99   11.00
  -2 -30   2   64.79   10.30
  -2  30   2   51.89    7.60
   2  30  -2   49.70    8.20
   0 -30  -2   70.79   10.20
   0 -30   2   72.19   12.00
   0 -30   2   74.09   10.40
   0  30  -2   76.69   10.00
   0  30   2   63.19    7.70
  -2 -30  -2   17.60    6.20
   2 -30   2   18.90    8.00
   2 -30   2   25.20    6.00
  -2  30  -2   21.00    6.70
   4 -30   2   12.00    5.40
   4 -30   2   16.60    8.10
  -4 -30  -2    9.40    6.40
  -4  30  -2   12.60    6.20
   3 -31  -2   38.20    7.50
  -3 -31   2   21.80    7.40
  -3  31   2   28.60    6.40
   3  31  -2   25.10    6.70
  -1 -31   2  100.89   15.10
   1 -31  -2   97.89   11.00
  -1 -31   2  103.59   11.80
  -1  31   2   77.29    9.10
   1  31  -2   81.49   11.00
   1 -31   2    9.70    5.50
   1 -31   2   -1.40    7.60
  -1  31  -2    6.30    5.00
   1  31   2    7.60    3.60
   2 -32  -2   93.99   11.90
  -2 -32   2  110.29   13.00
   2  32  -2   76.69   11.20
  -2  32   2   75.59    9.90
   0 -32   2  155.58   18.70
   0 -32   2  174.78   15.30
   0 -32  -2  169.58   14.90
   0  32   2  158.68   11.90
   0  32  -2  147.19   18.60
 -14   0   3  116.39   20.50
 -12   0   3    7.00    5.50
 -12   0   3    9.20    4.70
 -10   0   3   74.99    7.60
 -10   0   3   89.89    8.90
  -8   0   3   -1.80    1.60
   6   0  -3    0.90    1.60
  -6   0   3    1.70    1.40
  -4   0   3  587.04   26.60
   4   0  -3  588.14   28.20
  -2   0   3  484.65   22.00
   2   0  -3  469.65   21.50
   2   0  -3  483.05   21.90
   0   0   3  114.79    6.60
   0   0   3  106.09    7.00
   0   0  -3  118.49    7.30
   0   0  -3  111.19    6.30
   0   0   3  102.99    5.60
  -2   0  -3  236.98   11.40
   2   0   3  241.38   12.50
  -2   0  -3  232.88   11.60
   2   0   3  219.58   10.20
   2   0   3  207.38   10.90
   4   0   3   10.30    3.00
   4   0   3    8.10    2.20
  -4   0  -3   14.10    3.10
  -4   0  -3   11.90    2.50
  -6   0  -3   36.60    4.80
   6   0   3   49.10    5.70
   6   0   3   44.00    5.30
  -8   0  -3  294.87   17.00
   8   0   3  293.67   16.90
   8   0   3  259.57   23.20
  10   0   3    6.80    5.50
 -10   0  -3   18.10    5.50
 -15  -1   3   12.00    8.30
 -15   1   3   27.20    9.00
 -13  -1   3  190.38   15.80
 -13   1   3  195.78   16.00
 -11  -1   3   36.90    7.00
 -11  -1   3   45.10    7.10
 -11   1   3   43.80    7.30
  -9  -1   3    9.50    3.20
  -9  -1   3    8.10    3.40
  -9   1   3    7.40    2.90
  -9   1   3   10.00    3.50
  -7  -1   3  247.08   12.20
  -7  -1   3  254.77   13.00
  -7  -1   3  264.37   14.80
  -7   1   3  276.47   14.90
   5  -1  -3   16.70    3.30
  -5  -1   3   17.40    3.30
  -5  -1   3   22.80    2.80
   5   1  -3   26.80    3.60
  -5   1   3   24.60    3.30
  -3  -1   3  168.08   10.00
  -3  -1   3  179.78    9.20
   3  -1  -3  192.08    9.80
   3   1  -3  157.38    8.90
  -3   1   3  164.18    9.50
  -3   1   3  162.58    9.40
   3   1  -3  161.88    9.80
   1  -1  -3  285.17   14.60
   1  -1  -3  294.77   14.10
  -1  -1   3  303.87   14.90
  -1  -1   3  303.97   14.50
   1   1  -3  310.57   14.80
  -1   1   3  293.17   14.70
   1   1  -3  317.57   14.30
  -1   1   3  309.87   14.10
   1  -1   3  471.55   22.00
  -1  -1  -3  455.15   20.20
  -1  -1  -3  489.65   20.60
   1  -1   3  473.55   21.10
   1  -1   3  411.36   19.40
  -1  -1  -3  438.66   21.60
   1   1   3  458.95   19.90
   1   1   3  482.05   21.90
  -1   1  -3  476.55   20.80
   1   1   3  506.75   20.60
  -1   1  -3  502.25   21.90
  -1   1  -3  484.05   21.10
  -3  -1  -3   53.89    5.20
   3  -1   3   55.69    5.30
   3  -1   3   52.29    4.50
  -3  -1  -3   54.79    4.30
  -3  -1  -3   54.39    4.40
  -3  -1  -3   56.19    3.50
  -3   1  -3   47.10    5.10
  -3   1  -3   53.89    4.60
   3   1   3   51.49    3.60
   3   1   3   48.50    3.90
   3   1   3   53.49    5.00
   5  -1   3   93.89    7.20
   5  -1   3   99.19    7.80
  -5  -1  -3   92.79    6.90
  -5  -1  -3   89.69    7.70
   5   1   3   83.39    6.50
  -5   1  -3   99.69    7.30
   5   1   3  105.79    7.60
  -7  -1  -3  117.79    9.00
   7  -1   3  108.99   13.00
   7  -1   3  113.69    9.40
   7   1   3  108.19    8.80
  -7   1  -3  124.59    9.30
   7   1   3  116.19    8.90
  -9  -1  -3   44.70    6.70
   9  -1   3   34.60    6.40
   9  -1   3   27.40    6.80
   9   1   3   36.30    6.20
  -9   1  -3   26.80    5.70
   9   1   3   44.20    8.20
  11  -1   3   38.60    7.60
 -11   1  -3   51.39    8.30
 -14  -2   3    4.40    6.70
 -14   2   3   19.50    7.10
 -12  -2   3   91.49   10.50
 -12   2   3   97.19   10.40
 -10  -2   3  180.58   10.60
 -10  -2   3  183.38    9.60
 -10  -2   3  175.28   14.10
 -10   2   3  187.78   13.20
  -8  -2   3  153.98   10.40
  -8  -2   3  138.29    8.20
  -8  -2   3  125.59    8.80
  -8   2   3  133.89    9.40
  -8   2   3  146.69   10.20
  -6  -2   3   26.80    3.90
  -6  -2   3   26.40    2.90
   6   2  -3   30.20    4.40
  -6   2   3   33.80    4.00
  -4  -2   3  390.76   17.40
   4  -2  -3  387.76   18.30
  -4  -2   3  429.06   19.50
  -4   2   3  344.07   17.90
   4   2  -3  358.06   18.60
  -2  -2   3  258.67   13.20
   2  -2  -3  265.57   12.60
  -2   2   3  253.17   12.50
   2   2  -3  260.97   13.00
   2   2  -3  250.97   12.70
  -2   2   3  237.38   12.70
   0  -2   3   51.39    4.70
   0  -2   3   54.89    4.30
   0  -2  -3   57.79    4.70
   0  -2  -3   54.69    3.60
   0   2   3   49.90    3.50
   0   2  -3   54.39    4.20
   0   2  -3   52.99    4.00
   0   2  -3   53.29    4.50
   0   2   3   52.69    4.50
   0   2   3   54.29    3.70
  -2  -2  -3  183.98   10.80
  -2  -2  -3  172.18    9.20
  -2  -2  -3  187.98    9.80
   2  -2   3  171.98   10.80
  -2  -2  -3  179.58    9.10
   2  -2   3  160.88    9.80
  -2   2  -3  230.68   11.10
   2   2   3  215.88    9.50
  -2   2  -3  223.58   11.30
   4  -2   3  233.98   13.80
   4  -2   3  265.87   15.00
  -4  -2  -3  240.58   14.20
  -4  -2  -3  272.97   12.60
  -4  -2  -3  267.57   13.40
   4   2   3  261.27   13.20
  -4   2  -3  291.27   14.70
   4   2   3  307.27   13.00
   4   2   3  294.47   14.50
   6  -2   3  114.29    8.90
  -6  -2  -3  107.59    7.80
  -6  -2  -3  107.89    6.40
   6  -2   3  120.89   11.20
  -6   2  -3   91.59    8.00
   6   2   3   99.69    8.00
   6   2   3   94.69    7.30
  -8  -2  -3   52.49    6.80
   8  -2   3   56.09    8.20
  -8   2  -3   65.99    7.50
   8   2   3   54.69    6.70
   8   2   3   48.70    6.80
 -10  -2  -3  323.67   20.30
  10  -2   3  332.17   20.30
  10   2   3  347.57   19.00
 -10   2  -3  332.97   20.80
  12  -2   3    0.10    8.50
 -12   2  -3    2.00    7.30
 -15  -3   3   96.39   12.80
 -15  -3   3   74.89   12.90
 -15   3   3   49.30   10.70
 -13  -3   3   69.99   10.60
 -13   3   3   49.10    8.40
 -11  -3   3   92.99   10.00
 -11   3   3  105.49    9.90
  -9  -3   3  334.17   19.30
  -9   3   3  346.27   19.20
  -7  -3   3  206.38   12.70
  -7  -3   3  198.48   10.10
  -7   3   3  217.88   12.70
   7   3  -3  203.88   12.90
  -7   3   3  210.88   12.20
  -5  -3   3  293.07   15.20
   5  -3  -3  282.77   14.40
  -5  -3   3  284.27   12.90
  -5   3   3  241.18   13.70
   5   3  -3  239.78   14.30
  -3  -3   3  529.35   23.70
  -3  -3   3  542.25   25.10
   3  -3  -3  529.45   23.80
   3   3  -3  552.94   25.10
  -3   3   3  559.84   24.00
   3   3  -3  514.25   23.50
  -1  -3   3  202.58   10.50
   1  -3  -3  185.08    9.50
  -1  -3   3  187.08   10.50
   1  -3  -3  199.18   10.20
  -1   3   3  182.58    9.30
  -1   3   3  206.48    9.50
   1   3  -3  182.08   10.00
   1   3  -3  191.98   10.10
  -1   3   3  171.48    9.90
   1  -3   3  441.46   21.60
  -1  -3  -3  468.75   20.50
  -1  -3  -3  456.95   19.40
   1  -3   3  398.16   20.30
   1  -3   3  441.46   21.20
  -1  -3  -3  444.86   21.00
  -1   3  -3  439.26   21.10
  -1   3  -3  495.95   21.40
   1   3   3  500.65   20.10
  -1   3  -3  486.85   20.90
   1   3   3  470.05   21.40
  -3  -3  -3  101.99    6.20
  -3  -3  -3  104.09    6.00
   3  -3   3   85.09    6.60
  -3  -3  -3  105.59    6.00
   3  -3   3  110.09    7.90
   3   3   3  114.79    7.40
  -3   3  -3  103.19    7.60
   3   3   3   93.09    5.60
   3   3   3  113.79    6.30
  -3   3  -3  113.89    7.40
   5  -3   3  106.29    8.50
  -5  -3  -3   82.19    7.50
  -5  -3  -3   97.29    6.70
   5  -3   3   96.09    8.30
  -5  -3  -3   90.39    5.90
  -5   3  -3  110.49    7.90
   5   3   3   97.69    7.20
   5   3   3   92.99    6.30
   7  -3   3   67.79    7.70
  -7  -3  -3   72.39    7.30
  -7  -3  -3   80.49    5.80
   7  -3   3   76.49    7.90
   7   3   3   75.19    7.20
  -7   3  -3   64.19    7.20
   7   3   3   84.09    6.90
   9  -3   3  144.09   12.40
  -9  -3  -3  152.18   11.80
   9   3   3  149.79   11.70
  -9   3  -3  159.88   13.20
   9   3   3  156.78   11.20
  11  -3   3   11.70    6.50
 -11  -3  -3   12.10    9.20
 -11   3  -3   18.80    7.00
  11   3   3   10.60    7.00
 -14  -4   3   48.10   10.10
 -14   4   3   61.29   10.30
 -12  -4   3   55.99    8.80
 -12   4   3   39.60    7.20
 -10  -4   3   65.99    7.80
 -10   4   3   43.80    6.70
  -8  -4   3  682.63   32.40
  -8   4   3  668.53   32.00
  -6  -4   3   29.20    3.10
  -6  -4   3   32.90    4.40
  -6   4   3   36.40    4.20
  -6   4   3   34.40    4.40
   6   4  -3   34.00    4.60
   4  -4  -3   26.80    3.20
  -4  -4   3   27.90    3.00
  -4  -4   3   27.60    3.90
  -4   4   3   21.30    2.80
   4   4  -3   22.30    3.70
   4   4  -3   18.70    2.70
  -2  -4   3  960.60   42.20
   2  -4  -3  997.90   40.70
  -2  -4   3  965.30   41.70
   2   4  -3 1038.20   42.00
  -2   4   3  969.30   40.70
  -2   4   3  933.11   41.00
  -2   4   3 1067.89   41.20
   2   4  -3  962.20   41.10
   0  -4  -3  329.47   14.60
   0  -4   3  310.47   16.10
   0  -4  -3  320.37   14.00
   0  -4  -3  306.47   15.30
   0  -4   3  293.77   15.50
   0   4  -3  318.87   15.50
   0   4   3  334.67   13.60
   0   4   3  334.57   15.70
   0   4   3  326.07   14.80
  -2  -4  -3  308.67   13.70
   2  -4   3  312.37   16.00
  -2  -4  -3  294.47   14.20
   2  -4   3  302.47   15.30
  -2  -4  -3  290.07   15.10
   2  -4   3  312.17   16.30
  -2   4  -3  311.77   16.00
   2   4   3  316.07   15.50
  -2   4  -3  326.67   15.70
  -2   4  -3  297.07   15.70
   2   4   3  326.47   14.50
  -4  -4  -3  910.51   38.50
   4  -4   3  923.61   42.40
  -4  -4  -3  928.71   38.40
  -4  -4  -3  909.91   39.80
   4  -4   3  939.81   41.40
   4   4   3  940.41   38.70
   4   4   3  929.61   39.60
   4   4   3  903.51   37.90
  -4   4  -3  909.61   40.50
  -6  -4  -3   59.09    5.60
  -6  -4  -3   60.29    5.10
   6  -4   3   57.99    7.00
   6  -4   3   56.49    6.70
  -6  -4  -3   56.69    6.70
   6   4   3   71.99    5.50
   6   4   3   61.69    6.10
  -6   4  -3   61.69    6.50
  -8  -4  -3   89.59    6.70
  -8  -4  -3   93.79    8.20
   8  -4   3   65.19    8.60
   8   4   3   75.49    7.50
   8   4   3   77.59    7.30
  -8   4  -3   84.99    8.90
  10  -4   3  169.88   14.20
 -10  -4  -3  198.38   14.20
  10   4   3  176.28   11.90
 -10   4  -3  168.08   14.20
  12  -4   3   35.80    8.50
 -12   4  -3   24.90    8.50
 -15  -5   3   33.50    9.00
 -15  -5   3   57.89   13.80
 -15   5   3   53.89   10.80
 -13  -5   3  165.88   15.10
 -13   5   3  176.48   16.50
 -11  -5   3   51.69    7.80
 -11   5   3   53.89    7.40
  -9  -5   3   16.10    4.30
  -9   5   3    8.50    3.10
  -7  -5   3  351.96   19.00
  -7   5   3  335.07   18.30
   7   5  -3  347.47   18.90
  -5  -5   3  119.69    6.90
  -5  -5   3  131.89    9.20
   5   5  -3  105.59    6.40
  -5   5   3  112.39    7.70
   5   5  -3  122.89    8.70
   3  -5  -3  715.63   30.90
  -3  -5   3  723.23   32.70
   3   5  -3  717.63   30.80
  -3   5   3  697.13   30.60
   3   5  -3  745.73   32.50
  -3   5   3  743.43   31.00
  -1  -5   3  781.32   34.00
   1  -5  -3  819.62   32.00
  -1  -5   3  762.62   33.90
   1  -5  -3  800.32   32.70
  -1   5   3  749.03   33.10
  -1   5   3  752.02   32.20
   1   5  -3  789.12   33.80
   1   5  -3  738.83   33.10
  -1   5   3  796.62   32.80
  -1  -5  -3  280.17   12.00
   1  -5   3  290.47   15.10
   1  -5   3  283.37   15.30
   1  -5   3  278.57   14.30
  -1  -5  -3  272.67   12.20
  -1  -5  -3  301.87   13.60
  -1  -5  -3  287.57   14.10
  -1   5  -3  286.77   14.70
  -1   5  -3  305.47   15.10
  -1   5  -3  290.97   14.50
   1   5   3  283.07   14.50
   3  -5   3   86.39    7.10
  -3  -5  -3   75.69    5.20
  -3  -5  -3   73.69    8.30
  -3  -5  -3   79.79    4.80
  -3   5  -3   78.49    6.40
   3   5   3   67.69    5.30
   3   5   3   68.49    5.70
  -5  -5  -3  596.64   26.20
   5  -5   3  587.44   28.50
  -5  -5  -3  608.34   26.40
   5  -5   3  624.74   29.50
  -5  -5  -3  593.54   27.00
   5   5   3  591.84   26.90
  -5   5  -3  584.34   28.60
   5   5   3  595.34   25.60
  -7  -5  -3  107.29    7.40
  -7  -5  -3   91.09    8.20
  -7  -5  -3  103.99    7.90
   7  -5   3   89.99    9.40
   7   5   3  110.19    8.10
  -7   5  -3  122.49    9.80
   9  -5   3   15.30    5.20
  -9  -5  -3   15.10    5.00
  -9  -5  -3   13.40    3.90
   9   5   3    8.50    3.80
  -9   5  -3    8.10    4.20
   9   5   3   12.10    4.10
  11  -5   3   28.60    7.50
 -11  -5  -3   30.50    6.50
 -11   5  -3   26.90    7.60
 -14  -6   3   59.19    9.50
 -14  -6   3   57.19   11.20
 -14   6   3   51.79    9.30
 -12  -6   3   -3.40    4.50
 -12   6   3    0.40    4.00
 -10  -6   3   22.10    5.50
 -10   6   3   11.90    4.40
  -8  -6   3    2.70    2.60
  -8   6   3    2.30    2.20
  -6  -6   3   83.29    5.60
  -6  -6   3   89.09    7.90
  -6   6   3   94.69    7.20
   6   6  -3  101.69    8.10
   4  -6  -3  380.66   18.10
  -4  -6   3  380.56   19.70
  -4  -6   3  384.86   17.60
  -4   6   3  387.56   18.10
   4   6  -3  390.16   19.60
   4   6  -3  351.66   17.00
  -4   6   3  382.16   17.50
  -2  -6   3   55.99    5.00
  -2  -6   3   51.99    4.60
   2  -6  -3   43.80    3.50
   2   6  -3   52.69    4.70
   2   6  -3   45.30    4.00
  -2   6   3   49.40    4.00
  -2   6   3   49.20    3.70
   0  -6   3  375.46   19.20
   0  -6   3  368.66   19.40
   0  -6  -3  385.96   16.50
   0  -6  -3  381.26   17.90
   0   6   3  433.76   18.40
   0   6  -3  412.76   19.40
   0   6  -3  379.56   18.60
   0   6  -3  418.36   19.00
   0   6   3  406.06   18.60
   2  -6   3   33.70    4.40
   2  -6   3   37.10    4.60
  -2  -6  -3   35.30    3.40
   2  -6   3   31.80    3.90
   2   6   3   43.80    3.90
   2   6   3   34.30    4.10
  -2   6  -3   43.80    4.40
  -4  -6  -3    1.40    1.50
   4  -6   3    5.30    2.70
   4  -6   3    5.90    2.50
   4   6   3    3.30    2.00
  -4   6  -3    0.60    1.60
   4   6   3    4.70    2.00
  -6  -6  -3    4.50    2.30
  -6  -6  -3    5.80    3.10
  -6  -6  -3    2.90    1.90
   6  -6   3    8.60    3.60
  -6   6  -3    6.00    2.90
   6   6   3    6.10    2.50
   6   6   3    6.20    1.90
  -8  -6  -3  132.29    9.80
  -8  -6  -3  144.39   10.40
   8  -6   3  160.18   13.00
  -8  -6  -3  162.38   10.10
   8   6   3  141.69    9.70
   8   6   3  148.29    9.40
  -8   6  -3  158.58   12.10
 -10  -6  -3    4.90    3.80
 -10  -6  -3   14.50    5.80
  10  -6   3   12.60    5.90
 -10   6  -3   14.60    5.60
 -13  -7   3   60.09   10.20
 -13   7   3   65.19    9.90
 -11  -7   3   11.60    5.00
 -11   7   3   29.70    6.60
  -9  -7   3   39.60    6.70
  -9   7   3   50.69    6.30
  -7  -7   3  366.86   20.80
  -7   7   3  385.46   19.90
   7   7  -3  380.56   20.30
  -5  -7   3   97.39    6.10
  -5  -7   3   92.19    8.00
  -5   7   3   91.59    6.20
   5   7  -3  101.69    8.10
   5   7  -3   97.09    5.80
  -5   7   3   91.19    6.90
   3  -7  -3  459.15   20.00
  -3  -7   3  473.05   22.10
  -3  -7   3  448.66   20.50
   3   7  -3  426.46   21.20
  -3   7   3  423.76   19.90
  -3   7   3  420.06   19.70
   3   7  -3  418.26   19.60
   1  -7  -3  237.08   11.30
  -1  -7   3  243.48   13.60
   1  -7  -3  242.18   12.40
  -1  -7   3  251.27   13.60
   1   7  -3  273.27   13.40
   1   7  -3  261.47   13.50
   1   7  -3  256.67   13.00
  -1   7   3  227.38   13.80
  -1   7   3  272.07   12.80
   1  -7   3  292.97   15.00
   1  -7   3  295.57   15.80
   1  -7   3  279.27   15.70
  -1  -7  -3  287.57   14.10
   1   7   3  294.27   14.70
  -1   7  -3  295.17   15.60
  -1   7  -3  264.47   18.00
   1   7   3  294.07   14.30
  -1   7  -3  304.97   15.40
   3  -7   3   69.29    6.40
  -3  -7  -3   70.99    5.40
   3  -7   3   69.49    6.90
   3   7   3   78.49    6.00
  -3   7  -3   69.59    6.40
   5  -7   3  266.97   19.40
  -5  -7  -3  258.97   13.50
   5   7   3  254.07   13.30
  -5   7  -3  242.38   15.20
   7  -7   3  110.79   10.30
  -7  -7  -3  108.89    8.00
  -7  -7  -3  107.59    7.70
   7   7   3   93.19    6.50
   7   7   3  104.79    7.60
  -7   7  -3   99.09   12.90
  -9  -7  -3   62.39    6.80
   9  -7   3   50.99    8.30
  -9  -7  -3   65.09    7.80
  -9   7  -3   52.89    7.90
   9   7   3   47.90    6.10
 -11  -7  -3   66.69    8.80
  11  -7   3   73.69   10.40
 -11   7  -3   77.59   11.10
 -14  -8   3   38.40   10.30
 -14  -8   3   29.00    8.00
 -14   8   3   24.50    7.30
 -12  -8   3   31.30    8.00
 -12   8   3   57.89   11.80
 -10  -8   3  198.08   15.40
 -10   8   3  221.68   14.90
  -8  -8   3  165.18   12.40
  -8   8   3  175.08   11.80
   8   8  -3  144.49   11.60
  -6  -8   3   10.60    2.10
  -6  -8   3   10.20    3.20
   6   8  -3    4.90    2.90
  -6   8   3    7.40    2.30
   6   8  -3    8.40    2.00
  -4  -8   3  240.88   13.50
  -4  -8   3  253.57   14.70
  -4   8   3  251.97   12.70
   4   8  -3  236.78   12.00
  -4   8   3  259.07   13.10
   4   8  -3  248.98   19.30
  -2  -8   3  387.76   17.80
   2  -8  -3  375.46   16.10
  -2  -8   3  381.86   18.40
   2  -8  -3  376.06   16.70
  -2   8   3  322.47   15.70
   2   8  -3  330.67   17.50
   2   8  -3  308.07   17.20
  -2   8   3  319.97   16.50
   0  -8   3   29.70    4.00
   0  -8   3   32.00    4.30
   0  -8  -3   28.20    2.10
   0  -8  -3   29.00    3.20
   0   8  -3   37.30    4.20
   0   8  -3   35.10    4.10
   0   8   3   36.50    3.80
   0   8  -3   30.80    3.80
   0   8   3   34.60    3.70
  -2  -8  -3  290.07   14.50
   2  -8   3  297.97   16.50
   2  -8   3  302.27   16.70
   2  -8   3  295.87   15.70
  -2   8  -3  282.37   15.70
   2   8   3  288.87   15.00
   4  -8   3  380.86   20.50
  -4  -8  -3  347.77   17.70
   4   8   3  373.06   17.90
  -4   8  -3  369.46   19.70
  -6  -8  -3  119.99    8.70
  -6  -8  -3  123.29    7.80
   6  -8   3  138.09   11.50
   6   8   3  131.39    8.20
  -6   8  -3  139.89   10.60
  -8  -8  -3  120.79    8.80
   8  -8   3  125.09   11.60
  -8  -8  -3  110.19    8.70
   8   8   3   91.29    6.80
  -8   8  -3   87.89    9.60
 -10  -8  -3  115.49    9.80
  10  -8   3  124.59   13.80
 -10   8  -3  110.99   12.60
 -13  -9   3   21.10    7.80
 -13  -9   3   13.60    6.80
 -13   9   3   17.80    6.00
 -11   9   3   26.60    6.00
  -9  -9   3  495.55   26.40
  -9   9   3  449.26   24.80
  -7  -9   3   23.80    5.40
   7   9  -3   13.40    4.10
  -7   9   3   18.70    4.00
  -5  -9   3   35.70    5.40
  -5  -9   3   36.70    4.00
   5   9  -3   43.90    3.90
   5   9  -3   59.39    6.30
  -5   9   3   39.90    4.40
   3  -9  -3  106.49    7.00
  -3  -9   3  113.79    7.60
  -3  -9   3  112.49    8.40
   3  -9  -3  120.69    7.20
   3   9  -3  106.09    8.00
  -3   9   3   97.09    7.70
  -3   9   3  114.89    6.90
   3   9  -3  103.29    7.30
   1  -9  -3    5.70    1.30
  -1  -9   3    6.00    2.40
   1  -9  -3    5.00    1.70
  -1  -9   3    3.50    1.80
  -1   9   3   11.60    4.00
   1   9  -3    3.90    1.70
   1   9  -3    6.90    2.10
   1   9  -3    6.40    2.20
   1  -9   3   56.49    6.00
   1  -9   3   53.69    6.20
   1  -9   3   52.19    5.50
   1  -9   3   54.39    3.70
  -1  -9  -3   56.19    4.80
  -1   9  -3   43.30    4.90
   1   9   3   52.39    4.70
   3  -9   3  482.55   24.40
  -3  -9  -3  463.75   21.80
   3   9   3  443.76   21.90
  -3   9  -3  475.15   23.60
   5  -9   3   15.80    4.20
  -5  -9  -3   14.40    2.30
  -5  -9  -3   18.10    3.60
   5   9   3   16.10    3.30
  -5   9  -3   17.80    4.40
  -7  -9  -3   86.09    7.70
  -7  -9  -3   94.89    6.80
   7  -9   3   82.49    9.70
   7   9   3   79.79    6.70
  -7   9  -3   94.99    9.30
   9  -9   3   65.59   10.20
  -9  -9  -3   80.49    8.40
  -9  -9  -3   65.19    7.60
  -9   9  -3   71.89    9.40
 -11  -9  -3   57.99    8.90
  11  -9   3   58.59   10.00
 -11   9  -3   51.49    9.50
 -14 -10   3   62.59   12.70
 -14 -10   3   52.29   10.20
 -14  10   3   86.99   11.80
 -12 -10   3   66.59   11.00
 -12  10   3   59.99    9.10
 -10 -10   3   25.00    6.50
 -10  10   3   24.00    5.30
  -8 -10   3   63.09    7.80
  -8  10   3   57.99    6.50
   8  10  -3   49.30    7.10
  -6 -10   3  328.17   15.80
  -6 -10   3  349.96   19.80
   6  10  -3  358.66   15.60
   6  10  -3  356.96   19.30
  -6  10   3  324.17   19.90
  -4 -10   3  145.19   10.70
  -4 -10   3  138.59    9.00
  -4  10   3  151.08    9.20
   4  10  -3  158.38    8.60
   4  10  -3  159.78   10.70
   2 -10  -3  248.98   12.40
  -2 -10   3  248.68   14.60
  -2 -10   3  261.07   14.10
   2 -10  -3  240.38   12.80
   2  10  -3  261.67   14.00
   2  10  -3  239.88   13.10
  -2  10   3  264.97   12.30
   2  10  -3  252.77   13.90
   0 -10   3  107.59    8.40
   0 -10   3  101.09    6.30
   0 -10  -3  107.89    5.40
   0 -10  -3  101.19    6.90
   0 -10   3  103.09    8.10
   0  10  -3   95.69    9.30
   0  10  -3  102.19    7.60
   2 -10   3  145.99   10.80
   2 -10   3  149.19   10.80
  -2 -10  -3  144.89    9.10
  -2  10  -3  152.98   10.30
   2  10   3  141.99    9.20
   4 -10   3  183.98   13.20
  -4 -10  -3  185.88   11.20
  -4  10  -3  184.58   12.60
   4  10   3  196.98   11.10
   6 -10   3  350.96   21.50
  -6 -10  -3  354.26   18.70
   6  10   3  354.16   17.20
  -6  10  -3  376.26   21.00
   8 -10   3  113.49   12.00
  -8 -10  -3  105.49    8.70
  -8 -10  -3  116.79    9.40
  -8  10  -3  109.19   11.00
 -10 -10  -3   45.80    6.80
  10 -10   3   37.50    9.80
 -10  10  -3   52.29    9.00
 -13 -11   3   83.59   11.50
 -13 -11   3   68.99   11.60
 -13  11   3   70.79   10.90
 -11 -11   3  111.59   11.60
 -11 -11   3  116.49   12.80
 -11  11   3  120.79   15.30
  -9 -11   3  180.88   14.30
   9  11  -3  179.18   15.90
  -9  11   3  189.38   13.40
  -7 -11   3   50.59    7.20
  -7  11   3   55.89    6.30
   7  11  -3   55.99    7.20
  -5 -11   3  297.47   15.60
  -5 -11   3  302.47   18.40
   5  11  -3  347.97   18.50
   5  11  -3  329.47   15.10
  -5  11   3  329.07   16.90
  -3 -11   3  120.89    9.30
  -3 -11   3  108.99    8.20
   3 -11  -3  125.09    7.80
   3  11  -3  116.79    8.50
   3  11  -3  122.99    9.00
  -3  11   3  125.79    7.70
   3  11  -3  124.69    7.90
  -1 -11   3    4.10    2.40
   1 -11  -3    7.90    2.20
  -1 -11   3    9.50    3.20
  -1 -11   3    7.90    2.20
   1 -11  -3    4.80    1.50
   1  11  -3    7.60    2.30
   1  11  -3   13.40    3.20
  -1  11   3    8.40    1.70
  -1  11   3    9.30    1.70
  -1 -11  -3  604.84   27.00
   1 -11   3  572.34   25.30
   1 -11   3  600.84   29.00
   1 -11   3  586.74   28.90
  -1  11  -3  586.74   28.20
   3 -11   3    9.90    3.70
  -3 -11  -3    5.10    2.50
   3  11   3   10.00    2.90
  -3  11  -3    4.70    2.50
   5 -11   3   71.19    8.40
  -5 -11  -3   67.09    6.50
  -5  11  -3   67.09    7.60
   5  11   3   67.99    6.00
  -7 -11  -3  182.68   12.00
   7 -11   3  162.28   14.30
  -7  11  -3  177.48   13.60
   9 -11   3   11.50    5.70
  -9 -11  -3    5.10    4.10
  -9  11  -3    7.70    4.70
  11 -11   3    9.30    8.00
 -11 -11  -3   19.10    6.00
 -11  11  -3   20.00    7.90
 -14 -12   3   17.00    8.50
 -14 -12   3   -5.00   10.40
 -14  12   3   12.00    6.90
 -12 -12   3   -3.70    5.20
 -12 -12   3    1.20    6.00
 -12  12   3    5.50    4.30
 -10 -12   3   68.89    9.70
 -10 -12   3   71.09    8.90
 -10  12   3   55.69    7.60
  -8 -12   3   65.09    8.70
  -8  12   3   96.29    8.50
   8  12  -3   73.29    8.60
  -6 -12   3  227.58   15.20
  -6 -12   3  213.98   12.70
   6  12  -3  231.18   14.40
  -6  12   3  231.88   13.80
   6  12  -3  222.98   11.10
  -4 -12   3  374.56   20.00
  -4 -12   3  392.66   22.10
  -4  12   3  443.26   20.50
   4  12  -3  450.45   22.10
   4  12  -3  425.46   19.50
   2 -12  -3  269.97   13.90
  -2 -12   3  277.17   15.10
  -2 -12   3  276.37   14.10
  -2 -12   3  292.67   15.90
  -2  12   3  248.78   12.80
   2  12  -3  258.87   14.80
   2  12  -3  251.07   14.50
  -2  12   3  237.48   13.20
   0 -12   3  171.28    9.80
   0 -12  -3  179.28   10.60
   0 -12  -3  179.78    8.70
   0 -12   3  177.78   12.00
   0 -12   3  182.08   12.10
   0  12  -3  186.28   11.60
  -2 -12  -3  203.88   11.60
   2 -12   3  198.18   13.40
  -2  12  -3  181.58   12.40
   2  12   3  183.88   11.10
   4 -12   3  125.39   11.00
  -4 -12  -3  109.69    8.70
   4  12   3  137.49    9.10
  -4  12  -3  144.09   10.90
  -6 -12  -3  223.28   14.00
  -6 -12  -3  211.38   12.20
   6 -12   3  232.78   16.70
  -6  12  -3  246.88   16.00
   6  12   3  232.48   12.20
  -8 -12  -3  133.59   10.80
   8 -12   3  145.99   13.70
  -8  12  -3  135.79   12.40
  10 -12   3    4.40    6.80
 -10 -12  -3    2.70    4.60
 -10  12  -3    1.70    4.90
 -13 -13   3    5.10    6.80
 -13 -13   3   -1.70    6.90
 -13  13   3   -4.20    4.70
 -11 -13   3  156.18   14.40
 -11 -13   3  155.98   13.80
 -11  13   3  127.99   12.50
  -9 -13   3  156.18   13.40
  -9 -13   3  141.89   12.30
   9  13  -3  152.88   12.40
  -9  13   3  161.98   12.50
  -7 -13   3  171.78   13.40
  -7 -13   3  173.98   12.30
  -7  13   3  165.08   11.80
   7  13  -3  156.08   12.20
  -5 -13   3  195.08   13.80
  -5 -13   3  187.78   11.20
  -5 -13   3  191.88   12.40
   5  13  -3  196.38   13.20
  -5  13   3  189.68   11.80
  -3 -13   3   41.60    4.80
  -3 -13   3   41.40    5.10
   3 -13  -3   36.60    4.20
  -3 -13   3   40.30    5.60
   3  13  -3   40.20    5.20
   3  13  -3   32.90    5.20
   3  13  -3   36.40    4.60
  -3  13   3   35.20    3.80
  -1 -13   3  413.76   21.70
  -1 -13   3  390.36   19.40
   1 -13  -3  384.26   19.70
  -1 -13   3  390.86   21.20
  -1  13   3  414.16   17.90
  -1  13   3  434.36   18.50
   1  13  -3  401.96   20.80
   1 -13   3  597.44   29.90
   1 -13   3  611.74   29.80
  -1 -13  -3  567.64   27.50
   1 -13   3  578.44   26.00
  -1  13  -3  638.04   29.30
   3 -13   3   34.50    6.40
  -3 -13  -3   38.60    4.90
  -3  13  -3   35.30    5.40
   3  13   3   42.80    5.20
   5 -13   3  201.88   15.20
  -5 -13  -3  214.98   12.90
  -5  13  -3  210.18   14.50
   5  13   3  178.58   11.20
   7 -13   3   53.69    9.20
  -7 -13  -3   65.39    7.20
  -7 -13  -3   71.69    7.70
  -7  13  -3   66.99    8.40
  -9 -13  -3   15.80    5.30
   9 -13   3   10.70    6.60
  -9  13  -3   10.80    6.10
 -11 -13  -3   37.70    7.70
  11 -13   3   59.59   11.10
 -11  13  -3   41.00    9.20
 -12 -14   3   40.00    9.20
 -12 -14   3   45.60    8.90
 -12  14   3   44.30    8.80
 -10 -14   3  114.19   12.30
 -10 -14   3  112.09   12.40
  10  14  -3  111.99   17.90
 -10  14   3  118.79   12.50
  -8 -14   3  198.08   15.70
  -8 -14   3  198.98   14.70
   8  14  -3  222.28   14.80
  -8  14   3  237.08   15.00
  -6 -14   3   89.29    9.20
  -6 -14   3   62.99    6.30
  -6 -14   3   81.29    8.10
  -6  14   3   88.49    7.60
   6  14  -3   65.29    8.00
   6  14  -3   87.49    5.90
  -4 -14   3  746.03   35.90
  -4 -14   3  717.33   40.80
   4 -14  -3  761.12   33.30
  -4 -14   3  714.83   33.60
   4  14  -3  727.23   34.80
  -4  14   3  754.52   33.70
   4  14  -3  727.33   32.60
   4  14  -3  773.72   35.80
   2 -14  -3  254.97   14.50
  -2 -14   3  293.87   16.80
  -2 -14   3  279.37   16.20
  -2 -14   3  287.77   15.10
   2  14  -3  294.77   16.10
  -2  14   3  260.47   13.60
  -2  14   3  244.18   14.00
   2  14  -3  295.97   16.00
   0 -14   3  104.69    7.20
   0 -14   3  115.49    9.70
   0 -14  -3  104.19    9.80
   0 -14   3  115.59    9.50
   0 -14  -3  100.39    7.00
   0  14  -3  104.99    8.70
  -2 -14  -3  398.26   20.50
   2 -14   3  395.46   22.80
   2 -14   3  391.36   22.60
   2 -14   3  402.06   18.30
  -2  14  -3  425.96   22.20
   2  14   3  408.86   20.20
   4 -14   3  121.09   11.00
  -4 -14  -3  114.39    8.80
   4  14   3   88.19    8.00
  -4  14  -3  105.19    9.60
  -6 -14  -3   72.79    7.60
   6 -14   3   76.79    9.80
   6  14   3   65.89    6.30
  -6  14  -3   71.09    8.50
  -8 -14  -3  230.78   15.00
   8 -14   3  219.08   18.00
  -8  14  -3  206.98   16.70
 -10 -14  -3  132.79   12.20
  10 -14   3  115.39   15.30
 -10  14  -3  138.39   14.70
 -13 -15   3   36.10    9.50
 -13 -15   3   27.60   15.70
 -13  15   3   49.30    9.90
 -11 -15   3   92.09   12.70
 -11 -15   3   89.69   12.00
 -11  15   3   83.09   10.00
  -9 -15   3  275.67   18.60
  -9 -15   3  254.97   17.40
  -9  15   3  230.08   16.10
   9  15  -3  225.78   16.20
  -7 -15   3    9.30    4.20
  -7 -15   3   13.00    5.30
   7  15  -3    8.00    4.30
  -7  15   3    6.30    2.70
  -5 -15   3  471.55   26.00
  -5 -15   3  508.25   23.30
  -5 -15   3  467.45   24.50
   5  15  -3  464.25   25.00
  -5  15   3  473.45   23.70
   5  15  -3  479.05   24.40
   5  15  -3  454.55   21.90
   3 -15  -3   40.20    5.20
  -3 -15   3   44.30    6.10
  -3 -15   3   40.20    5.80
  -3 -15   3   50.89    6.00
  -3  15   3   41.80    4.50
  -3  15   3   41.60    5.30
   3  15  -3   49.70    6.30
   3  15  -3   42.10    5.40
   1 -15  -3   25.50    4.40
  -1 -15   3   25.00    5.50
  -1 -15   3   25.40    5.00
  -1 -15   3   23.10    3.90
  -1  15   3   18.40    2.60
  -1  15   3   20.00    3.00
  -1 -15  -3  359.06   15.90
   1 -15   3  335.37   17.00
   1 -15   3  367.86   20.80
   1 -15   3  381.06   21.30
  -1 -15  -3  357.16   18.70
  -1  15  -3  355.56   19.90
  -3 -15  -3  123.99    9.30
   3 -15   3  123.99   11.30
   3  15   3  113.19    8.70
  -3  15  -3  112.39    9.90
   5 -15   3  116.69   11.60
  -5 -15  -3  130.59    9.60
  -5  15  -3  101.49   10.10
   5  15   3   98.79    8.20
   5  15   3   95.99    8.10
  -7 -15  -3  154.28   11.80
  -7  15  -3  151.48   13.30
  -9 -15  -3   60.29    8.70
   9 -15   3   34.30    8.90
  -9  15  -3   38.10    8.20
 -12 -16   3   34.00   10.20
 -12 -16   3   44.70    9.40
 -12  16   3   30.00    7.20
 -10 -16   3   33.50    8.20
 -10 -16   3   28.20    7.00
 -10  16   3   33.00    6.80
  -8 -16   3   85.69   10.60
  -8 -16   3  104.29   10.30
  -8  16   3   84.19    8.70
   8  16  -3   76.99    9.60
  -6 -16   3   33.60    6.60
  -6 -16   3   29.30    4.60
  -6 -16   3   28.80    5.70
   6  16  -3   21.40    3.60
   6  16  -3   27.00    5.30
   6  16  -3   28.60    5.90
  -6  16   3   36.60    5.20
   4 -16  -3   26.80    4.50
  -4 -16   3   26.30    4.90
  -4 -16   3   23.80    5.30
  -4 -16   3   31.30    5.30
   4  16  -3   19.10    4.30
   4  16  -3   28.00    5.00
  -4  16   3   26.80    4.10
  -4  16   3   28.90    5.20
  -2 -16   3  125.59    9.00
   2 -16  -3  119.99    8.70
  -2 -16   3  121.89   10.20
  -2 -16   3  137.69   10.70
  -2  16   3  119.99    8.40
  -2  16   3  126.49    8.00
   2  16  -3  120.19    9.40
   0 -16   3   17.00    3.50
   0 -16   3   17.70    5.00
   0 -16   3   16.10    4.70
   0 -16  -3   17.50    4.00
   0  16  -3    9.20    3.20
   2 -16   3  139.99   12.30
  -2 -16  -3  153.68   10.70
   2 -16   3  165.58   12.60
   2 -16   3  144.89    8.90
  -2  16  -3  162.48   12.00
   4 -16   3   32.50    6.80
  -4  16  -3   18.30    4.70
   4  16   3   20.30    4.30
  -6 -16  -3  100.99    9.40
   6 -16   3  112.59   12.20
   6  16   3   93.99    7.50
  -6  16  -3   98.79   10.40
   6  16   3   95.49    8.30
   8 -16   3   29.80    8.80
  -8 -16  -3   40.20    7.70
  -8  16  -3   25.50    6.80
  10 -16   3   28.90    8.70
 -10 -16  -3    5.00    5.80
 -10  16  -3    9.00    6.80
 -13 -17   3   99.89   15.20
 -13  17   3   93.49   13.00
 -11 -17   3  174.68   15.90
 -11 -17   3  145.29   16.70
 -11  17   3  193.68   15.40
  -9 -17   3   10.00    5.50
  -9 -17   3   14.10    6.00
   9  17  -3    6.00    5.50
  -9  17   3   16.70    4.60
  -7 -17   3   11.30    4.90
  -7 -17   3    8.10    5.10
   7  17  -3    1.60    4.00
  -5 -17   3  226.88   15.10
  -5 -17   3  230.78   14.00
  -5 -17   3  233.58   16.30
   5  17  -3  240.48   15.00
  -5  17   3  235.18   14.40
   5  17  -3  233.98   15.70
  -3 -17   3   39.90    6.90
   3 -17  -3   35.20    4.70
  -3 -17   3   35.70    5.70
  -3 -17   3   42.10    6.20
  -3  17   3   29.50    4.10
   3  17  -3   29.20    5.20
  -3  17   3   29.50    5.10
   1 -17  -3  250.57   14.80
  -1 -17   3  255.57   14.40
  -1 -17   3  277.87   17.10
  -1 -17   3  242.68   16.40
  -1  17   3  247.98   12.70
   1  17  -3  264.17   15.90
  -1  17   3  254.37   13.30
  -1 -17  -3  467.15   24.20
   1 -17   3  511.85   26.80
   1 -17   3  465.05   22.60
   1 -17   3  500.35   27.00
  -1  17  -3  484.85   25.70
   3 -17   3   58.89    8.60
   3 -17   3   64.09    5.10
  -3 -17  -3   62.29    6.90
  -3  17  -3   62.89    7.30
   3  17   3   52.19    6.30
  -5 -17  -3  106.99    9.70
   5 -17   3  110.69   12.10
  -5  17  -3  127.29   11.80
   5  17   3  143.69    9.90
   7 -17   3  148.59   14.70
  -7  17  -3  134.59   12.90
   9 -17   3    6.80    6.20
  -9 -17  -3    3.60    4.90
  -9  17  -3    8.80    5.70
 -12 -18   3    1.10    7.10
 -12  18   3    6.20    5.40
 -10 -18   3   45.30    9.70
 -10 -18   3   22.10    7.30
 -10  18   3   43.40    8.00
  -8 -18   3   84.79   12.50
  -8 -18   3   64.29   10.60
  -8  18   3   75.99   13.60
   8  18  -3   58.59    8.60
  -6 -18   3  349.47   22.30
  -6 -18   3  347.17   21.00
  -6 -18   3  324.67   18.40
   6  18  -3  402.26   21.00
  -6  18   3  368.66   20.40
   6  18  -3  400.16   21.60
   6  18  -3  336.07   17.60
  -4 -18   3  212.18   14.00
   4 -18  -3  217.68   12.90
  -4 -18   3  197.98   13.70
  -4 -18   3  188.58   14.90
  -4  18   3  226.48   14.20
  -4  18   3  204.88   12.80
   4  18  -3  214.38   13.90
   4  18  -3  183.58   19.40
  -2 -18   3  239.58   16.60
  -2 -18   3  230.18   15.50
  -2 -18   3  225.28   13.70
   2 -18  -3  216.68   13.40
   2  18  -3  222.98   14.40
  -2  18   3  219.68   13.00
  -2  18   3  198.68   15.00
   0 -18   3  171.08   13.90
   0 -18   3  167.98   11.20
   0 -18  -3  177.18   12.20
   0  18   3  192.18    9.40
   0  18  -3  200.38   13.60
   0  18   3  207.78    9.90
   2 -18   3  196.88   15.30
   2 -18   3  191.68   11.10
  -2 -18  -3  199.18   13.00
  -2  18  -3  190.38   14.00
   4 -18   3  240.18   17.60
  -4 -18  -3  249.58   15.20
   4  18   3  213.78   13.80
  -4  18  -3  215.28   16.00
  -6 -18  -3   11.80    5.60
   6 -18   3   16.90    6.20
  -6  18  -3    4.30    4.70
   6  18   3    7.40    3.60
   8 -18   3   35.40    8.70
  -8 -18  -3   43.90    7.70
  -8  18  -3   48.60    9.20
 -11 -19   3   79.49   12.80
 -11 -19   3   84.89   12.90
 -11  19   3   95.39   11.50
  -9 -19   3   10.70    6.60
  -9 -19   3   -0.90    5.00
   9  19  -3    1.70    3.80
  -9  19   3    2.60    3.20
  -7 -19   3   51.29    9.40
  -7 -19   3   64.79    9.20
   7  19  -3   63.99    9.10
  -7  19   3   65.69    8.00
   7  19  -3   74.89    6.60
   7  19  -3   71.99    8.10
  -5 -19   3  172.38   12.90
   5 -19  -3  184.28   12.40
  -5 -19   3  206.58   15.70
  -5 -19   3  207.98   14.40
   5  19  -3  215.28   14.00
  -5  19   3  223.78   13.70
   5  19  -3  207.48   14.80
   3 -19  -3   92.99    8.10
  -3 -19   3   95.49    9.80
  -3 -19   3   82.39    8.30
  -3  19   3   87.49    8.40
   3  19  -3   97.09    8.50
  -3  19   3   96.69    7.50
  -1 -19   3  274.77   17.50
  -1 -19   3  238.48   14.70
   1 -19  -3  258.07   15.20
  -1 -19   3  256.67   17.20
  -1  19   3  247.78   13.00
   1  19  -3  254.17   16.20
  -1 -19  -3  225.68   14.40
   1 -19   3  238.38   16.70
   1 -19   3  240.78   17.10
   1 -19   3  197.98   12.70
  -1  19  -3  243.98   15.90
   3 -19   3   41.70    8.30
   3 -19   3   30.90    4.40
  -3 -19  -3   45.00    7.00
  -3  19  -3   33.40    6.40
   3  19   3   36.90    5.90
  -5 -19  -3    9.20    4.20
   5 -19   3   10.80    5.50
   5  19   3   10.10    4.20
  -5  19  -3    8.10    4.50
   7 -19   3   40.90    9.60
  -7 -19  -3   24.10    6.10
  -7  19  -3   44.20    8.60
  -9 -19  -3   17.80    6.10
   9 -19   3    8.80    7.60
  -9  19  -3    4.90    5.50
 -12  20   3   21.40    6.90
 -10 -20   3  104.29   15.90
 -10 -20   3  110.29   13.60
  10  20  -3  103.59   11.20
 -10  20   3  111.39   11.70
  -8 -20   3   57.19    9.70
  -8 -20   3   39.30    8.20
   8  20  -3   31.00    6.50
  -8  20   3   35.80    6.70
   8  20  -3   25.20   10.60
  -6 -20   3   43.70    6.30
  -6 -20   3   46.00    7.70
  -6 -20   3   44.40    8.70
   6  20  -3   39.40    7.00
   6  20  -3   42.70    6.90
  -6  20   3   54.59    6.80
  -4 -20   3  270.77   18.40
  -4 -20   3  250.07   18.40
   4 -20  -3  255.37   15.30
  -4 -20   3  254.17   16.40
  -4  20   3  274.97   17.10
   4  20  -3  264.47   16.50
  -4  20   3  257.87   15.40
  -2 -20   3   97.19   10.40
   2 -20  -3   96.89    8.50
  -2 -20   3  103.89   10.60
  -2 -20   3   92.29    8.60
   2  20  -3  100.39    9.40
  -2  20   3  101.89    7.60
  -2  20   3   96.69    8.40
   0 -20  -3   44.40    7.00
   0 -20   3   39.80    7.20
   0 -20   3   39.10    5.70
   0 -20   3   37.20    7.50
   0  20  -3   41.70    6.30
   0  20   3   39.10    3.70
   0  20   3   39.90    4.10
  -2 -20  -3  147.69   11.30
   2 -20   3  143.79   13.60
   2 -20   3  148.79    9.80
  -2  20  -3  138.59   12.20
   4 -20   3   71.49   16.40
  -4 -20  -3   92.29    9.60
   4  20   3   95.69    9.00
  -4  20  -3  103.79   10.90
   6 -20   3   82.89   12.00
  -6 -20  -3   59.19    8.10
   6  20   3   74.29    7.60
  -6  20  -3   53.39    9.60
  -8 -20  -3   86.49   10.60
   8 -20   3  112.49   14.00
  -8  20  -3   93.29   12.10
 -11 -21   3   13.70    7.30
 -11  21   3   28.60    8.30
  11  21  -3   15.80    5.80
  -9 -21   3   39.10    9.00
  -9 -21   3   30.00    9.70
  -9  21   3   29.90    6.70
   9  21  -3   34.40    6.80
  -7 -21   3   58.59    9.10
  -7 -21   3   50.89    9.30
   7  21  -3   50.19    8.10
   7  21  -3   54.79    7.80
  -7  21   3   62.09    7.90
   5 -21  -3   53.09    6.40
  -5 -21   3   48.70    7.60
  -5 -21   3   46.50    8.80
  -5 -21   3   47.30    7.90
  -5  21   3   40.70    6.00
   5  21  -3   45.00    7.40
  -3 -21   3    8.50    4.30
   3 -21  -3    6.30    3.20
  -3 -21   3    8.20    3.50
  -3 -21   3    3.90    4.30
  -3  21   3    9.60    3.60
   3  21  -3   -0.40    2.50
  -3  21   3    5.00    2.60
  -1 -21   3  105.99   10.80
   1 -21  -3   80.89    8.20
  -1 -21   3  115.49   11.40
  -1 -21   3   98.49    8.60
  -1  21   3  102.19    9.00
  -1  21   3   95.69    7.10
   1  21  -3   98.49    9.80
  -1 -21  -3   22.90    5.30
   1 -21   3   20.20    6.00
   1 -21   3   16.00    5.40
   1 -21   3   22.00    4.40
  -1  21  -3   20.00    5.30
   3 -21   3   61.59    6.10
  -3 -21  -3   72.39    8.70
   3 -21   3   97.69   19.00
  -3  21  -3   62.39    8.60
   5 -21   3   23.40    7.90
   5  21   3   21.60    5.30
  -5  21  -3   21.30    5.70
  -7 -21  -3   60.19    9.00
   7 -21   3   46.00   10.40
  -7  21  -3   61.29   11.10
 -10 -22   3   62.09   11.20
 -10 -22   3   87.39   19.80
  10  22  -3   87.89   10.30
 -10  22   3   90.79   11.00
  -8 -22   3    6.30    7.20
  -8 -22   3    2.40    4.50
  -8  22   3   -0.50    3.60
   8  22  -3    5.50    3.80
  -6 -22   3  104.99   10.90
  -6 -22   3   79.09   12.20
  -6 -22   3   86.19    9.60
   6  22  -3   98.89   12.70
   6  22  -3  106.19   10.40
  -6  22   3   97.79   10.00
  -4 -22   3  137.49   11.70
  -4 -22   3  132.99   13.40
  -4 -22   3  133.29   12.10
   4 -22  -3  116.49   10.00
  -4  22   3  143.19   12.30
   4  22  -3  146.09   11.60
  -4  22   3  137.69   10.50
  -2 -22   3   61.59    8.90
  -2 -22   3   72.29    9.20
  -2 -22   3   40.40    6.80
   2 -22  -3   47.20    6.50
  -2  22   3   41.30    6.00
  -2  22   3   39.50    5.10
   2  22  -3   45.30    6.60
   0 -22  -3  125.69   10.70
   0 -22   3  129.49   12.40
   0 -22   3  117.59   10.10
   0 -22   3  134.69   12.90
   0  22   3  139.79    8.30
   0  22  -3  138.09   11.80
   2 -22   3  120.19   13.60
   2 -22   3  121.29    9.20
  -2 -22  -3  149.39   17.20
  -2  22  -3  125.19   15.10
   4 -22   3   23.10    7.50
  -4 -22  -3   31.00    6.60
   4 -22   3   23.40    4.10
   4  22   3   27.20    6.00
  -4  22  -3   32.80    6.80
  -6 -22  -3  138.09   12.80
   6 -22   3  148.39   16.00
  -6  22  -3  148.19   14.40
   6  22   3  166.58   11.60
  -8 -22  -3    0.20    5.30
  -8  22  -3    2.50    6.10
  -9 -23   3   18.80    7.10
  -9 -23   3   33.00   10.00
   9  23  -3   11.10    5.70
  -9  23   3   19.40    5.60
  -7 -23   3   26.90    7.30
  -7 -23   3   22.90    8.20
   7  23  -3   25.20    6.00
  -7  23   3   33.30    7.00
  -5 -23   3  391.96   24.40
  -5 -23   3  400.86   23.50
  -5 -23   3  448.56   26.90
   5 -23  -3  400.76   22.40
   5  23  -3  450.95   24.40
  -5  23   3  440.26   24.20
   3 -23  -3   40.10    6.10
  -3 -23   3   30.30    9.10
  -3 -23   3   43.00    7.90
  -3 -23   3   38.10    7.10
  -3  23   3   31.10    5.30
  -3  23   3   28.20    6.10
   3  23  -3   33.20    6.70
  -1 -23   3   39.90    7.70
  -1 -23   3   39.00    6.50
  -1 -23   3   55.99    9.20
   1 -23  -3   36.20    6.40
  -1  23   3   40.00    5.70
  -1  23   3   40.90    5.00
   1  23  -3   37.50    7.00
   1 -23   3  568.54   31.90
   1 -23   3  539.65   26.60
   1 -23   3  549.85   31.10
  -1  23  -3  480.45   31.90
   3 -23   3   22.90    6.70
  -3 -23  -3   28.00    5.80
   3 -23   3   18.00    6.70
  -3  23  -3   21.10    6.10
   5 -23   3   69.49   12.10
  -5 -23  -3   69.69    9.20
  -5  23  -3   81.49   10.60
  -7 -23  -3   84.49   11.10
   7 -23   3  105.49   14.90
  -7  23  -3   87.09   11.80
 -10 -24   3   76.09   13.10
 -10  24   3   74.89   11.00
  10  24  -3   68.79   10.40
  -8 -24   3  111.69   13.20
  -8 -24   3   71.29   12.50
   8  24  -3  117.89   11.50
  -8  24   3  113.99   11.70
  -6 -24   3   29.00    8.60
  -6 -24   3   44.30    7.50
  -6 -24   3   29.80    7.00
   6  24  -3   32.60    6.60
  -6  24   3   43.70    6.60
  -4 -24   3  136.09   18.80
  -4 -24   3  113.29   14.80
  -4 -24   3  133.59   13.00
   4 -24  -3  110.69   10.20
  -4  24   3  138.59   11.00
   4  24  -3  130.69   14.90
  -4  24   3  119.09   17.60
  -2 -24   3    1.30    3.60
  -2 -24   3   10.00    5.60
  -2 -24   3   13.20    5.70
   2 -24  -3   10.30    3.70
  -2  24   3    6.70    2.80
   2  24  -3    8.20    6.40
  -2  24   3   12.20    4.30
   0 -24   3  221.28   14.70
   0 -24   3  241.98   18.20
   0 -24   3  271.47   19.10
   0 -24  -3  251.77   16.00
   0  24  -3  205.28   15.90
   0  24   3  200.68   11.60
   0  24   3  215.48   12.10
   2 -24   3   92.39   12.40
   2 -24   3   92.69    8.80
  -2 -24  -3  100.79   10.20
  -2  24  -3  122.49   11.80
   4 -24   3   59.89   10.50
   4 -24   3   52.69    7.40
  -4 -24  -3   60.79    9.00
   4  24   3   61.99    8.70
  -4  24  -3   56.29    9.70
  -6 -24  -3   21.10    6.40
   6 -24   3   34.00    9.20
  -6  24  -3   21.30    6.40
  -9  25   3   16.10    7.40
   9  25  -3    6.10    5.40
  -7 -25   3   10.90    7.80
  -7 -25   3   14.40    6.60
   7  25  -3   10.10    4.70
  -7  25   3   13.20    4.80
  -5 -25   3   17.30    9.00
  -5 -25   3    5.00    5.20
  -5 -25   3   15.00    5.90
   5 -25  -3   17.00    5.00
   5  25  -3   13.20    4.80
  -5  25   3   14.20    4.50
  -3 -25   3  122.19   12.90
   3 -25  -3  105.79   12.70
  -3 -25   3   96.89   18.40
  -3 -25   3   95.79   12.30
   3  25  -3  122.19   11.30
  -3  25   3  108.19    9.40
  -1 -25   3    4.90    3.90
  -1 -25   3    5.60    5.10
   1 -25  -3    4.70    3.70
  -1 -25   3    3.20    5.80
  -1  25   3   -0.10    2.40
  -1  25   3   -2.10    3.20
   1  25  -3    6.20    3.80
   1 -25   3   13.30    4.40
   1 -25   3   19.60    6.40
  -1 -25  -3   15.10    4.90
  -1  25  -3   11.50    4.80
   3 -25   3   14.50    7.80
   3 -25   3   13.60    4.30
  -3 -25  -3   16.40    5.20
  -3  25  -3   10.50    4.90
  -5 -25  -3   31.00    7.50
   5 -25   3   25.20    8.50
  -5  25  -3   38.40    8.50
   5  25   3   44.20    7.40
  -8 -26   3   69.99   12.00
   8  26  -3   63.89    9.60
  -8  26   3   67.59   10.60
  -6 -26   3   12.70    6.20
  -6 -26   3    1.80    6.90
  -6  26   3   14.40    4.80
   6  26  -3   11.40    5.50
   4 -26  -3  143.59   11.80
  -4 -26   3  120.99   12.80
  -4 -26   3  164.98   15.10
  -4 -26   3  131.79   15.20
   4  26  -3  164.98   13.50
  -4  26   3  158.78   12.00
   2 -26  -3   54.29    7.70
  -2 -26   3   52.49   10.00
  -2 -26   3   58.59   10.00
   2  26  -3   55.19    8.50
  -2  26   3   53.29    6.60
   0 -26  -3   14.20    5.10
   0 -26   3    6.20    5.30
   0 -26   3   13.80    5.50
   0 -26   3   20.80    7.40
   0  26   3   19.30    3.80
   0  26  -3   22.10    6.10
   2 -26   3   43.20    9.30
  -2 -26  -3   32.50    6.70
   2 -26   3   25.60    5.50
  -2  26  -3   32.30    7.10
  -4 -26  -3   35.00    7.50
   4 -26   3   30.40    9.00
   4 -26   3   31.50    5.40
   4  26   3   28.00    6.70
  -4  26  -3   34.40    7.90
   6 -26   3   -1.50    6.90
  -6 -26  -3    0.60    6.20
  -6  26  -3   17.20    6.20
  -7 -27   3   89.29   13.10
  -7 -27   3   83.99   15.10
   7  27  -3   86.89   10.50
  -7  27   3   81.39   10.50
  -5 -27   3   72.89   11.80
  -5 -27   3   67.39   10.20
  -5 -27   3   81.09   11.10
   5 -27  -3   79.19    9.40
  -5  27   3  102.59   10.20
   5  27  -3   80.99   10.40
  -3 -27   3   50.59    9.60
  -3 -27   3   40.10    8.30
   3 -27  -3   52.49    7.90
  -3 -27   3   38.20    8.60
   3  27  -3   46.90    8.10
  -3  27   3   48.50    7.10
  -1 -27   3  155.08   16.40
  -1 -27   3  156.98   17.40
  -1 -27   3  209.28   18.00
   1 -27  -3  170.48   13.90
   1  27  -3  165.88   14.60
  -1  27   3  195.98   11.70
  -1 -27  -3   30.00    6.40
   1 -27   3   19.80    5.30
  -1  27  -3   26.20    6.40
   3 -27   3    4.80    6.50
  -3 -27  -3    1.70    4.00
   3 -27   3    5.40    3.90
  -3  27  -3    3.90    4.60
  -5 -27  -3  124.49   16.80
   5 -27   3  136.09   17.50
   5  27   3  132.59   14.30
  -5  27  -3  144.29   14.80
  -8 -28   3   -0.90    7.30
  -6 -28   3   40.70    8.80
  -6 -28   3   17.20    9.10
   6  28  -3   24.50    7.00
  -6  28   3   42.60    7.70
   4 -28  -3   19.30    5.30
  -4 -28   3   12.70    5.60
  -4 -28   3   15.70    7.30
  -4 -28   3    5.50    7.30
  -4  28   3   11.80    4.30
   2 -28  -3   96.29   10.40
  -2 -28   3   95.79   11.20
  -2 -28   3   66.49   11.60
  -2 -28   3  101.39   14.30
  -2  28   3   89.19   14.20
   2  28  -3   78.29   10.40
   0 -28  -3   79.59    9.60
   0 -28   3   60.89   10.80
   0 -28   3   67.59   11.80
   0  28   3   58.39    6.00
   0  28  -3   63.29    9.60
   2 -28   3   39.90    6.60
  -2 -28  -3   43.20    8.20
   2 -28   3   46.60   10.20
  -2  28  -3   40.90    8.40
  -4 -28  -3    0.80    5.80
   4 -28   3    3.80    4.30
   4  28   3    1.10    5.50
  -4  28  -3   -2.20    4.80
  -7 -29   3   43.80    9.60
  -7  29   3   73.89    9.80
   7  29  -3   47.30    8.80
   5 -29  -3   41.70    8.00
  -5 -29   3   28.80    8.90
  -5 -29   3   39.80   10.50
  -5  29   3   39.20    7.20
   5  29  -3   27.80    6.70
   3 -29  -3    0.50    4.00
  -3 -29   3    0.30    7.30
  -3 -29   3    7.70    7.40
  -3 -29   3   -1.20    5.60
   3  29  -3    3.60    4.60
  -3  29   3    9.80    4.20
  -1 -29   3   69.59   12.80
  -1 -29   3   70.09   10.40
  -1 -29   3   65.79   11.80
   1 -29  -3   91.09   10.00
   1  29  -3   57.89   10.00
  -1  29   3   73.69    7.50
  -1 -29  -3   63.69    9.00
   1 -29   3   39.80    9.80
   1 -29   3   44.40    7.70
  -1  29  -3   36.40    7.80
  -3 -29  -3   54.89   10.60
   3 -29   3   67.39    8.90
  -3  29  -3   79.69   11.40
  -6 -30   3   35.00   10.00
  -6  30   3   43.20   12.70
   6  30  -3   32.50    7.50
   4 -30  -3   -2.90    4.20
  -4 -30   3    7.70    6.30
  -4 -30   3   -1.00    8.20
  -4  30   3    3.80    3.60
   4  30  -3    9.80    4.60
  -2 -30   3   92.29   12.00
   2 -30  -3   92.09   10.80
  -2 -30   3   69.99   12.50
  -2 -30   3   66.29   11.90
   2  30  -3   59.49    9.70
  -2  30   3   80.89    8.80
   0 -30  -3   28.90    7.00
   0 -30   3   28.50    9.90
   0 -30   3   19.60    6.50
   0  30  -3   24.90    7.00
  -2 -30  -3    5.10    5.20
   2 -30   3    1.00    4.80
  -2  30  -3    6.70    5.30
  -3 -31   3   24.20    9.20
  -3 -31   3   11.90   10.30
   3 -31  -3   25.70    6.70
  -3 -31   3   27.40    8.10
   3  31  -3   14.50    6.20
  -3  31   3   17.60    5.10
   1 -31  -3   35.60    9.40
  -1 -31   3   34.20   10.50
  -1 -31   3   23.90    7.20
  -1  31   3   34.80    5.60
   1  31  -3   25.10    8.00
   1 -31   3   47.70    8.20
   1 -31   3   54.59   21.00
  -1 -31  -3   38.00    8.30
  -1  31  -3   34.50    8.70
 -14   0   4  409.26   26.60
 -12   0   4  823.72   35.20
 -12   0   4  791.42   40.60
 -10   0   4  164.48    9.90
 -10   0   4  184.28   13.20
 -10   0   4  170.38   11.70
  -8   0   4  197.48   13.10
  -8   0   4  197.78   10.70
  -6   0   4 7771.52  312.97
  -6   0   4 8195.78  315.57
  -4   0   4 1466.35   61.59
  -4   0   4 1429.16   59.89
   4   0  -4 1459.25   61.19
   2   0  -4  344.67   17.40
   2   0  -4  367.56   17.80
  -2   0   4  348.97   17.50
  -2   0   4  363.76   17.80
   0   0  -4 1986.00   81.19
   0   0   4 1936.01   78.59
   0   0  -4 2027.10   79.69
   0   0   4 1920.91   79.59
   0   0   4 1981.80   81.29
  -2   0  -4 7974.90  307.07
   2   0   4 8032.80  309.07
   2   0   4 7470.45  305.47
   4   0   4  282.57   16.00
  -4   0  -4  282.27   14.70
   4   0   4  263.77   14.10
   6   0   4  185.18   12.60
   6   0   4  190.48   11.70
  -6   0  -4  181.58   11.90
  -8   0  -4  759.82   36.10
   8   0   4  747.13   35.60
   8   0   4  743.93   36.00
 -10   0  -4  482.15   27.30
  10   0   4  495.35   26.60
 -15  -1   4  190.88   18.10
 -15   1   4  205.08   18.50
 -13  -1   4   45.10    8.60
 -13   1   4   35.30    7.70
 -13   1   4   38.00    5.60
 -11  -1   4  115.19    9.70
 -11  -1   4  120.79   11.10
 -11  -1   4  111.49    7.90
 -11   1   4   98.69   10.40
  -9  -1   4   34.20    7.70
  -9  -1   4   39.00    4.50
  -9  -1   4   48.90    6.00
  -9   1   4   44.40    6.00
  -7  -1   4  733.33   32.30
  -7  -1   4  773.52   35.10
  -7   1   4  735.43   34.70
  -7   1   4  759.72   32.50
  -5  -1   4   10.60    2.40
  -5  -1   4    8.20    2.60
   5   1  -4   14.60    3.20
  -5   1   4   17.70    3.50
  -5   1   4   15.40    2.70
   3  -1  -4   92.79    6.60
   3  -1  -4   96.89    6.90
  -3  -1   4   96.79    6.70
  -3  -1   4   84.39    6.80
  -3   1   4   80.59    6.20
   3   1  -4   80.79    6.70
  -3   1   4   75.29    6.40
   3   1  -4   83.99    6.90
   1  -1  -4   32.10    3.50
  -1  -1   4   33.70    3.60
  -1  -1   4   35.00    4.30
   1  -1  -4   29.90    4.00
   1   1  -4   39.50    4.50
  -1   1   4   38.10    3.60
  -1   1   4   43.40    4.50
   1   1  -4   35.20    3.70
  -1  -1  -4   75.09    6.40
   1   1   4   54.19    5.60
  -1   1  -4   58.29    4.70
   1   1   4   55.99    4.50
   1   1   4   55.79    4.10
  -1   1  -4   61.69    5.10
  -1   1  -4   51.69    5.50
  -3  -1  -4  930.81   36.70
  -3  -1  -4  895.11   37.90
   3  -1   4  838.42   37.90
   3  -1   4  911.71   40.00
  -3   1  -4  842.92   38.30
   3   1   4  881.41   36.60
   3   1   4  906.51   39.80
   5  -1   4   30.90    4.60
  -5  -1  -4   32.90    4.30
   5  -1   4   33.10    5.80
   5   1   4   28.10    4.10
  -5   1  -4   31.90    4.70
   5   1   4   36.00    5.70
   7  -1   4   99.39    9.20
  -7  -1  -4   93.69    8.40
   7  -1   4   92.99    8.50
  -7   1  -4   84.99    8.40
   7   1   4   87.59    8.00
   7   1   4   97.19    9.20
  -9  -1  -4   33.10    6.30
   9  -1   4   21.80    6.40
  -9   1  -4   22.20    6.10
   9   1   4   23.30    5.90
  11  -1   4  201.28   16.50
  11   1   4  200.28   18.10
 -14  -2   4   19.80    8.30
 -14   2   4   14.60    6.70
 -14   2   4    1.80    5.10
 -12  -2   4   29.00    6.90
 -12   2   4   29.10    6.70
 -10  -2   4   55.39    5.40
 -10  -2   4   65.19    7.90
 -10  -2   4   65.19    7.00
 -10   2   4   63.19    7.60
  -8  -2   4   10.80    2.50
  -8  -2   4   10.90    3.40
  -8   2   4   12.10    3.60
  -6  -2   4  230.58   14.30
  -6  -2   4  241.38   12.30
  -6   2   4  237.28   13.70
   4  -2  -4  123.09    8.20
  -4  -2   4  125.29    8.90
  -4  -2   4  126.69    7.90
   4   2  -4  120.49    8.70
  -4   2   4  104.59    7.30
  -4   2   4  113.49    8.10
  -2  -2   4  627.74   27.90
  -2  -2   4  621.24   27.70
   2  -2  -4  589.04   27.20
  -2   2   4  582.74   27.00
   2   2  -4  598.64   27.50
   2   2  -4  616.74   27.40
  -2   2   4  603.04   27.40
   0  -2   4   22.30    4.00
   0  -2  -4   16.00    2.50
   0  -2   4   18.60    2.80
   0  -2  -4   18.90    3.70
   0   2   4   21.50    2.50
   0   2   4   24.00    2.70
   0   2  -4   22.90    3.20
   0   2  -4   22.30    3.80
   0   2  -4   25.60    3.00
   0   2   4   28.20    3.80
  -2  -2  -4  229.48   13.60
   2  -2   4  236.88   14.10
  -2  -2  -4  248.18   11.60
  -2  -2  -4  250.37   12.20
  -2  -2  -4  236.68   11.90
  -2   2  -4  234.18   12.80
   2   2   4  235.88   13.70
   2   2   4  249.38   11.80
  -4  -2  -4    1.60    1.80
  -4  -2  -4    4.70    1.60
   4  -2   4   -0.80    2.00
   4  -2   4    3.50    2.20
   4   2   4    1.40    1.40
   4   2   4    2.50    2.30
  -4   2  -4    0.20    1.80
   4   2   4    2.40    1.80
   6  -2   4   20.80    5.30
  -6  -2  -4   12.30    3.40
  -6   2  -4   17.60    3.90
   6   2   4   18.90    3.40
   6   2   4   18.50    4.30
   8  -2   4   92.69   10.60
  -8  -2  -4  104.39    9.50
   8  -2   4  122.79   10.60
  -8   2  -4   97.19   10.00
   8   2   4  107.09   10.90
   8   2   4   87.59    8.90
 -10  -2  -4   -2.20    5.50
  10  -2   4    2.60    5.70
 -10   2  -4    6.90    5.60
  10   2   4    4.50    5.40
 -15  -3   4    1.10    7.80
 -15   3   4    3.50    6.30
 -13  -3   4   45.60    8.80
 -13   3   4   36.90    8.60
 -11  -3   4  167.28   13.10
 -11  -3   4  150.88   10.20
 -11   3   4  140.09   12.30
  -9  -3   4   68.19    7.60
  -9  -3   4   66.19    6.30
  -9  -3   4   58.19    5.30
  -9   3   4   73.39    7.50
  -7  -3   4   33.20    5.00
  -7  -3   4   30.40    3.80
  -7   3   4   43.70    5.10
  -5  -3   4  899.41   39.00
  -5  -3   4  938.71   41.70
  -5   3   4  920.31   40.10
   5   3  -4  904.41   38.90
   5   3  -4  916.21   41.10
  -3  -3   4  316.67   17.20
   3  -3  -4  336.67   16.40
  -3  -3   4  322.47   16.50
  -3   3   4  325.77   16.20
  -3   3   4  343.57   16.90
   3   3  -4  319.77   17.30
   3   3  -4  332.47   17.20
   1  -3  -4  329.97   16.50
   1  -3  -4  312.47   16.90
  -1  -3   4  331.17   17.30
  -1  -3   4  327.57   16.70
  -1   3   4  353.76   15.50
  -1   3   4  314.47   15.20
   1   3  -4  333.87   16.20
  -1   3   4  326.37   16.70
   1  -3   4  708.23   31.80
  -1  -3  -4  659.63   28.60
  -1  -3  -4  683.43   28.80
   1  -3   4  688.33   30.70
  -1  -3  -4  646.94   28.30
  -1  -3  -4  674.23   30.70
   1   3   4  666.83   30.80
   1   3   4  688.03   28.50
  -1   3  -4  679.13   30.20
   3  -3   4   33.50    5.70
   3  -3   4   30.80    4.00
  -3  -3  -4   32.70    3.20
  -3  -3  -4   26.90    3.10
   3   3   4   30.50    4.40
  -3   3  -4   26.40    4.20
   3   3   4   31.30    4.30
   5  -3   4   28.00    6.10
  -5  -3  -4   23.80    3.80
  -5  -3  -4   24.60    3.20
   5  -3   4   27.00    5.40
  -5   3  -4   18.20    4.00
   5   3   4   22.40    4.30
   7  -3   4  134.69   11.30
  -7  -3  -4  128.79   10.20
  -7  -3  -4  123.29    7.90
   7  -3   4  119.29   10.60
  -7   3  -4  128.69   10.70
   7   3   4  141.49   10.50
   7   3   4  138.99    9.20
  -9  -3  -4   97.99   10.20
   9  -3   4   84.69   10.40
   9   3   4  119.09   15.60
  -9   3  -4   70.89   10.10
  11  -3   4   13.80    7.10
 -11   3  -4   12.30    7.10
 -14  -4   4   66.79   11.30
 -14   4   4   54.09   10.20
 -12  -4   4   12.60    5.80
 -12   4   4   19.20    5.40
 -10  -4   4   64.29    8.50
 -10   4   4   82.79    8.20
  -8  -4   4   54.19    6.30
  -8  -4   4   40.80    4.30
  -8   4   4   47.10    5.70
  -6  -4   4  212.58   13.90
  -6  -4   4  235.78   11.80
  -6   4   4  206.08   12.80
  -4  -4   4  240.18   13.10
   4  -4  -4  249.58   13.30
  -4  -4   4  267.07   14.90
  -4   4   4  239.38   12.80
  -4   4   4  248.68   13.20
   4   4  -4  234.28   14.20
  -2  -4   4  316.97   16.40
   2  -4  -4  309.67   15.20
  -2  -4   4  314.17   16.40
  -2   4   4  330.17   15.90
   2   4  -4  313.77   15.80
  -2   4   4  289.97   14.70
  -2   4   4  314.67   15.40
   2   4  -4  300.87   15.80
   0  -4  -4  119.89    7.10
   0  -4   4  129.69    9.20
   0  -4  -4  119.19    8.10
   0  -4  -4  128.89    7.00
   0  -4   4  123.39    8.30
   0   4   4  120.99    8.40
   0   4   4  119.09    6.40
   0   4  -4  127.59    8.00
   0   4   4  124.39    7.30
   0   4  -4  123.29    8.40
   0   4  -4  119.69    8.10
   2  -4   4  279.07   15.30
  -2  -4  -4  270.57   15.00
  -2  -4  -4  269.37   13.20
   2  -4   4  287.27   16.10
   2  -4   4  283.37   14.50
  -2  -4  -4  281.87   13.10
   2   4   4  261.07   14.90
   2   4   4  274.27   13.50
  -2   4  -4  274.37   14.80
  -4  -4  -4   10.00    2.40
  -4  -4  -4   16.30    2.70
   4  -4   4   13.00    3.40
   4  -4   4   18.60    4.30
   4   4   4   20.80    4.00
   4   4   4   11.70    2.70
  -4   4  -4   13.70    3.20
   6  -4   4   91.49    8.40
  -6  -4  -4   80.49    6.80
   6  -4   4   67.59    8.20
  -6  -4  -4   83.69    6.20
  -6   4  -4   72.49    7.70
   6   4   4   85.99    7.60
   6   4   4   89.49    6.30
  -8  -4  -4   70.89    7.90
   8  -4   4   52.19    8.10
  -8   4  -4   61.49    8.30
   8   4   4   47.90    7.30
   8   4   4   65.19    6.80
  10  -4   4   63.09    9.60
 -10   4  -4   77.49   10.90
  10   4   4   65.69    9.50
 -15  -5   4    4.90    8.20
 -15   5   4    3.60    6.80
 -13  -5   4   13.30    6.10
 -13   5   4    9.30    5.40
 -11  -5   4  188.98   15.30
 -11   5   4  223.68   15.30
  -9  -5   4    9.20    2.90
  -9  -5   4   15.00    4.70
  -9   5   4   13.20    3.80
  -7  -5   4  151.18   11.70
  -7  -5   4  152.48    8.90
  -7   5   4  176.08   11.00
  -5  -5   4   73.49    7.20
  -5  -5   4   65.09    5.60
   5   5  -4   72.79    7.00
   5   5  -4   81.69    5.90
  -5   5   4   67.09    6.00
  -3  -5   4  282.17   15.00
   3  -5  -4  297.07   14.20
  -3  -5   4  293.57   15.80
  -3   5   4  279.77   14.30
   3   5  -4  281.57   14.40
   3   5  -4  283.67   15.20
  -3   5   4  258.37   13.60
  -3   5   4  252.97   14.00
  -1  -5   4  231.38   13.80
  -1  -5   4  238.68   13.60
   1  -5  -4  227.08   11.90
  -1   5   4  245.38   13.20
  -1   5   4  251.97   11.70
  -1   5   4  256.47   12.50
   1   5  -4  260.77   13.50
   1   5  -4  237.48   13.00
   1   5  -4  231.48   12.90
   1  -5   4   79.39    6.80
   1  -5   4   83.19    7.40
  -1  -5  -4   91.89    6.80
  -1  -5  -4   86.39    5.70
  -1  -5  -4   89.69    5.00
   1   5   4   68.69    5.60
  -1   5  -4   83.59    6.40
   1   5   4   81.09    6.90
   3  -5   4  244.38   14.40
  -3  -5  -4  209.08   11.00
   3  -5   4  217.78   12.60
  -3  -5  -4  201.08   10.50
  -3  -5  -4  200.78   13.50
   3   5   4  199.08   12.30
   3   5   4  202.08   11.20
  -3   5  -4  211.58   12.70
  -5  -5  -4    5.20    2.00
  -5  -5  -4    4.90    2.00
   5  -5   4    5.30    3.60
   5  -5   4    6.30    3.00
   5   5   4    2.20    2.70
  -7  -5  -4  205.18   11.20
  -7  -5  -4  197.28   12.20
   7  -5   4  194.28   14.50
  -7   5  -4  198.38   14.00
   7   5   4  188.08   10.70
   7   5   4  177.98   12.10
   9  -5   4   21.00    5.90
  -9  -5  -4   27.10    4.50
  -9  -5  -4   24.50    6.20
  -9   5  -4   26.60    6.50
   9   5   4   17.50    4.90
  11  -5   4   10.40   12.20
 -11   5  -4    7.60    7.80
 -14  -6   4  174.78   17.00
 -14   6   4  178.88   15.90
 -12  -6   4   25.70    7.30
 -12   6   4   21.70    6.10
 -10  -6   4  113.39   11.10
 -10   6   4  129.29   10.70
  -8  -6   4  795.82   38.20
  -8   6   4  767.32   36.40
  -6  -6   4   40.10    4.50
  -6  -6   4   44.50    5.90
   6   6  -4   42.20    4.20
  -6   6   4   46.50    5.00
  -4  -6   4   36.10    4.50
  -4  -6   4   34.70    4.80
   4   6  -4   33.30    4.60
   4   6  -4   35.00    5.00
  -4   6   4   42.10    4.10
  -2  -6   4  500.85   24.20
   2  -6  -4  505.55   21.90
  -2  -6   4  477.65   23.80
  -2   6   4  486.25   22.30
  -2   6   4  513.15   22.50
  -2   6   4  488.25   22.90
   2   6  -4  478.95   22.80
   2   6  -4  489.45   23.40
   0  -6  -4   97.79    6.50
   0  -6  -4  101.39    6.00
   0  -6   4  100.19    7.80
   0  -6   4  107.79    8.50
   0   6  -4  107.59    7.50
   0   6   4  104.99    7.70
   0   6   4  109.99    7.00
  -2  -6  -4   43.70    3.30
  -2  -6  -4   36.40    4.80
  -2  -6  -4   40.80    3.00
   2  -6   4   49.30    5.00
   2  -6   4   51.29    6.00
  -2  -6  -4   42.50    4.00
   2  -6   4   45.60    5.10
   2   6   4   48.90    5.00
  -2   6  -4   38.30    4.80
   2   6   4   47.70    5.20
  -4  -6  -4  772.52   33.50
   4  -6   4  737.03   35.40
  -4   6  -4  758.52   35.80
   4   6   4  820.42   35.10
  -6  -6  -4  134.69    8.60
   6  -6   4  124.49   11.30
  -6  -6  -4  134.19    8.80
   6   6   4  133.39    9.60
  -6   6  -4  125.79   10.60
  -8  -6  -4   14.90    4.30
  -8  -6  -4   23.70    4.30
   8  -6   4   17.70    6.00
   8   6   4   16.70    4.50
  -8   6  -4   21.90    5.60
   8   6   4   17.90    3.40
  10  -6   4  129.29   13.60
 -10  -6  -4  130.19   10.00
 -10   6  -4  124.59   13.40
 -15  -7   4   23.60   11.00
 -15  -7   4   32.60    8.90
 -15   7   4   29.60    9.00
 -13  -7   4    4.50    6.70
 -13   7   4   17.50    5.70
 -11  -7   4  262.17   18.40
 -11   7   4  246.78   16.90
  -9  -7   4   71.29    8.60
  -9   7   4   85.89    8.20
  -7  -7   4  342.57   17.80
  -7  -7   4  383.56   21.00
  -7   7   4  352.96   19.20
  -5  -7   4   71.09    7.30
  -5  -7   4   57.99    5.70
  -5   7   4   81.39    6.30
   5   7  -4   78.79    7.50
   5   7  -4   79.49    6.40
   3  -7  -4   69.19    5.60
  -3  -7   4   74.79    7.30
  -3  -7   4   79.69    6.90
   3   7  -4   97.39    7.40
   3   7  -4   87.89    6.30
  -3   7   4   98.29    6.20
   1  -7  -4   12.90    2.60
   1  -7  -4   14.10    2.70
  -1  -7   4   10.60    2.80
  -1  -7   4   14.30    3.70
  -1   7   4   14.90    2.10
  -1   7   4   15.80    3.00
   1   7  -4   17.50    3.30
  -1  -7  -4   78.69    5.80
   1  -7   4   79.69    7.10
   1  -7   4   81.09    7.60
   1   7   4   87.39    7.00
  -1   7  -4   87.69    7.00
  -3  -7  -4  449.86   21.30
   3  -7   4  481.95   24.80
  -3  -7  -4  444.46   19.40
  -3  -7  -4  425.96   19.50
  -3   7  -4  489.65   23.60
   3   7   4  470.25   22.50
  -5  -7  -4   30.20    4.30
   5  -7   4   32.80    6.10
   5   7   4   33.90    4.90
  -5   7  -4   32.90    5.70
   7  -7   4  192.88   14.90
  -7  -7  -4  182.98   11.50
  -7  -7  -4  188.08   11.50
  -7   7  -4  196.48   14.00
   7   7   4  180.18   11.80
   9  -7   4   15.70    6.50
  -9  -7  -4   20.70    4.70
   9   7   4   12.10    4.60
  -9   7  -4   17.40    5.80
  11  -7   4   21.30    8.40
 -11   7  -4   16.70    7.80
 -14  -8   4   -1.40    7.20
 -14   8   4    2.20    5.10
 -12  -8   4    4.00    5.50
 -12   8   4    8.30    4.30
 -10  -8   4   65.09    9.30
 -10   8   4   58.49    7.50
  -8  -8   4   29.40    6.10
  -8   8   4   30.50    5.50
  -6  -8   4  288.97   17.10
  -6  -8   4  250.17   13.80
   6   8  -4  281.27   13.50
  -6   8   4  254.57   14.70
  -4  -8   4  158.88   11.70
  -4  -8   4  166.58   10.60
   4   8  -4  181.78   11.90
   4   8  -4  176.08   10.00
  -4   8   4  183.28   10.20
   2  -8  -4   13.00    2.20
  -2  -8   4    6.90    2.60
  -2  -8   4   11.80    3.30
   2  -8  -4    5.40    1.80
   2   8  -4   12.00    3.50
   2   8  -4    9.80    3.00
  -2   8   4   11.60    2.30
   2   8  -4    8.70    2.50
   0  -8  -4  163.98    9.30
   0  -8   4  164.58   10.80
   0  -8   4  155.18   11.10
   0  -8  -4  159.08    7.50
   0   8  -4  144.29    9.90
   0   8   4  160.98   10.10
   2  -8   4  216.58   13.80
  -2  -8  -4  212.58   11.80
   2  -8   4  236.18   14.70
  -2   8  -4  216.18   13.20
   2   8   4  211.58   12.90
   4  -8   4   40.80    7.30
  -4  -8  -4   47.10    4.90
  -4   8  -4   31.10    5.40
   4   8   4   48.60    5.50
  -6  -8  -4  110.79    9.10
   6  -8   4  130.49   11.60
  -6   8  -4  112.19   10.00
   6   8   4   98.99    8.20
  -8  -8  -4   10.10    3.90
   8  -8   4   11.70    5.80
  -8  -8  -4    9.40    3.50
   8   8   4   10.60    4.00
  -8   8  -4   13.70    4.90
 -10  -8  -4    3.80    4.50
  10  -8   4    2.90    6.80
 -10   8  -4    4.20    6.00
 -13  -9   4   63.79   11.00
 -13   9   4   66.89    9.60
 -11  -9   4  934.91   46.00
 -11   9   4  902.31   44.30
  -9  -9   4   83.49    9.70
  -9   9   4   95.59    8.80
  -7  -9   4   55.99    7.40
  -7  -9   4   48.20    5.80
   7   9  -4   67.29    5.10
  -7   9   4   60.29    6.20
  -5  -9   4  751.32   36.60
  -5  -9   4  738.03   33.80
   5   9  -4  697.73   39.50
   5   9  -4  818.42   33.30
  -5   9   4  778.12   34.10
  -3  -9   4  199.88   12.20
  -3  -9   4  201.48   13.00
  -3   9   4  203.08   10.80
   3   9  -4  184.18   13.90
   3   9  -4  187.08   11.00
  -1  -9   4  244.38   14.50
   1  -9  -4  228.68   11.00
   1  -9  -4  231.28   12.50
  -1  -9   4  245.18   14.50
  -1   9   4  250.87   13.30
   1   9  -4  231.18   13.60
  -1   9   4  233.28   11.10
   1  -9   4  714.53   33.30
  -1  -9  -4  691.83   30.80
   1  -9   4  697.43   33.60
   1   9   4  685.93   31.70
  -1   9  -4  681.23   32.30
  -3  -9  -4   18.20    3.50
   3  -9   4   18.80    4.60
  -3   9  -4   17.60    4.00
   3   9   4   17.40    3.90
  -5  -9  -4  171.78    9.10
   5  -9   4  192.78   14.10
   5   9   4  170.78   11.00
  -5   9  -4  177.08   19.00
  -7  -9  -4  919.41   39.90
   7  -9   4  891.31   44.20
   7   9   4  870.71   39.20
  -7   9  -4  889.31   43.10
  -9  -9  -4  102.29    9.50
  -9   9  -4  127.59   12.90
 -14 -10   4   61.69   12.30
 -14 -10   4   46.40    9.90
 -14  10   4   70.09   11.00
 -12 -10   4    2.40    5.50
 -12  10   4    5.90    4.40
 -10 -10   4 1687.93   81.39
 -10  10   4 1679.33   73.79
  -8 -10   4  631.74   32.60
  -8  10   4  606.54   30.50
  -6 -10   4  214.08   14.80
  -6 -10   4  201.18   11.90
  -6  10   4  221.08   13.10
   6  10  -4  225.18   12.20
  -4 -10   4   52.09    5.80
  -4 -10   4   56.99    6.70
  -4  10   4   54.79    4.90
   4  10  -4   55.39    5.20
   2 -10  -4 9776.72  380.86
  -2 -10   4 9639.64  382.96
   2 -10  -4 9189.38  379.46
  -2 -10   4 9999.00  383.66
   2  10  -4 9767.92  382.46
  -2  10   4 9894.51  379.66
   0 -10   4    8.60    2.90
   0 -10   4   10.90    3.40
   0 -10  -4   10.40    2.40
   0  10   4    8.20    2.50
   0  10  -4    8.30    2.60
   2 -10   4  164.18   11.90
   2 -10   4  176.58   12.90
  -2 -10  -4  163.08   10.10
  -2  10  -4  157.58   11.30
   2  10   4  156.08   10.70
   4 -10   4  542.25   29.70
  -4  10  -4  574.14   32.00
   4  10   4  578.94   26.80
  -6 -10  -4 1471.55   61.59
  -6 -10  -4 1523.25   63.79
   6 -10   4 1550.14   68.59
  -6  10  -4 1529.45   67.19
   6  10   4 1460.55   62.89
   8 -10   4   23.90    6.60
  -8 -10  -4   19.00    4.60
  -8  10  -4   27.60    6.70
   8  10   4   19.90    4.50
 -10 -10  -4   71.89    9.30
  10 -10   4   63.29   10.80
 -10  10  -4   66.79   11.50
 -13 -11   4    8.20    6.80
 -13 -11   4    6.20    6.40
 -13  11   4    5.50    4.60
 -11 -11   4    7.20    5.30
 -11  11   4   11.70    4.70
  -9 -11   4   78.19    9.60
  -9  11   4   80.59    8.40
  -7 -11   4  133.39    8.90
  -7 -11   4  146.49   12.20
   7  11  -4  142.29    8.30
  -7  11   4  142.89   10.50
  -5 -11   4    1.10    2.80
  -5 -11   4    1.20    2.50
   5  11  -4    2.20    2.30
  -5  11   4    7.40    2.30
   3 -11  -4    4.60    2.10
  -3 -11   4    4.10    2.80
  -3 -11   4   -0.60    2.00
  -3  11   4    8.40    2.10
   3  11  -4    6.40    2.50
  -1 -11   4    8.50    3.50
  -1 -11   4    7.30    2.90
   1 -11  -4    7.90    1.60
   1 -11  -4    4.80    2.00
   1  11  -4    2.70    1.80
  -1  11   4    3.00    1.10
  -1  11   4    1.70    1.20
   1 -11   4    5.20    2.80
   1 -11   4    3.40    1.60
  -1 -11  -4    7.00    2.40
   1  11   4    5.00    2.70
  -1  11  -4    3.40    2.10
   3 -11   4  136.09   11.80
  -3 -11  -4  148.99   10.70
  -3  11  -4  149.19   13.50
   3  11   4  137.59   10.00
  -5 -11  -4   59.19    6.20
   5 -11   4   60.09    8.50
  -5  11  -4   59.69    7.60
   5  11   4   65.29    6.50
   7 -11   4   21.20    6.60
  -7 -11  -4   11.90    3.70
  -7 -11  -4   12.70    3.80
  -7  11  -4   15.70    5.00
   7  11   4   17.30    3.90
  -9 -11  -4   11.30    4.90
   9 -11   4   11.80    6.50
  -9  11  -4   16.70    6.00
 -14 -12   4   18.90    8.40
 -14 -12   4   11.50    8.90
 -14  12   4   18.90    7.00
 -12 -12   4   36.30    8.70
 -12 -12   4   49.20    8.40
 -12  12   4   40.50    7.80
 -10 -12   4   55.29   10.40
 -10  12   4   41.90    7.60
  -8 -12   4  126.39   12.00
  -8  12   4  125.19   10.20
  -6 -12   4  171.08   13.50
  -6 -12   4  172.48   10.90
   6  12  -4  171.38   10.00
  -6  12   4  181.88   11.60
  -4 -12   4  128.99   10.90
  -4 -12   4  144.29   10.10
  -4  12   4  134.99    8.80
  -2 -12   4  137.99   10.20
  -2 -12   4  110.89    9.60
   2 -12  -4  120.69    8.30
   2  12  -4  123.99    9.40
  -2  12   4  128.09    7.40
   0 -12  -4  362.76   15.80
   0 -12   4  358.96   20.60
   0 -12  -4  376.96   18.60
   0 -12   4  353.46   17.30
   0 -12   4  346.77   20.70
   0  12  -4  372.06   19.80
   0  12   4  384.66   19.10
  -2 -12  -4  123.99    8.70
   2 -12   4  129.79   10.90
   2 -12   4  106.19    9.90
  -2  12  -4   93.29   12.90
   2  12   4  130.39    9.20
  -4 -12  -4  182.98   11.60
   4 -12   4  176.68   13.90
  -4  12  -4  181.88   13.20
   4  12   4  176.18   11.60
   6 -12   4   51.29    9.10
  -6 -12  -4   65.09    6.90
  -6  12  -4   65.19    8.60
   6  12   4   53.89    6.50
  -8 -12  -4   62.69    7.70
   8 -12   4   45.90    8.80
  -8  12  -4   47.00    8.60
  10 -12   4   35.20    9.90
 -10 -12  -4   32.40    7.80
 -10  12  -4   22.50    8.00
 -13 -13   4    0.00    7.10
 -13 -13   4   12.30    7.10
 -13  13   4   13.00    5.50
 -11 -13   4  151.38   13.70
 -11 -13   4  166.78   15.30
 -11  13   4  133.09   12.60
  -9 -13   4   83.19   10.70
  -9  13   4   93.59    9.20
  -7 -13   4  109.99   11.20
  -7 -13   4  113.49    8.10
   7  13  -4  121.69    7.90
  -7  13   4  117.39    9.40
  -5 -13   4  214.48   15.40
  -5 -13   4  210.18   13.10
  -5  13   4  226.18   13.10
   5  13  -4  222.88   12.30
   3 -13  -4   33.10    5.60
  -3 -13   4   22.10    4.70
  -3 -13   4   27.30    5.50
  -3  13   4   26.30    3.30
   3  13  -4   25.60    7.40
  -1 -13   4    6.40    2.70
  -1 -13   4   12.10    3.00
  -1 -13   4    7.10    3.80
   1  13  -4   10.50    3.30
  -1  13   4   13.30    2.00
   1 -13   4  286.67   14.30
  -1 -13  -4  299.67   16.10
   1 -13   4  324.07   19.00
   1 -13   4  281.07   17.90
   1  13   4  305.17   16.40
  -1  13  -4  277.77   17.20
   3 -13   4  197.98   14.60
  -3 -13  -4  169.48   11.50
  -3  13  -4  213.18   13.90
   3  13   4  169.78   12.00
  -5 -13  -4   39.00    5.50
   5 -13   4   34.20    7.30
  -5  13  -4   30.60    6.10
   5  13   4   35.20    5.40
  -7 -13  -4  110.89    9.70
  -7  13  -4  109.79   11.50
   7  13   4  110.39    8.40
  -9 -13  -4   11.90    5.00
   9 -13   4   11.90    7.00
  -9  13  -4    8.70    5.70
 -14 -14   4   -0.80    7.80
 -14  14   4    3.10    6.00
 -12 -14   4   15.00    7.60
 -12 -14   4   21.30    7.30
 -12  14   4   28.00    6.90
 -10 -14   4   42.90    8.80
 -10  14   4   31.40    6.60
  -8 -14   4   21.50    6.40
  -8  14   4   26.40    5.50
  -6 -14   4   20.40    5.80
  -6 -14   4   27.70    4.80
  -6  14   4   35.70    5.00
   6  14  -4   30.50    4.30
  -4 -14   4   12.10    4.10
  -4 -14   4   13.10    3.90
  -4  14   4   15.40    4.60
   4  14  -4   11.30    3.60
  -2 -14   4  110.19    9.40
   2 -14  -4  102.19    7.80
  -2 -14   4   99.09    7.80
  -2 -14   4  101.09    9.30
   2  14  -4   94.89    8.50
  -2  14   4  104.29    6.50
   0 -14  -4   44.70    5.00
   0 -14   4   39.80    4.60
   0 -14  -4   39.70    3.40
   0 -14   4   50.49    8.40
   0  14  -4   46.50    6.00
   2 -14   4   44.10    8.00
  -2 -14  -4   43.80    5.40
   2 -14   4   46.70    7.70
  -2  14  -4   40.50    5.90
   2  14   4   36.00    5.80
  -4 -14  -4   33.70    5.50
   4 -14   4   32.80    6.90
  -4  14  -4   30.50    5.80
   4  14   4   37.20    6.10
   6 -14   4   46.90    8.60
  -6 -14  -4   59.89    7.10
  -6  14  -4   52.49    8.20
   6  14   4   45.60    6.30
   8 -14   4   17.80    7.20
  -8 -14  -4   14.30    5.30
  -8  14  -4    5.60    5.10
 -10 -14  -4   -5.30    5.40
  10 -14   4   13.90    8.30
 -10  14  -4   -0.40    6.00
 -13 -15   4  146.39   16.20
 -13 -15   4  141.29   17.90
 -13  15   4  167.98   15.20
 -11 -15   4   -0.90    5.20
 -11 -15   4    8.00    6.70
 -11  15   4    1.50    3.70
  -9 -15   4   66.29    8.90
  -9 -15   4   77.59   10.80
  -9  15   4   63.59    7.90
  -7 -15   4  135.69   13.40
  -7 -15   4  138.29   10.00
  -7  15   4  183.28   12.10
   7  15  -4  151.88    9.30
  -5 -15   4   73.59    8.70
  -5 -15   4   66.29    7.40
  -5 -15   4   71.19    7.30
   5  15  -4   73.19    7.70
  -5  15   4   65.79    6.40
   3 -15  -4  448.46   21.20
  -3 -15   4  430.06   23.80
  -3 -15   4  451.15   23.10
  -3  15   4  407.66   19.90
  -3  15   4  372.66   20.30
   3  15  -4  392.16   22.20
  -1 -15   4  411.56   23.10
  -1 -15   4  406.66   20.30
   1 -15  -4  394.16   20.60
  -1 -15   4  392.56   22.80
   1  15  -4  404.06   22.00
  -1  15   4  432.76   18.10
   1 -15   4  115.49   10.50
   1 -15   4   96.59    9.50
   1 -15   4  110.79    7.10
  -1 -15  -4   97.49    8.10
  -1  15  -4   91.99    8.80
   1  15   4   91.39    8.10
  -3 -15  -4  161.28   11.20
   3 -15   4  150.38   13.50
   3  15   4  162.28   11.40
  -3  15  -4  153.88   12.50
  -5 -15  -4   30.60    5.50
   5 -15   4   23.40    6.50
   5  15   4   35.10    5.70
  -5  15  -4   34.30    6.60
  -7 -15  -4   59.29    7.90
   7 -15   4   58.39   10.40
  -7  15  -4   37.60    9.10
  -9 -15  -4  189.28   14.60
   9 -15   4  198.18   19.20
  -9  15  -4  184.08   17.10
 -12 -16   4    5.50    6.70
 -12 -16   4    7.00    7.80
 -12  16   4    2.80    4.20
 -10 -16   4   39.10    8.70
 -10 -16   4   19.90    6.30
 -10  16   4   35.70    7.10
  -8 -16   4   50.39    8.80
  -8 -16   4   63.09    9.90
  -8  16   4   64.29    7.60
  -6 -16   4   72.39   10.00
  -6 -16   4   68.19    7.70
  -6 -16   4   74.89    8.30
  -6  16   4   70.69    7.10
  -4 -16   4   57.29    7.70
  -4 -16   4   54.49    6.80
  -4 -16   4   49.00    7.30
   4 -16  -4   57.89    5.90
   4  16  -4   41.90    6.10
  -4  16   4   37.70    5.90
  -4  16   4   53.69    5.40
   2 -16  -4  302.07   17.10
  -2 -16   4  323.87   19.80
  -2 -16   4  332.87   17.80
  -2 -16   4  334.77   19.80
  -2  16   4  299.57   15.30
   2  16  -4  335.47   19.00
   0 -16   4   56.39    5.50
   0 -16  -4   52.49    6.00
   0 -16   4   58.89    7.50
   0 -16   4   56.49    8.20
   0  16  -4   47.40    6.40
  -2 -16  -4   36.60    5.40
   2 -16   4   39.40    4.30
   2 -16   4   32.70    6.40
   2 -16   4   33.20    7.30
   2  16   4   45.30    6.30
  -2  16  -4   53.29    7.20
  -4 -16  -4   39.30    5.90
   4 -16   4   41.80    8.40
   4  16   4   35.90    6.20
  -4  16  -4   34.00    6.50
   6 -16   4   96.69   11.80
  -6 -16  -4   69.99    8.20
   6  16   4   62.29    7.40
  -6  16  -4   64.89    9.20
  -8 -16  -4   21.90    5.80
   8 -16   4   15.80    8.40
  -8  16  -4   16.60    6.90
 -13 -17   4   47.80   15.10
 -13 -17   4   44.40   11.60
 -13  17   4   77.19   12.00
 -11 -17   4   34.90    8.50
 -11 -17   4   24.00    8.80
 -11  17   4   29.80    6.80
  -9 -17   4    0.00    6.30
  -9 -17   4   -8.30    4.50
  -9  17   4    6.40    3.60
  -7 -17   4   83.19    8.60
  -7 -17   4  100.49   11.80
  -7 -17   4  101.49   10.70
  -7  17   4  116.39    9.80
   7  17  -4  126.19    8.20
  -5 -17   4  101.59    9.60
  -5 -17   4  108.09    9.90
  -5 -17   4  102.49   11.10
   5  17  -4  107.79    9.60
  -5  17   4  110.79    8.70
  -3 -17   4   23.30    4.90
   3 -17  -4   22.60    4.40
  -3 -17   4   21.80    5.40
  -3  17   4   19.90    3.60
   3  17  -4   25.50    5.40
  -3  17   4   24.50    4.50
   1 -17  -4  100.29    8.40
  -1 -17   4  105.19   10.20
  -1 -17   4  109.19   10.60
  -1 -17   4  105.39    8.20
  -1  17   4  101.49    6.20
   1  17  -4   92.59    9.10
   1 -17   4  142.69   12.10
  -1 -17  -4  128.89   10.00
   1 -17   4  121.89    8.50
   1 -17   4  140.99   12.50
  -1  17  -4  133.79   11.10
  -3 -17  -4   36.60    5.90
   3 -17   4   35.20    8.00
   3  17   4   27.90    5.60
  -3  17  -4   24.70    5.70
  -5 -17  -4   33.20    6.30
   5  17   4   32.50    5.40
  -5  17  -4   26.00    6.60
   7 -17   4   27.50    7.70
  -7 -17  -4   26.80    6.00
  -7  17  -4   16.10    6.30
  -9 -17  -4   70.79   10.60
   9 -17   4  102.99   15.20
  -9  17  -4   61.99   11.20
 -12 -18   4   -1.50    8.60
 -12 -18   4   25.10    8.30
 -12  18   4   24.60    7.00
 -10 -18   4    1.80    6.40
 -10 -18   4    7.40    6.70
 -10  18   4   10.50    4.60
  -8 -18   4  235.88   19.00
  -6 -18   4   19.20    5.30
  -6 -18   4   33.40    6.00
  -6 -18   4   31.80    7.20
   6  18  -4   31.10    6.40
  -6  18   4   36.30    6.00
  -4 -18   4    9.90    5.30
  -4 -18   4   17.20    4.80
   4 -18  -4   15.80    4.00
  -4 -18   4   13.30    4.80
   4  18  -4    7.40    3.80
  -4  18   4   13.60    3.40
  -4  18   4   14.80    3.70
   2 -18  -4  196.78   12.80
  -2 -18   4  196.38   12.90
  -2 -18   4  196.88   15.10
  -2 -18   4  219.28   15.40
  -2  18   4  195.08   10.90
   2  18  -4  204.68   14.20
   0 -18   4   62.49    8.50
   0 -18   4   84.89    9.80
   0 -18   4   67.49    6.50
   0 -18  -4   70.49    7.10
   0  18  -4   61.59    7.70
   2 -18   4   22.40    5.90
  -2 -18  -4   15.00    4.40
   2 -18   4   14.30    3.50
   2 -18   4   25.50    6.50
  -2  18  -4   16.90    4.90
   2  18   4   21.70    4.90
  -4 -18  -4  299.67   17.90
   4  18   4  281.87   17.50
  -4  18  -4  290.67   19.60
  -6 -18  -4   22.30    5.40
   6 -18   4   31.20    7.50
  -6  18  -4   22.10    6.20
   6  18   4   12.30    4.70
   8 -18   4   29.60    9.60
  -8  18  -4   16.40    7.00
 -11 -19   4   34.00   10.20
 -11 -19   4   28.80    8.80
 -11  19   4   41.20    8.30
  -9 -19   4   34.70    9.50
  -9 -19   4   49.10    9.10
  -9  19   4   32.40    6.80
  -7 -19   4 1236.48   55.19
  -7 -19   4 1280.77   61.59
   7  19  -4 1282.07   58.89
  -7  19   4 1347.37   57.99
  -5 -19   4  218.48   15.20
  -5 -19   4  220.08   17.10
  -5 -19   4  219.38   15.50
  -5  19   4  197.78   14.70
   5  19  -4  214.48   15.20
  -5  19   4  234.08   14.00
  -3 -19   4  156.18   11.70
   3 -19  -4  152.48   11.00
  -3 -19   4  168.88   13.40
  -3 -19   4  170.28   14.10
  -3  19   4  168.38   11.30
  -3  19   4  145.79    9.90
   3  19  -4  150.28   12.10
  -1 -19   4   63.49    8.50
   1 -19  -4   57.49    6.60
  -1 -19   4   51.29    6.40
  -1 -19   4   66.79    9.10
  -1  19   4   55.89    4.60
   1  19  -4   46.60    7.80
  -1  19   4   49.30    4.30
  -1 -19  -4  178.38   12.40
   1 -19   4  182.18   15.40
   1 -19   4  180.18   14.50
   1 -19   4  165.38   10.60
  -1  19  -4  154.08   12.90
   3 -19   4 1525.75   71.39
  -3 -19  -4 1505.35   66.69
   3  19   4 1536.35   66.29
  -3  19  -4 1541.55   69.19
   5 -19   4   41.20    8.90
  -5 -19  -4   53.69    7.30
  -5  19  -4   43.20    8.70
   5  19   4   38.80    6.30
  -7 -19  -4   53.99    8.40
   7 -19   4   63.99   11.40
  -7  19  -4   67.59   10.30
 -12 -20   4   65.79   14.40
 -12  20   4   77.29   11.20
 -10 -20   4    7.90    8.80
 -10 -20   4   10.10    6.60
 -10  20   4    8.60    5.00
  -8 -20   4   13.90    6.20
  -8 -20   4   22.50    8.00
  -8 -20   4   11.60    4.50
   8  20  -4   18.10    5.60
  -8  20   4   20.10    5.10
  -6 -20   4 1028.60   60.89
  -6 -20   4 1140.59   50.79
   6  20  -4 1122.69   52.39
  -6  20   4 1173.98   51.09
  -4 -20   4   11.20    4.10
  -4 -20   4    7.00    4.70
   4 -20  -4   13.10    3.90
  -4 -20   4    1.20    4.30
   4  20  -4   13.70    4.30
  -4  20   4   10.10    3.10
  -4  20   4    8.90    3.90
   2 -20  -4   43.60    6.10
  -2 -20   4   46.80    8.20
  -2 -20   4   42.60    8.30
  -2 -20   4   40.10    6.30
  -2  20   4   33.00    4.40
   2  20  -4   34.40    6.50
   0 -20   4   64.49    8.80
   0 -20   4   50.39    8.70
   0 -20  -4   66.19    7.30
   0 -20   4   59.19    6.70
   0  20  -4   60.49    8.00
   2 -20   4 1007.50   50.49
   2 -20   4  938.21   43.00
  -2 -20  -4 1026.70   46.60
  -2  20  -4 1018.90   48.60
   2  20   4 1044.00   46.10
  -4 -20  -4   48.00    7.30
   4 -20   4   49.60   10.40
  -4  20  -4   48.30    8.70
   4  20   4   48.00    7.80
  -6 -20  -4   41.70    7.00
   6 -20   4   43.90   10.00
   6  20   4   36.50    6.00
  -6  20  -4   29.70    7.10
  -8 -20  -4   75.09   10.80
  -8  20  -4   65.99   11.60
 -11 -21   4  124.39   18.70
 -11 -21   4  128.29   15.90
  11  21  -4  124.59   13.30
 -11  21   4  130.09   14.10
  -9 -21   4   10.70    6.30
  -9 -21   4    2.60    7.30
   9  21  -4    1.40    4.90
  -9  21   4    2.00    3.70
  -7 -21   4   19.40    5.40
  -7 -21   4   21.00    7.50
  -7 -21   4   18.20    5.80
   7  21  -4   15.00    8.40
  -7  21   4   13.20    4.30
  -5 -21   4  288.27   20.90
   5 -21  -4  290.57   16.60
  -5 -21   4  283.17   18.30
  -5 -21   4  268.27   18.10
  -5  21   4  249.48   17.50
  -5  21   4  255.67   16.00
   5  21  -4  237.78   17.40
  -3 -21   4    4.70    4.50
  -3 -21   4    1.30    4.70
   3 -21  -4    3.70    3.10
  -3 -21   4    4.50    3.50
   3  21  -4    3.00    3.20
  -3  21   4    3.40    3.00
  -3  21   4    6.90    2.70
   1 -21  -4    2.90    2.80
  -1 -21   4   -2.10    3.50
  -1 -21   4    0.80    4.30
  -1 -21   4    5.90    3.30
  -1  21   4    3.10    1.80
  -1  21   4    5.20    2.00
   1  21  -4    1.00    2.70
  -1 -21  -4  147.39   11.70
   1 -21   4  141.79   11.40
   1 -21   4  158.18   14.90
   1 -21   4  122.79   12.90
  -1  21  -4  144.59   12.70
  -3 -21  -4   17.40    5.20
   3 -21   4   20.60    3.60
   3 -21   4   15.70    6.60
   3  21   4   17.50    5.20
  -3  21  -4   14.50    5.20
   5 -21   4    3.30    6.40
  -5 -21  -4   10.00    4.50
  -5  21  -4   12.80    5.00
  -7 -21  -4  103.19   11.90
   7 -21   4  132.39   16.70
  -7  21  -4  113.99   13.40
 -10 -22   4  -13.30    6.20
 -10 -22   4    5.90    8.90
  10  22  -4    7.90    5.10
 -10  22   4    5.50    4.30
  -8 -22   4  120.49   13.40
  -8 -22   4   95.99   14.70
   8  22  -4  113.09   11.60
  -8  22   4   94.99   10.30
  -6 -22   4  119.89   14.20
  -6 -22   4  157.08   13.50
  -6 -22   4  124.99   12.90
  -6  22   4  125.49   13.50
   6  22  -4  126.69   13.90
  -4 -22   4   47.40    8.80
  -4 -22   4   43.00    7.20
   4 -22  -4   33.70    5.90
  -4 -22   4   39.60    7.90
   4  22  -4   32.90    6.80
  -4  22   4   36.10    5.90
  -4  22   4   34.20    6.50
  -2 -22   4  496.55   29.40
  -2 -22   4  531.55   29.30
   2 -22  -4  490.75   26.10
  -2 -22   4  510.75   26.30
  -2  22   4  466.05   23.30
   2  22  -4  503.35   27.80
   0 -22   4   56.09    9.50
   0 -22   4   63.19   10.80
   0 -22  -4   62.59    8.70
   0 -22   4   54.89    7.10
   0  22  -4   48.60    8.70
   2 -22   4  114.89   11.70
  -2 -22  -4   97.39   10.00
   2 -22   4  104.99   12.90
  -2  22  -4   99.39   10.80
   2  22   4  100.99   10.10
  -4 -22  -4   97.59   10.20
   4 -22   4   84.89   13.60
  -4  22  -4   87.59   11.00
   4  22   4   86.19   10.30
  -6 -22  -4   20.60    6.30
   6 -22   4   18.10    8.00
   6  22   4   27.00    6.30
  -6  22  -4   19.10    6.90
 -11 -23   4   12.90    8.40
  11  23  -4   -4.90    5.60
 -11  23   4   -1.50    4.60
  -9 -23   4   12.20    6.80
  -9 -23   4   11.10    8.80
  -9  23   4    3.60    4.00
   9  23  -4    5.00    5.00
  -7 -23   4   40.60    8.20
  -7 -23   4   51.59    8.30
  -7 -23   4   45.60   10.10
  -7  23   4   63.49    8.10
   7  23  -4   77.09    9.70
  -5 -23   4   77.19   10.10
  -5 -23   4   84.99   12.20
   5 -23  -4   81.49    8.70
  -5 -23   4   90.19   11.00
   5  23  -4   90.49    9.80
  -5  23   4   81.39    8.60
  -3 -23   4   18.80    6.00
   3 -23  -4   24.70    5.40
  -3 -23   4   21.40    7.00
  -3 -23   4   17.10    5.20
   3  23  -4   24.20    8.00
  -3  23   4   15.90    3.80
  -3  23   4   15.50    4.50
  -1 -23   4   46.40    9.70
   1 -23  -4   41.80    7.70
  -1 -23   4   34.40    6.40
  -1 -23   4   32.10    7.80
  -1  23   4   40.10    4.20
   1  23  -4   31.20    6.80
  -1 -23  -4   72.29    8.30
   1 -23   4   60.09    7.50
   1 -23   4   44.80    8.70
   1 -23   4   60.89   11.20
   3 -23   4   33.20    8.90
  -3 -23  -4   30.10    6.50
   3 -23   4   33.30    5.10
  -3  23  -4   31.50    7.70
   3  23   4   33.40    7.20
  -5 -23  -4   34.20    7.20
   5 -23   4   24.50    9.40
   5  23   4   23.30    6.70
  -5  23  -4   18.30    6.30
   7 -23   4    3.10    7.80
  -7 -23  -4   13.10    6.40
  -7  23  -4    4.40    6.90
 -10 -24   4   13.90    7.90
  10  24  -4    9.80    5.80
 -10  24   4   12.10    6.20
  -8 -24   4   97.59   12.50
  -8 -24   4   65.79   12.70
  -8  24   4   89.29   10.30
   8  24  -4   82.59   10.80
  -6 -24   4   -0.40    4.90
  -6 -24   4   19.20    7.70
  -6 -24   4   16.70    6.30
  -6  24   4   16.20    4.70
   6  24  -4    9.70    4.70
  -4 -24   4    8.30    6.10
  -4 -24   4   15.90    6.70
  -4 -24   4    3.60    5.50
   4 -24  -4    7.50    3.90
   4  24  -4   11.60    4.80
  -4  24   4   10.20    3.20
  -2 -24   4   29.10    6.00
  -2 -24   4   32.90    8.20
  -2 -24   4   26.60    8.10
   2 -24  -4   23.50    6.00
   2  24  -4   28.00    6.40
  -2  24   4   25.60    4.30
   0 -24   4   19.50    7.70
   0 -24   4   26.90    5.60
   0 -24  -4   25.40    5.90
   0 -24   4    9.80    5.60
   0  24  -4   27.60    6.80
  -2 -24  -4    3.90    3.50
   2 -24   4   -1.90    3.20
   2 -24   4   -2.90    5.70
   2  24   4   -6.80    4.00
  -2  24  -4    0.90    3.80
   4 -24   4  139.29   16.10
  -4 -24  -4   99.79   11.10
  -4  24  -4   96.29   11.90
   4  24   4  109.09   11.60
   6 -24   4   22.40    9.10
  -6 -24  -4   22.00    6.60
  -6  24  -4   12.80    7.20
  -9 -25   4   18.10   10.80
   9  25  -4   18.60    6.50
  -9  25   4   23.30    7.00
  -7 -25   4   21.30    8.90
  -7 -25   4    8.30    6.10
  -7 -25   4   11.70    6.50
   7  25  -4   12.30    5.20
  -7  25   4   19.20    5.50
  -5 -25   4  146.69   13.60
  -5 -25   4  136.49   13.90
   5 -25  -4  122.29   10.80
  -5 -25   4  108.89   14.80
  -5  25   4  119.59   10.60
   5  25  -4  112.19   11.80
  -3 -25   4   78.69   12.50
   3 -25  -4   94.09    9.50
  -3 -25   4   92.39   12.20
  -3  25   4   92.59    8.30
   3  25  -4  117.09   11.50
  -1 -25   4   59.19    8.80
   1 -25  -4   70.09    8.30
  -1 -25   4   61.89   10.50
  -1 -25   4   60.89   11.20
   1  25  -4   63.09    9.40
   1 -25   4  169.68   12.40
  -1 -25  -4  174.78   13.80
   1 -25   4  173.48   17.60
  -1  25  -4  149.59   14.50
  -3 -25  -4   39.50    7.50
   3 -25   4   47.80    6.70
   3 -25   4   45.40   10.30
  -3  25  -4   40.60    8.70
   3  25   4   28.90    6.60
  -5 -25  -4   54.39    8.80
  -5  25  -4   31.40    7.90
   5  25   4   51.39    8.60
  -8 -26   4   16.90    7.80
  -8 -26   4   23.10   10.80
  -8  26   4   27.20    6.60
   8  26  -4   30.00    6.80
  -6 -26   4   -0.30    6.90
  -6 -26   4   11.30    8.30
  -6 -26   4    3.30    5.70
  -6  26   4   17.90    5.00
   6  26  -4   14.80    5.20
   4 -26  -4    5.50    4.00
  -4 -26   4    2.20    5.10
  -4 -26   4    9.70    6.90
  -4 -26   4    3.30    6.60
  -4  26   4    7.20    3.70
   4  26  -4    9.30    4.60
  -2 -26   4   31.50    9.60
   2 -26  -4   24.90    5.90
  -2 -26   4   26.40    8.20
   2  26  -4   26.50    6.00
  -2  26   4   28.10    4.70
   0 -26   4   32.20    8.80
   0 -26   4   34.10    6.90
   0 -26   4   31.80    7.20
   0 -26  -4   29.60    6.90
   0  26  -4   34.70    7.60
   2 -26   4   18.00    7.90
  -2 -26  -4   23.60    6.30
   2 -26   4   20.00    5.00
  -2  26  -4   20.30    6.30
   4 -26   4   43.60   11.00
  -4 -26  -4   66.59    9.60
   4  26   4   54.79    9.00
  -4  26  -4   32.10    8.50
  -7 -27   4   13.90    7.60
  -7 -27   4   17.40   10.00
   7  27  -4   28.70    6.90
  -7  27   4   30.10    7.00
   5 -27  -4   24.40    5.90
  -5 -27   4   21.50    7.00
  -5 -27   4   19.10    8.00
  -5 -27   4   18.90    8.90
  -5  27   4   21.10    5.00
   5  27  -4   37.20    7.40
  -3 -27   4  351.16   35.60
   3 -27  -4  382.16   22.50
  -3 -27   4  397.66   27.40
  -3 -27   4  379.66   23.30
  -3  27   4  375.26   21.20
   3  27  -4  372.56   24.20
   1 -27  -4  368.96   22.20
  -1 -27   4  385.86   26.10
  -1 -27   4  375.76   26.10
   1  27  -4  315.07   22.90
   1 -27   4   33.80    9.70
  -1 -27  -4   23.30    5.70
   1 -27   4   31.10    5.90
  -1  27  -4   22.90    7.30
   3 -27   4   43.10   10.40
  -3 -27  -4   70.99    9.90
   3 -27   4   72.19    8.30
   3  27   4   52.79    8.70
  -3  27  -4   39.30    8.80
  -6 -28   4   48.30    9.60
  -6 -28   4   50.19   12.60
  -6 -28   4   45.40    9.50
   6  28  -4   38.50    8.60
  -6  28   4   44.60    7.90
  -4 -28   4    0.00    5.20
  -4 -28   4    6.50    7.40
  -4  28   4    7.70    3.60
   4  28  -4   -1.60    4.20
   2 -28  -4  284.07   19.20
  -2 -28   4  294.87   20.00
  -2 -28   4  301.87   23.60
  -2 -28   4  279.07   23.00
   2  28  -4  296.57   21.10
  -2  28   4  277.87   16.00
   0 -28   4   15.80    8.00
   0 -28  -4   14.40    5.00
   0 -28   4   12.70    7.10
   0  28  -4    8.60    4.80
   2 -28   4   31.60    6.70
   2 -28   4   41.00   10.70
  -2 -28  -4   27.50    6.90
  -2  28  -4   11.60    5.60
  -5 -29   4   23.20   10.60
  -5 -29   4    7.60    6.90
   5 -29  -4   16.40    5.90
   5  29  -4    9.20    5.60
  -5  29   4   19.70    5.40
   3 -29  -4  133.59   12.70
  -3 -29   4  119.89   13.90
  -3 -29   4  127.89   17.50
  -3 -29   4  124.99   17.00
   3  29  -4  127.79   13.70
  -3  29   4  131.79   10.90
   1 -29  -4  203.08   15.90
  -1 -29   4  202.08   16.10
  -1 -29   4  258.27   21.40
  -1 -29   4  177.38   19.00
   1  29  -4  153.48   15.80
   1 -29   4   17.20    8.80
  -1  29  -4   18.00    9.20
  -4 -30   4   34.80    8.80
  -4 -30   4   14.20    9.50
   4 -30  -4   21.20    6.30
  -4 -30   4   24.10   10.30
  -4  30   4   25.90    5.90
   4  30  -4   21.80    7.30
   2 -30  -4  298.47   20.10
  -2 -30   4  307.67   25.40
  -2 -30   4  313.97   21.30
  -2 -30   4  261.47   26.70
   2  30  -4  277.47   21.50
  -2  30   4  274.47   20.90
   0 -30   4   11.00    8.60
   0 -30   4    8.60    5.90
   0 -30  -4   10.60    6.10
   0  30  -4    7.90    5.10
   3 -31  -4   10.10    7.00
  -3 -31   4   22.20    7.40
  -3 -31   4   12.60    9.90
  -3 -31   4   19.70   11.00
   3  31  -4    5.20    5.70
  -3  31   4    9.70    4.70
   1 -31  -4   19.10    6.80
  -1 -31   4   19.70    7.60
  -1 -31   4   19.70   10.30
  -1 -31   4   10.60    9.40
   1  31  -4   20.70    7.40
 -14   0   5   21.00    7.10
 -14   0   5   26.20    5.90
 -12   0   5   74.19    9.30
 -12   0   5   76.49    7.70
 -10   0   5   27.70    4.70
 -10   0   5   26.20    5.80
  -8   0   5  141.59    9.10
  -8   0   5  145.89   11.30
  -6   0   5   90.19    8.10
  -6   0   5   85.99    6.70
  -4   0   5  364.66   18.50
  -4   0   5  357.86   19.40
  -2   0   5  681.03   32.40
  -2   0   5  731.63   32.20
   0   0   5  595.74   25.90
   0   0   5  606.14   27.20
   0   0  -5  587.24   26.70
   0   0   5  610.44   29.10
  -2   0  -5  146.79    9.30
   2   0   5  156.28    8.20
   2   0   5  147.39   10.90
  -4   0  -5  214.98   13.60
   4   0   5  224.08   14.70
   6   0   5  137.59   11.40
   6   0   5  128.69    9.70
  -6   0  -5  139.79   10.30
  -8   0  -5    8.80    4.50
   8   0   5   13.10    4.90
  10   0   5  147.79   14.60
 -15  -1   5   12.40    8.00
 -15   1   5   21.30    7.90
 -13  -1   5   13.60    5.80
 -13  -1   5   16.60    4.50
 -13   1   5    1.90    4.00
 -13   1   5    8.20    5.20
 -11  -1   5   12.80    3.70
 -11  -1   5   13.10    4.60
 -11   1   5   19.80    4.40
 -11   1   5   12.40    4.90
  -9  -1   5   37.00    4.50
  -9  -1   5   36.20    6.30
  -9   1   5   30.20    5.60
  -9   1   5   37.70    4.80
  -7  -1   5  139.09   10.50
  -7  -1   5  118.89    8.30
  -7   1   5  129.19   10.00
  -7   1   5  118.29    8.20
  -5  -1   5  341.07   17.60
  -5  -1   5  333.27   19.00
  -5   1   5  344.37   17.50
  -5   1   5  363.66   19.20
  -3  -1   5  228.68   13.80
  -3  -1   5  237.78   14.30
  -3   1   5  267.57   14.30
  -3   1   5  256.37   14.20
  -1  -1   5  184.18   12.00
  -1  -1   5  200.48   11.20
   1  -1  -5  160.28   11.50
  -1   1   5  187.88   11.80
  -1   1   5  189.38   10.60
  -1   1   5  171.98    9.60
  -1  -1  -5   40.60    4.30
   1  -1   5   49.00    6.00
   1  -1   5   39.10    4.60
   1  -1   5   52.09    4.00
   1   1   5   55.69    4.80
   1   1   5   60.79    4.50
  -1   1  -5   60.09    5.00
   1   1   5   56.29    6.20
   3  -1   5   57.69    6.70
  -3  -1  -5   53.09    5.30
   3   1   5   58.99    6.70
  -3   1  -5   54.39    5.40
  -5  -1  -5   40.40    6.20
   5  -1   5   51.29    7.20
   5  -1   5   51.59    5.90
   5   1   5   68.19   12.10
  -5   1  -5   36.40    5.60
   7  -1   5   28.20    6.30
  -7  -1  -5   49.00    7.10
   7  -1   5   30.00    5.60
  -7   1  -5   40.70    6.60
   7   1   5   27.30    5.20
   9  -1   5   93.29   11.90
  -9  -1  -5  139.39   12.90
  -9   1  -5  111.49   12.10
   9   1   5  122.59   11.90
 -14  -2   5  133.09   14.30
 -14   2   5  128.59   13.80
 -14   2   5  137.19   11.40
 -12  -2   5   79.89    7.50
 -12  -2   5   72.79   10.10
 -12   2   5   74.79    7.80
 -12   2   5   79.09    9.80
 -10  -2   5   29.70    6.20
 -10  -2   5   29.20    5.90
 -10  -2   5   39.30    5.20
 -10   2   5   33.80    5.20
 -10   2   5   35.30    6.60
  -8  -2   5   27.60    7.60
  -8  -2   5   28.90    4.50
  -8   2   5   36.40    4.50
  -8   2   5   40.30    5.60
  -6  -2   5  108.89    8.00
  -6  -2   5  116.19    9.70
  -6   2   5  119.79    8.20
  -6   2   5  142.39    9.90
  -4  -2   5   31.20    4.40
  -4  -2   5   31.00    4.70
  -4   2   5   31.10    4.10
  -4   2   5   33.50    4.50
   4   2  -5   29.10    4.90
  -2  -2   5  233.98   13.60
  -2  -2   5  234.78   13.90
   2  -2  -5  219.68   13.10
  -2   2   5  254.47   13.20
  -2   2   5  228.98   13.60
   0  -2  -5   97.79    8.60
   0  -2   5  123.09    9.50
   0  -2   5  129.29    8.60
   0   2   5  119.79    7.20
   0   2   5  115.89    8.90
   0   2   5  118.79    7.30
   0   2  -5  117.29    7.90
  -2  -2  -5   46.30    4.20
   2  -2   5   45.20    6.10
   2  -2   5   47.40    3.50
   2   2   5   28.50    3.70
   2   2   5   36.10    5.30
  -2   2  -5   30.00    4.10
   4  -2   5   17.30    3.60
   4  -2   5   23.50    5.40
  -4  -2  -5   17.20    3.50
  -4   2  -5   20.80    4.10
   4   2   5   16.90    4.40
   4   2   5   24.70    3.40
   6  -2   5   91.99    9.70
  -6  -2  -5   94.89    8.70
  -6   2  -5  104.99    9.00
   6   2   5   93.09    9.40
  -8  -2  -5   53.59    7.70
   8  -2   5   46.00    8.10
  -8   2  -5   42.30    7.60
   8   2   5   41.80    7.30
  10  -2   5    9.80    7.40
  10   2   5   14.80    6.80
 -15  -3   5   37.50    9.70
 -15   3   5   24.90    8.70
 -13  -3   5  185.58   17.10
 -13   3   5  238.88   17.60
 -13   3   5  241.18   14.20
 -11  -3   5   94.59    7.40
 -11  -3   5   77.59    8.70
 -11  -3   5  104.69   10.60
 -11   3   5   77.89    9.00
  -9  -3   5   92.19    9.20
  -9  -3   5   95.59    7.20
  -9   3   5   89.49    8.90
  -7  -3   5  262.47   13.80
  -7  -3   5  264.77   16.50
  -7   3   5  258.57   15.60
  -7   3   5  236.58   13.60
  -5  -3   5   64.59    6.10
  -5  -3   5   72.79    7.50
  -5   3   5   86.69    7.30
   5   3  -5   88.39    6.80
  -5   3   5   82.59    6.50
  -3  -3   5  167.28   10.70
  -3  -3   5  160.78   10.90
  -3   3   5  154.38   10.10
  -3   3   5  152.98   10.10
  -1  -3   5  616.24   28.00
  -1  -3   5  580.24   28.70
   1  -3  -5  594.64   26.70
  -1   3   5  575.84   28.00
  -1   3   5  613.74   26.30
  -1   3   5  558.34   25.90
  -1  -3  -5  449.06   20.00
   1  -3   5  484.95   22.40
   1  -3   5  450.05   19.20
   1  -3   5  475.55   23.70
   1   3   5  413.46   20.10
  -1   3  -5  393.66   21.00
   1   3   5  405.66   22.30
   1   3   5  455.75   20.00
   3  -3   5   71.69   14.00
  -3  -3  -5   82.79    6.30
  -3  -3  -5   80.89    5.80
  -3   3  -5   93.29    7.50
   3   3   5   95.69    8.30
   3   3   5   89.29    6.30
   5  -3   5  321.77   18.10
  -5  -3  -5  336.97   15.90
   5  -3   5  361.36   20.40
  -5  -3  -5  349.17   17.40
  -5   3  -5  325.67   18.80
   5   3   5  330.27   18.90
   5   3   5  305.27   15.90
   7  -3   5  187.48   14.40
  -7  -3  -5  196.68   12.80
   7  -3   5  163.28   13.20
   7   3   5  175.58   13.10
  -7   3  -5  174.58   13.50
   9  -3   5   17.50    6.70
  -9   3  -5   15.10    6.30
   9   3   5   16.10    6.00
 -14  -4   5  109.59   16.40
 -14   4   5  117.79   13.20
 -14   4   5  119.19   10.80
 -12  -4   5   93.49   11.20
 -12   4   5  102.39   10.90
 -10  -4   5   39.80    7.60
 -10  -4   5   44.70    5.50
 -10   4   5   57.19    7.40
  -8  -4   5  262.17   13.50
  -8  -4   5  248.88   16.70
  -8   4   5  226.28   15.10
  -6  -4   5  102.79    7.50
  -6  -4   5   96.29    9.00
  -6   4   5   92.19    7.10
  -6   4   5  103.79    8.20
   6   4  -5  101.09    7.50
  -4  -4   5  102.69    8.90
  -4  -4   5  105.39    8.30
   4   4  -5  132.99    9.50
  -4   4   5  126.79    8.90
  -4   4   5  118.69    8.20
   2  -4  -5  371.16   19.30
  -2  -4   5  402.96   20.80
  -2  -4   5  398.86   21.00
  -2   4   5  426.76   19.50
  -2   4   5  396.66   20.20
   0  -4   5    4.30    2.00
   0  -4  -5    4.90    1.90
   0  -4   5    4.00    2.40
   0   4   5    3.50    1.40
   0   4   5    2.70    2.30
   0   4   5    3.70    1.90
   0   4  -5    6.40    2.30
   2  -4   5  120.29    9.00
  -2  -4  -5  121.39    7.10
  -2  -4  -5  109.29    7.10
   2  -4   5  120.19   10.10
   2   4   5  112.09    9.20
   2   4   5  111.09    7.50
  -2   4  -5  105.79    8.30
   4  -4   5  304.37   17.60
  -4  -4  -5  324.57   15.90
  -4  -4  -5  332.97   16.40
   4  -4   5  334.27   20.00
  -4   4  -5  340.57   18.60
   4   4   5  349.07   18.70
   6  -4   5   57.39    9.10
  -6  -4  -5   48.40    6.20
  -6  -4  -5   63.29    5.30
   6  -4   5   49.90    7.40
  -6   4  -5   54.49    7.30
  -8  -4  -5   26.10    5.60
   8  -4   5   21.80    6.30
  -8   4  -5   21.40    6.10
   8   4   5   21.10    5.70
  10   4   5   12.90    8.70
 -10   4  -5   38.50    8.80
 -15  -5   5   -2.90    7.10
 -15   5   5    0.90    5.70
 -15   5   5    7.30    5.70
 -13  -5   5  101.89   12.80
 -13   5   5   88.79   10.50
 -11  -5   5   10.80    5.20
 -11  -5   5    5.00    4.90
 -11   5   5   16.00    5.00
  -9  -5   5  255.77   17.30
  -9  -5   5  241.78   13.20
  -9   5   5  249.78   16.00
  -7  -5   5  163.38    9.70
  -7  -5   5  154.98   12.00
  -7   5   5  136.99   10.50
  -5  -5   5   11.30    3.60
  -5  -5   5   10.80    2.90
   5   5  -5   12.00    2.90
  -5   5   5    9.60    2.70
  -5   5   5    9.50    2.90
  -3  -5   5  125.19    9.60
  -3  -5   5  109.09    8.80
  -3   5   5  115.09    8.30
  -3   5   5  120.39    8.40
  -1  -5   5  443.86   22.30
  -1  -5   5  425.66   22.90
   1  -5  -5  420.46   20.40
  -1   5   5  421.96   21.90
   1   5  -5  438.36   21.50
  -1   5   5  464.95   19.80
   1  -5   5   40.10    6.80
  -1  -5  -5   37.90    3.70
   1  -5   5   42.80    5.10
  -1  -5  -5   41.10    4.10
  -1   5  -5   43.10    4.80
   1   5   5   39.00    5.50
  -3  -5  -5  151.48    8.60
  -3  -5  -5  162.28    9.10
   3  -5   5  145.99   10.30
   3  -5   5  159.58   12.30
   3   5   5  146.89   10.90
  -3   5  -5  148.59   10.70
  -5  -5  -5   73.39    5.90
  -5  -5  -5   70.09    6.10
   5  -5   5   83.09    9.20
   5   5   5   60.29    7.30
  -5   5  -5   54.69    7.30
  -7  -5  -5    3.10    2.70
   7  -5   5    3.80    4.40
  -7  -5  -5    0.40    3.40
  -7   5  -5    5.80    3.70
   7   5   5    1.80    4.30
   9  -5   5  141.09   14.60
   9   5   5  143.79   12.60
  -9   5  -5  146.49   14.40
 -14  -6   5   16.50    8.30
 -14   6   5   11.00    5.40
 -12  -6   5  122.79   13.00
 -12   6   5  106.59   15.30
 -10  -6   5   56.19    8.20
 -10  -6   5   59.59    5.70
 -10   6   5   49.60    6.90
  -8  -6   5   36.10    5.00
  -8  -6   5   24.90    5.40
  -8   6   5   29.20    5.10
  -6  -6   5   22.50    4.90
  -6  -6   5   26.40    4.60
   6   6  -5   26.20    4.20
  -6   6   5   30.60    5.10
  -4  -6   5  340.47   20.20
  -4  -6   5  373.86   19.50
  -4   6   5  354.56   18.50
  -4   6   5  405.96   19.20
  -2  -6   5  103.29    8.70
   2  -6  -5  100.89    7.40
  -2  -6   5  108.99    8.60
  -2   6   5   99.99    7.80
  -2   6   5  102.19    7.00
   0  -6  -5   47.90    4.30
   0  -6   5   44.00    5.20
   0  -6  -5   50.19    4.40
   0  -6   5   50.89    6.30
   0   6   5   38.70    5.40
   0   6   5   45.60    3.30
   0   6  -5   43.10    4.90
   2  -6   5  236.58   14.80
   2  -6   5  251.27   17.40
  -2  -6  -5  229.58   12.50
  -2   6  -5  240.38   14.40
   2   6   5  244.78   14.70
   4  -6   5   23.00    5.60
  -4  -6  -5   28.90    4.30
  -4   6  -5   29.50    5.20
   4   6   5   27.70    5.30
  -6  -6  -5   24.30    4.10
  -6  -6  -5   22.80    3.90
   6  -6   5   20.30    5.60
  -6   6  -5   13.20    4.70
   6   6   5   22.80    5.00
   8  -6   5   87.89   12.00
  -8  -6  -5  109.59    9.50
  -8   6  -5  100.39   11.30
   8   6   5  100.29   10.90
  10  -6   5   85.19   12.30
 -10   6  -5   74.69   12.00
 -15  -7   5   52.19   13.00
 -15   7   5   42.00    9.70
 -13  -7   5   18.50    7.50
 -13   7   5    1.50    5.00
 -11  -7   5   49.30    8.60
 -11   7   5   34.70    6.60
  -9  -7   5   97.69    7.40
  -9  -7   5   99.09   10.30
  -9   7   5   92.89    8.80
  -7  -7   5  269.17   17.50
  -7  -7   5  273.07   14.50
  -7   7   5  253.17   15.50
   7   7  -5  253.47   13.70
  -5  -7   5   73.59    8.00
  -5  -7   5   69.69    6.90
   5   7  -5   75.19    6.70
  -5   7   5   77.19    6.60
  -3  -7   5   75.09    7.60
  -3  -7   5   75.09    7.30
  -3   7   5   75.59    6.50
  -3   7   5   82.99    6.60
   1  -7  -5  218.88   11.00
  -1  -7   5  215.78   14.00
  -1  -7   5  215.68   13.50
   1   7  -5  205.18   12.60
  -1   7   5  201.08   10.20
  -1   7   5  195.38   12.50
  -1  -7  -5    4.20    1.70
  -1  -7  -5    8.00    1.50
  -1  -7  -5    1.00    1.80
   1  -7   5    3.60    3.00
   1  -7   5    3.40    2.20
   1   7   5    8.80    3.20
  -1   7  -5    6.60    2.60
  -3  -7  -5  152.78    9.20
   3  -7   5  182.08   13.60
  -3  -7  -5  162.88   10.10
   3   7   5  189.28   12.20
  -3   7  -5  194.28   12.50
   5  -7   5   63.89    9.90
  -5  -7  -5   64.09    6.10
   5   7   5   68.39    7.30
  -5   7  -5   59.19    7.60
  -7  -7  -5  178.98   11.70
  -7  -7  -5  161.58   11.00
   7  -7   5  164.28   14.50
   7   7   5  173.58   12.80
  -7   7  -5  180.18   13.90
   9  -7   5   26.60    8.30
  -9  -7  -5   38.10    5.80
  -9   7  -5   35.30    8.30
 -14  -8   5   43.30   10.40
 -14   8   5   40.00    8.80
 -12  -8   5   49.50    9.90
 -12   8   5   29.50    7.20
 -10  -8   5   48.60    8.40
 -10   8   5   50.09    7.20
  -8  -8   5  218.58   12.10
  -8  -8   5  224.98   16.10
  -8   8   5  181.48   13.20
  -6  -8   5  103.99    8.30
  -6  -8   5  108.79   10.20
   6   8  -5  105.89    8.10
  -6   8   5  120.39    9.30
  -4  -8   5  110.99   10.20
  -4  -8   5  117.59    9.40
  -4   8   5  133.59    8.60
  -2  -8   5  318.27   17.50
  -2  -8   5  300.67   17.30
   2   8  -5  266.57   15.90
  -2   8   5  277.27   14.30
  -2   8   5  273.07   15.50
   0  -8  -5    4.50    1.60
   0  -8   5    4.50    2.50
   0  -8  -5    2.20    1.60
   0  -8   5   -0.40    2.40
   0   8   5    3.50    2.30
   0   8  -5    2.10    1.80
   2  -8   5   20.00    5.50
   2  -8   5   14.10    3.90
  -2  -8  -5   18.00    3.40
   2   8   5   29.40    5.30
  -2   8  -5   16.90    3.90
   4  -8   5   36.40    7.40
  -4  -8  -5   30.90    3.40
  -4  -8  -5   31.70    4.50
   4   8   5   31.20    5.50
  -4   8  -5   50.69    6.70
   6  -8   5  242.78   17.90
  -6  -8  -5  248.38   14.00
   6   8   5  237.38   14.60
  -6   8  -5  242.38   16.80
  -8  -8  -5   14.70    4.50
   8   8   5   14.20    5.40
  -8   8  -5   16.00    5.40
  10  -8   5    3.40    7.60
 -10   8  -5    3.20    6.70
 -15  -9   5    5.20    9.20
 -13  -9   5  147.39   15.50
 -13   9   5  122.19   13.00
 -11  -9   5  157.38   14.60
 -11   9   5  166.48   13.40
  -9  -9   5    9.00    3.50
  -9  -9   5   10.10    4.80
  -9   9   5   10.10    3.50
  -7  -9   5  475.85   22.50
  -7  -9   5  487.45   26.30
  -7   9   5  428.56   23.20
   7   9  -5  439.06   21.30
  -5  -9   5   19.30    4.10
  -5  -9   5   18.70    5.20
  -5   9   5   24.80    3.70
  -3  -9   5   37.00    5.60
  -3  -9   5   39.00    5.80
  -3   9   5   44.60    4.60
  -3   9   5   44.60    5.10
  -1  -9   5  553.14   26.90
   1  -9  -5  533.95   24.30
   1  -9  -5  486.25   22.20
  -1  -9   5  497.45   26.90
   1   9  -5  510.35   25.60
  -1   9   5  514.95   25.30
   1  -9   5  118.89   10.90
   1  -9   5  127.79   10.30
  -1  -9  -5  113.49    8.10
   1   9   5  132.69   10.00
  -1   9  -5  130.49    9.80
  -3  -9  -5    3.80    2.50
   3  -9   5    6.40    3.80
   3   9   5    9.70    3.70
  -3   9  -5    2.30    2.40
  -5  -9  -5  708.63   29.10
  -5  -9  -5  697.23   31.50
   5  -9   5  704.83   36.20
   5   9   5  667.23   32.20
  -5   9  -5  635.34   34.10
   7  -9   5   16.80    6.80
  -7  -9  -5   43.70    6.00
  -7   9  -5   34.60    6.70
   7   9   5   31.90    5.80
   9  -9   5    6.70    6.30
  -9  -9  -5    7.90    4.40
  -9   9  -5   15.60    6.70
 -14 -10   5   12.90    8.00
 -14  10   5    6.70    5.90
 -12 -10   5   43.40    8.80
 -12  10   5   42.30    8.00
 -10 -10   5  250.87   18.40
 -10  10   5  255.57   16.90
  -8 -10   5   53.29    6.40
  -8 -10   5   46.40   11.30
  -8  10   5   47.10    6.20
  -6 -10   5   38.00    6.70
  -6 -10   5   39.10    5.90
   6  10  -5   35.20    5.50
  -6  10   5   55.19    5.80
  -4 -10   5  334.97   19.30
  -4 -10   5  349.17   20.80
  -4  10   5  372.96   18.10
   2 -10  -5   78.99    6.20
  -2 -10   5   72.39    7.90
  -2 -10   5   81.69    8.20
  -2  10   5   66.99    6.40
   2  10  -5   74.69    7.10
  -2  10   5   61.69    5.30
   0 -10   5   13.20    4.50
   0 -10  -5   12.90    3.20
   0 -10   5   16.00    4.00
   0  10   5   23.60    4.70
   0  10  -5   14.50    3.70
   2 -10   5  676.83   34.00
  -2 -10  -5  655.13   31.50
   2 -10   5  626.54   32.60
  -2  10  -5  654.53   32.00
   2  10   5  626.04   31.20
  -4 -10  -5    5.80    2.70
   4 -10   5    8.30    5.00
   4  10   5    8.40    3.80
  -4  10  -5    2.80    2.90
  -6 -10  -5   39.80    5.80
   6 -10   5   39.00    8.00
  -6 -10  -5   25.80    3.70
  -6  10  -5   34.30    6.50
   6  10   5   17.50    4.80
   8 -10   5  114.59   13.90
  -8 -10  -5  104.59    9.60
   8  10   5  121.99   10.30
  -8  10  -5   83.79   11.70
 -13 -11   5   -2.30    5.90
 -13  11   5    0.40    4.30
 -11 -11   5   25.20    7.50
 -11  11   5   30.30    6.80
  -9 -11   5   -5.80    3.00
  -9 -11   5    0.30    3.70
  -9  11   5    0.70    2.40
  -7 -11   5   98.19    8.50
  -7 -11   5  109.79   10.90
   7  11  -5  104.99    8.00
  -7  11   5  113.09    9.00
  -5 -11   5  142.99   10.80
  -5 -11   5  157.88   12.70
  -5  11   5  140.89   10.40
  -3 -11   5   10.20    3.90
  -3 -11   5   12.90    4.00
   3  11  -5   12.50    3.70
  -3  11   5   11.80    2.90
  -1 -11   5   63.89    9.10
  -1  11   5   72.19    6.70
   1  11  -5   57.89    6.60
  -1 -11  -5  234.58   13.70
   1 -11   5  256.67   17.20
   1 -11   5  221.98   15.50
   1  11   5  245.68   15.10
  -1  11  -5  262.17   16.00
  -3 -11  -5    2.30    2.20
   3 -11   5   -1.70    3.50
   3  11   5    6.20    3.10
  -3  11  -5    4.70    3.00
  -5 -11  -5  142.39   10.50
   5 -11   5  153.78   13.90
  -5  11  -5  148.29   12.90
   5  11   5  156.08   11.30
   7 -11   5   13.40    6.80
  -7 -11  -5   15.60    4.60
  -7  11  -5   18.90    6.20
   7  11   5   11.70    4.80
   9 -11   5   17.90    7.90
  -9 -11  -5   16.40    5.40
  -9  11  -5    9.70    6.70
 -14 -12   5   26.20    8.70
 -14 -12   5    5.50    8.90
 -14  12   5   21.70    7.00
 -12 -12   5   59.59   10.70
 -12  12   5   67.99    9.20
 -10 -12   5  121.29   13.00
 -10  12   5  140.19   11.90
  -8 -12   5   90.59    8.60
  -8 -12   5   95.49   11.20
   8  12  -5  135.19    8.30
  -8  12   5  124.49   10.10
  -6 -12   5  242.18   14.80
  -6 -12   5  234.08   17.20
  -6  12   5  248.08   14.50
  -4 -12   5  271.87   18.00
  -4 -12   5  267.47   16.80
  -4  12   5  286.27   15.00
   2 -12  -5  249.28   14.10
  -2 -12   5  278.07   17.00
  -2 -12   5  269.57   16.90
   2  12  -5  232.08   16.10
  -2  12   5  231.38   12.60
   0 -12  -5  269.37   15.30
   0 -12   5  276.17   17.80
   0 -12   5  285.37   18.50
   0  12  -5  293.57   17.20
   0  12   5  282.47   16.40
  -2 -12  -5  400.16   20.70
   2 -12   5  416.46   23.80
   2 -12   5  418.16   24.60
   2  12   5  398.46   21.90
  -2  12  -5  410.96   22.90
   4 -12   5  170.68   14.80
  -4 -12  -5  195.18   12.30
  -4  12  -5  178.38   13.80
   4  12   5  179.08   12.50
  -6 -12  -5   12.60    4.10
  -6  12  -5    5.30    5.00
   6  12   5    8.70    4.00
   8 -12   5    7.00    6.40
  -8 -12  -5    6.80    4.30
   8  12   5    6.10    4.80
  -8  12  -5    1.70    5.60
 -13 -13   5    0.00    7.10
 -13  13   5   -1.60    4.30
 -11 -13   5   41.80    9.20
 -11  13   5   46.40    7.90
  -9 -13   5  169.68   15.20
  -9  13   5  179.18   13.20
  -7 -13   5  164.88   11.60
  -7 -13   5  138.39   16.30
   7  13  -5  180.98   14.30
  -7  13   5  183.38   12.20
  -5 -13   5  384.96   21.90
  -5 -13   5  461.05   25.30
  -5  13   5  398.76   20.70
  -3 -13   5   77.69    9.00
   3 -13  -5   83.09    7.10
  -3 -13   5   80.49    8.80
   3  13  -5   83.39    8.10
  -3  13   5   99.79    6.80
   1 -13  -5   88.39    7.40
  -1 -13   5  104.39   10.10
  -1 -13   5   93.69    9.40
   1  13  -5   92.79    8.60
  -1  13   5   87.39    8.80
   1 -13   5   61.69    5.30
   1 -13   5   67.49    9.00
   1 -13   5   69.99    8.00
  -1 -13  -5   69.49    6.60
  -1  13  -5   62.79    7.40
   1  13   5   57.09    7.40
  -3 -13  -5   47.70    5.90
   3 -13   5   50.39    9.00
   3  13   5   45.70    6.70
  -3  13  -5   36.00    6.50
   5 -13   5  151.58   15.10
  -5 -13  -5  162.38   11.60
  -5  13  -5  153.98   13.40
   5  13   5  166.38   11.90
   7 -13   5  134.29   15.20
  -7 -13  -5  143.99   11.40
  -7  13  -5  132.69   13.40
   7  13   5  126.79   10.30
  -9 -13  -5   23.30    5.80
   9 -13   5   -8.40    7.70
  -9  13  -5   10.40    6.60
 -14 -14   5   59.79   14.10
 -14 -14   5   51.79   12.00
 -14  14   5   77.89   12.00
 -12 -14   5   77.69   12.10
 -12  14   5   71.69    9.80
 -10 -14   5   35.90    8.30
 -10  14   5   40.10    7.30
  -8 -14   5   89.89   10.90
  -8 -14   5   98.89    8.50
   8  14  -5   89.69    7.50
  -8  14   5   86.19    8.70
  -6 -14   5  124.89   10.70
  -6 -14   5  119.99   14.30
  -6  14   5  145.19   10.20
  -4 -14   5   43.50    7.30
  -4 -14   5   40.30    7.50
  -4  14   5   45.20    5.00
   4  14  -5   40.00    6.20
  -2 -14   5   18.50    4.70
   2 -14  -5   22.50    4.30
  -2 -14   5   21.70    5.40
  -2  14   5   23.00    3.10
   2  14  -5   19.60    4.80
  -2  14   5   21.90    3.30
   0 -14   5  164.48   10.40
   0 -14   5  166.88   13.60
   0 -14  -5  183.38   11.70
   0 -14   5  176.08   14.40
   0  14   5  189.78   12.40
   0  14  -5  185.68   13.20
   2 -14   5   18.50    5.40
   2 -14   5   19.20    6.00
  -2 -14  -5   19.40    4.40
  -2  14  -5   23.60    5.10
   4 -14   5   38.20    8.20
  -4 -14  -5   48.70    6.30
   4  14   5   42.80    6.90
  -4  14  -5   47.50    7.30
   6 -14   5   34.10    9.20
  -6 -14  -5   37.20    6.30
  -6  14  -5   40.10    8.00
   6  14   5   36.20    5.80
   8 -14   5   32.20    9.00
  -8 -14  -5   19.70    5.90
  -8  14  -5   25.80    7.50
 -13 -15   5   25.70    9.70
 -13 -15   5   27.80    9.00
 -13  15   5   21.30    7.00
 -11 -15   5   75.89   11.70
 -11  15   5   84.59   10.00
  -9 -15   5  130.39   13.90
  -9  15   5  120.89   11.70
  -7 -15   5  138.09   11.20
  -7 -15   5  144.69   14.00
  -7  15   5  160.88   11.50
  -5 -15   5  158.88   12.40
  -5 -15   5  170.98   16.20
  -5  15   5  153.68   10.60
   5  15  -5  164.38   12.70
  -3 -15   5   14.80    4.80
   3 -15  -5   26.40    5.00
  -3 -15   5   14.40    4.80
  -3  15   5   27.60    3.80
   3  15  -5   24.40    5.30
  -1 -15   5  142.09   12.00
  -1 -15   5  131.69    9.50
   1 -15  -5  128.59    9.70
  -1 -15   5  153.88   12.70
   1  15  -5  131.89   11.10
  -1 -15  -5  231.98   13.80
   1 -15   5  200.48   11.60
   1 -15   5  255.47   16.90
   1 -15   5  233.48   17.20
   1  15   5  221.58   14.40
  -1  15  -5  192.78   14.70
  -3 -15  -5   61.49    6.80
   3 -15   5   80.39   10.20
  -3  15  -5   39.80    7.50
   3  15   5   60.59    9.40
  -5 -15  -5  268.17   16.50
   5 -15   5  265.87   20.60
   5  15   5  256.77   16.40
  -5  15  -5  277.07   19.20
   7 -15   5  121.89   14.80
  -7 -15  -5   99.69   11.60
   7  15   5  104.69    9.70
  -7  15  -5   95.19   12.10
 -12 -16   5   60.09   11.20
 -12 -16   5   57.59   11.90
 -12  16   5   64.79    9.70
 -10 -16   5  112.69   12.30
 -10 -16   5  115.19   13.90
 -10  16   5  113.59   11.00
  -8 -16   5   11.10    5.90
  -8 -16   5    1.30    4.30
  -8  16   5    8.30    3.10
   8  16  -5    1.90    3.80
  -6 -16   5   86.09    9.30
  -6 -16   5   72.69   10.40
  -6  16   5   93.09    8.10
  -4 -16   5   41.20    8.40
  -4 -16   5   61.29    8.50
  -4  16   5   47.30    5.30
   4  16  -5   47.70    7.00
  -2 -16   5  108.49   11.00
  -2 -16   5  127.29   11.80
   2 -16  -5  116.89    9.10
  -2  16   5  105.29    7.30
   2  16  -5  125.49   10.50
  -2  16   5  137.89    7.70
   0 -16  -5    2.20    2.10
   0 -16   5   -3.70    2.70
   0 -16   5    2.00    2.50
   0 -16   5    1.90    4.20
   0  16   5    5.30    2.90
   0  16  -5    1.80    2.60
  -2 -16  -5  143.49   10.80
   2 -16   5  162.88   14.60
   2 -16   5  143.49   13.10
   2  16   5  134.29   11.40
  -2  16  -5  153.78   12.50
  -4 -16  -5  115.69    9.80
   4 -16   5  113.59   16.80
  -4  16  -5  125.29   11.90
   4  16   5  100.09   11.50
  -6 -16  -5   13.40    5.80
   6 -16   5    7.10    6.20
  -6  16  -5   18.50    6.00
   6  16   5   12.10    4.80
  -8 -16  -5   38.00    7.50
   8 -16   5   38.10   10.20
  -8  16  -5   35.20    8.80
 -13 -17   5   19.10    9.30
 -13  17   5   -2.80    4.80
 -11 -17   5   29.50    8.50
 -11 -17   5   56.79   10.60
 -11  17   5   39.70    8.40
  -9 -17   5   22.50    7.80
  -9 -17   5   20.80    6.10
  -9  17   5   22.60    5.10
  -7 -17   5   79.49    9.00
  -7 -17   5   82.89    9.30
  -7 -17   5   59.69   10.60
  -7  17   5   70.19    7.70
  -5 -17   5   98.59    9.80
  -5 -17   5   88.39   11.00
  -5  17   5   92.49    8.00
   5  17  -5  101.69   10.00
  -3 -17   5   53.29    8.90
  -3 -17   5   49.50    6.80
   3 -17  -5   42.90    5.70
  -3 -17   5   52.39    8.90
  -3  17   5   52.29    5.40
   3  17  -5   32.10    6.20
  -3  17   5   43.70    4.90
  -1 -17   5   28.30    6.90
  -1 -17   5   48.90    6.00
  -1 -17   5   30.50    6.60
   1 -17  -5   34.70    5.40
   1 -17   5  113.89   12.30
  -1 -17  -5  123.49    9.90
   1 -17   5  124.79   11.80
   1 -17   5  112.09    8.00
   1  17   5  128.49   10.70
  -1  17  -5  105.89   10.70
   3 -17   5    8.20    6.30
  -3 -17  -5    8.90    3.60
  -3  17  -5    6.20    4.10
   3  17   5    1.60    3.90
   5 -17   5    6.30    5.90
  -5 -17  -5   -1.30    5.80
   5  17   5    0.10    4.70
  -5  17  -5    3.70    4.10
  -7 -17  -5   50.99    8.10
   7 -17   5   40.80   10.10
   7  17   5   30.50    9.40
  -7  17  -5   43.20    9.20
 -12 -18   5   18.50    8.80
 -12 -18   5   15.10    9.70
 -12  18   5   27.70    7.20
 -10 -18   5   69.29   11.80
 -10 -18   5   99.29   14.60
 -10  18   5   93.39   10.10
  -8 -18   5  232.48   19.50
  -8 -18   5  219.28   14.40
  -8 -18   5  228.98   17.40
  -8  18   5  219.38   16.60
  -6 -18   5   47.50    9.30
  -6 -18   5   42.10    7.30
  -6 -18   5   36.40    7.50
  -6  18   5   51.39    6.30
   6  18  -5   49.99    7.60
   4 -18  -5  318.57   18.80
  -4 -18   5  324.17   22.50
  -4 -18   5  330.77   21.20
  -4 -18   5  336.77   20.20
  -4  18   5  363.16   18.40
  -4  18   5  384.36   19.60
   4  18  -5  368.66   21.70
  -2 -18   5   69.09    7.70
   2 -18  -5   73.49    7.20
  -2 -18   5   58.99    9.50
  -2 -18   5   62.69    9.20
   2  18  -5   73.39    8.40
  -2  18   5   79.09    5.60
  -2  18   5   59.09    5.20
   0 -18   5  157.98   14.60
   0 -18   5  143.19    9.90
   0 -18  -5  156.98   11.20
   0 -18   5  147.59   13.40
   0  18  -5  119.49   11.70
   0  18   5  146.49   11.50
   2 -18   5  490.05   23.30
   2 -18   5  518.65   31.30
  -2 -18  -5  508.45   26.70
   2 -18   5  521.85   30.30
   2  18   5  528.05   27.40
  -2  18  -5  550.34   29.50
  -4 -18  -5    4.00    5.70
   4 -18   5   20.60    7.50
  -4  18  -5    7.00    5.70
   4  18   5    1.60    4.40
   6 -18   5    5.90    6.50
  -6 -18  -5    2.10    4.10
  -6  18  -5    7.40    5.30
  -8  18  -5   45.70    9.70
 -11 -19   5   45.40   10.30
 -11 -19   5   80.39   13.60
 -11  19   5   83.59   10.50
  -9 -19   5   21.40    8.40
  -9 -19   5   21.60    7.30
  -9  19   5   19.70    5.60
  -7 -19   5  206.48   15.10
  -7 -19   5  213.98   18.90
   7  19  -5  233.28   17.70
  -7  19   5  239.28   15.70
  -5 -19   5  225.58   16.90
  -5 -19   5  210.98   16.00
  -5 -19   5  235.88   18.90
  -5  19   5  260.37   20.50
  -5  19   5  262.37   15.10
   5  19  -5  246.88   17.40
  -3 -19   5  218.78   16.70
  -3 -19   5  246.28   17.70
  -3 -19   5  204.08   14.60
   3 -19  -5  197.78   13.60
  -3  19   5  213.08   12.30
  -3  19   5  230.98   13.10
   3  19  -5  207.88   15.60
  -1 -19   5  143.69   13.80
  -1 -19   5  145.19   10.60
   1 -19  -5  122.79   10.30
  -1 -19   5  150.88   13.60
   1  19  -5  130.79   11.80
  -1 -19  -5  272.17   16.80
   1 -19   5  256.97   14.40
   1 -19   5  299.87   21.00
   1 -19   5  278.27   19.60
   1  19   5  232.28   16.30
  -1  19  -5  264.37   18.20
   3 -19   5   81.99   11.90
  -3 -19  -5   64.29    8.20
  -3  19  -5   85.99   12.30
   3  19   5   72.09    9.50
   5 -19   5    8.90    7.30
  -5 -19  -5   -1.00    3.70
  -5  19  -5    0.10    4.40
   5  19   5    9.90    4.90
  -7 -19  -5  151.68   13.60
   7 -19   5  153.38   18.00
  -7  19  -5  132.09   14.80
 -12 -20   5   54.19   13.40
 -12 -20   5   54.89   13.30
 -12  20   5   61.79   11.00
 -10 -20   5   26.80    8.10
 -10 -20   5   15.30    8.80
 -10  20   5   43.80    8.10
  -8 -20   5   54.49   10.60
  -8 -20   5   52.29    7.80
  -8 -20   5   54.49    9.30
   8  20  -5   69.59    9.30
  -8  20   5   61.39    8.20
  -6 -20   5   47.30    8.90
  -6 -20   5   57.89    8.90
  -6 -20   5   45.60    9.40
   6  20  -5   56.19    8.60
  -6  20   5   56.89    7.00
   4 -20  -5   79.29    8.10
  -4 -20   5   87.09   11.50
  -4 -20   5   92.39   10.00
  -4 -20   5   90.89   11.10
  -4  20   5   82.59    8.50
   4  20  -5   78.59    9.30
  -4  20   5   81.69    7.30
  -2 -20   5   52.29    9.80
   2 -20  -5   41.90    6.10
  -2 -20   5   42.50    7.00
  -2 -20   5   48.40    8.50
  -2  20   5   44.40    5.40
  -2  20   5   41.60    4.50
   2  20  -5   30.90    6.50
   0 -20  -5  135.59   10.70
   0 -20   5  114.09    9.20
   0 -20   5  126.89   12.80
   0 -20   5  113.69   13.50
   0  20  -5  111.99   11.40
   2 -20   5   43.00    9.30
   2 -20   5   30.40    4.90
  -2 -20  -5   39.80    6.80
  -2  20  -5   39.70    7.70
   2  20   5   22.40    6.20
   4 -20   5    0.70    5.60
  -4 -20  -5    8.60    4.00
   4  20   5   -2.30    4.70
  -4  20  -5    1.80    4.10
   6 -20   5   18.60    8.30
  -6 -20  -5   38.00    6.90
  -6  20  -5   19.80    7.20
   6  20   5   18.20    6.10
 -11 -21   5   53.79   12.20
 -11 -21   5   67.39   13.70
 -11  21   5   65.89   11.90
  11  21  -5   81.79   11.40
  -9 -21   5   34.40   10.50
  -9 -21   5    7.30    7.20
  -9  21   5   33.10    6.90
   9  21  -5   19.40    6.50
  -7 -21   5   36.40    8.50
  -7 -21   5   43.60   10.00
  -7  21   5   46.40    7.50
   7  21  -5   39.80    7.70
  -5 -21   5    3.90    5.80
  -5 -21   5   -6.00    4.70
  -5 -21   5    2.60    4.40
  -5  21   5   -1.70    2.30
  -5  21   5    2.70    3.80
  -3 -21   5   94.19    9.80
  -3 -21   5   83.89   11.60
   3 -21  -5   79.79    8.40
  -3 -21   5   80.99   11.30
   3  21  -5   91.29   10.30
  -3  21   5  109.59    8.30
  -3  21   5   96.69    7.50
  -1 -21   5   61.59   10.70
   1 -21  -5   68.99   10.10
  -1 -21   5   72.89   10.40
  -1 -21   5   69.99    7.90
   1  21  -5   70.69    9.50
   1 -21   5   81.29   10.70
   1 -21   5   57.29   10.80
  -1 -21  -5   58.59    7.70
   1  21   5   56.89    8.10
  -1  21  -5   52.79    9.40
  -3 -21  -5   18.30    4.90
   3 -21   5    7.80    6.30
  -3  21  -5   18.40    6.10
   3  21   5   18.20    5.90
   5 -21   5   32.50    9.60
  -5 -21  -5   39.90    7.40
  -5  21  -5   31.90    7.80
   5  21   5   54.69    8.20
 -10 -22   5  206.98   22.50
 -10 -22   5  231.78   20.20
  10  22  -5  214.58   17.90
 -10  22   5  209.28   17.10
  -8 -22   5   18.60    6.40
  -8 -22   5   21.00    7.40
  -8 -22   5    1.50    7.50
   8  22  -5   13.20    5.20
  -8  22   5   20.00    5.60
  -6 -22   5   73.89   11.30
  -6 -22   5   79.59   10.40
  -6 -22   5   85.89   12.90
  -6  22   5   78.29   12.90
   6  22  -5   83.99   10.70
  -4 -22   5  257.17   19.30
  -4 -22   5  240.78   17.60
  -4 -22   5  252.97   20.40
  -4  22   5  280.07   16.60
   4  22  -5  280.77   18.90
  -4  22   5  257.87   15.30
   2 -22  -5  153.28   12.10
  -2 -22   5  156.18   15.20
  -2 -22   5  179.88   15.30
  -2 -22   5  143.89   12.10
  -2  22   5  138.09    8.80
   2  22  -5  153.98   13.60
   0 -22   5   47.70    8.80
   0 -22   5   41.50    6.50
   0 -22   5   41.40    9.50
   0 -22  -5   51.39    7.10
   0  22  -5   39.30    7.60
   2 -22   5  207.78   19.00
   2 -22   5  202.18   12.40
  -2 -22  -5  209.28   15.20
   2  22   5  213.18   15.70
  -2  22  -5  228.18   17.40
   4 -22   5   -6.90    6.40
  -4 -22  -5    2.90    4.10
   4  22   5    7.80    5.30
  -4  22  -5    0.10    4.30
  -6 -22  -5  126.69   13.00
   6 -22   5  158.08   19.70
  -6  22  -5  128.29   14.60
 -11 -23   5   23.40    9.40
 -11 -23   5   14.30   14.70
  11  23  -5   44.70    8.90
 -11  23   5   29.80    7.50
  -9 -23   5    3.70    7.10
  -9 -23   5   13.80    9.40
  -9  23   5   30.60    6.70
   9  23  -5   10.40    5.90
  -7 -23   5   39.70    9.50
  -7 -23   5   14.50    6.70
  -7 -23   5   15.80    7.30
  -7  23   5   28.40    6.30
   7  23  -5   34.60    8.00
  -5 -23   5  215.98   19.20
  -5 -23   5  194.08   15.90
  -5 -23   5  191.78   16.80
   5  23  -5  186.68   15.40
  -5  23   5  190.68   13.20
  -3 -23   5   28.50    8.30
  -3 -23   5   38.90    8.80
   3 -23  -5   30.40    5.80
  -3 -23   5   16.20    5.90
  -3  23   5   38.50    5.30
   3  23  -5   27.40    6.80
  -3  23   5   21.70    6.90
   1 -23  -5   77.29    8.80
  -1 -23   5   85.99   11.90
  -1 -23   5   67.79    8.80
   1  23  -5   58.79    9.80
   1 -23   5  130.39   10.20
   1 -23   5  147.09   14.80
  -1 -23  -5  134.79   12.10
   1 -23   5  139.49   15.80
   1  23   5  141.79   12.50
  -1  23  -5  119.19   13.10
  -3 -23  -5   19.60    4.90
   3 -23   5   10.20    7.20
   3  23   5    6.10    4.90
  -3  23  -5    1.80    4.20
   5 -23   5   27.30   12.90
  -5 -23  -5   23.50    6.40
  -5  23  -5   19.20    7.80
   5  23   5   12.90    7.10
 -10 -24   5   54.49   11.40
 -10 -24   5   63.09   14.30
 -10  24   5   65.89   10.30
  10  24  -5   49.10    9.70
  -8 -24   5   -5.20    8.10
  -8 -24   5   -3.50    6.50
  -8 -24   5    8.10    6.90
   8  24  -5    4.20    4.60
  -8  24   5    0.80    3.90
  -6 -24   5   29.00    8.10
  -6 -24   5   27.30    7.50
  -6 -24   5   26.50    9.10
   6  24  -5   35.70    7.40
  -6  24   5   43.50    6.90
  -4 -24   5  285.97   21.90
   4 -24  -5  242.88   16.60
  -4 -24   5  259.27   20.20
  -4 -24   5  242.48   17.80
  -4  24   5  231.18   15.00
   4  24  -5  267.57   19.00
   2 -24  -5   -4.60    2.80
  -2 -24   5    3.40    4.60
  -2 -24   5   12.60    6.00
   2  24  -5    3.50    4.00
   0 -24  -5   84.49    9.50
   0 -24   5   83.89   13.80
   0 -24   5   80.59    9.20
   0 -24   5   62.89   16.70
   0  24  -5   96.39   11.10
   2 -24   5   31.70    5.20
  -2 -24  -5   27.50    6.50
   2 -24   5   29.70    9.00
   2  24   5   31.40    7.10
  -2  24  -5   25.00    6.60
  -4 -24  -5    2.30    4.40
   4 -24   5    7.50    8.30
  -4  24  -5    3.80    4.80
   4  24   5   10.20    6.30
  -9 -25   5   16.00   13.90
  -9 -25   5    5.90   10.40
   9  25  -5   15.20    7.00
  -9  25   5    6.80    5.00
  -7 -25   5   55.59    9.90
  -7 -25   5   62.89   10.00
  -7 -25   5   51.59   12.20
   7  25  -5   66.79   10.00
  -7  25   5   62.99    9.00
  -5 -25   5   26.90    7.10
  -5 -25   5   38.70   10.00
  -5 -25   5   18.70    7.80
  -5  25   5   17.40    4.70
   5  25  -5   11.70    5.10
  -3 -25   5   27.20   14.30
   3 -25  -5   30.10    6.20
  -3 -25   5   26.50    7.70
  -3 -25   5   36.80    9.30
  -3  25   5   26.90    4.70
   3  25  -5   21.90    6.40
   1 -25  -5  155.28   12.70
  -1 -25   5  126.09   15.90
  -1 -25   5  158.08   16.40
  -1 -25   5  132.89   12.00
   1  25  -5  142.49   13.80
   1 -25   5   15.00    8.50
   1 -25   5   24.80    5.50
   1 -25   5   21.50    7.80
  -1 -25  -5   26.00    6.20
   1  25   5   31.80    7.10
  -1  25  -5   37.60    7.70
  -3 -25  -5   -9.10    3.90
   3 -25   5  -14.70    7.10
  -3  25  -5   -2.90    4.80
   3  25   5   -0.50    5.10
  -8 -26   5   10.10   10.20
  -8 -26   5   -0.50    8.10
   8  26  -5    6.50    6.10
  -8  26   5    5.70    4.50
  -6 -26   5    8.40    8.40
  -6 -26   5    3.00    7.30
  -6 -26   5   13.00    6.60
   6  26  -5    6.80    4.90
  -6  26   5    8.00    4.20
  -4 -26   5   20.20    7.30
  -4 -26   5   26.60    8.80
   4 -26  -5   17.80    5.70
  -4 -26   5   27.80    9.50
  -4  26   5   21.80    7.50
   4  26  -5   25.10    7.00
  -2 -26   5    3.40    7.20
  -2 -26   5   -8.90    8.00
   2 -26  -5    2.10    3.60
  -2 -26   5   13.80    7.20
   2  26  -5    4.70    4.40
   0 -26   5   37.00    7.10
   0 -26   5   34.90    9.30
   0 -26  -5   42.40    7.90
   0 -26   5   46.10   10.90
   0  26  -5   48.50    9.40
   2 -26   5    7.70    4.30
  -2 -26  -5   13.40    5.10
   2 -26   5    6.10    7.80
  -2  26  -5   -3.90    4.90
   4 -26   5    4.70    8.20
  -4 -26  -5   13.70    5.70
   4  26   5   -1.60    6.70
  -4  26  -5   12.50    6.70
  -7 -27   5   11.70    8.40
  -7 -27   5   -4.80   10.30
  -7 -27   5   10.10    6.50
   7  27  -5    2.50    5.50
  -7  27   5    1.70    4.10
  -5 -27   5    1.90    7.90
  -5 -27   5   -7.50    5.90
  -5 -27   5   12.60    7.90
   5  27  -5    5.90    5.30
  -5  27   5    6.90    3.90
  -3 -27   5   87.09   13.80
   3 -27  -5   85.19   10.20
  -3 -27   5   73.99   13.10
  -3 -27   5   95.19   11.90
  -3  27   5   84.69    8.00
   3  27  -5  116.59   12.60
  -1 -27   5    1.80    7.40
   1 -27  -5   -3.60    3.90
  -1 -27   5   -0.10    6.50
   1  27  -5    6.90    4.60
   1 -27   5   85.09   14.60
  -1 -27  -5   85.19   10.50
   1 -27   5   61.89    8.60
  -1  27  -5   59.99   11.20
   1  27   5   94.39   11.30
  -3 -27  -5   61.29    9.90
   3 -27   5   76.99   14.50
  -3  27  -5   43.20    9.90
  -6 -28   5   16.10   11.10
  -6 -28   5   39.50    9.60
  -6 -28   5   25.80    9.40
   6  28  -5   23.40    7.80
  -6  28   5   41.30    7.60
  -4 -28   5  161.08   19.80
  -4 -28   5  104.89   15.80
   4 -28  -5  134.19   12.90
  -4 -28   5  145.39   15.20
   4  28  -5  163.38   15.80
  -4  28   5  148.79   11.50
  -2 -28   5  158.68   18.80
  -2 -28   5  191.98   15.80
   2 -28  -5  162.48   14.40
  -2 -28   5  177.48   18.50
   2  28  -5  174.78   16.60
   0 -28  -5    1.30    4.50
   0 -28   5    8.80    7.50
   0 -28   5    9.60    8.10
   0  28  -5   -2.10    5.10
   2 -28   5   87.69    9.60
  -2 -28  -5   70.89   10.80
   2 -28   5   61.49   14.00
  -2  28  -5   50.59    9.90
   2  28   5   83.49   12.10
  -5 -29   5    1.80    7.40
  -5 -29   5   10.30    9.50
  -5 -29   5   16.90   17.90
   5  29  -5   12.20   10.00
  -5  29   5   10.90    5.10
  -3 -29   5   80.99   14.60
   3 -29  -5   96.89   10.90
  -3 -29   5   66.49   13.80
  -3 -29   5   78.19   12.30
   3  29  -5   93.79   13.50
  -1 -29   5   12.40    9.70
  -1 -29   5   11.70    7.90
  -1 -29   5   18.10    7.10
   1  29  -5   33.30    9.60
   1 -29   5    7.20    5.80
  -1 -29  -5    6.00    5.10
   1 -29   5   11.50    9.60
  -1  29  -5    6.40    5.60
   1  29   5   -0.20    6.00
  -4 -30   5   15.20    8.20
   4 -30  -5   14.40    7.10
  -4 -30   5    5.20   10.00
  -4 -30   5   16.10   10.90
  -4  30   5   24.90    5.80
   4  30  -5    5.60    6.70
  -2 -30   5   32.70   11.80
  -2 -30   5   24.20    8.00
   2 -30  -5   41.60    8.50
  -2 -30   5   21.70   10.00
   2  30  -5   17.20    7.00
 -14   0   6    2.70    5.40
 -12   0   6   -5.40    3.40
 -12   0   6    6.70    4.30
 -10   0   6  501.65   24.10
 -10   0   6  477.05   27.30
  -8   0   6  162.18   10.90
  -8   0   6  182.58   13.40
  -6   0   6    7.70    3.30
  -6   0   6   10.30    3.00
  -4   0   6  602.84   30.10
  -4   0   6  627.84   29.60
  -2   0   6  449.46   22.00
  -2   0   6  416.76   22.60
   0   0  -6   17.60    4.20
   0   0   6   24.60    5.40
   0   0   6   22.00    3.30
   0   0   6   23.50    3.90
   2   0   6  275.07   17.60
   2   0   6  284.77   13.80
  -2   0  -6  283.47   19.20
   4   0   6  497.15   26.80
  -4   0  -6  479.35   24.30
  -6   0  -6   -5.00    3.10
   6   0   6    3.00    4.40
   8   0   6   38.00    7.50
  -8   0  -6   55.79    9.20
 -15  -1   6    2.10    7.00
 -15   1   6   -5.80    6.60
 -13  -1   6  112.19    9.90
 -13  -1   6  102.59   14.70
 -13   1   6  106.99   12.20
 -13   1   6  105.69    9.80
 -11  -1   6  205.08   16.10
 -11  -1   6  208.58   13.00
 -11   1   6  218.68   16.30
 -11   1   6  205.98   16.90
  -9  -1   6  104.29   10.20
  -9  -1   6  100.89    8.30
  -9   1   6   90.39    9.40
  -9   1   6  112.49    8.30
  -7  -1   6  157.48   12.10
  -7  -1   6  141.99   10.10
  -7   1   6  145.19   10.00
  -7   1   6  158.38   12.00
  -5  -1   6  281.47   16.90
  -5  -1   6  270.77   15.50
  -5   1   6  263.17   15.30
  -5   1   6  273.27   16.50
  -3  -1   6   42.70    5.60
  -3  -1   6   40.70    5.40
  -3   1   6   38.40    5.00
  -3   1   6   43.80    5.60
  -1  -1   6  126.99    9.20
  -1  -1   6  122.89   10.30
  -1   1   6  133.79   10.30
  -1   1   6  138.19    9.00
   1  -1   6  207.58   12.70
   1  -1   6  217.48   11.10
  -1  -1  -6  221.08   12.30
   1   1   6  219.58   12.30
   1   1   6  200.88   15.90
  -1   1  -6  204.48   12.40
   1   1   6  209.08   11.40
  -3  -1  -6  117.59    8.70
   3  -1   6  116.59   10.60
   3   1   6  110.69    7.40
  -3   1  -6  120.39    9.20
   3   1   6  125.39   10.90
   5  -1   6   65.59    9.00
  -5  -1  -6   77.09    7.90
   5   1   6   77.99    9.40
  -5   1  -6   79.19    8.20
  -7  -1  -6  150.98   12.70
   7  -1   6  161.58   14.20
  -7   1  -6  171.48   13.20
   7   1   6  134.59   13.20
   9  -1   6   -5.10    6.10
   9   1   6   12.60    7.30
 -14  -2   6   38.00    8.80
 -14   2   6   38.00    6.90
 -14   2   6   29.70    8.40
 -12  -2   6   22.70    4.90
 -12  -2   6    3.60    4.60
 -12   2   6   17.30    5.40
 -12   2   6   10.20    4.30
 -10  -2   6  355.26   18.60
 -10  -2   6  353.16   22.20
 -10   2   6  350.26   21.40
  -8  -2   6  101.39    8.10
  -8  -2   6  106.59   10.10
  -8   2   6   96.29    9.20
  -8   2   6   99.59    8.10
  -6  -2   6   82.79    8.50
  -6  -2   6   87.29    7.40
  -6   2   6   77.79   10.50
  -6   2   6   91.19    7.50
  -4  -2   6  405.16   21.10
  -4  -2   6  383.66   21.70
  -4   2   6  396.46   20.90
  -4   2   6  422.56   21.60
  -2  -2   6  175.68   12.30
  -2  -2   6  180.68   11.70
  -2   2   6  162.38   10.80
  -2   2   6  178.28   12.00
   0  -2  -6   81.89    6.10
   0  -2   6   75.09    5.40
   0  -2   6   81.09    8.30
   0  -2   6   71.29    6.70
   0   2   6   73.99    7.90
   0   2   6   71.99    5.90
   0   2  -6   75.59    6.70
   2  -2   6  113.19    7.90
  -2  -2  -6  127.09    8.30
   2  -2   6  112.89   10.70
   2   2   6   94.49    9.10
  -2   2  -6  132.79    9.20
   2   2   6  125.89   11.40
   4  -2   6  158.98   13.10
  -4  -2  -6  152.88   10.40
   4   2   6  143.49    9.00
  -4   2  -6  163.68   11.40
   4   2   6  148.99   12.10
   6  -2   6   14.80    5.50
  -6  -2  -6   15.20    4.80
   6   2   6    7.10    4.80
  -6   2  -6    8.20    4.30
   8  -2   6   46.20    8.50
   8   2   6   47.40    8.30
  -8   2  -6   48.50    8.60
 -15  -3   6   15.60    8.80
 -15   3   6   31.90    7.40
 -15   3   6   21.30    7.80
 -13  -3   6    8.00    4.40
 -13  -3   6   10.90    7.00
 -13   3   6   12.80    5.50
 -13   3   6    5.70    4.60
 -11  -3   6    9.00    4.90
 -11  -3   6    7.10    3.90
 -11   3   6    5.90    3.60
 -11   3   6    5.70    4.00
  -9  -3   6   89.59    9.60
  -9  -3   6   89.69    7.60
  -9   3   6   80.89    8.80
  -7  -3   6   36.60    5.10
  -7  -3   6   44.30    6.40
  -7   3   6   37.90    5.10
  -7   3   6   36.00    5.40
  -5  -3   6   18.00    4.40
  -5  -3   6   14.70    3.80
  -5   3   6   11.60    3.30
  -5   3   6   17.70    4.10
  -3  -3   6  319.47   18.60
  -3  -3   6  354.56   19.20
  -3   3   6  328.07   18.30
  -3   3   6  321.17   17.60
  -1  -3   6   67.39    7.70
  -1  -3   6   64.69    6.40
  -1   3   6   63.69    6.90
  -1   3   6   68.59    5.60
   1   3  -6   75.69    6.60
  -1  -3  -6   26.60    3.80
   1  -3   6   18.70    3.10
   1  -3   6   20.90    4.30
   1  -3   6   15.70    4.70
   1   3   6   31.30    6.00
  -1   3  -6   24.60    4.20
   1   3   6   24.30    3.50
  -3  -3  -6   78.99    6.50
   3  -3   6   62.79    8.70
   3   3   6   78.09    8.50
  -3   3  -6   72.89    7.50
  -5  -3  -6   56.89    6.60
   5  -3   6   45.00    8.40
  -5   3  -6   40.70    6.80
   5   3   6   52.39    7.80
  -7  -3  -6   28.90    6.00
   7  -3   6   30.70    7.40
   7   3   6   49.70    7.70
  -7   3  -6   39.60    7.10
   9  -3   6   51.49    9.90
   9   3   6   80.49   11.90
 -14  -4   6  240.18   21.00
 -14   4   6  250.37   16.00
 -14   4   6  227.68   19.00
 -12  -4   6   51.79    9.30
 -12  -4   6   62.89    7.30
 -12   4   6   49.70   13.10
 -12   4   6   55.39    7.30
 -10  -4   6  561.94   31.50
 -10  -4   6  592.54   27.10
 -10   4   6  574.34   30.50
 -10   4   6  566.24   27.60
  -8  -4   6  208.18   12.40
  -8  -4   6  231.98   15.70
  -8   4   6  175.48   13.40
  -6  -4   6  100.09    7.80
  -6  -4   6   91.09    9.70
  -6   4   6   95.89    7.80
  -6   4   6   83.19    8.20
  -4  -4   6  215.08   13.90
  -4  -4   6  193.68   14.20
  -4   4   6  238.58   13.80
  -4   4   6  234.08   14.00
  -2  -4   6  278.17   16.90
  -2  -4   6  297.07   16.60
  -2   4   6  256.07   14.30
  -2   4   6  249.58   15.70
   0  -4   6  253.47   22.70
   0  -4   6  205.68   14.40
   0   4   6  230.88   11.80
   0   4  -6  218.58   13.40
   0   4   6  220.88   14.40
   2  -4   6  184.38   13.10
   2  -4   6  214.88   15.20
  -2  -4  -6  197.08   11.20
  -2   4  -6  231.68   13.60
   4  -4   6  449.06   25.80
  -4  -4  -6  444.36   21.40
   4   4   6  445.96   24.20
  -4   4  -6  421.56   23.40
   6  -4   6  117.49   12.50
  -6  -4  -6  105.29    9.30
   6   4   6   98.99   10.50
  -6   4  -6   82.59    9.80
   8   4   6  328.77   21.60
  -8   4  -6  406.56   23.80
 -15  -5   6   57.79   12.50
 -15   5   6   64.89   11.00
 -15   5   6   45.20    8.60
 -13  -5   6  208.68   19.20
 -13   5   6  275.87   16.20
 -13   5   6  251.57   18.80
 -11  -5   6  326.37   15.80
 -11  -5   6  302.17   20.60
 -11   5   6  255.37   18.50
 -11   5   6  260.37   16.20
  -9  -5   6 1599.64   64.79
  -9  -5   6 1531.85   69.59
  -9   5   6 1510.05   67.79
  -9   5   6 1523.05   65.49
  -7  -5   6  456.55   25.10
  -7  -5   6  413.36   21.70
  -7   5   6  434.76   23.40
  -5  -5   6 3910.01  155.38
  -5  -5   6 3780.82  157.28
  -5   5   6 3742.43  154.48
  -5   5   6 3907.61  155.68
  -3  -5   6   63.89    7.30
  -3  -5   6   73.39    7.90
  -3   5   6   78.29    7.30
  -3   5   6   73.89    6.60
  -1  -5   6 3048.90  128.59
  -1  -5   6 2888.81  125.59
  -1   5   6 3081.79  122.49
   1   5  -6 3171.08  125.29
  -1   5   6 3143.19  126.09
  -1  -5  -6  618.44   26.50
   1  -5   6  642.44   31.70
   1  -5   6  554.94   25.60
   1  -5   6  614.34   29.80
   1   5   6  593.24   31.20
  -1   5  -6  579.24   28.80
   3  -5   6 1625.14   71.79
  -3  -5  -6 1569.74   65.89
  -3   5  -6 1612.54   69.19
   3   5   6 1612.44   69.89
  -5  -5  -6  209.98   12.40
   5  -5   6  199.98   16.00
  -5   5  -6  202.68   14.60
   5   5   6  208.48   14.40
   7  -5   6  248.98   18.10
  -7   5  -6  219.68   16.50
   7   5   6  208.78   15.60
   9  -5   6   36.80    8.90
   9   5   6   48.70    8.70
  -9   5  -6   61.89   10.20
 -14  -6   6   72.29   12.80
 -14   6   6   92.39   10.40
 -14   6   6   87.09   12.10
 -12  -6   6  161.88   15.10
 -12   6   6  161.88   14.20
 -10  -6   6  103.59    8.20
 -10  -6   6   79.49   10.20
 -10   6   6   87.79    9.40
  -8  -6   6    4.90    3.70
  -8  -6   6    7.30    3.10
  -8   6   6    6.20    2.90
  -8   6   6    8.20    3.10
  -6  -6   6  351.36   18.60
  -6  -6   6  286.17   26.70
  -6   6   6  354.76   19.20
  -6   6   6  330.27   19.80
  -4  -6   6  135.39   10.80
  -4  -6   6  129.99   11.20
  -4   6   6  142.09   10.10
  -4   6   6  141.39   10.10
  -2  -6   6  198.18   14.60
  -2  -6   6  220.38   14.60
  -2   6   6  243.48   12.60
  -2   6   6  225.58   14.10
   0  -6   6  439.46   23.70
   0  -6   6  409.46   22.00
   0   6  -6  401.26   21.40
   0   6   6  381.86   18.00
   0   6   6  402.06   22.20
   2  -6   6   22.10    6.20
   2  -6   6   38.90    6.40
  -2   6  -6   23.00    4.50
   2   6   6   20.30    6.10
  -4  -6  -6  116.89    8.20
   4  -6   6  150.68   13.10
  -4  -6  -6  141.09    9.10
  -4   6  -6  143.19   11.50
   4   6   6  132.39   11.20
  -6  -6  -6  140.09   10.10
   6  -6   6  127.99   13.70
  -6  -6  -6  134.29    9.90
  -6   6  -6  133.49   12.30
   6   6   6  139.39   11.90
   8  -6   6   33.50    8.30
   8   6   6   47.00    8.10
  -8   6  -6   38.10    8.10
 -15  -7   6   20.10    9.50
 -15   7   6   15.60    7.00
 -15   7   6   22.60    7.30
 -13  -7   6   35.60    8.30
 -13   7   6   32.10    7.60
 -11  -7   6   89.49   11.10
 -11  -7   6   86.69    8.10
 -11   7   6   79.89    9.60
  -9  -7   6    2.20    3.90
  -9  -7   6    7.20    3.50
  -9   7   6    4.00    3.30
  -7  -7   6   67.49    7.00
  -7  -7   6   62.19    8.10
  -7   7   6   54.99    6.50
  -7   7   6   65.79    6.60
  -5  -7   6  457.45   24.30
  -5  -7   6  466.25   28.00
  -5   7   6  493.35   25.00
  -5   7   6  460.55   24.10
  -3  -7   6   21.60    5.30
  -3  -7   6   26.10    5.20
  -3   7   6   17.60    3.50
  -3   7   6   20.50    4.60
  -1  -7   6  222.08   14.20
  -1  -7   6  231.08   15.40
  -1   7   6  206.78   13.60
   1   7  -6  201.58   13.20
  -1   7   6  183.18   10.20
   1  -7   6  247.88   17.30
   1  -7   6  265.47   16.30
  -1   7  -6  243.38   15.40
  -3  -7  -6   12.70    2.60
   3  -7   6   14.30    5.70
  -3  -7  -6   14.40    3.30
   3   7   6   12.70    4.40
  -3   7  -6   10.00    4.10
  -5  -7  -6   41.50    5.40
   5  -7   6   55.79    9.30
  -5   7  -6   34.10    6.80
   5   7   6   56.09    7.60
  -7  -7  -6   72.89    7.20
   7  -7   6   51.79    9.90
   7   7   6   63.49    8.90
  -7   7  -6   65.59    9.90
   9  -7   6   24.70    8.70
  -9   7  -6   13.50    7.90
 -14  -8   6   92.79   14.10
 -14   8   6   99.89   12.50
 -12  -8   6    7.20    5.70
 -12   8   6   10.10    5.20
 -10  -8   6  133.19    9.90
 -10  -8   6  157.08   13.90
 -10   8   6  131.99   11.80
  -8  -8   6  321.37   17.50
  -8  -8   6  330.97   20.90
  -8   8   6  294.27   18.50
  -6  -8   6   -0.10    2.90
  -6  -8   6    6.90    3.40
  -6   8   6    8.20    2.80
  -6   8   6    9.10    3.10
  -4  -8   6  352.06   20.40
  -4   8   6  359.06   19.30
  -4   8   6  364.76   19.20
  -2  -8   6  329.27   19.60
   2   8  -6  333.97   18.90
  -2   8   6  333.77   16.30
   0  -8   6   32.40    7.00
   0  -8   6   27.90    5.60
   0   8  -6   29.10    5.50
   2  -8   6  204.38   15.70
  -2  -8  -6  186.68    9.80
   2  -8   6  197.88   14.10
   2   8   6  216.58   14.30
  -2   8  -6  196.18   13.70
  -4  -8  -6  117.69    8.80
   4  -8   6  119.89   12.30
  -4  -8  -6  127.59    7.80
  -4   8  -6  121.59   11.00
   4   8   6  125.09   10.90
   6  -8   6   14.60    6.30
  -6  -8  -6   20.70    4.30
  -6   8  -6   29.00    6.70
   6   8   6   25.80    5.60
  -8  -8  -6   67.39    7.90
   8  -8   6   69.69   11.20
  -8   8  -6   58.89   10.30
   8   8   6   70.39   10.40
 -15  -9   6   44.30   12.10
 -15   9   6   45.80   10.30
 -13  -9   6   44.10    9.50
 -13   9   6   40.60    8.10
 -11  -9   6    7.20    4.90
 -11   9   6   13.00    4.60
  -9  -9   6   72.79    9.30
  -9  -9   6   70.89    7.60
  -9   9   6   64.89    7.80
  -7  -9   6  114.59   11.30
  -7  -9   6  124.69    9.80
  -7   9   6  101.39    9.10
  -5  -9   6    8.00    3.50
  -5  -9   6   -1.40    2.90
  -5   9   6    6.30    2.50
  -5   9   6    6.40    2.50
  -3  -9   6  291.57   18.40
  -3  -9   6  305.47   18.70
  -3   9   6  277.17   16.60
  -3   9   6  293.37   15.70
  -1  -9   6   19.50    4.60
  -1  -9   6   19.20    5.30
   1   9  -6   22.60    4.70
  -1   9   6   20.50    4.70
   1  -9   6   30.30    6.60
  -1  -9  -6   24.20    4.40
   1  -9   6   22.50    5.20
   1   9   6   27.40    5.80
  -1   9  -6   26.40    5.20
  -3  -9  -6   88.29    7.40
   3  -9   6   98.89   11.20
   3   9   6   90.89    9.40
  -3   9  -6   80.09    8.90
  -5  -9  -6   13.30    3.60
   5  -9   6    9.70    6.20
  -5   9  -6   10.30    4.70
   5   9   6   20.20    5.20
   7  -9   6   19.00    7.10
  -7  -9  -6   21.10    4.90
  -7   9  -6   11.40    6.30
   7   9   6    9.00    5.40
 -14 -10   6   28.40    9.80
 -14  10   6   28.80    7.30
 -12 -10   6   33.20    8.50
 -12  10   6   36.00    7.80
 -10 -10   6  100.39    9.00
 -10 -10   6  103.09   11.80
 -10  10   6  107.99   10.60
  -8 -10   6   41.90    7.80
  -8 -10   6   43.80    6.50
  -8  10   6   45.30    6.30
  -6 -10   6  498.95   25.60
  -6 -10   6  499.75   28.30
  -6  10   6  488.85   25.00
  -4 -10   6   96.09    9.70
  -4 -10   6  112.99   10.70
  -4  10   6  122.19    8.90
  -4  10   6  114.99    9.00
  -2 -10   6   95.49    9.50
  -2 -10   6   83.69    8.80
  -2  10   6   71.29    5.60
   2  10  -6   72.29    8.00
  -2  10   6   67.89    7.30
   0 -10   6  413.36   24.10
   0 -10  -6  434.76   21.50
   0 -10   6  439.86   25.60
   0  10   6  459.85   23.80
   0  10  -6  410.66   24.10
  -2 -10  -6   92.59    7.50
   2 -10   6   85.79    9.30
   2 -10   6   94.49   11.20
   2  10   6   78.79    8.80
  -2  10  -6   80.99    8.70
   4 -10   6   47.10    9.20
  -4 -10  -6   56.89    6.30
  -4  10  -6   43.40    7.30
   4  10   6   51.89    8.00
   6 -10   6   31.40    8.10
  -6 -10  -6   59.89    6.90
   6  10   6   65.69    8.30
  -6  10  -6   41.60    8.00
  -8 -10  -6   33.10    5.90
   8 -10   6   19.10    8.40
  -8  10  -6   23.30    7.60
   8  10   6   12.70    6.40
 -13 -11   6  111.59   13.80
 -13  11   6   95.79   11.70
 -11 -11   6  107.69   13.10
 -11  11   6  125.59   11.90
  -9 -11   6   12.80    4.60
  -9 -11   6   11.60    5.10
  -9  11   6   13.20    3.90
  -7 -11   6  147.69   12.90
  -7 -11   6  112.89   10.40
  -7  11   6  125.99   10.00
  -5 -11   6  175.88   14.30
  -5 -11   6  173.98   13.20
  -5  11   6  185.68   11.90
  -3 -11   6   19.60    5.00
  -3 -11   6   23.70    5.90
  -3  11   6   18.10    3.50
   3  11  -6   15.00    4.30
  -3  11   6   20.30    4.40
  -1 -11   6  181.08   14.20
  -1 -11   6  149.69   12.40
   1 -11  -6  157.98   10.60
  -1  11   6  179.58   12.20
   1  11  -6  155.88   12.10
   1 -11   6  224.68   16.60
   1 -11   6  212.58   15.00
  -1 -11  -6  199.98   12.40
  -1  11  -6  196.48   14.10
   1  11   6  185.88   14.10
   3 -11   6   64.99    9.70
  -3 -11  -6   72.49    7.00
  -3  11  -6   61.59    8.30
   3  11   6   69.29    8.40
   5 -11   6   54.79   17.10
  -5 -11  -6   77.69    7.70
  -5  11  -6   64.79    9.30
   5  11   6   85.59    9.10
  -7 -11  -6   72.29    8.50
   7 -11   6   47.80   10.50
  -7  11  -6   68.69   10.50
   7  11   6   54.79    7.90
 -14 -12   6   71.29   13.10
 -14  12   6   72.79   14.10
 -12 -12   6   15.60    7.40
 -12  12   6   21.40    6.20
 -10 -12   6   83.69   11.40
 -10 -12   6  106.29    9.40
 -10  12   6  100.09   11.30
  -8 -12   6  158.28   14.10
  -8 -12   6  143.99   11.40
  -8  12   6  163.48   12.50
  -6 -12   6   48.00    8.30
  -6 -12   6   54.09    7.60
  -6  12   6   53.99    6.20
  -4 -12   6  112.69   10.90
  -4 -12   6  101.89   11.50
  -4  12   6  105.79    9.00
   4  12  -6  104.79   10.00
  -2 -12   6   91.69   10.30
  -2 -12   6   87.79    9.70
  -2  12   6   93.29    8.60
  -2  12   6   90.39    6.10
   2  12  -6  108.29    9.70
   0 -12   6    8.20    3.50
   0 -12   6    8.50    4.70
   0 -12  -6   10.20    3.10
   0  12  -6    1.10    2.90
   0  12   6   11.20    3.70
   2 -12   6  176.58   15.40
  -2 -12  -6  165.58   11.20
   2 -12   6  163.88   13.70
  -2  12  -6  149.29   12.60
   2  12   6  180.18   13.10
   4 -12   6  148.89   14.80
  -4 -12  -6  159.08   11.10
  -4  12  -6  136.49   12.70
   4  12   6  154.28   12.30
   6 -12   6   -1.30    5.90
  -6 -12  -6    5.10    3.70
   6  12   6    4.80    4.30
  -6  12  -6    2.40    5.00
  -8 -12  -6   10.00    5.20
   8 -12   6   14.70    8.70
  -8  12  -6   13.20    6.70
 -13 -13   6   40.40   10.50
 -13  13   6   59.99   10.90
 -11 -13   6   29.50    8.30
 -11  13   6   33.00    6.90
  -9 -13   6   34.30    8.10
  -9  13   6   21.20    5.00
  -7 -13   6   33.60    7.50
  -7 -13   6   35.90    6.40
  -7  13   6   48.70    6.30
  -5 -13   6   38.70    8.00
  -5  13   6   41.40    5.20
  -3 -13   6   45.90    8.00
  -3 -13   6   53.79    8.90
   3  13  -6   39.80    7.20
  -3  13   6   49.80    5.20
  -3  13   6   50.79    6.20
   1 -13  -6   42.20    5.50
  -1 -13   6   43.70    8.60
  -1 -13   6   41.10    7.20
   1  13  -6   52.09    6.90
  -1  13   6   47.60    6.60
  -1 -13  -6   49.60    5.70
   1 -13   6   34.80    4.70
   1 -13   6   53.19    9.90
   1 -13   6   46.30    7.90
  -1  13  -6   40.10    6.90
   1  13   6   44.40    7.50
  -3 -13  -6   64.29    7.10
   3 -13   6   61.89   10.90
   3  13   6   97.19    9.50
  -3  13  -6   69.69    9.00
  -5 -13  -6   42.90    6.50
   5 -13   6   34.00    8.40
   5  13   6   31.60    6.60
  -5  13  -6   34.30    7.10
   7 -13   6   57.59   11.40
  -7 -13  -6   94.39    9.60
   7  13   6   98.59   10.30
  -7  13  -6   99.89   12.90
 -14 -14   6  218.58   22.60
 -14  14   6  268.87   20.50
 -12 -14   6   87.39   13.60
 -12  14   6   83.59   10.30
 -10 -14   6  413.96   25.80
 -10  14   6  336.27   21.90
  -8 -14   6   19.60    6.60
  -8 -14   6   14.00    5.10
  -8  14   6    8.50    3.20
  -6 -14   6  251.27   18.90
  -6 -14   6  257.77   17.00
  -6  14   6  256.97   15.50
  -4 -14   6  246.58   17.40
  -4 -14   6  238.18   16.50
   4  14  -6  190.78   15.00
  -4  14   6  211.08   12.90
  -2 -14   6  143.49   13.10
   2 -14  -6  134.39   10.60
  -2 -14   6  144.49   13.60
  -2  14   6  201.38   12.90
  -2  14   6  188.88    9.10
   2  14  -6  176.58   13.40
   0 -14   6  311.47   16.00
   0 -14  -6  296.87   17.00
   0 -14   6  300.67   20.20
   0 -14   6  320.67   21.50
   0  14   6  293.87   18.40
   0  14  -6  291.97   19.10
   2 -14   6   18.30    5.60
  -2 -14  -6   31.80    5.50
   2 -14   6   29.90    7.90
   2  14   6   23.20    6.10
  -2  14  -6   30.40    6.50
   4 -14   6  403.66   27.20
  -4 -14  -6  401.06   22.20
  -4  14  -6  432.96   25.70
   4  14   6  446.76   23.70
  -6 -14  -6   88.19    9.20
   6 -14   6   95.09   14.10
   6  14   6   66.59    9.30
  -8 -14  -6  206.88   15.40
   8 -14   6  234.78   21.40
  -8  14  -6  188.58   18.90
 -13 -15   6  175.88   21.80
 -13  15   6  196.68   16.80
 -11 -15   6  105.99   14.20
 -11  15   6  136.49   12.60
  -9 -15   6  916.91   46.50
  -9 -15   6  817.92   39.70
  -9  15   6  906.51   42.70
  -7 -15   6  250.77   19.50
  -7 -15   6  244.18   17.00
  -7  15   6  276.07   16.60
  -5 -15   6 1592.24   71.59
  -5 -15   6 1607.64   74.29
  -5  15   6 1617.24   68.69
   5  15  -6 1656.13   72.49
  -3 -15   6   22.90    6.40
  -3 -15   6   29.00    6.90
  -3  15   6   27.30    4.40
   3  15  -6   23.70    6.00
  -1 -15   6 1900.11   86.49
  -1 -15   6 1875.41   81.49
  -1 -15   6 1945.61   87.59
   1 -15  -6 1976.50   82.69
  -1  15   6 2043.10   84.39
   1  15  -6 2071.49   85.79
   1 -15   6  192.18   14.90
   1 -15   6  175.88   10.20
   1 -15   6  170.48   15.90
  -1 -15  -6  193.18   12.40
   1  15   6  163.48   13.30
  -1  15  -6  136.99   12.70
  -3 -15  -6  606.64   29.80
   3 -15   6  649.14   37.70
  -3  15  -6  560.84   32.00
   3  15   6  593.14   31.20
  -5 -15  -6  199.18   14.80
   5 -15   6  199.58   18.80
   5  15   6  184.48   14.70
  -5  15  -6  209.78   17.30
   7 -15   6  210.58   20.80
  -7 -15  -6  217.18   15.50
  -7  15  -6  214.18   18.70
   7  15   6  226.98   16.00
 -12 -16   6   34.60   10.00
 -12  16   6   25.20    7.00
 -10 -16   6   -2.30    5.80
 -10  16   6    9.20    4.60
  -8 -16   6   27.20    6.40
  -8 -16   6   35.50    8.90
  -8  16   6   16.30    4.30
  -6 -16   6   25.10    6.40
  -6 -16   6   33.70    8.10
  -6  16   6   23.50    4.90
   6  16  -6   12.60    4.70
  -4 -16   6   49.99    8.90
  -4 -16   6   62.69    9.10
   4  16  -6   52.39    8.60
  -4  16   6   60.69    6.00
  -2 -16   6   58.09    8.90
  -2 -16   6   59.09   10.10
   2 -16  -6   69.89    7.20
  -2  16   6   70.59    8.00
   2  16  -6   62.59    8.40
   0 -16   6   23.40    6.60
   0 -16  -6   23.60    4.90
   0 -16   6   26.60    4.60
   0 -16   6   21.80    7.10
   0  16   6   37.30    7.00
   0  16  -6   25.80    5.50
   2 -16   6   22.10    8.40
   2 -16   6   20.20    6.00
  -2 -16  -6   19.20    4.40
   2  16   6   18.40    5.50
  -2  16  -6   16.70    5.40
  -4 -16  -6   16.80    6.10
   4 -16   6   13.20    6.90
   4  16   6   21.20    6.20
  -4  16  -6   11.80    5.40
  -6 -16  -6   25.40    6.00
   6 -16   6   24.00    8.40
  -6  16  -6   23.40    7.60
   6  16   6   30.20    6.70
 -13 -17   6   71.39   18.40
 -13 -17   6   43.90   11.00
 -13  17   6   58.19   10.30
 -11 -17   6    6.90    8.00
 -11  17   6   23.30    6.50
  -9 -17   6   59.09    8.00
  -9 -17   6   55.99   11.40
  -9  17   6   38.00    6.90
  -7 -17   6  112.89   13.40
  -7  17   6  112.19    9.90
  -5 -17   6  168.48   14.30
  -5 -17   6  181.48   15.90
  -5  17   6  171.28   11.50
   5  17  -6  145.99   13.40
  -3 -17   6   63.69    7.90
   3 -17  -6   68.09    7.20
  -3 -17   6   68.19    9.80
  -3 -17   6   62.49    9.20
   3  17  -6   67.29    8.80
  -3  17   6   67.29    5.90
  -3  17   6   64.89    7.90
   1 -17  -6  245.48   15.10
  -1 -17   6  273.27   19.30
  -1 -17   6  244.68   18.20
   1  17  -6  213.28   16.50
  -1  17   6  225.58   15.60
  -1 -17  -6  121.49    9.60
   1 -17   6  124.19   13.70
   1 -17   6   88.89    7.70
   1 -17   6   96.19   11.30
   1  17   6  135.99   11.50
  -1  17  -6  102.09   10.90
   3 -17   6   28.70    8.40
  -3  17  -6   35.30    7.50
   3  17   6   43.60    7.70
   5 -17   6   45.80   10.30
  -5 -17  -6   50.69    7.70
  -5  17  -6   38.30    8.40
   5  17   6   50.59    8.00
  -7 -17  -6   34.90    7.20
   7 -17   6   54.49   19.90
  -7  17  -6   32.20    8.70
 -12 -18   6   74.99   13.40
 -12 -18   6   58.99   11.80
 -12  18   6   54.99    9.80
 -10 -18   6   10.20    6.40
 -10 -18   6    8.50    7.00
 -10  18   6    8.20    4.10
  -8 -18   6   60.29   11.10
  -8 -18   6   80.79   10.60
  -8  18   6   83.89    9.10
  -6 -18   6   60.09    9.60
  -6 -18   6   71.79   12.10
   6  18  -6   64.09    9.10
  -6  18   6   76.39    7.80
  -4 -18   6   41.10    8.20
  -4 -18   6   35.50    6.60
  -4 -18   6   30.10    7.70
  -4  18   6   44.70    5.50
  -4  18   6   35.60    5.40
   4  18  -6   38.20    7.90
   2 -18  -6  124.19   10.10
  -2 -18   6  132.29   13.30
  -2 -18   6  122.79   10.70
  -2 -18   6  122.19   12.70
   2  18  -6  137.69   12.30
  -2  18   6  132.79   11.30
   0 -18   6  106.79   11.70
   0 -18   6  102.39   12.80
   0 -18   6   79.89    8.00
   0 -18  -6   94.69    9.00
   0  18   6   99.29   10.40
   0  18  -6   98.39   10.60
   2 -18   6   26.10    8.20
   2 -18   6   33.20    7.40
  -2 -18  -6   32.00    8.90
  -2  18  -6   29.20    7.30
   2  18   6   12.90    5.60
  -4 -18  -6   27.00    6.00
   4 -18   6   33.90   10.50
  -4  18  -6   29.20    6.90
   4  18   6   40.00    7.50
   6 -18   6   37.60   10.00
  -6 -18  -6   39.10    7.70
  -6  18  -6   33.00    8.90
   6  18   6   41.40    7.50
 -11 -19   6   64.29   12.50
 -11 -19   6   70.19   12.10
 -11  19   6   94.59   11.10
  -9 -19   6    9.90    6.70
  -9 -19   6    6.90    5.60
  -9 -19   6   10.60    6.30
  -9  19   6    6.00    3.80
  -7 -19   6   16.50    6.50
  -7 -19   6   34.90    8.10
  -7 -19   6   25.10    7.80
  -7  19   6   35.00    6.40
   7  19  -6   16.40    6.10
  -5 -19   6   89.79   11.90
  -5 -19   6   96.89   10.90
  -5 -19   6   98.39   12.60
   5  19  -6   85.59   10.50
  -5  19   6  100.69    8.70
  -5  19   6   94.29    9.50
  -3 -19   6   13.20    5.60
  -3 -19   6   12.60    6.30
  -3 -19   6   14.90    4.80
   3 -19  -6    7.70    3.80
   3  19  -6   18.20    5.80
  -3  19   6    8.50    3.00
  -3  19   6   11.60    3.20
   1 -19  -6  121.19    9.80
  -1 -19   6  100.29   12.40
  -1 -19   6   97.19   11.60
  -1 -19   6   89.79    9.00
   1  19  -6  105.59   11.10
  -1  19   6  100.89   10.20
  -1 -19  -6   25.90    5.90
   1 -19   6   29.00    5.00
   1 -19   6   30.60    8.10
   1 -19   6   37.30    9.60
   1  19   6   37.80    7.30
  -3 -19  -6   18.30    4.90
   3 -19   6    7.20    6.50
   3  19   6   24.90    6.50
  -3  19  -6   21.40    6.10
  -5 -19  -6   84.29   10.10
   5 -19   6   80.89   14.60
  -5  19  -6   81.29   12.30
   5  19   6  106.99   11.40
 -12 -20   6   20.80   11.30
 -12 -20   6   17.40    9.00
 -12  20   6   13.30    6.20
 -10 -20   6   20.70    9.00
 -10 -20   6   16.70    8.50
  -8 -20   6  123.19   15.70
  -8 -20   6  104.89   13.40
  -8 -20   6  131.99   13.90
  -8  20   6  128.09   11.30
   8  20  -6  118.09   13.10
  -6 -20   6   25.10    7.70
  -6 -20   6   17.20    7.10
  -6  20   6   21.30    5.00
   6  20  -6   13.60    5.40
  -6  20   6   24.80    6.00
  -4 -20   6   37.60    8.70
  -4 -20   6   31.10    8.30
  -4 -20   6   38.30    7.50
   4  20  -6   37.40    8.70
  -4  20   6   40.70    5.70
  -4  20   6   32.70    5.50
  -2 -20   6  138.99   11.70
  -2 -20   6  163.08   15.20
   2 -20  -6  151.28   17.00
  -2 -20   6  139.79   15.20
   0 -20   6    3.70    4.90
   0 -20   6    9.20    3.70
   0 -20   6   12.20    6.90
   0 -20  -6    9.00    4.00
   0  20   6    9.80    4.30
   2 -20   6   28.40    8.00
  -2 -20  -6   20.50    5.00
   2  20   6   19.80    6.10
  -2  20  -6   25.90    6.60
   4 -20   6  159.88   18.20
  -4 -20  -6  158.98   13.00
   4  20   6  143.89   14.00
  -4  20  -6  136.59   14.40
   6 -20   6   -2.20    8.10
  -6 -20  -6   13.30    6.10
  -6  20  -6   12.50    7.50
 -11 -21   6   32.20   10.90
 -11 -21   6   19.20   10.90
 -11  21   6   13.10    9.80
  -9 -21   6   14.80    7.10
  -9 -21   6   -2.50    7.70
  -9 -21   6   13.40    6.50
  -9  21   6   20.50    5.40
   9  21  -6   25.10    7.40
  -7 -21   6   41.40    8.60
  -7 -21   6   85.19   11.50
  -7 -21   6   65.09   12.50
  -7  21   6   59.49    8.00
   7  21  -6   61.89    9.90
  -5 -21   6   43.60    8.90
  -5 -21   6   32.40    8.30
  -5 -21   6   39.60    9.10
  -5  21   6   43.10    6.80
  -5  21   6   39.00    6.20
   5  21  -6   46.20    8.90
  -3 -21   6  104.09   11.00
   3 -21  -6  108.79   10.00
  -3 -21   6   86.19   13.30
  -3 -21   6  118.69   13.40
   3  21  -6  107.89   11.60
  -3  21   6   92.89    7.60
  -1 -21   6    8.70    6.10
  -1 -21   6   14.80    7.20
   1 -21  -6   18.20    4.90
  -1 -21   6   15.10    4.80
  -1  21   6   20.50    5.60
   1  21  -6   18.20    5.80
   1 -21   6   34.30    9.20
   1 -21   6   27.20    7.50
  -1 -21  -6   29.20    5.80
   1 -21   6   31.40    6.10
  -1  21  -6   23.20    6.90
   1  21   6   22.90    6.60
   3 -21   6   35.90   10.80
   3  21   6   26.50    7.30
  -3  21  -6   25.30    6.80
  -5 -21  -6   10.90    5.50
  -5  21  -6   20.90    6.40
   5  21   6    7.50    6.30
 -10 -22   6    3.70    8.20
 -10  22   6    6.80    4.60
  10  22  -6   -1.10    5.40
  -8 -22   6   66.69   10.10
  -8 -22   6   93.59   12.90
  -8 -22   6   54.29   12.20
   8  22  -6   82.29   11.50
  -8  22   6   77.59    9.60
  -6 -22   6  113.89   13.20
  -6 -22   6   75.89   11.80
  -6 -22   6   74.39   13.80
  -6  22   6  107.19   10.50
   6  22  -6  118.89   13.00
  -4 -22   6   26.50    8.30
  -4 -22   6   28.50    8.50
  -4 -22   6   25.70    6.70
   4  22  -6   27.60    7.40
  -4  22   6   20.00    4.80
  -4  22   6   23.20    4.40
  -2 -22   6  116.99   11.20
  -2 -22   6  137.79   15.00
   2 -22  -6  117.49   10.80
   2  22  -6  122.69   12.70
   0 -22   6  154.08   17.30
   0 -22   6  163.58   15.80
   0 -22   6  144.79   11.50
   0 -22  -6  160.08   12.90
   0  22   6  173.18   13.90
   0  22  -6  154.08   14.70
  -2 -22  -6   36.40    7.30
   2 -22   6   28.10    9.70
  -2  22  -6   42.30    8.60
   2  22   6   44.20    8.60
  -4 -22  -6   15.80    5.90
   4 -22   6    6.50    8.00
   4  22   6    0.90    6.10
  -4  22  -6   14.20    7.20
  -9 -23   6    9.70    8.00
  -9 -23   6    6.90    9.60
  -9  23   6   -2.40    3.80
   9  23  -6    4.70    5.30
  -7 -23   6   37.10   10.50
  -7 -23   6   81.79   12.20
  -7 -23   6   59.09    9.90
   7  23  -6   60.09   10.50
  -7  23   6   63.19    8.50
  -5 -23   6   66.39   12.70
  -5 -23   6   80.29   12.40
  -5 -23   6   94.19   12.00
   5  23  -6   92.09   11.80
  -5  23   6   96.89    9.30
  -3 -23   6   50.79    8.50
  -3 -23   6   67.99   12.10
   3 -23  -6   66.89    8.20
  -3  23   6   58.89    6.30
  -3  23   6   70.99    6.50
   3  23  -6   71.59   10.30
  -1 -23   6   95.69   13.20
   1 -23  -6  115.99   10.70
  -1 -23   6   71.39   13.30
  -1 -23   6   81.49   10.00
   1  23  -6  103.99   11.90
  -1  23   6  104.99   11.60
   1 -23   6   52.99   10.60
   1 -23   6  104.39   15.20
  -1 -23  -6   89.29    9.90
   1 -23   6   90.29    8.80
  -1  23  -6   86.49   11.70
   1  23   6   88.89   11.40
  -3 -23  -6   26.70    6.40
   3 -23   6   18.70    8.60
   3  23   6    6.70    6.20
  -3  23  -6    7.40    6.10
 -10 -24   6  191.58   25.50
  10  24  -6  145.59   22.00
 -10  24   6  252.47   18.40
  -8 -24   6   33.60    9.20
  -8 -24   6   29.30   11.10
  -8 -24   6   44.50    9.60
  -8  24   6   35.40    7.60
   8  24  -6   37.30    8.90
  -6 -24   6  131.79   16.10
  -6 -24   6   97.89   14.90
  -6 -24   6  138.59   15.20
  -6  24   6  157.08   12.00
   6  24  -6  166.18   15.40
  -4 -24   6   54.79   15.30
  -4 -24   6   51.99   10.60
  -4 -24   6   52.29    9.00
   4 -24  -6   58.59    8.30
   4  24  -6   58.79   10.20
  -4  24   6   65.19    7.00
  -2 -24   6  165.48   17.00
  -2 -24   6  145.49   13.00
   2 -24  -6  148.09   12.70
  -2 -24   6  147.79   16.80
   2  24  -6  146.09   14.50
   0 -24  -6  236.48   16.70
   0 -24   6  245.18   22.00
   0 -24   6  229.28   15.40
   0 -24   6  232.28   19.80
   0  24  -6  236.78   19.10
   0  24   6  233.38   17.60
  -2 -24  -6   11.20    5.20
   2 -24   6    7.90    8.10
   2  24   6   27.00   11.50
  -2  24  -6    7.10    6.00
   4  24   6  329.37   21.60
  -4  24  -6  228.98   25.80
  -9 -25   6  265.97   29.00
   9  25  -6  242.08   26.50
  -9  25   6  249.08   22.90
  -7 -25   6   17.60    8.20
  -7 -25   6   37.70   11.50
   7  25  -6   30.90    8.40
  -7  25   6   40.30    7.30
  -5 -25   6  359.66   28.60
  -5 -25   6  381.06   25.10
  -5 -25   6  375.96   27.10
  -5  25   6  404.86   21.90
   5  25  -6  388.76   25.80
  -3 -25   6   40.80   10.20
   3 -25  -6   56.89    8.10
  -3 -25   6   54.19   11.30
  -3 -25   6   33.60    7.80
   3  25  -6   33.20    7.60
   1 -25  -6  209.28   15.40
  -1 -25   6  173.88   18.30
  -1 -25   6  200.48   14.80
  -1 -25   6  206.18   20.20
  -1  25   6  193.28   16.20
   1  25  -6  171.88   16.30
   1 -25   6   10.20    8.70
   1 -25   6   16.80    5.60
   1 -25   6   14.40    7.80
  -1 -25  -6   18.00    6.20
  -1  25  -6    5.70    6.40
   1  25   6   24.10    7.20
  -3 -25  -6  317.17   29.50
   3 -25   6  408.86   30.50
  -3  25  -6  355.36   32.70
  -8 -26   6   59.59   22.50
  -8 -26   6  116.89   16.40
   8  26  -6  131.99   23.80
  -8  26   6  110.59   12.30
  -6 -26   6   -9.30    5.90
  -6 -26   6    6.30    8.60
   6  26  -6    8.50    5.80
  -6  26   6    0.30    3.80
  -4 -26   6   23.00    7.10
  -4 -26   6   36.40   10.00
   4 -26  -6   20.20    5.70
  -4 -26   6   29.00    8.70
  -4  26   6   22.50    4.50
   4  26  -6   26.70    7.60
  -2 -26   6   13.10    7.70
  -2 -26   6   -7.70    7.70
   2 -26  -6   24.60    6.50
  -2 -26   6    3.80    6.10
   2  26  -6   27.70    6.90
   0 -26   6   -1.60    8.10
   0 -26   6   -3.80    4.90
   0 -26  -6   -1.40    4.00
   0 -26   6    3.90    6.50
   0  26   6    6.50    5.50
   0  26  -6    3.20    5.10
   2 -26   6   21.60   10.70
  -2 -26  -6   11.70    6.00
  -2  26  -6   19.20    7.30
   2  26   6   19.10    7.20
  -7 -27   6  113.39   18.80
  -7 -27   6  145.69   18.10
  -7 -27   6  172.28   26.10
   7  27  -6   94.49   18.30
  -7  27   6  159.28   13.60
  -5 -27   6   80.29   14.30
  -5 -27   6   79.09   13.70
   5  27  -6   66.89   11.50
  -5  27   6   91.49    9.80
  -3 -27   6    2.60    8.60
  -3 -27   6    4.90    6.10
   3 -27  -6    8.50    4.90
  -3 -27   6    9.40    8.90
   3  27  -6   11.00    6.20
   1 -27  -6  174.48   14.50
  -1 -27   6  155.68   17.80
  -1  27   6  179.88   15.80
   1  27  -6  151.08   16.30
  -1 -27  -6   98.59   11.50
   1 -27   6   99.09   11.10
  -1  27  -6  101.79   13.70
   1  27   6   97.69   13.40
  -6 -28   6   22.40   12.50
  -6 -28   6   36.70   10.30
  -6 -28   6   24.60   11.00
  -6  28   6   45.60    7.80
   6  28  -6   31.00    9.40
  -4 -28   6   33.00   11.40
  -4 -28   6   22.60    8.20
   4 -28  -6   23.10    6.80
  -4 -28   6   12.60    9.70
   4  28  -6   12.60   10.90
  -4  28   6   21.80    5.10
  -2 -28   6   11.60    9.40
   2 -28  -6   20.90    9.90
  -2 -28   6   22.60    9.20
  -2 -28   6    9.80    7.00
   2  28  -6    2.80    7.10
   0 -28   6   18.20    7.40
   0 -28   6   20.60    9.50
   0 -28  -6   23.10    6.50
   0  28   6   17.80    7.20
   0  28  -6   26.10    8.20
  -3 -29   6   14.50    7.70
   3 -29  -6   15.00    6.00
  -3 -29   6    3.20    9.90
  -3 -29   6   25.40   10.50
   3  29  -6   15.20    6.70
 -14   0   7    6.70    5.90
 -14   0   7   10.30    5.60
 -12   0   7   12.60    4.40
 -10   0   7    2.60    3.20
  -8   0   7   95.39    9.80
  -8   0   7   89.79    8.50
  -6   0   7   10.60    4.30
  -6   0   7   11.90    3.90
  -4   0   7  164.28   12.30
  -4   0   7  171.08   12.20
  -2   0   7    1.60    2.60
  -2   0   7    4.90    3.80
   0   0   7    9.10    2.90
   0   0  -7    3.10    2.40
   0   0   7    4.20    3.60
  -2   0  -7  139.79   10.30
   2   0   7  145.59   12.80
  -4   0  -7  173.48   12.50
   4   0   7  172.58   14.80
  -6   0  -7   29.00    6.50
   6   0   7   22.90    7.00
   8   0   7   14.50    7.00
 -15  -1   7   50.89   11.20
 -15   1   7   55.59   11.30
 -15   1   7   52.29   11.40
 -13  -1   7   46.50    9.00
 -13  -1   7   57.99    8.70
 -13   1   7   47.30    9.30
 -13   1   7   57.89    8.20
 -11  -1   7   94.09   11.20
 -11  -1   7  100.09    9.40
 -11   1   7   98.49    9.40
 -11   1   7  107.09   11.40
  -9  -1   7   49.50    8.10
  -9  -1   7   63.99    8.60
  -9   1   7   58.39    8.30
  -9   1   7   54.09    6.70
  -7  -1   7  107.79   10.50
  -7   1   7  106.09   10.40
  -7   1   7  113.69    9.10
  -5  -1   7    9.30    3.40
  -5   1   7    7.20    3.50
  -5   1   7    6.10    3.10
  -3  -1   7   43.20    6.50
  -3  -1   7   51.89    6.40
  -3   1   7   54.69    6.70
  -3   1   7   45.40    6.40
  -1  -1   7  276.87   17.60
  -1  -1   7  274.67   16.00
  -1   1   7  267.27   17.30
  -1   1   7  256.67   15.20
   1   1  -7  274.27   15.70
   1  -1   7   41.90    7.50
   1  -1   7   43.40    5.70
   1   1   7   52.69    8.60
  -1   1  -7   45.40    5.80
   1   1   7   50.79    5.60
  -3  -1  -7   28.30    5.10
   3  -1   7   31.00    6.80
  -3   1  -7   21.20    4.80
   3   1   7   39.00    7.70
   5  -1   7   92.29   11.50
  -5  -1  -7  105.89   10.00
  -5   1  -7   85.69    9.90
   5   1   7   96.99   11.20
   7   1   7   15.90    6.70
  -7   1  -7   19.70    6.80
 -14  -2   7    5.10    6.50
 -14   2   7    5.20    5.30
 -14   2   7   -1.20    5.30
 -12  -2   7  114.79   13.10
 -12  -2   7   96.19   12.40
 -12   2   7  103.79    9.80
 -12   2   7  105.09   12.20
 -10  -2   7   43.50    8.30
 -10   2   7   26.00    6.30
 -10   2   7   36.50    5.90
  -8  -2   7   41.60    7.00
  -8  -2   7   27.40    6.00
  -8   2   7   37.60    6.90
  -8   2   7   29.80    5.20
  -6  -2   7  158.08   12.80
  -6  -2   7  145.69   15.80
  -6   2   7  176.08   12.80
  -6   2   7  156.88   11.40
  -4  -2   7   43.90    7.80
  -4  -2   7   32.70    6.00
  -4   2   7   52.59    6.60
  -4   2   7   43.50    6.00
  -2  -2   7   32.00    5.60
  -2  -2   7   30.30    6.10
  -2   2   7   42.10    5.30
  -2   2   7   34.60    6.30
   0  -2  -7  103.59    8.00
   0  -2   7  105.09    8.90
   0  -2   7   98.59   10.20
   0   2  -7   96.39    8.50
   0   2   7  111.19   10.10
   0   2   7  102.49    7.80
   2  -2   7  176.68   14.40
  -2  -2  -7  161.68   11.00
   2  -2   7  157.08    9.50
   2   2   7  183.48   14.00
  -2   2  -7  188.38   12.40
   4  -2   7  171.88   15.00
  -4  -2  -7  184.58   12.80
   4   2   7  175.08   14.40
  -4   2  -7  190.38   13.40
  -6  -2  -7   86.99   10.00
   6  -2   7  102.19   12.10
  -6   2  -7   95.69   10.80
   6   2   7   90.59   11.30
   8  -2   7   53.89    9.90
 -15  -3   7   28.10   10.10
 -15   3   7   26.00    7.70
 -15   3   7   15.60    8.70
 -13  -3   7   95.89    9.70
 -13  -3   7   93.29   12.70
 -13   3   7   75.49   11.50
 -13   3   7  103.09   10.20
 -11  -3   7   26.90    5.90
 -11  -3   7   32.90    7.30
 -11   3   7   20.90    6.10
 -11   3   7   23.20    5.30
  -9  -3   7  152.28   10.90
  -9  -3   7  150.38   13.00
  -9   3   7  144.29   12.60
  -9   3   7  150.98   11.00
  -7  -3   7   41.20    7.20
  -7  -3   7   34.10    5.80
  -7   3   7   38.70    6.30
  -7   3   7   33.00    6.30
  -5  -3   7   82.89    9.10
  -5   3   7   96.79    9.10
  -5   3   7  103.09    8.80
  -3  -3   7    0.70    2.30
  -3  -3   7   -3.20    2.30
  -3   3   7    0.20    2.00
  -3   3   7    4.80    2.40
  -1  -3   7  151.48   11.30
  -1  -3   7  163.58   13.10
  -1   3   7  176.98   12.80
   1   3  -7  155.38   11.00
  -1   3   7  154.28   10.10
   1  -3   7   31.80    7.20
  -1  -3  -7   34.00    4.90
   1  -3   7   32.80    4.10
   1  -3   7   33.30    5.80
   1   3   7   33.50    6.70
  -1   3  -7   31.10    5.30
   3  -3   7   82.69   10.60
  -3  -3  -7   81.69    7.70
  -3   3  -7   89.49    8.90
   3   3   7   91.19   10.00
  -5  -3  -7   18.10    4.90
   5  -3   7   26.00    7.10
  -5   3  -7    7.60    4.70
   5   3   7    6.80    5.10
   7  -3   7   44.20    9.50
  -7   3  -7   38.40    8.20
   7   3   7   32.40    7.40
 -14  -4   7   54.19   10.60
 -14   4   7   51.09    8.30
 -14   4   7   48.70   10.00
 -12  -4   7  107.59    9.90
 -12  -4   7  115.79   12.90
 -12   4   7  130.79   13.10
 -12   4   7  123.59   10.90
 -10  -4   7   27.90    6.30
 -10  -4   7   19.80    5.10
 -10   4   7   27.40    6.20
 -10   4   7   34.50    6.10
  -8  -4   7   80.69    7.90
  -8  -4   7   91.29   10.20
  -8   4   7   89.79    8.40
  -8   4   7   94.69    9.60
  -6  -4   7  600.94   31.30
  -6  -4   7  581.24   30.80
  -6   4   7  603.14   30.30
  -6   4   7  561.24   28.70
  -4  -4   7  118.19   10.30
  -4  -4   7  115.29   10.30
  -4   4   7  113.79    9.50
  -4   4   7   85.09   14.50
  -2  -4   7  289.87   17.30
  -2  -4   7  276.67   18.10
  -2   4   7  274.67   15.20
  -2   4   7  249.78   16.70
   0  -4  -7  272.47   14.70
   0  -4   7  297.47   19.00
   0  -4   7  264.07   16.60
   0   4   7  280.17   14.40
   0   4  -7  259.87   16.10
   0   4   7  271.67   17.40
  -2  -4  -7   34.20    5.10
   2  -4   7   43.70    8.20
   2   4   7   34.90    7.40
  -2   4  -7   33.40    5.80
   4  -4   7   67.69   10.20
  -4  -4  -7   78.89    7.70
   4   4   7   55.59    9.10
  -4   4  -7   68.39    8.40
   6   4   7  245.88   18.10
  -6   4  -7  275.07   18.70
   8  -4   7   28.40    8.80
   8   4   7   30.40    8.80
 -15  -5   7   54.99   11.90
 -15   5   7   41.50    9.30
 -15   5   7   41.80    8.30
 -13  -5   7  133.59   11.00
 -13  -5   7  120.19   14.60
 -13   5   7  110.29   11.30
 -13   5   7  122.89   13.80
 -11  -5   7    6.30    4.30
 -11  -5   7    6.70    5.10
 -11   5   7    6.90    3.80
 -11   5   7    1.20    4.30
  -9  -5   7   64.69    8.90
  -9  -5   7   64.49    7.70
  -9   5   7   70.29    7.50
  -9   5   7   71.29    8.40
  -7  -5   7  446.76   23.20
  -7  -5   7  479.25   26.50
  -7   5   7  421.16   24.40
  -7   5   7  423.56   22.90
  -5  -5   7   37.00    6.80
  -5   5   7   29.70    5.50
  -5   5   7   23.70    5.10
  -3  -5   7  142.19   11.20
  -3  -5   7  119.59   11.00
  -3   5   7  125.99    9.40
  -3   5   7  113.09   10.00
  -1  -5   7  599.84   30.50
  -1  -5   7  585.54   31.90
  -1   5   7  609.44   27.30
   1   5  -7  611.84   30.00
  -1   5   7  585.04   30.50
   1  -5   7   25.00    6.00
   1  -5   7   19.40    4.70
   1  -5   7   15.40    2.90
  -1  -5  -7   14.20    3.10
   1   5   7   14.70    4.80
  -1   5  -7   21.30    4.80
   3  -5   7  120.49   12.60
  -3  -5  -7  117.29    8.60
  -3   5  -7  115.39   10.40
   3   5   7  113.09   11.30
  -5  -5  -7  230.98   13.50
   5  -5   7  192.08   17.10
   5   5   7  203.78   15.40
  -5   5  -7  215.18   16.00
   7  -5   7   11.30    6.70
   7   5   7   10.80    6.30
  -7   5  -7   -0.10    5.80
 -14  -6   7   15.80    8.20
 -14   6   7   24.50    6.50
 -14   6   7   22.60    7.70
 -12  -6   7   -0.40    5.00
 -12  -6   7    1.30    4.50
 -12   6   7   -1.50    4.10
 -12   6   7    4.40    3.70
 -10  -6   7   27.80    6.70
 -10  -6   7   50.19    7.00
 -10   6   7   33.00    5.60
 -10   6   7   32.40    7.00
  -8  -6   7   -2.20    2.80
  -8  -6   7    4.00    3.50
  -8   6   7    3.10    2.80
  -8   6   7    0.40    2.60
  -6  -6   7    3.30    3.10
  -6  -6   7   11.90    4.60
  -6   6   7    4.70    2.80
  -6   6   7    4.60    3.10
  -4  -6   7   18.70    5.20
  -4  -6   7   33.40    6.60
  -4   6   7   27.80    6.50
  -4   6   7   25.10    5.50
  -2  -6   7   36.00    6.60
  -2  -6   7   42.80    8.00
   2   6  -7   42.70    6.80
  -2   6   7   37.20    6.50
  -2   6   7   36.30    4.50
   0  -6   7   74.49    8.00
   0  -6   7   83.39    9.60
   0  -6  -7   72.39    6.10
   0   6  -7   73.09    7.60
   0   6   7   71.49    5.40
   0   6   7   76.39    8.80
   2  -6   7  160.58   14.60
  -2  -6  -7  161.38   10.00
   2  -6   7  166.68   13.00
  -2   6  -7  172.48   12.90
   2   6   7  177.98   13.90
  -4  -6  -7    6.70    3.20
   4  -6   7    4.90    5.90
  -4   6  -7    5.10    4.00
   4   6   7    7.10    4.50
   6  -6   7   17.80    7.50
   6   6   7   15.60    6.40
  -6   6  -7   17.10    6.60
   8  -6   7   15.70    8.00
  -8   6  -7   -2.40    7.30
   8   6   7   21.40    7.90
 -15  -7   7   42.50   11.60
 -15   7   7   58.39    9.20
 -15   7   7   32.10   14.20
 -13  -7   7  175.78   17.00
 -13   7   7  167.18   12.80
 -13   7   7  125.89   13.80
 -11  -7   7   18.20    5.40
 -11  -7   7    8.90    5.90
 -11   7   7    8.60    4.00
 -11   7   7   19.80    5.70
  -9  -7   7    8.70    4.40
  -9  -7   7   11.50    4.30
  -9   7   7   11.30    3.60
  -7  -7   7  169.08   12.40
  -7  -7   7  166.88   14.00
  -7   7   7  165.88   12.60
  -7   7   7  163.78   11.80
  -5  -7   7   39.70    6.90
  -5  -7   7   32.00    6.70
  -5   7   7   31.70    5.80
  -5   7   7   35.20    5.90
  -3  -7   7   60.39    8.20
  -3  -7   7   60.39    7.70
  -3   7   7   60.19    7.00
  -3   7   7   54.49    6.00
  -1  -7   7  537.15   29.70
  -1  -7   7  571.14   28.70
   1   7  -7  518.65   27.30
  -1   7   7  513.95   23.50
  -1   7   7  508.05   27.70
   1  -7   7    4.20    2.80
  -1  -7  -7    1.50    2.50
   1  -7   7    0.10    1.90
   1  -7   7    0.30    4.00
   1   7   7    0.00    3.00
  -1   7  -7    2.90    2.80
   3  -7   7   38.40    8.40
  -3   7  -7   56.89    8.10
   3   7   7   33.90    7.30
   5  -7   7   94.59   14.40
  -5   7  -7  128.29   12.00
   5   7   7  105.59   11.30
   7  -7   7    6.60    6.80
  -7   7  -7   17.20    7.00
   7   7   7   17.70    6.60
 -14  -8   7   -1.80    6.60
 -14   8   7   -2.90    4.80
 -14   8   7    3.90    5.50
 -12  -8   7  106.89   13.40
 -12  -8   7  134.29   10.70
 -12   8   7  103.09   10.40
 -12   8   7  110.29   12.10
 -10  -8   7  178.58   12.30
 -10  -8   7  151.98   14.40
 -10   8   7  147.69   11.70
 -10   8   7  148.09   12.90
  -8  -8   7   75.49    9.70
  -8  -8   7   82.59    8.70
  -8   8   7   76.29    7.70
  -8   8   7   59.29    7.80
  -6  -8   7  162.08   14.20
  -6   8   7  173.98   12.20
  -6   8   7  180.88   12.90
  -4  -8   7  218.68   15.40
  -4  -8   7  199.68   15.40
  -4   8   7  213.38   13.50
  -4   8   7  206.38   13.90
  -2  -8   7   33.10    7.20
  -2   8   7   26.90    3.80
   2   8  -7   38.20    6.80
  -2   8   7   36.10    6.20
   0  -8   7  163.68   12.50
   0  -8   7  156.08   13.90
   0   8   7  123.49   11.40
   0   8  -7  132.09   11.00
   2  -8   7  227.68   17.60
  -2  -8  -7  229.38   13.10
   2  -8   7  213.68   15.40
  -2   8  -7  192.68   18.00
   2   8   7  187.28   15.00
  -4  -8  -7   14.10    4.00
   4  -8   7   11.90    6.20
  -4   8  -7   24.90    6.20
   4   8   7   15.50    5.30
   6  -8   7   55.29   10.10
   6   8   7   39.40    7.40
  -6   8  -7   45.90    8.90
   8  -8   7  196.98   19.30
  -8   8  -7  159.78   17.50
   8   8   7  190.28   16.10
 -13  -9   7   47.90   10.00
 -13   9   7   49.50    9.90
 -13   9   7   51.49    9.40
 -11  -9   7    6.30    5.10
 -11  -9   7    5.10    5.00
 -11   9   7   10.60    4.90
 -11   9   7   11.90    4.40
  -9  -9   7   10.00    4.50
  -9  -9   7   19.00    6.10
  -9   9   7   10.90    4.20
  -9   9   7    4.40    3.90
  -7  -9   7   39.90    7.70
  -7  -9   7   35.50    7.30
  -7   9   7   32.40    5.80
  -7   9   7   24.00    4.80
  -5  -9   7    8.10    4.50
  -5  -9   7    6.60    4.00
  -5   9   7   10.30    3.40
  -5   9   7   11.70    3.70
  -3  -9   7   56.19    7.70
  -3  -9   7   61.29    8.60
   3   9  -7   47.30    6.80
  -3   9   7   57.39    5.90
  -3   9   7   46.20    6.40
  -1  -9   7   93.09    9.50
  -1  -9   7   95.99   11.00
   1   9  -7   87.49    9.30
  -1   9   7   86.49    9.30
  -1  -9  -7    6.80    3.30
   1  -9   7    7.20    4.90
   1  -9   7    7.50    3.90
   1   9   7   -0.30    3.40
  -1   9  -7    2.80    3.30
  -3  -9  -7   19.90    4.40
   3  -9   7   21.10    7.00
   3   9   7   12.00    5.00
  -3   9  -7   12.70    4.80
  -5  -9  -7   52.89    6.90
   5  -9   7   56.59   11.20
   5   9   7   41.60    7.50
  -5   9  -7   47.60    8.40
   7  -9   7   11.00    7.50
  -7   9  -7   17.60    7.20
   7   9   7   21.50    6.70
 -14 -10   7    5.10    7.60
 -14  10   7    4.50    5.90
 -14  10   7    3.60    5.60
 -12 -10   7   44.10    9.70
 -12  10   7   74.29   10.20
 -10 -10   7  114.69   10.30
 -10 -10   7   95.19   11.70
 -10  10   7   87.79   13.40
  -8 -10   7   50.19    9.10
  -8 -10   7   52.69    8.00
  -8  10   7   52.59    7.10
  -8  10   7   44.50    6.70
  -6 -10   7   76.69    9.30
  -6 -10   7   73.89    9.80
  -6  10   7   78.69    7.90
  -6  10   7   83.69    8.20
  -4 -10   7  151.78   13.70
  -4 -10   7  154.68   13.20
  -4  10   7  175.28   11.50
  -4  10   7  165.88   12.20
  -2 -10   7   10.20    4.40
  -2 -10   7   17.00    6.00
  -2  10   7   21.80    5.30
  -2  10   7   15.40    2.90
   2  10  -7   14.00    4.30
   0 -10   7  139.79   12.50
   0 -10   7  144.59   13.90
   0  10  -7  131.49   11.30
   0  10   7  127.19   11.50
   2 -10   7  175.18   15.50
   2 -10   7  176.88   14.10
  -2 -10  -7  163.38   11.10
  -2  10  -7  143.09   12.60
   2  10   7  138.59   12.70
   4 -10   7   13.00    6.90
  -4 -10  -7   22.70    4.70
  -4  10  -7   27.80    6.70
   4  10   7   29.40    6.60
  -6 -10  -7  153.38   11.30
   6 -10   7  132.89   15.90
  -6  10  -7  168.58   15.20
   6  10   7  129.59   12.90
 -13 -11   7    3.00    7.00
 -13  11   7    7.40    5.40
 -11 -11   7    5.60    5.70
 -11 -11   7    3.70    5.50
 -11  11   7   -0.20    4.00
  -9 -11   7  211.78   17.40
  -9 -11   7  223.38   15.10
  -9  11   7  212.08   15.50
  -7 -11   7   18.50    6.40
  -7 -11   7   23.40    6.50
  -7  11   7   31.00    5.90
  -7  11   7   24.60    5.40
  -5 -11   7   32.80    7.00
  -5 -11   7   30.10    6.80
  -5  11   7   48.10    6.10
  -5  11   7   36.40    6.20
  -3 -11   7  181.18   14.70
  -3 -11   7  153.18   14.20
  -3  11   7  193.58   11.20
  -3  11   7  171.98   12.80
   3  11  -7  189.58   14.20
  -1 -11   7   97.09   10.20
  -1 -11   7   88.99   11.00
  -1  11   7   86.29    9.40
   1  11  -7  100.29    9.90
   1 -11   7   67.59    8.60
   1 -11   7   63.09   10.90
  -1 -11  -7   62.79    6.60
  -1  11  -7   54.59    7.90
   1  11   7   52.29    8.70
  -3 -11  -7   91.99    8.50
   3  11   7   93.09   10.80
  -3  11  -7  102.59   10.80
  -5 -11  -7   78.59    8.40
   5 -11   7   91.69   13.10
   5  11   7   75.29   10.20
  -5  11  -7   69.69   10.70
   7 -11   7   14.30    8.00
  -7 -11  -7   30.70    6.20
   7  11   7   36.70    8.40
 -14 -12   7   78.19   13.50
 -14  12   7   75.49   11.70
 -12 -12   7    5.80    7.00
 -12  12   7    8.80    4.40
 -10 -12   7   59.99    9.10
 -10 -12   7   49.99    9.80
 -10  12   7   65.09    8.70
  -8 -12   7   53.29    9.50
  -8 -12   7   63.79   10.60
  -8  12   7   64.89    7.70
  -6 -12   7   44.40    8.10
  -6 -12   7   37.00    7.90
  -6  12   7   37.30    6.50
  -6  12   7   48.10    6.80
  -4 -12   7  108.79   11.60
  -4 -12   7  110.19   11.80
  -4  12   7  120.49    9.20
  -4  12   7  112.29    9.90
   4  12  -7  115.79   11.10
  -2 -12   7   55.79    8.10
  -2 -12   7   41.90    8.60
  -2  12   7   66.79    7.80
   2  12  -7   54.69    7.80
   0 -12   7   70.49    9.20
   0 -12  -7   85.99    7.60
   0 -12   7   63.49   11.30
   0  12   7   65.59    8.90
   0  12  -7   72.99    8.70
   2 -12   7  115.79   12.20
   2 -12   7  135.79   14.10
  -2 -12  -7  126.49    9.90
  -2  12  -7  125.59   12.20
   2  12   7  141.29   12.60
   4 -12   7   38.90    9.50
  -4 -12  -7   38.70    6.40
   4  12   7   35.90    7.60
  -4  12  -7   40.70    8.10
  -6 -12  -7   18.00    5.10
   6 -12   7    5.60    7.80
   6  12   7    6.20    5.50
  -6  12  -7   18.00    6.50
 -13 -13   7   18.30    8.00
 -13  13   7   16.30    6.10
 -11 -13   7   53.39    8.10
 -11 -13   7   52.79   10.00
 -11  13   7   61.19    8.90
  -9 -13   7  100.39   11.10
  -9 -13   7  105.69   12.80
  -7 -13   7  329.27   23.50
  -7 -13   7  353.76   21.30
  -7  13   7  359.96   20.40
  -5 -13   7  112.69   12.40
  -5 -13   7  130.59   12.40
  -5  13   7  114.19    9.70
  -5  13   7  118.99   10.30
  -3 -13   7   93.39   10.80
  -3 -13   7   62.39    9.10
   3  13  -7   84.09    9.40
  -3  13   7   59.99    7.80
  -3  13   7   68.89    6.10
  -1 -13   7  267.77   20.10
  -1 -13   7  304.17   19.80
  -1  13   7  254.67   17.50
   1  13  -7  258.07   18.00
   1 -13   7    6.60    4.60
   1 -13   7   20.00    7.10
  -1 -13  -7   18.20    4.40
  -1  13  -7   10.00    4.50
   1  13   7   13.70    5.50
  -3 -13  -7   79.59    8.30
   3 -13   7   89.19   13.00
  -3  13  -7  117.79   11.50
   3  13   7   78.39   10.30
   5 -13   7   37.20    9.10
  -5 -13  -7   31.50    6.00
   5  13   7   29.50    6.90
  -5  13  -7   26.80    7.50
  -7 -13  -7   21.00    5.80
   7 -13   7   17.10    9.00
   7  13   7   26.00    8.20
  -7  13  -7    4.30    7.60
 -12 -14   7   74.09   19.20
 -12  14   7   65.89   10.00
 -10 -14   7  367.16   25.40
 -10 -14   7  359.06   21.10
 -10  14   7  361.06   22.60
  -8 -14   7   46.00    9.30
  -8 -14   7   35.90    8.10
  -8  14   7   45.90    7.30
  -6 -14   7   59.79    9.50
  -6 -14   7   61.09   10.60
  -6  14   7   64.69    7.50
  -4 -14   7  303.57   21.10
  -4 -14   7  318.87   21.90
  -4  14   7  337.67   17.50
  -4  14   7  309.67   18.70
   4  14  -7  282.07   19.90
  -2 -14   7   89.79   10.80
  -2 -14   7   88.39   11.50
  -2  14   7   85.69    9.30
   2  14  -7   95.39   10.20
   0 -14   7  144.09   14.50
   0 -14  -7  110.49    9.60
   0 -14   7  129.99   12.80
   0  14   7  118.69   11.60
   0  14  -7  120.49   11.50
  -2 -14  -7  415.56   22.00
   2 -14   7  421.46   28.30
   2 -14   7  424.46   26.20
   2  14   7  380.96   24.00
  -2  14  -7  400.76   24.90
   4 -14   7   12.50    6.80
  -4 -14  -7   12.60    4.40
  -4  14  -7    8.60    5.40
   4  14   7    4.80    5.10
   6 -14   7   38.00   10.20
  -6 -14  -7   28.70    6.10
  -6  14  -7   17.40    7.60
   6  14   7   20.10    6.60
 -13 -15   7   -2.50    7.10
 -13  15   7   -2.00    7.00
 -11 -15   7   23.80    6.90
 -11 -15   7   34.40    9.00
 -11  15   7   43.00    7.70
  -9 -15   7   41.10    9.10
  -9 -15   7   55.79    9.10
  -9  15   7   51.49    8.30
  -7 -15   7   20.50    6.70
  -7 -15   7   20.50    6.80
  -7  15   7   13.70    4.20
  -5 -15   7  151.18   14.20
  -5 -15   7  149.49   15.20
   5  15  -7  178.18   14.50
  -5  15   7  170.08   11.80
  -5  15   7  142.99   12.20
  -3 -15   7  228.68   17.70
  -3 -15   7  223.78   18.00
  -3  15   7  219.98   12.20
  -3  15   7  216.88   15.30
   3  15  -7  220.88   16.60
  -1 -15   7   40.50    8.70
   1 -15  -7   55.69    6.70
  -1 -15   7   52.89    8.90
   1  15  -7   44.10    8.10
  -1  15   7   54.19    7.90
   1 -15   7   39.40   11.00
   1 -15   7   37.20   10.70
  -1 -15  -7   41.10    6.10
   1  15   7   41.80    8.00
  -1  15  -7   39.10    7.60
   3 -15   7  209.38   19.30
  -3 -15  -7  186.98   14.50
  -3  15  -7  207.08   16.50
   3  15   7  171.28   15.30
   5 -15   7   20.40    8.30
  -5 -15  -7   32.30    6.60
   5  15   7   18.90    6.70
  -5  15  -7   23.90    7.50
 -12 -16   7   10.30    7.90
 -12  16   7   24.20    6.80
 -10 -16   7   33.10    7.60
 -10 -16   7   31.60    9.20
 -10  16   7   26.60    6.20
  -8 -16   7   10.90    6.20
  -8 -16   7   25.40    7.70
  -8  16   7    8.70    7.10
  -6 -16   7   90.79   12.10
  -6 -16   7   86.09   12.50
  -6  16   7  121.39   10.00
   6  16  -7  122.09   12.40
  -4 -16   7   17.30    5.70
  -4 -16   7    9.20    6.20
  -4  16   7   17.20    4.10
   4  16  -7    9.50    4.70
  -4  16   7   13.70    4.50
  -2 -16   7    6.10    5.50
  -2 -16   7   15.30    5.80
  -2  16   7    5.10    4.10
   2  16  -7   19.80    6.10
   0 -16   7   39.10   15.50
   0 -16   7   38.80    5.80
   0 -16  -7   32.70    5.90
   0 -16   7   22.00    6.60
   0  16   7   27.10    6.30
   0  16  -7   38.20    7.70
   2 -16   7   18.40    8.80
   2 -16   7   22.70    7.10
  -2  16  -7   28.00    7.60
   2  16   7   26.60    6.90
  -4 -16  -7   19.50    5.30
   4 -16   7   14.20    7.90
   4  16   7   11.00    5.80
  -4  16  -7   12.80    6.20
  -6 -16  -7    3.30    5.30
  -6  16  -7    5.90    6.60
   6  16   7   13.60    6.30
 -13 -17   7    2.70    8.50
 -13  17   7    1.70    5.50
 -11 -17   7   -4.60    9.10
 -11  17   7   21.60    6.30
  -9 -17   7  160.68   16.80
  -9 -17   7  158.08   16.40
  -9  17   7  147.19   13.10
  -7 -17   7  179.78   17.50
  -7 -17   7  194.28   16.20
  -7  17   7  188.28   13.90
   7  17  -7  200.28   17.00
  -5 -17   7  105.19   12.70
  -5 -17   7  114.39   13.10
  -5  17   7  108.49    9.40
   5  17  -7   99.99   11.50
  -3 -17   7  139.19   14.40
  -3 -17   7  121.29   14.60
   3  17  -7  142.09   13.40
  -3  17   7  170.08    9.20
  -3  17   7  157.88   12.60
  -1 -17   7  141.29   15.50
  -1 -17   7  134.49   13.60
  -1 -17   7  107.59   10.30
   1 -17  -7  146.69   11.30
  -1  17   7  172.38   13.60
   1  17  -7  141.69   13.50
  -1 -17  -7    1.80    3.50
   1 -17   7   -0.20    4.30
   1 -17   7   -1.70    6.30
   1  17   7   -0.30    4.50
  -1  17  -7   10.50    5.00
   3 -17   7  182.58   18.70
  -3 -17  -7  155.78   12.60
  -3  17  -7  160.28   15.10
   3  17   7  177.98   15.30
   5 -17   7  117.89   17.10
  -5 -17  -7  108.79   10.90
   5  17   7   94.99   12.80
  -5  17  -7   84.59   12.60
 -12 -18   7   35.30   13.50
 -12 -18   7   37.60   11.90
 -12  18   7   57.19   11.70
 -10 -18   7   34.00    8.00
 -10 -18   7   30.30    9.80
 -10  18   7   46.20    8.40
  -8 -18   7    9.40    7.10
  -8 -18   7   18.40    7.70
  -8  18   7   22.10    5.60
  -6 -18   7   94.89   13.50
  -6 -18   7  113.09   13.20
  -6  18   7  106.19    9.60
   6  18  -7  105.69   12.30
  -4 -18   7  121.99   14.30
  -4 -18   7  138.79   14.80
   4  18  -7  122.59   13.60
  -4  18   7  133.09   11.30
  -4  18   7  130.99    9.70
  -4  18   7  126.99   11.80
  -2 -18   7   43.40    9.10
  -2 -18   7   34.30    9.50
  -2 -18   7   37.70    6.90
   2 -18  -7   40.30   11.20
  -2  18   7   42.30    8.30
   2  18  -7   37.80    7.70
   0 -18   7   54.39    9.50
   0 -18   7   80.09    7.80
   0 -18   7   68.89   12.50
   0 -18  -7   70.99    8.00
   0  18   7   68.09    9.60
   0  18  -7   64.49   15.30
   2 -18   7   36.80    9.90
  -2 -18  -7   52.69    7.40
  -2  18  -7   27.50    7.50
   2  18   7   52.89    9.20
   4 -18   7   56.59   12.50
  -4 -18  -7   42.90    7.60
   4  18   7   57.59    9.10
  -4  18  -7   44.40    9.40
 -11 -19   7   39.40   11.10
 -11 -19   7   39.70   10.30
 -11  19   7   61.29   10.00
  -9 -19   7   45.80   11.10
  -9 -19   7   43.70    9.40
  -9  19   7   61.79    8.90
  -7 -19   7   13.60    7.70
  -7 -19   7   24.50    8.00
  -7  19   7   21.00    5.50
   7  19  -7   16.70    6.50
  -5 -19   7   15.50    5.90
  -5 -19   7   29.50    7.90
  -5 -19   7   37.30    8.80
   5  19  -7   36.90    8.10
  -5  19   7   25.20    5.40
  -5  19   7   25.90    5.60
  -3 -19   7   56.59   10.80
  -3 -19   7   49.10   10.70
  -3 -19   7   49.99    8.10
   3  19  -7   37.00    8.40
  -3  19   7   45.00   10.90
   1 -19  -7   27.60    6.10
  -1 -19   7   10.60    7.20
  -1 -19   7   14.10    6.30
  -1 -19   7   17.80    5.00
  -1  19   7   21.20    6.20
   1  19  -7   26.10    6.70
  -1 -19  -7   92.19    9.60
   1 -19   7   76.19   13.60
   1 -19   7   94.89   12.20
   1  19   7  107.29   12.10
  -1  19  -7   91.99   11.40
  -3 -19  -7   26.70    6.10
   3 -19   7   19.70    9.20
   3  19   7   29.20    7.90
  -3  19  -7   23.80    7.50
   5 -19   7   12.70    9.00
  -5 -19  -7   -5.70    4.80
  -5  19  -7   -1.10    6.20
   5  19   7    2.60    6.90
 -10 -20   7   83.39   14.30
 -10 -20   7  100.59   14.10
 -10 -20   7   90.09   18.90
  -8 -20   7   27.60    8.60
  -8 -20   7   22.00    7.10
  -8 -20   7   20.10    9.10
  -8  20   7   29.30    6.50
   8  20  -7   43.00    8.30
  -6 -20   7   53.29    9.80
  -6 -20   7   39.70    9.70
  -6 -20   7   37.30    8.70
   6  20  -7   35.40    8.70
  -6  20   7   46.90    7.20
  -4 -20   7  225.38   17.30
  -4 -20   7  234.58   20.00
  -4 -20   7  253.87   20.50
   4  20  -7  218.98   18.20
  -4  20   7  240.78   14.00
  -4  20   7  253.27   14.50
   2 -20  -7   20.60    5.40
  -2 -20   7    5.80    5.60
  -2 -20   7   20.10    5.70
  -2 -20   7    8.10    7.10
   2  20  -7   10.30    5.60
   0 -20   7   12.90    6.40
   0 -20   7   17.40    7.90
   0 -20  -7   16.50    5.10
   0 -20   7   12.60    4.50
   0  20   7   18.20    6.10
   0  20  -7   11.10    6.00
   2 -20   7  160.48   18.80
  -2 -20  -7  160.48   12.70
   2  20   7  126.79   14.30
  -2  20  -7  130.79   14.30
  -4 -20  -7    4.70    4.80
   4  20   7   -1.30    6.90
  -4  20  -7    6.90    6.40
 -11 -21   7   -2.10    9.90
 -11 -21   7   15.00    8.90
 -11  21   7   15.30    6.30
  11  21  -7    2.50    6.00
  -9 -21   7   20.60    8.10
  -9 -21   7    5.60    7.80
  -9  21   7   22.30    6.20
   9  21  -7   18.80    7.10
  -7 -21   7   10.80    8.10
  -7 -21   7   16.60    7.00
  -7 -21   7   12.70    7.60
  -7  21   7   21.60    5.40
   7  21  -7   12.90    5.90
  -5 -21   7    3.90    7.00
  -5 -21   7   10.00    7.00
  -5 -21   7   18.10    8.00
   5  21  -7   16.70    6.40
  -5  21   7   13.30    4.30
  -3 -21   7   17.00    7.40
  -3 -21   7   23.00    7.00
  -3 -21   7   25.60    8.50
   3  21  -7   24.60    7.00
  -3  21   7   30.50    6.80
   1 -21  -7   73.19    8.50
  -1 -21   7   64.39    8.70
  -1 -21   7   64.19   11.30
  -1 -21   7   59.89   12.50
   1  21  -7   65.99   11.10
  -1  21   7   69.89   10.10
   1 -21   7   -0.60    4.10
   1 -21   7    2.00    5.80
   1 -21   7    8.40    8.20
  -1 -21  -7   -0.20    3.60
  -1  21  -7    3.10    4.90
  -3 -21  -7   19.30    5.80
   3 -21   7   18.90    9.10
   3  21   7   18.40    6.80
  -3  21  -7    6.60    6.50
 -10 -22   7   71.49   15.00
 -10  22   7  105.09   12.20
  10  22  -7   84.29   18.50
  -8 -22   7    7.50   11.40
  -8 -22   7   21.60    8.50
  -8 -22   7    5.40    7.80
   8  22  -7    9.80    6.30
  -8  22   7   14.80    5.40
  -6 -22   7   57.29   19.80
  -6 -22   7   63.09   11.10
  -6 -22   7   72.19   12.00
  -6  22   7   76.39    8.80
   6  22  -7   75.69   12.10
  -4 -22   7   87.39   13.20
  -4 -22   7   74.79   15.00
  -4 -22   7   90.69   16.00
   4  22  -7   66.49   11.70
  -4  22   7   64.69    7.50
   2 -22  -7   30.20    6.10
  -2 -22   7   25.00    6.70
  -2 -22   7   19.00    6.70
  -2 -22   7   16.30    8.20
   2  22  -7   29.60    7.30
  -2  22   7   38.90    7.70
   0 -22  -7   23.80    6.00
   0 -22   7   29.90    7.80
   0 -22   7   19.30    9.50
   0 -22   7   15.50    5.10
   0  22  -7    1.80    5.40
   0  22   7   13.00    6.40
  -2 -22  -7   21.50    6.30
   2 -22   7   25.30    9.90
   2  22   7   23.50    7.80
  -2  22  -7   30.60    8.00
  -9 -23   7   49.20   13.60
  -9 -23   7   38.80   10.80
  -9 -23   7   43.60   11.20
   9  23  -7   31.00    8.70
  -9  23   7   54.59    9.20
  -7 -23   7   35.50    9.80
  -7 -23   7   65.39   11.00
  -7 -23   7   41.40   11.50
   7  23  -7   56.19   10.30
  -7  23   7   61.69    8.80
  -5 -23   7   60.99   10.40
  -5 -23   7   57.29   12.10
   5  23  -7   35.40    9.40
  -5  23   7   45.60    7.00
  -3 -23   7  262.97   22.90
  -3 -23   7  251.37   22.90
  -3 -23   7  312.97   20.10
   3 -23  -7  282.57   18.70
  -3  23   7  322.87   21.00
   3  23  -7  277.97   21.60
  -1 -23   7  146.49   17.70
  -1 -23   7  130.99   15.60
  -1 -23   7  132.89   12.00
   1 -23  -7  145.49   12.50
   1  23  -7  158.48   15.30
  -1  23   7  134.19   14.10
   1 -23   7   32.00   10.90
   1 -23   7   17.00    7.40
   1 -23   7   10.50    4.90
  -1 -23  -7   21.80    6.00
  -1  23  -7   27.00    7.90
   1  23   7   18.80    7.10
   3 -23   7  155.18   21.00
  -3 -23  -7  177.88   22.60
  -3  23  -7  147.29   18.40
   3  23   7  165.38   16.50
  -8 -24   7    5.10    8.30
  -8 -24   7    4.40    9.20
  -8 -24   7   12.50    8.90
  -8  24   7   13.50    5.60
   8  24  -7   19.80    7.40
  -6 -24   7  118.79   17.80
  -6 -24   7  115.29   14.90
   6  24  -7  118.39   14.10
  -6  24   7  141.09   11.70
  -4 -24   7  108.09   15.80
  -4 -24   7   96.69   14.90
  -4 -24   7   97.89   12.90
  -4  24   7   96.59    8.70
   4  24  -7  100.39   12.60
  -2 -24   7    3.50    5.30
  -2 -24   7    2.20    7.70
  -2 -24   7   11.00    6.80
   2 -24  -7    4.90    3.80
  -2  24   7   -5.40    4.50
   2  24  -7    3.40    5.60
   0 -24   7   31.40    6.90
   0 -24  -7   42.90    8.20
   0 -24   7   21.10    9.60
   0 -24   7   11.40    7.80
   0  24  -7   54.39   10.30
   0  24   7   53.99    9.30
   2 -24   7   89.79   16.30
   2  24   7   56.09   10.20
  -2  24  -7   64.19   15.00
  -7 -25   7   20.30    9.20
  -7 -25   7    9.70   10.00
  -7 -25   7  -14.50    8.70
  -7  25   7   29.60    6.80
   7  25  -7    8.30    6.90
  -5 -25   7   -0.20    7.50
  -5 -25   7   -1.10    6.80
  -5 -25   7    5.60    8.80
  -5  25   7    6.40    5.50
   5  25  -7   11.80    6.10
  -3 -25   7   -3.70    8.80
  -3 -25   7    7.20    6.20
   3 -25  -7    5.90    4.30
  -3 -25   7   -3.30    7.30
  -3  25   7   -0.20    5.20
   3  25  -7    1.20    5.60
  -1 -25   7    4.70    8.80
  -1 -25   7    7.40    7.00
   1 -25  -7   15.30    5.60
  -1 -25   7    8.10    6.00
  -1  25   7    6.00    5.90
   1  25  -7    7.90    5.60
  -1 -25  -7   20.80    7.20
   1 -25   7   17.10   11.90
   1  25   7   27.00    8.00
  -1  25  -7   12.80   12.60
  -6 -26   7   65.89   11.70
  -6 -26   7   47.10   13.00
  -6 -26   7   62.79   13.90
   6  26  -7   45.80   15.60
  -6  26   7   75.79    9.50
  -4 -26   7   45.10    8.90
  -4 -26   7   45.10   12.40
  -4 -26   7   50.69   11.80
   4  26  -7   31.90    8.60
  -2 -26   7    4.40    9.40
  -2 -26   7    6.80    8.20
  -2 -26   7   10.60    6.50
   2 -26  -7   -1.00    5.10
  -2  26   7    1.40    5.60
   2  26  -7   -2.20    5.60
   0 -26   7   38.20    7.80
   0 -26  -7   35.40    7.50
   0 -26   7   20.00    9.40
   0  26  -7   27.80    8.90
   0  26   7   28.90    8.80
  -5 -27   7    3.30    7.30
  -5 -27   7  -11.80    9.30
  -5 -27   7    0.50    9.40
  -5  27   7    5.00    4.50
   5  27  -7    5.30    6.70
  -3 -27   7   38.80    9.60
  -3 -27   7   34.20   11.50
  -3 -27   7   40.70   11.50
   3 -27  -7   35.10    7.90
   3  27  -7   39.60    9.50
  -3  27   7   38.90    8.90
  -1 -27   7  134.79   14.50
   1 -27  -7  170.58   14.60
  -1 -27   7  132.69   18.50
   1  27  -7  143.89   17.00
  -1  27   7  164.48   16.70
 -14   0   8   -0.40    5.60
 -14   0   8    5.00    6.10
 -12   0   8 1246.28   54.99
 -12   0   8 1212.38   60.19
 -10   0   8  789.12   36.20
 -10   0   8  700.93   39.00
  -8   0   8   60.29    8.30
  -8   0   8   64.89    7.50
  -6   0   8   37.90    6.60
  -6   0   8   35.60    6.70
  -4   0   8 6237.78  248.88
  -4   0   8 6130.89  248.38
  -2   0   8    7.00    3.80
  -2   0   8    6.00    2.90
   0   0  -8   14.80    4.10
   0   0   8   13.90    4.00
   0   0   8   10.20    4.90
   2   0   8  695.73   37.70
  -2   0  -8  715.53   34.20
   4   0   8 1036.90   52.19
  -4   0  -8 1075.19   48.70
   6   0   8    4.10    6.70
 -15  -1   8   49.00   12.70
 -15   1   8   80.69   13.40
 -15   1   8  111.59   13.00
 -13  -1   8  228.18   15.80
 -13  -1   8  224.88   19.40
 -13   1   8  241.58   16.30
 -13   1   8  226.78   19.20
 -11  -1   8   67.59   14.10
 -11  -1   8   90.19    9.50
 -11   1   8  115.99   10.30
 -11   1   8  104.39   15.50
  -9  -1   8  111.99   11.70
  -9  -1   8  129.89   10.30
  -9   1   8  106.09   10.10
  -9   1   8  111.69   11.40
  -7  -1   8   41.40    7.90
  -7  -1   8   47.40    6.80
  -7   1   8   54.99    7.70
  -7   1   8   48.30    7.70
  -5  -1   8   36.40    6.60
  -5  -1   8   36.70    6.80
  -5   1   8   38.90    6.60
  -5   1   8   39.00    6.80
  -3  -1   8   64.79    8.50
  -3  -1   8   58.09    7.40
  -3   1   8   55.29    7.50
  -3   1   8   42.80    6.90
   1  -1  -8   24.60    4.90
  -1  -1   8   35.80    5.50
  -1  -1   8   30.40    7.00
  -1   1   8   33.20    5.40
  -1   1   8   25.30    5.80
   1   1  -8   30.10    5.50
   1  -1   8   35.60    7.60
   1  -1   8   28.60    5.60
  -1  -1  -8   38.10    5.90
  -1   1  -8   42.00    6.30
   1   1   8   45.00    5.80
   1   1   8   51.09    8.60
  -3  -1  -8  156.38   11.90
   3  -1   8  162.28   14.70
  -3   1  -8  145.09   12.20
   3   1   8  146.99   14.20
   5  -1   8  246.78   19.50
  -5  -1  -8  235.28   17.10
  -5   1  -8  249.88   17.30
   7  -1   8   49.60   11.00
   7   1   8   43.50    9.30
 -14  -2   8   12.20    6.50
 -14  -2   8   18.20    7.80
 -14   2   8    1.80    5.90
 -14   2   8   11.00    8.00
 -12  -2   8    8.30    4.90
 -12  -2   8    3.90    4.40
 -12   2   8    4.50    4.40
 -12   2   8   -5.90    4.20
 -10  -2   8   48.70    8.70
 -10  -2   8   37.50    6.80
 -10   2   8   53.89    7.40
 -10   2   8   32.20    6.80
  -8  -2   8  172.68   12.50
  -8  -2   8  170.18   14.20
  -8   2   8  170.58   14.00
  -8   2   8  173.08   12.60
  -6  -2   8   46.00    6.70
  -6  -2   8   43.10    7.80
  -6   2   8   44.80    6.80
  -6   2   8   48.50    7.30
  -4  -2   8   99.69    9.90
  -4  -2   8   91.59    9.30
  -4   2   8   80.19    8.90
  -4   2   8   83.59    8.80
  -2  -2   8  113.29   11.40
  -2  -2   8  117.29   10.30
  -2   2   8  102.79   10.30
  -2   2   8  110.69    9.10
   0  -2   8   76.29    9.50
   0  -2   8   58.69    7.10
   0  -2  -8   68.49    7.20
   0   2  -8   55.19    7.50
   0   2   8   50.99    8.70
   0   2   8   65.99    6.50
  -2  -2  -8   58.79    8.60
   2  -2   8   55.19    9.40
   2   2   8   54.79    9.10
  -2   2  -8   57.89    7.80
  -4  -2  -8    9.70    4.50
  -4   2  -8   11.60    4.90
   4   2   8    7.30    5.60
   6  -2   8   30.20    8.60
   6   2   8   33.80    8.40
 -15  -3   8    3.80    7.50
 -15   3   8   11.60    6.70
 -15   3   8   -5.40    6.80
 -13  -3   8  126.59   14.70
 -13  -3   8  128.89   12.20
 -13   3   8  161.98   15.40
 -13   3   8  163.18   13.30
 -11  -3   8   72.39    8.70
 -11  -3   8   57.19   10.70
 -11   3   8   71.89    8.90
 -11   3   8   66.09    9.70
  -9  -3   8  101.19    9.60
  -9  -3   8  107.09   11.20
  -9   3   8   95.69   10.70
  -9   3   8   97.29    9.40
  -7  -3   8  203.18   15.80
  -7  -3   8  208.48   14.10
  -7   3   8  201.88   14.10
  -7   3   8  225.38   15.60
  -5  -3   8   52.79    7.40
  -5  -3   8   38.30    7.10
  -5   3   8   39.60    6.50
  -5   3   8   47.30    6.80
  -3  -3   8   41.20    7.40
  -3  -3   8   42.90    6.60
  -3   3   8   42.60    6.00
  -3   3   8   44.80    7.60
  -1  -3   8  167.88   12.60
  -1  -3   8  155.38   14.10
   1   3  -8  171.98   12.60
  -1   3   8  163.18   13.40
  -1   3   8  162.88   10.90
   1  -3   8  124.99   13.10
   1  -3   8  124.59   10.60
  -1  -3  -8  136.59   10.00
   1   3   8  128.59   12.70
  -1   3  -8  123.49   10.80
  -3  -3  -8   31.80    5.80
   3  -3   8   30.30    8.00
  -3   3  -8   24.10    6.10
   3   3   8   22.40    6.50
   5  -3   8   50.09   10.30
   5   3   8   54.99    9.70
   7  -3   8   11.00    8.30
   7   3   8   15.50    7.80
 -14  -4   8   12.80    7.70
 -14  -4   8    9.30    6.50
 -14   4   8   22.50    7.50
 -14   4   8   19.80    6.40
 -12  -4   8   48.50    7.20
 -12  -4   8   36.20    8.50
 -12   4   8   52.59    8.20
 -12   4   8   46.50    9.20
 -10  -4   8  190.58   15.80
 -10  -4   8  183.78   13.00
 -10   4   8  177.68   13.40
 -10   4   8  199.38   16.00
  -8  -4   8   40.80    7.00
  -8  -4   8   26.70    6.70
  -8   4   8   34.70    6.50
  -8   4   8   41.00    7.50
  -6  -4   8   48.50    8.30
  -6  -4   8   56.49    7.80
  -6   4   8   59.99    7.50
  -6   4   8   72.19    7.80
  -4  -4   8  127.69   11.60
  -4  -4   8  135.19   11.70
  -4   4   8  113.19   10.40
  -4   4   8  109.49    9.80
  -2  -4   8   76.89    8.40
  -2  -4   8   72.99    9.60
   2   4  -8   80.59    8.80
  -2   4   8   77.69    7.20
  -2   4   8   78.09    9.10
   0  -4  -8   20.60    4.40
   0  -4   8   21.10    4.90
   0  -4   8   21.90    6.30
   0   4   8   24.60    6.20
   0   4  -8   26.90    5.60
   0   4   8   29.10    4.30
   2  -4   8  156.98   15.20
  -2  -4  -8  164.68   11.40
   2   4   8  173.48   14.70
  -2   4  -8  167.78   13.10
   4  -4   8   91.59   13.00
  -4  -4  -8   91.49    9.50
   4   4   8   81.99   11.50
  -4   4  -8   88.39   10.60
   6  -4   8   11.10    7.60
  -6   4  -8    9.10    7.00
   6   4   8    6.80    7.00
 -15  -5   8   32.00   10.60
 -15   5   8   47.20   12.10
 -15   5   8   39.50    8.40
 -13  -5   8   73.09    9.90
 -13  -5   8   51.49    9.40
 -13   5   8   62.29    9.10
 -13   5   8   34.30    8.40
 -11  -5   8   22.60    5.70
 -11  -5   8   20.50    7.10
 -11   5   8   38.10    7.90
 -11   5   8   36.20    7.00
  -9  -5   8  284.27   17.00
  -9  -5   8  274.17   19.40
  -9   5   8  268.57   16.90
  -9   5   8  255.27   18.60
  -7  -5   8   31.10    6.20
  -7  -5   8   35.10    7.60
  -7   5   8   52.89    7.10
  -7   5   8   48.20    7.20
  -5  -5   8  270.57   19.30
  -5  -5   8  316.57   19.20
  -5   5   8  295.17   18.20
  -5   5   8  285.17   18.00
  -3  -5   8  425.86   25.10
  -3  -5   8  413.26   24.30
  -3   5   8  431.16   23.90
  -3   5   8  406.76   22.00
  -1  -5   8   23.00    7.00
  -1  -5   8   23.30    5.20
  -1   5   8   19.60    5.20
   1   5  -8   13.50    4.60
  -1   5   8   19.20    3.70
   1  -5   8  206.88   14.80
  -1  -5  -8  205.58   12.50
   1  -5   8  193.38   16.60
  -1   5  -8  205.28   14.70
   1   5   8  196.08   15.90
  -3  -5  -8   70.19    7.80
   3  -5   8   70.49   12.80
   3   5   8   87.29   10.50
  -3   5  -8   74.89    9.80
   5  -5   8   31.80    8.60
  -5   5  -8   25.50    7.00
   5   5   8   25.10    7.10
   7  -5   8   42.70   10.60
   7   5   8   60.79   10.10
 -14  -6   8   32.10    9.80
 -14   6   8   43.60    9.80
 -14   6   8   40.20    9.30
 -12  -6   8   85.79    9.90
 -12  -6   8   77.09   11.70
 -12   6   8   89.09   10.40
 -12   6   8   75.99   10.70
 -10  -6   8   74.79   10.20
 -10  -6   8   68.99    8.80
 -10   6   8   69.49   13.80
 -10   6   8   77.59    8.70
  -8  -6   8  107.19   10.30
  -8  -6   8  108.89   11.60
  -8   6   8  117.59   11.20
  -8   6   8  105.09    9.80
  -6  -6   8  128.19   11.80
  -6  -6   8  156.88   13.60
  -6   6   8  150.78   12.10
  -6   6   8  144.29   11.60
  -4  -6   8  141.99   12.50
  -4  -6   8  102.79   11.00
  -4   6   8  112.29   10.40
  -4   6   8  116.49    9.70
  -2  -6   8  140.99   13.50
  -2  -6   8  145.49   12.30
  -2   6   8  142.99    9.60
   2   6  -8  131.69   11.50
  -2   6   8  133.59   11.90
   0  -6   8   70.59    8.50
   0  -6  -8   71.69    6.90
   0  -6   8   83.59   10.80
   0   6   8   76.19    5.90
   0   6   8   67.99    9.20
  -2  -6  -8   42.10    5.90
   2  -6   8   36.40    9.20
   2   6   8   40.10    8.20
   4  -6   8  108.19   14.20
  -4   6  -8  118.29   12.10
   4   6   8   98.99   12.00
   6  -6   8   22.90    8.40
  -6   6  -8   22.40    7.00
 -13  -7   8   69.89   12.20
 -13  -7   8   58.59   10.40
 -13   7   8   78.29   17.50
 -13   7   8   59.99   10.30
 -11  -7   8   15.50    5.60
 -11  -7   8   13.80    6.90
 -11   7   8    9.10    4.90
 -11   7   8   14.70    5.30
  -9  -7   8   92.99   10.80
  -9  -7   8   85.39    9.50
  -9   7   8   83.79    9.40
  -9   7   8   87.69   10.10
  -7  -7   8  110.29   12.00
  -7  -7   8  117.19   11.10
  -7   7   8  126.79   11.10
  -7   7   8  110.49   10.10
  -5  -7   8   23.00    6.10
  -5  -7   8   28.50    6.70
  -5   7   8   27.70    5.30
  -5   7   8   23.90    5.90
  -3  -7   8  121.29   11.80
  -3  -7   8  131.29   12.80
   3   7  -8  134.79   11.90
  -3   7   8  140.69    9.90
  -3   7   8  140.39   11.90
  -1  -7   8   50.59    9.20
  -1  -7   8   50.39    7.40
  -1   7   8   59.89    8.50
   1   7  -8   44.00   11.00
  -1   7   8   54.29    5.10
   1  -7   8   29.50    7.10
  -1  -7  -8   24.00    4.00
   1  -7   8   20.00    4.90
   1  -7   8   14.30    4.40
   1   7   8   21.20    7.10
  -1   7  -8   18.40    5.80
   3  -7   8   52.09   10.50
  -3   7  -8   47.90    7.90
   3   7   8   54.59    9.60
   5  -7   8   29.60    8.80
  -5   7  -8   35.40    8.10
   5   7   8   47.20    9.00
 -14  -8   8   13.30    7.70
 -14   8   8    3.30    6.20
 -14   8   8    1.90    6.00
 -12  -8   8   66.39   11.00
 -12   8   8   52.49    9.30
 -10  -8   8   81.19    9.80
 -10  -8   8   83.99   11.20
 -10   8   8   79.09    9.40
 -10   8   8   82.49   10.20
  -8  -8   8   77.79    9.30
  -8  -8   8   81.29   10.10
  -8   8   8   60.39    8.30
  -8   8   8   63.49    8.20
  -6  -8   8  144.19   12.40
  -6  -8   8  148.89   13.80
  -6   8   8  142.89   11.60
  -6   8   8  148.89   11.90
  -4  -8   8   19.30    5.80
  -4  -8   8   21.10    5.80
  -4   8   8   22.90    5.30
  -4   8   8   24.30    5.00
  -2  -8   8   80.29   10.50
  -2  -8   8   72.79    9.40
  -2   8   8   83.69    9.50
   2   8  -8   70.49    8.80
  -2   8   8   71.99    6.20
   0  -8   8  128.69   11.80
   0  -8  -8  113.69    8.30
   0  -8   8  125.19   13.70
   0   8  -8  116.49   11.20
   0   8   8  121.09   11.80
  -2  -8  -8   66.39    7.90
   2   8   8   66.99    9.90
  -2   8  -8   57.09    9.00
   4  -8   8   38.60    9.50
   4   8   8   21.20    6.50
  -4   8  -8   39.40    7.70
   6  -8   8   43.20   10.70
   6   8   8   40.20   10.60
  -6   8  -8   41.70    9.10
 -13  -9   8   24.00    7.80
 -13  -9   8   29.20    9.10
 -13   9   8   39.20    8.00
 -13   9   8   33.90    8.60
 -11  -9   8   71.49    9.70
 -11   9   8   62.09    9.70
 -11   9   8   71.69   10.00
  -9  -9   8  731.63   40.10
  -9  -9   8  736.33   36.20
  -9   9   8  750.42   38.10
  -9   9   8  741.23   36.40
  -7  -9   8   72.09    9.50
  -7  -9   8   66.89    9.50
  -7   9   8   73.09    8.50
  -7   9   8   54.99    8.00
  -5  -9   8  189.58   16.00
  -5  -9   8  194.18   15.10
  -5   9   8  173.98   13.30
  -5   9   8  175.98   12.70
  -3  -9   8   39.20    7.70
  -3  -9   8   47.50    8.60
   3   9  -8   42.80    7.50
  -3   9   8   52.69    7.70
  -3   9   8   50.99    5.80
  -1  -9   8   47.60   10.20
  -1  -9   8   53.89    7.80
   1   9  -8   76.99    9.10
  -1   9   8   54.79    8.40
  -1  -9  -8  838.72   36.60
   1  -9   8  821.52   42.30
   1  -9   8  884.01   45.70
   1   9   8  838.32   42.20
  -1   9  -8  857.61   42.10
   3  -9   8   39.90    9.20
  -3   9  -8   14.10    5.80
   3   9   8    5.80    5.80
   5  -9   8   20.60    9.50
   5   9   8   20.20    6.80
  -5   9  -8   24.50    7.30
 -14 -10   8  189.88   19.70
 -14  10   8  161.78   18.30
 -14  10   8  177.18   15.50
 -12 -10   8    2.90    6.20
 -12 -10   8   13.00    6.40
 -12  10   8   13.80    6.00
 -12  10   8   13.70    5.30
 -10 -10   8   36.40    7.20
 -10 -10   8   36.30    8.80
 -10  10   8   16.70    5.30
 -10  10   8   27.70    6.40
  -8 -10   8 2558.14  105.79
  -8 -10   8 2601.44  110.19
  -8  10   8 2460.85  104.99
  -8  10   8 2368.76  106.09
  -6 -10   8  170.98   15.20
  -6 -10   8  178.98   14.70
  -6  10   8  188.68   13.80
  -6  10   8  169.88   13.10
  -4 -10   8  107.59   11.70
  -4 -10   8  104.19   11.60
  -4  10   8  121.89   10.60
   4  10  -8  100.79   11.10
  -4  10   8  114.49    9.10
  -2 -10   8  354.06   23.70
  -2 -10   8  335.67   22.30
  -2  10   8  355.66   21.50
   2  10  -8  357.96   21.80
  -2  10   8  320.97   16.20
   0 -10   8 2041.80   93.79
   0 -10  -8 2184.68   89.99
   0 -10   8 2157.68   96.69
   0  10   8 2211.58   93.69
   0  10  -8 2134.59   92.99
   2 -10   8   58.09    9.40
   2 -10   8   21.80    7.80
   2  10   8   28.90    7.70
  -2  10  -8   36.20    7.40
   4 -10   8   16.50    8.30
   4  10   8   30.20    7.50
  -4  10  -8   23.80    7.20
   6 -10   8  162.28   18.00
  -6  10  -8  163.48   16.50
   6  10   8  132.99   14.50
 -13 -11   8   -6.70    6.70
 -13  11   8    9.70    6.00
 -13  11   8    6.50    5.80
 -11 -11   8   20.90    7.30
 -11  11   8   27.80    6.80
 -11  11   8   24.70    6.70
  -9 -11   8   25.80    6.60
  -9 -11   8   19.30    6.50
  -9  11   8   39.20    6.70
  -9  11   8   34.70    9.10
  -7 -11   8   90.09   10.90
  -7 -11   8   82.49   10.30
  -7  11   8   82.29    8.90
  -7  11   8   71.69    9.00
  -5 -11   8   45.20    8.50
  -5 -11   8   69.59    9.50
  -5  11   8   49.40    7.00
  -5  11   8   56.99    7.60
  -3 -11   8   64.49   10.80
  -3 -11   8   55.09    9.50
  -3  11   8   68.19    6.20
   3  11  -8   62.59    8.90
  -3  11   8   61.19    8.20
  -1 -11   8   85.99   12.30
  -1 -11   8   92.09   10.60
   1  11  -8   84.89   10.00
  -1  11   8   89.59   10.30
   1 -11   8   61.59    9.30
   1 -11   8   60.59   12.70
   1  11   8   32.90    7.70
  -1  11  -8   30.80    7.00
   3 -11   8   19.80    7.50
   3  11   8   30.00    7.50
  -3  11  -8   35.80    7.70
   5 -11   8   15.20    8.60
  -5  11  -8   28.90    8.30
   5  11   8   14.10    6.20
 -14 -12   8   40.80   11.20
 -14  12   8   19.30    7.40
 -14  12   8   12.60    6.90
 -12 -12   8   20.10    8.10
 -12  12   8   17.40    6.70
 -12  12   8   31.50    7.00
 -10 -12   8   53.19    8.90
 -10 -12   8   81.79   11.10
 -10  12   8   45.40    8.10
 -10  12   8   46.60    7.80
  -8 -12   8   63.59    9.70
  -8 -12   8   50.09    9.90
  -8  12   8   51.69    7.80
  -8  12   8   58.59    7.90
  -6 -12   8    8.00    4.90
  -6 -12   8   19.10    5.80
  -6  12   8    6.00    4.20
  -6  12   8   10.30    4.10
  -4 -12   8  329.87   22.70
  -4 -12   8  323.07   22.90
  -4  12   8  336.17   20.60
  -4  12   8  346.17   18.40
   4  12  -8  330.27   21.90
  -2 -12   8   36.80    8.60
  -2 -12   8   31.30    7.20
  -2  12   8   37.40    7.20
   2  12  -8   40.10    7.60
   0 -12   8   28.40    9.50
   0  12   8   17.40    5.90
   0  12  -8   14.90    5.50
   2 -12   8  117.49   15.20
   2 -12   8  114.99   12.40
   2  12   8  110.99   12.20
  -2  12  -8   85.19   11.70
   4 -12   8   20.00    8.70
  -4  12  -8   16.80    6.50
   4  12   8   15.50    6.70
   6 -12   8   35.90   11.90
   6  12   8   47.40    9.60
  -6  12  -8   32.80    9.90
 -13 -13   8   33.20    9.80
 -13  13   8   34.80    8.00
 -13  13   8   34.40   10.00
 -11 -13   8   28.10    9.20
 -11  13   8   39.10    7.80
 -11  13   8   30.80    7.20
  -9 -13   8   20.40    6.60
  -9 -13   8   28.80    7.90
  -9  13   8   26.90    6.60
  -9  13   8   27.20    6.70
  -7 -13   8  134.99   13.60
  -7 -13   8  151.58   15.60
  -7  13   8  149.59   12.30
  -7  13   8  152.08   12.60
  -5 -13   8   49.80    9.30
  -5 -13   8   49.70    9.70
   5  13  -8   65.79    9.30
  -5  13   8   68.29    7.60
  -5  13   8   64.69    8.40
  -3 -13   8   27.00    6.80
  -3 -13   8   28.10    7.40
  -3  13   8   24.60    6.10
   3  13  -8   40.20    7.90
  -1 -13   8   75.49   13.50
  -1 -13   8   77.59   10.60
   1  13  -8   85.29    9.90
  -1  13   8   76.59   10.10
   1 -13   8   17.00    7.60
   1 -13   8    9.40    4.80
  -1  13  -8   10.00    5.10
   1  13   8   16.20    5.80
   3 -13   8   24.20    9.00
  -3  13  -8   25.20    7.20
   3  13   8   17.10    6.90
   5 -13   8   15.40    9.10
   5  13   8   13.90    6.90
  -5  13  -8   32.60    8.50
 -12 -14   8    5.90    7.60
 -12  14   8   18.70    6.30
 -10 -14   8    3.40    6.60
 -10 -14   8   -1.20    8.10
 -10  14   8    8.40    4.70
 -10  14   8   -1.30    4.10
  -8 -14   8   32.10    8.30
  -8 -14   8   25.50    7.20
  -8  14   8   38.40    7.30
  -8  14   8   51.69   11.90
  -6 -14   8   45.70    8.80
  -6 -14   8   37.90    8.40
  -6  14   8   56.69    8.00
  -6  14   8   49.10    7.60
  -4 -14   8    4.10    4.00
  -4 -14   8   -5.20    5.20
   4  14  -8   -6.10    3.40
  -4  14   8   -2.60    3.00
  -4  14   8   -2.30    2.30
  -2 -14   8   13.10    6.80
  -2 -14   8   19.00    6.50
  -2  14   8   16.50    5.10
   2  14  -8   17.40    6.00
   0 -14   8   88.49   13.40
   0 -14   8   83.39   11.30
   0  14   8  119.99   11.90
   0  14  -8   87.99   10.80
   2 -14   8    7.40    7.50
   2  14   8   26.10    7.70
  -2  14  -8   10.60    5.60
   4 -14   8    8.30    7.70
  -4 -14  -8   17.20    5.10
  -4  14  -8    4.50    6.00
   4  14   8   13.60    6.70
 -13 -15   8   93.49   15.40
 -13  15   8  144.09   15.00
 -11 -15   8   18.30    8.20
 -11  15   8   26.10    6.80
  -9 -15   8   55.39   12.30
  -9 -15   8   66.69   10.10
  -9  15   8   53.29    8.90
  -9  15   8   62.89    8.80
  -7 -15   8  164.08   15.40
  -7 -15   8  116.49   15.40
  -7  15   8  157.78   13.00
  -7  15   8  183.88   14.00
  -5 -15   8  127.79   14.60
  -5 -15   8  165.98   16.60
  -5  15   8  142.79   15.60
   5  15  -8  138.79   13.80
  -5  15   8  156.08   11.40
  -3 -15   8   41.80    9.50
  -3 -15   8   51.59    9.80
  -3  15   8   66.89    8.70
   3  15  -8   36.20    8.40
  -1 -15   8  176.68   16.60
  -1 -15   8  175.08   17.80
   1  15  -8  158.98   14.80
  -1  15   8  187.18   15.30
   1 -15   8  118.29   13.20
   1 -15   8  119.49   16.00
  -1  15  -8  117.59   12.80
   1  15   8  105.09   12.40
  -3 -15  -8    9.10    4.80
   3 -15   8   22.40    8.50
  -3  15  -8   29.10    7.60
   3  15   8   16.80    7.00
  -5 -15  -8  139.99   12.30
  -5  15  -8  122.99   15.00
   5  15   8  113.49   17.10
 -12 -16   8   16.80    9.30
 -12  16   8   31.40    8.40
 -10 -16   8   85.69   12.80
 -10 -16   8   85.79   14.30
 -10  16   8   73.69   10.20
  -8 -16   8   22.90    7.40
  -8 -16   8   23.60    7.60
  -8  16   8    8.20    4.70
  -8  16   8    9.30    4.80
  -6 -16   8    9.10    6.00
  -6 -16   8    7.50    6.80
  -6  16   8   15.30    4.60
   6  16  -8    3.30    5.10
  -6  16   8    7.00    4.00
  -4 -16   8   55.79   10.70
  -4 -16   8   71.39   11.90
  -4  16   8   60.49    6.50
   4  16  -8   68.49   11.60
  -2 -16   8   63.79   13.80
  -2 -16   8   53.49    9.40
   2  16  -8   49.99    9.60
  -2  16   8   68.29    9.50
   0 -16   8   10.50    4.90
   0 -16   8    9.10    4.30
   0 -16   8    6.00    7.40
   0  16  -8    2.10    4.90
   0  16   8    2.20    5.40
  -2 -16  -8  102.89   10.10
   2 -16   8   85.79   14.70
  -2  16  -8   76.59   11.30
   2  16   8  106.99   13.00
   4 -16   8   26.60   10.60
  -4 -16  -8   30.60    6.60
  -4  16  -8   23.00    8.10
   4  16   8   38.20    9.90
 -11 -17   8   92.99   14.40
 -11 -17   8   72.09   14.10
 -11  17   8  102.39   12.00
  -9 -17   8    4.80    7.60
  -9 -17   8    0.60    6.40
  -9  17   8    4.00    4.50
  -7 -17   8   38.30    9.60
  -7 -17   8   11.50    7.80
  -7  17   8   38.00    8.00
   7  17  -8   39.50    8.70
  -7  17   8   33.30    7.50
  -5 -17   8  134.79   15.50
  -5 -17   8  137.99   16.20
  -5  17   8  148.79   13.20
  -5  17   8  151.08   11.50
   5  17  -8  186.78   15.60
  -3 -17   8  101.99   13.10
  -3  17   8   87.39   11.70
   3  17  -8   61.99   11.20
  -1 -17   8    1.70    4.60
  -1 -17   8   15.80    9.10
  -1 -17   8    6.10    5.30
   1  17  -8   17.50    5.60
   1 -17   8   51.29   10.60
  -1 -17  -8   62.89    8.00
   1 -17   8   50.09   11.90
  -1  17  -8   56.29    9.70
   3 -17   8   73.09   14.20
  -3 -17  -8   62.79    8.80
  -3  17  -8   46.80    9.70
 -12 -18   8   20.80   11.00
 -12  18   8   31.90    8.00
 -10 -18   8    8.90    8.40
 -10 -18   8   13.70    8.00
  -8 -18   8   49.40   10.80
  -8 -18   8   65.39   11.40
   8  18  -8   45.30    9.70
  -8  18   8   68.19    9.20
  -6 -18   8   99.99   13.70
  -6  18   8  111.19   11.40
   6  18  -8   89.19   12.50
  -6  18   8  110.49   10.30
  -4 -18   8   44.10   11.10
  -4 -18   8   40.60    9.70
  -4  18   8   34.80    7.40
  -4  18   8   34.80    5.20
  -4  18   8   26.90    4.40
   4  18  -8   25.10    7.40
  -2 -18   8  119.29   13.70
  -2 -18   8  114.79   15.60
  -2 -18   8   94.29   10.60
   2  18  -8  117.09   12.80
  -2  18   8  102.19   11.80
   0 -18  -8   49.50    8.00
   0 -18   8   24.90    7.60
   0 -18   8   31.10    9.50
   0  18   8   50.59    9.80
   0  18  -8   44.30    8.40
  -2 -18  -8   14.90    4.80
   2 -18   8   44.60   13.00
   2  18   8    1.00    6.60
  -2  18  -8    0.70    6.00
  -4 -18  -8   71.89   10.00
   4 -18   8   55.59   13.00
  -4  18  -8   46.80   10.50
   4  18   8   51.29   10.70
 -11 -19   8   71.69   13.20
 -11  19   8   85.59   14.30
  -9 -19   8    4.30    8.30
  -9 -19   8   11.60    8.20
   9  19  -8    3.20    5.50
  -9  19   8    4.10    4.10
  -7 -19   8  116.79   15.40
  -7 -19   8  100.09   14.60
  -7  19   8   96.79   10.60
  -7  19   8  105.79   11.80
   7  19  -8   98.09   13.00
  -5 -19   8  191.08   19.20
  -5 -19   8  202.38   19.70
  -5  19   8  207.98   16.10
  -5  19   8  205.18   13.70
   5  19  -8  225.58   18.80
  -3 -19   8  303.97   24.40
  -3 -19   8  331.77   25.30
  -3 -19   8  333.47   21.00
   3  19  -8  336.77   23.50
  -3  19   8  360.76   22.50
  -1 -19   8  140.79   11.80
  -1 -19   8   84.49   14.70
  -1 -19   8  134.49   15.30
  -1  19   8  141.09   13.70
   1  19  -8  120.59   13.60
   1 -19   8   18.90    7.10
   1 -19   8   13.40    8.30
  -1 -19  -8   13.20    4.90
  -1  19  -8    3.30    5.10
   1  19   8   11.70    6.10
  -3 -19  -8  167.08   13.70
   3 -19   8  150.48   26.80
   3  19   8  129.79   16.00
  -3  19  -8  164.58   17.40
 -10 -20   8   24.40    9.70
 -10 -20   8   -4.60    9.30
 -10  20   8    9.50    5.40
  10  20  -8   -3.70    5.80
  -8 -20   8   -3.80    8.20
  -8 -20   8    0.20    7.30
  -8  20   8    6.10    4.40
   8  20  -8    7.10    6.00
  -6 -20   8   51.89   11.40
  -6 -20   8   80.89   14.40
   6  20  -8   49.90   10.30
  -6  20   8   60.99    9.90
  -6  20   8   54.79    8.10
  -4 -20   8  896.01   49.99
  -4 -20   8  906.11   44.90
  -4 -20   8  872.11   48.40
  -4  20   8  991.40   46.10
  -4  20   8  881.31   39.10
   4  20  -8  897.31   48.20
  -2 -20   8    1.00    6.40
  -2 -20   8    2.50    5.40
  -2 -20   8   14.30    7.80
  -2  20   8    8.00    5.50
   2  20  -8    9.80    5.90
   0 -20   8   60.49    8.40
   0 -20  -8   68.99    8.70
   0 -20   8   43.10   10.20
   0 -20   8   68.59   13.80
   0  20  -8   48.40   10.00
   0  20   8   61.99   10.60
   2 -20   8   20.30   11.00
  -2 -20  -8   13.00    5.10
   2  20   8    7.30    6.80
  -2  20  -8   11.80    7.50
  -9 -21   8   91.59   15.80
  -9 -21   8   97.69   14.10
  -9 -21   8   97.59   14.70
   9  21  -8  102.09   14.20
  -9  21   8   98.29   11.90
  -7 -21   8   10.30    8.00
  -7 -21   8    6.10    6.30
  -7 -21   8    0.50    8.40
  -7  21   8    7.50    4.50
   7  21  -8    4.50    5.30
  -5 -21   8   12.20    8.30
  -5 -21   8   12.70    8.20
  -5 -21   8   16.80    7.10
  -5  21   8   23.40    7.80
  -5  21   8   33.00    5.80
   5  21  -8   22.80    7.50
  -3 -21   8   35.50    8.30
  -3 -21   8   21.00    9.00
  -3 -21   8   37.20   10.30
   3  21  -8   24.50    7.90
  -3  21   8   36.90    8.30
  -1 -21   8    4.90    6.80
   1 -21  -8    3.20    3.70
  -1 -21   8   10.80    8.30
  -1 -21   8    5.00    5.40
  -1  21   8   10.70    6.60
   1  21  -8    5.20    5.20
   1 -21   8   94.29   16.40
   1 -21   8  110.49   14.60
  -1 -21  -8  137.19   12.30
   1  21   8  112.99   14.30
  -1  21  -8  104.69   14.40
 -10 -22   8   61.59   13.80
 -10 -22   8   56.19   12.30
 -10  22   8   55.29   14.40
  10  22  -8   50.19   10.70
  -8 -22   8   51.59   12.00
  -8 -22   8   51.59   11.10
  -8 -22   8   51.69   13.00
   8  22  -8   62.59   11.50
  -8  22   8   66.79    9.60
  -6 -22   8   52.99   10.50
  -6 -22   8   55.19   12.60
  -6 -22   8   58.89   12.90
   6  22  -8   50.69   11.00
  -6  22   8   72.39   10.50
  -6  22   8   55.09    8.20
  -4 -22   8  101.29   12.80
  -4 -22   8   81.09   14.10
  -4 -22   8  102.89   14.90
  -4  22   8   77.49   11.50
   4  22  -8   92.49   12.90
  -2 -22   8   53.69   13.00
  -2 -22   8   66.79   13.10
  -2 -22   8   82.49   10.80
   2  22  -8   82.29   11.90
  -2  22   8   69.29   11.60
   0 -22   8   67.79   14.20
   0 -22   8   76.19    9.60
   0 -22   8   42.70   10.60
   0 -22  -8   72.89    9.50
   0  22   8   98.99   13.10
   0  22  -8   61.89   11.20
   2 -22   8   25.50   12.70
   2  22   8   41.40    9.80
  -2  22  -8   34.20    9.70
  -9 -23   8    3.60    9.10
  -9 -23   8    6.70   10.00
  -9 -23   8   38.90   10.90
   9  23  -8   15.10    8.20
  -9  23   8   16.40    6.10
  -7 -23   8   11.10    8.90
  -7 -23   8    4.00    7.50
  -7 -23   8   12.90    9.90
   7  23  -8    6.10    6.40
  -7  23   8   13.40    5.40
  -5 -23   8   44.30   12.30
  -5 -23   8   24.30   10.30
  -5 -23   8   43.30    9.50
  -5  23   8   47.80    6.70
  -5  23   8   55.49    9.50
   5  23  -8   43.00    9.60
  -3 -23   8    9.30    7.80
  -3 -23   8   16.80    9.60
   3  23  -8   10.60    6.60
  -3  23   8   38.60    8.80
  -1 -23   8    8.70    9.50
  -1 -23   8    2.60    5.80
  -1 -23   8   17.10    7.80
   1 -23  -8   12.50    5.50
   1  23  -8    7.60    6.20
  -1  23   8   18.10    7.00
   1 -23   8   76.79   15.20
  -1 -23  -8   76.59   13.80
   1 -23   8   55.79   12.30
  -1  23  -8   62.99   14.50
   1  23   8   71.39   11.70
  -8 -24   8   12.80   15.30
  -8 -24   8   20.50   11.30
   8  24  -8   12.40    7.90
  -8  24   8   19.70    6.00
  -6 -24   8   21.80   11.20
  -6 -24   8    5.70    8.40
  -6 -24   8    0.60    9.20
   6  24  -8    6.40    7.20
  -6  24   8   22.60    6.10
  -4 -24   8   30.00    8.40
  -4 -24   8   31.70   10.70
  -4 -24   8   11.50    8.50
  -4  24   8   22.40    7.20
   4  24  -8   16.30    7.70
  -2 -24   8   14.90    7.00
  -2 -24   8   33.30   11.40
  -2 -24   8    8.80    9.00
  -2  24   8   25.30    8.00
   2  24  -8    9.70    8.10
   0 -24   8   26.60    8.60
   0 -24   8   32.50   18.00
   0 -24   8   11.10   11.40
   0 -24  -8   45.70    8.50
   0  24  -8   14.40   11.60
   0  24   8   35.60    8.90
  -7 -25   8   40.90   11.10
  -7 -25   8   19.30   11.00
  -7 -25   8   19.90   13.00
   7  25  -8   18.90    8.60
  -5 -25   8   44.30   13.10
  -5 -25   8   56.29   13.60
  -5 -25   8   62.09   11.60
  -5  25   8   57.19   11.00
   5  25  -8   53.09   11.20
  -5  25   8   50.49    7.00
  -3 -25   8   31.50   10.10
  -3 -25   8    2.50    9.80
  -3 -25   8   29.50    8.40
   3  25  -8   11.70    8.50
  -3  25   8   38.90    8.30
  -1 -25   8   53.99    9.40
  -1 -25   8   39.10   11.30
  -1 -25   8   47.70   14.90
   1 -25  -8   48.70    9.00
  -1  25   8   41.40    9.90
   1  25  -8   27.30    8.50
  -4 -26   8    7.90    7.40
  -4 -26   8    6.50   10.70
  -4 -26   8    5.80    9.60
   4  26  -8   -0.10    6.70
 -14   0   9    7.00    7.30
 -14   0   9   34.40    7.90
 -12   0   9  155.28   12.90
 -12   0   9  125.79   14.70
 -10   0   9    5.50    4.30
 -10   0   9    9.80    5.10
  -8   0   9   -1.20    3.50
  -8   0   9    1.00    3.70
  -6   0   9  313.47   20.20
  -6   0   9  358.16   21.90
  -4   0   9  103.99   10.80
  -4   0   9  128.69   11.80
  -2   0   9   18.00    6.00
  -2   0   9   31.80    5.80
   0   0  -9  503.15   26.80
   0   0   9  489.85   29.90
   0   0   9  508.15   26.30
   2   0   9    5.50    6.50
  -2   0  -9    4.80    4.80
   4   0   9  -10.10    6.40
 -15  -1   9   29.90   12.30
 -15   1   9   38.00   10.40
 -13  -1   9   25.80    7.30
 -13  -1   9   21.10    7.20
 -13   1   9   30.80    8.20
 -13   1   9   29.50    7.10
 -11  -1   9   -4.80    4.40
 -11  -1   9    4.80    4.40
 -11   1   9   11.10    5.10
 -11   1   9    3.60    4.50
  -9  -1   9   85.69   10.70
  -9  -1   9   76.19    9.20
  -9   1   9   96.49    9.60
  -7  -1   9    2.30    3.70
  -7  -1   9    6.60    3.90
  -7   1   9    1.80    3.80
  -7   1   9    3.30    3.50
  -5  -1   9   15.90    5.30
[truncated: 68,776 more chars]
